# Supplementary material for: Comprehensive identification and analysis of circRNAs during hickory (Carya cathayensis Sarg.) flower bud differentiation
Source: Front Plant Sci. 2023 Jan 4;13:1000489. doi: 10.3389/fpls.2022.1000489 (PMC9846342; doi:10.3389/fpls.2022.1000489)
Supplement: Supplementary Table 1 — Linear alignment of reference genome. [file Table_1.xlsx]

## Sheet: Sheet1
Table S1 Linear aligment of reference genome
Sample name	F_1	F_2	F_3	M_1	M_2	M_3
Raw reads	174851716	188505672	160219866	182044824	173756478	170598792
Clean reads	170852570	184191998	155281476	173570236	168433896	166712248
Total mapped	142234406 (83.25%)	108954052 (59.15%)	122847899 (79.11%)	151472851 (87.27%)	146397606 (86.92%)	128538619 (77.1%)
Uniquely mapped	139990930 (81.94%)	105227950 (57.13%)	118860580 (76.55%)	149497838 (86.13%)	143731689 (85.33%)	124906833 (74.92%)
Q20(%)	95.39	95.34	95.78	95.31	96.05	95.47
Q30(%)	89.29	89.34	90.21	88.98	90.7	89.44
Error rate(%)	0.03	0.03	0.03	0.03	0.03	0.03
Coverage (%)	15.3317	18.4607	16.1704	12.1566	14.18	27.7792
