# Supplementary material for: Comprehensive identification and analysis of circRNAs during hickory (Carya cathayensis Sarg.) flower bud differentiation
Source: Front Plant Sci. 2023 Jan 4;13:1000489. doi: 10.3389/fpls.2022.1000489 (PMC9846342; doi:10.3389/fpls.2022.1000489)
Supplement: Supplementary Table 2 — Identification of circRNA in female and male buds. [file Table_2.xlsx]

## Sheet: Sheet1
Table S2 Identification of circRNA in female and male buds
circRNA_ID	chr	start	end strand full_length spliced_length gene_id	feature	samples	junction_read	non_junction_read	Gene_Name
novel_circ_0000001	Contig0	267480	269274	-	1794	122	evm.TU.Contig0.11;	exon:267481-267603
novel_circ_0000002	Contig0	267480	269354	-	1874	701	evm.TU.Contig0.11;	exon:267481-267603,exon:268775-269354
novel_circ_0000003	Contig0	268140	269354	-	1214	323	evm.TU.Contig0.11;	exon:268141-268464
novel_circ_0000004	Contig0	270479	271896	-	1417	551	evm.TU.Contig0.11;	exon:271345-271896
novel_circ_0000005	Contig0	276272	276643	-	371	203	evm.TU.Contig0.11;	exon:276273-276361,exon:276528-276643
novel_circ_0000006	Contig0	284448	285867	+	1419	618	n/a	intergenic_region:284449-284530,intergenic_region:284667-284757,intergenic_region:284861-284890,intergenic_region:285064-285173,intergenic_region:285262-285334,intergenic_region:285436-285556,intergenic_region:285750-285867
novel_circ_0000007	Contig0	284448	287259	+	2811	292	n/a	intergenic_region:284449-284530,intergenic_region:285262-285334,intergenic_region:287120-287259
novel_circ_0000009	Contig0	380081	383562	+	3481	374	evm.TU.Contig0.21;	exon:380082-380220,exon:380424-380519,exon:380600-380741
novel_circ_0000012	Contig0	446128	446284	+	156	155	evm.TU.Contig0.25;	exon:446129-446284
novel_circ_0000013	Contig0	456632	456869	-	237	236	evm.TU.Contig0.27;	exon:456633-456869
novel_circ_0000014	Contig0	460463	462700	-	2237	369	evm.TU.Contig0.27;	exon:460464-460536,exon:461630-461720,exon:462418-462526,exon:462601-462700
novel_circ_0000016	Contig0	465222	465978	-	756	582	evm.TU.Contig0.27;	exon:465223-465381,exon:465473-465593,exon:465674-465978
novel_circ_0000017	Contig0	465222	466354	-	1132	811	evm.TU.Contig0.27;	exon:465223-465381,exon:465473-465584,exon:465674-465978,exon:466116-466354
novel_circ_0000018	Contig0	465472	465978	-	506	111	evm.TU.Contig0.27;	exon:465473-465584
novel_circ_0000020	Contig0	478728	482599	-	3871	78	evm.TU.Contig0.27;	exon:478729-478807
novel_circ_0000021	Contig0	480955	482599	-	1644	497	evm.TU.Contig0.27;	exon:480956-481180,exon:482326-482599
novel_circ_0000022	Contig0	482325	482599	-	274	273	evm.TU.Contig0.27;	exon:482326-482599
novel_circ_0000023	Contig0	638712	638913	+	201	200	evm.TU.Contig0.35;	exon:638713-638913
novel_circ_0000026	Contig1005	183896	187176	-	3280	331	evm.TU.Contig1005.11;	exon:183897-183993,exon:184514-184593,exon:186631-186667,exon:186931-186997,exon:187122-187176
novel_circ_0000028	Contig1005	183896	208163	-	24267	253	evm.TU.Contig1005.11;	exon:183897-183993,exon:184514-184593,exon:205581-205659
novel_circ_0000030	Contig1005	200756	205659	-	4903	433	evm.TU.Contig1005.11;	exon:200757-200859,exon:202823-202916,exon:204369-204470,exon:204631-204690,exon:205581-205659
novel_circ_0000031	Contig1005	200756	208163	-	7407	144	evm.TU.Contig1005.11;	exon:200757-200859,exon:201281-201323
novel_circ_0000034	Contig1005	204368	207157	-	2789	314	evm.TU.Contig1005.11;	exon:204369-204470,exon:204631-204690,exon:205581-205659,exon:207081-207157
novel_circ_0000035	Contig1005	207879	208163	-	284	283	evm.TU.Contig1005.11;	exon:207880-208163
novel_circ_0000037	Contig1005	214658	216852	-	2194	95	evm.TU.Contig1005.12;	exon:214659-214754
novel_circ_0000039	Contig1005	290439	292527	+	2088	275	evm.TU.Contig1005.17;	exon:290440-290498,exon:292175-292261,exon:292396-292527
novel_circ_0000040	Contig1005	61667	62190	-	523	341	evm.TU.Contig1005.5;	exon:61668-61840,exon:62021-62190
novel_circ_0000042	Contig1006	14147	20554	-	6407	380	evm.TU.Contig1006.2;	intron:14148-14378,intron:20404-20554
novel_circ_0000043	Contig1006	19724	20554	-	830	395	evm.TU.Contig1006.2;	exon:19725-19778,exon:19981-20096,exon:20240-20317,exon:20404-20554
novel_circ_0000044	Contig1008	69959	70267	-	308	178	evm.TU.Contig1008.3;	exon:69960-70036,exon:70165-70267
novel_circ_0000045	Contig1008	69959	71869	-	1910	231	evm.TU.Contig1008.3;	exon:69960-70036,exon:70165-70267,exon:70766-70819
novel_circ_0000047	Contig1008	69959	83716	-	13757	76	evm.TU.Contig1008.3;	exon:69960-70036
novel_circ_0000048	Contig1008	81739	82363	-	624	297	evm.TU.Contig1008.3;	exon:81740-81917,exon:82010-82067,exon:82300-82363
novel_circ_0000049	Contig1008	81739	83716	-	1977	467	evm.TU.Contig1008.3;	exon:81740-81917,exon:82010-82067,exon:82300-82363,exon:83546-83716
novel_circ_0000050	Contig1008	81739	91048	-	9309	111	evm.TU.Contig1008.3;	exon:90937-91048
novel_circ_0000052	Contig1013	104159	108327	+	4168	100	evm.TU.Contig1013.10;	exon:108227-108327
novel_circ_0000053	Contig1013	220631	221540	+	909	264	evm.TU.Contig1013.14;	exon:220632-220685,exon:220904-221049,exon:221474-221540
novel_circ_0000055	Contig1013	227389	227890	+	501	214	evm.TU.Contig1013.14;	exon:227564-227637,exon:227749-227890
novel_circ_0000056	Contig1013	254456	262726	-	8270	109	evm.TU.Contig1013.16;	exon:254457-254566
novel_circ_0000057	Contig1013	254479	262726	-	8247	540	evm.TU.Contig1013.16;	exon:254480-254566,exon:254954-255185,exon:256616-256726,exon:262613-262726
novel_circ_0000058	Contig1013	254953	262726	-	7773	454	evm.TU.Contig1013.16;	exon:254954-255185,exon:256616-256726,exon:262613-262726
novel_circ_0000061	Contig1013	449433	451401	-	1968	380	evm.TU.Contig1013.34;	exon:449434-449550,exon:450366-450437,exon:450605-450670,exon:451273-451401
novel_circ_0000062	Contig1013	449433	453966	-	4533	195	evm.TU.Contig1013.34;	exon:449434-449550,exon:453887-453966
novel_circ_0000064	Contig1013	451272	455185	-	3913	236	evm.TU.Contig1013.34;	exon:451273-451401,exon:453300-453408
novel_circ_0000072	Contig1013	91806	98117	+	6311	393	evm.TU.Contig1013.10;	intron:91807-91848,intron:97670-97765,intron:97860-98117
novel_circ_0000073	Contig1013	97669	98047	+	378	282	evm.TU.Contig1013.10;	exon:97670-97765,exon:97860-98047
novel_circ_0000074	Contig1013	97669	98117	+	448	352	evm.TU.Contig1013.10;	intron:97670-97765,intron:97860-98117
novel_circ_0000080	Contig1042	31197	31426	+	229	228	n/a	intergenic_region:31198-31426
novel_circ_0000082	Contig1042	31197	32201	+	1004	209	n/a	intergenic_region:31198-31296,intergenic_region:32090-32201
novel_circ_0000085	Contig1049	105572	106039	-	467	381	evm.TU.Contig1049.4;	exon:105573-105745,exon:105830-106039
novel_circ_0000089	Contig1059	119809	122742	+	2933	214	evm.TU.Contig1059.6;	exon:122528-122742
novel_circ_0000091	Contig1063	13463	14288	+	825	824	evm.TU.Contig1063.1;	exon:13464-14288
novel_circ_0000092	Contig1063	13463	25422	+	11959	925	evm.TU.Contig1063.1;	exon:13464-14288,exon:25321-25422
novel_circ_0000093	Contig1063	25320	33751	+	8431	730	evm.TU.Contig1063.1;	exon:25321-25422,exon:33122-33751
novel_circ_0000094	Contig1063	33121	33751	+	630	629	evm.TU.Contig1063.1;	exon:33122-33751
novel_circ_0000095	Contig1075	56950	59448	-	2498	154	evm.TU.Contig1075.5;	exon:59294-59448
novel_circ_0000096	Contig1075	90966	91374	+	408	90	evm.TU.Contig1075.9;	exon:91284-91374
novel_circ_0000099	Contig1076	131993	133878	+	1885	189	evm.TU.Contig1076.7;	exon:131994-132183
novel_circ_0000101	Contig1076	87225	89700	+	2475	315	evm.TU.Contig1076.5;	exon:87226-87299,exon:88006-88065,exon:89517-89700
novel_circ_0000102	Contig1076	87225	92397	+	5172	73	evm.TU.Contig1076.5;	exon:87226-87299
novel_circ_0000103	Contig1077	73558	74008	+	450	449	n/a	intergenic_region:73559-74008
novel_circ_0000104	Contig1077	73566	74008	+	442	441	n/a	intergenic_region:73567-74008
novel_circ_0000105	Contig1086	20741	21393	+	652	422	evm.TU.Contig1086.1;	exon:20742-20857,exon:20970-21092,exon:21208-21393
novel_circ_0000106	Contig1086	20741	22021	+	1280	330	evm.TU.Contig1086.1;	exon:20742-20857,exon:21806-22021
novel_circ_0000107	Contig1087	21958	24000	+	2042	77	evm.TU.Contig1087.4;	exon:21959-22036
novel_circ_0000108	Contig1087	76375	77563	+	1188	207	evm.TU.Contig1087.10;	exon:76376-76458,exon:77438-77563
novel_circ_0000109	Contig1091	143436	144612	-	1176	255	evm.TU.Contig1091.11;	exon:144044-144103,exon:144311-144379,exon:144484-144612
novel_circ_0000111	Contig1091	148317	149767	-	1450	443	evm.TU.Contig1091.11;	exon:148318-148425,exon:148794-148869,exon:149018-149112,exon:149600-149767
novel_circ_0000112	Contig1091	148327	149767	-	1440	172	evm.TU.Contig1091.11;	exon:149595-149767
novel_circ_0000114	Contig1091	82921	84299	+	1378	153	evm.TU.Contig1091.4;	exon:82922-83075
novel_circ_0000115	Contig1099	2695	3227	+	532	199	n/a	intergenic_region:2696-2791,intergenic_region:3123-3227
novel_circ_0000116	Contig10	10966	11157	+	191	190	n/a	intergenic_region:10967-11157
novel_circ_0000117	Contig10	10966	11171	+	207	206	n/a	intergenic_region:10967-11173
novel_circ_0000117	Contig10	10966	11173	+	207	206	n/a	intergenic_region:10967-11173
novel_circ_0000118	Contig10	10966	11205	+	239	238	n/a	intergenic_region:10967-11205
novel_circ_0000118	Contig10	10966	11207	+	239	238	n/a	intergenic_region:10967-11205
novel_circ_0000119	Contig10	10966	11205	+	241	240	n/a	intergenic_region:10967-11207
novel_circ_0000119	Contig10	10966	11207	+	241	240	n/a	intergenic_region:10967-11207
novel_circ_0000120	Contig10	10966	11211	+	245	244	n/a	intergenic_region:10967-11211
novel_circ_0000121	Contig10	10966	11215	+	249	248	n/a	intergenic_region:10967-11215
novel_circ_0000122	Contig10	10966	11284	+	318	317	n/a	intergenic_region:10967-11284
novel_circ_0000123	Contig10	10966	11299	+	333	332	n/a	intergenic_region:10967-11299
novel_circ_0000125	Contig10	11145	11426	+	281	280	n/a	intergenic_region:11146-11426
novel_circ_0000126	Contig10	6551	6899	+	348	347	evm.TU.Contig10.2;	intron:6552-6899
novel_circ_0000127	Contig1105	116726	118195	+	1469	99	evm.TU.Contig1105.16;	exon:118096-118195
novel_circ_0000132	Contig1108	7857	9992	+	2135	247	evm.TU.Contig1108.1;	exon:9670-9755,exon:9830-9992
novel_circ_0000133	Contig1108	9669	9992	+	323	247	evm.TU.Contig1108.1;	exon:9670-9755,exon:9830-9992
novel_circ_0000135	Contig1109	62036	62276	+	240	239	evm.TU.Contig1109.7;	exon:62037-62276
novel_circ_0000137	Contig1109	70585	70909	-	324	323	evm.TU.Contig1109.9;	exon:70586-70909
novel_circ_0000138	Contig1110	4094	4263	+	169	168	n/a	intergenic_region:4095-4263
novel_circ_0000139	Contig1110	4094	4271	+	177	176	n/a	intergenic_region:4095-4271
novel_circ_0000140	Contig1110	4094	4291	+	197	196	n/a	intergenic_region:4095-4291
novel_circ_0000143	Contig1115	101708	104594	-	2886	426	evm.TU.Contig1115.10;	exon:101709-101851,exon:102219-102503
novel_circ_0000144	Contig1115	101708	106738	-	5030	640	evm.TU.Contig1115.10;	exon:101709-101851,exon:102219-102499,exon:106520-106738
novel_circ_0000147	Contig1115	128900	131111	-	2211	383	n/a	intergenic_region:128901-128992,intergenic_region:129794-129881,intergenic_region:130100-130186,intergenic_region:130992-131111
novel_circ_0000149	Contig1115	149334	151346	-	2012	154	evm.TU.Contig1115.17;	exon:149335-149489
novel_circ_0000150	Contig1115	84567	84902	+	335	249	evm.TU.Contig1115.8;	exon:84568-84636,exon:84721-84902
novel_circ_0000152	Contig1115	89347	97957	-	8610	423	evm.TU.Contig1115.9;	exon:89348-89481,exon:89566-89629,exon:89760-89860,exon:90373-90418,exon:97875-97957
novel_circ_0000155	Contig1131	53429	53731	+	302	77	evm.TU.Contig1131.2;	exon:53430-53507
novel_circ_0000157	Contig1131	59918	60208	+	290	101	evm.TU.Contig1131.2;	exon:59919-60020
novel_circ_0000159	Contig1131	59918	67701	+	7783	431	evm.TU.Contig1131.2;	exon:59919-60020,exon:60091-60208,exon:62302-62354,exon:62431-62496,exon:63229-63273,exon:67649-67701
novel_circ_0000166	Contig1132	4310	6605	-	2295	460	evm.TU.Contig1132.1;	exon:4311-4404,exon:4681-4845,exon:5621-5742,exon:6523-6605
novel_circ_0000167	Contig1132	49969	51827	-	1858	452	evm.TU.Contig1132.3;	exon:49970-50104,exon:51154-51296,exon:51651-51827
novel_circ_0000169	Contig1143	163776	164379	+	603	173	evm.TU.Contig1143.4;	exon:164206-164379
novel_circ_0000171	Contig1145	141710	142089	-	379	122	evm.TU.Contig1145.19;	intron:141711-141833
novel_circ_0000177	Contig1145	209290	209721	-	431	341	evm.TU.Contig1145.29;	exon:209291-209434,exon:209523-209721
novel_circ_0000178	Contig1145	209290	213646	-	4356	582	evm.TU.Contig1145.29;	exon:209291-209434,exon:209523-209721,exon:212090-212218,exon:213533-213646
novel_circ_0000179	Contig1145	212089	213646	-	1557	327	evm.TU.Contig1145.29;	exon:212090-212218,exon:213447-213646
novel_circ_0000180	Contig1145	212089	217094	-	5005	526	evm.TU.Contig1145.29;	exon:212090-212218,exon:213315-213398,exon:213533-213646,exon:216823-216930,exon:216999-217094
novel_circ_0000181	Contig1145	216822	217094	-	272	271	evm.TU.Contig1145.29;	exon:216823-217094
novel_circ_0000182	Contig1145	33766	35635	+	1869	95	evm.TU.Contig1145.5;	intron:35540-35635
novel_circ_0000183	Contig1145	61403	63660	+	2257	133	evm.TU.Contig1145.7;	exon:61404-61537
novel_circ_0000184	Contig1145	95408	96013	+	605	300	evm.TU.Contig1145.13;	exon:95409-95597,exon:95901-96013
novel_circ_0000185	Contig1153	4207	4717	-	510	296	evm.TU.Contig1153.1;	exon:4208-4440,exon:4653-4717
novel_circ_0000186	Contig1158	15674	16002	-	328	236	evm.TU.Contig1158.1;	exon:15675-15705,exon:15796-16002
novel_circ_0000187	Contig1165	58056	58570	-	514	421	evm.TU.Contig1165.5;	exon:58057-58272,exon:58364-58570
novel_circ_0000189	Contig1168	57208	57786	+	578	257	evm.TU.Contig1168.2;	exon:57209-57306,exon:57626-57786
novel_circ_0000190	Contig1169	47242	51043	+	3801	492	evm.TU.Contig1169.2;	exon:47243-47380,exon:47575-47736,exon:50849-51043
novel_circ_0000191	Contig1169	47242	55544	+	8302	326	evm.TU.Contig1169.2;	exon:47243-47380,exon:54866-54966,exon:55455-55544
novel_circ_0000192	Contig1169	47262	55544	+	8282	89	evm.TU.Contig1169.2;	exon:55455-55544
novel_circ_0000193	Contig1169	50848	55544	+	4696	383	evm.TU.Contig1169.2;	exon:50849-51043,exon:54866-54966,exon:55455-55544
novel_circ_0000194	Contig1169	64220	64692	+	472	379	evm.TU.Contig1169.3;	exon:64221-64475,exon:64567-64692
novel_circ_0000195	Contig1169	64762	65011	+	249	248	evm.TU.Contig1169.3;	intron:64763-65011
novel_circ_0000197	Contig1182	27570	29408	+	1838	111	evm.TU.Contig1182.1;	exon:29297-29408
novel_circ_0000198	Contig1195	111509	112413	+	904	220	evm.TU.Contig1195.5;	exon:111510-111607,exon:112290-112413
novel_circ_0000199	Contig1195	111509	112707	+	1198	309	evm.TU.Contig1195.5;	exon:111510-111607,exon:112290-112413,exon:112618-112707
novel_circ_0000200	Contig1195	111526	112707	+	1181	292	evm.TU.Contig1195.5;	exon:111527-111607,exon:112290-112413,exon:112618-112707
novel_circ_0000202	Contig1195	18108	24202	+	6094	334	evm.TU.Contig1195.1;	exon:18109-18232,exon:18355-18417,exon:24053-24202
novel_circ_0000207	Contig1195	24052	24811	+	759	329	evm.TU.Contig1195.1;	exon:24053-24202,exon:24298-24439,exon:24772-24811
novel_circ_0000208	Contig1195	24052	34561	+	10509	614	evm.TU.Contig1195.1;	exon:24053-24202,exon:24772-24811,exon:30116-30173,exon:30299-30381,exon:30937-31035,exon:34372-34561
novel_circ_0000209	Contig1195	30115	34561	+	4446	318	evm.TU.Contig1195.1;	exon:30116-30173,exon:30299-30381,exon:31160-31275,exon:34497-34561
novel_circ_0000210	Contig1195	31352	32274	+	922	329	evm.TU.Contig1195.1;	exon:31353-31471,exon:31964-32070,exon:32169-32274
novel_circ_0000216	Contig1212	59433	87598	+	28165	399	evm.TU.Contig1212.2;	exon:59434-59476,exon:59952-60029,exon:60154-60235,exon:71310-71367,exon:87456-87598
novel_circ_0000217	Contig1212	70767	71589	+	822	263	evm.TU.Contig1212.2;	exon:70768-70878,exon:71310-71367,exon:71493-71589
novel_circ_0000218	Contig1212	70767	77618	+	6851	202	evm.TU.Contig1212.2;	exon:70768-70878,exon:71310-71367,exon:77583-77618
novel_circ_0000219	Contig1212	70767	81570	+	10803	298	evm.TU.Contig1212.2;	exon:70768-70878,exon:71310-71367,exon:71493-71589,exon:77583-77618
novel_circ_0000220	Contig1212	70767	87598	+	16831	383	evm.TU.Contig1212.2;	exon:70768-70878,exon:71493-71589,exon:77583-77618,exon:87456-87598
novel_circ_0000222	Contig1212	77582	87598	+	10016	313	evm.TU.Contig1212.2;	exon:77583-77618,exon:80938-81074,exon:87456-87598
novel_circ_0000223	Contig1212	78515	78845	+	330	329	evm.TU.Contig1212.2;	intron:78516-78845
novel_circ_0000224	Contig1212	80937	81570	+	633	136	evm.TU.Contig1212.2;	exon:80938-81074
novel_circ_0000226	Contig1212	87455	87864	+	409	245	evm.TU.Contig1212.2;	intron:87456-87598,intron:87761-87864
novel_circ_0000229	Contig1251	10880	11998	+	1118	325	evm.TU.Contig1251.1;	exon:10881-11105,exon:11196-11297
novel_circ_0000230	Contig1251	61634	63353	+	1719	398	evm.TU.Contig1251.8;	exon:61635-61926,exon:63246-63353
novel_circ_0000231	Contig1251	9563	11297	+	1734	233	evm.TU.Contig1251.1;	exon:11196-11297,exon:9564-9696
novel_circ_0000232	Contig1277	143123	144397	+	1274	181	evm.TU.Contig1277.5;	exon:143124-143184,exon:144276-144397
novel_circ_0000233	Contig1277	22620	23576	-	956	162	evm.TU.Contig1277.1;	exon:22621-22783
novel_circ_0000236	Contig1277	23446	36102	-	12656	463	evm.TU.Contig1277.1;	exon:23447-23576,exon:27115-27192,exon:35845-36102
novel_circ_0000237	Contig1277	27114	32265	-	5151	222	evm.TU.Contig1277.1;	exon:27115-27192,exon:32120-32265
novel_circ_0000240	Contig1277	32119	47196	-	15077	235	evm.TU.Contig1277.1;	exon:32120-32257,exon:47098-47196
novel_circ_0000241	Contig1277	35844	36610	-	766	257	evm.TU.Contig1277.1;	exon:35845-36102
novel_circ_0000242	Contig1277	35844	47196	-	11352	235	evm.TU.Contig1277.1;	exon:44018-44155,exon:47098-47196
novel_circ_0000243	Contig1277	44017	47196	-	3179	235	evm.TU.Contig1277.1;	exon:44018-44155,exon:47098-47196
novel_circ_0000244	Contig1277	44017	61897	-	17880	328	evm.TU.Contig1277.1;	exon:44018-44155,exon:61706-61897
novel_circ_0000245	Contig1277	44017	77448	-	33431	137	n/a	intergenic_region:44018-44155
novel_circ_0000246	Contig1277	47097	61897	-	14800	289	evm.TU.Contig1277.1;	exon:47098-47196,exon:61706-61897
novel_circ_0000247	Contig1277	47097	77448	-	30351	289	n/a	intergenic_region:47098-47196,intergenic_region:61706-61897
novel_circ_0000248	Contig1277	61705	77448	-	15743	191	n/a	intergenic_region:61706-61897
novel_circ_0000249	Contig1277	76928	77448	-	520	519	n/a	intergenic_region:76929-77448
novel_circ_0000251	Contig1288	27904	35299	-	7395	97	n/a	intergenic_region:35202-35299
novel_circ_0000252	Contig1292	35637	36052	+	415	111	n/a	intergenic_region:35638-35749
novel_circ_0000257	Contig1300	11724	13385	-	1661	287	evm.TU.Contig1300.3;	exon:12275-12401,exon:13224-13385
novel_circ_0000260	Contig1300	15749	17935	-	2186	418	evm.TU.Contig1300.3;	exon:16018-16111,exon:16794-16882,exon:17592-17657,exon:17763-17935
novel_circ_0000262	Contig1300	41215	43469	-	2254	518	evm.TU.Contig1300.5;	exon:41216-41377,exon:42774-42898,exon:42974-43119,exon:43381-43469
novel_circ_0000264	Contig1300	42330	44559	-	2229	260	evm.TU.Contig1300.5;	exon:43381-43469,exon:44387-44559
novel_circ_0000267	Contig13	1674	2105	+	431	430	n/a	intergenic_region:1675-2105
novel_circ_0000270	Contig13	2423	2723	-	300	299	n/a	intergenic_region:2424-2723
novel_circ_0000272	Contig13	3353	3604	-	251	250	n/a	intergenic_region:3354-3604
novel_circ_0000273	Contig13	3549	3757	-	208	207	n/a	intergenic_region:3550-3757
novel_circ_0000274	Contig13	4103	4533	-	430	429	n/a	intergenic_region:4104-4533
novel_circ_0000275	Contig13	4162	4312	-	150	149	n/a	intergenic_region:4163-4312
novel_circ_0000276	Contig13	4172	4322	-	150	149	n/a	intergenic_region:4173-4322
novel_circ_0000277	Contig1421	29428	30493	-	1065	489	evm.TU.Contig1421.2;	exon:29429-29496,exon:29700-29849,exon:29954-30016,exon:30103-30228,exon:30407-30493
novel_circ_0000278	Contig1421	29428	31318	-	1890	489	evm.TU.Contig1421.2;	exon:29429-29496,exon:29700-29849,exon:29954-30016,exon:30103-30228,exon:30407-30493
novel_circ_0000279	Contig1421	47449	48789	-	1340	261	evm.TU.Contig1421.3;	exon:47450-47539,exon:47690-47862
novel_circ_0000281	Contig1440	23143	27760	+	4617	303	evm.TU.Contig1440.1;	exon:23144-23270,exon:27285-27368,exon:27666-27760
novel_circ_0000282	Contig1440	23143	29591	+	6448	270	evm.TU.Contig1440.1;	exon:23144-23270,exon:29161-29252,exon:29538-29591
novel_circ_0000285	Contig1459	5262	6530	-	1268	301	evm.TU.Contig1459.2;	exon:5263-5428,exon:5721-5781,exon:5907-5983
novel_circ_0000287	Contig1526	2262	3354	+	1092	118	evm.TU.Contig1526.1;	exon:2263-2381
novel_circ_0000289	Contig16601	137	310	-	173	172	evm.TU.Contig16601.1;	exon:138-310
novel_circ_0000291	Contig16	13655	13902	-	247	246	n/a	intergenic_region:13656-13902
novel_circ_0000292	Contig16	8968	9452	-	484	483	n/a	intergenic_region:8969-9452
novel_circ_0000293	Contig16	9242	9452	-	210	209	n/a	intergenic_region:9243-9452
novel_circ_0000294	Contig1893	15941	16908	-	967	274	evm.TU.Contig1893.4;	exon:16525-16590,exon:16699-16908
novel_circ_0000298	Contig1923	5289	5842	+	553	78	evm.TU.Contig1923.1;	exon:5764-5842
novel_circ_0000299	Contig19	1112	1315	-	203	202	evm.TU.Contig19.1;	exon:1113-1315
novel_circ_0000300	Contig19	1266	1499	+	233	232	evm.TU.Contig19.1;	exon:1267-1499
novel_circ_0000301	Contig19	1307	1492	+	185	184	evm.TU.Contig19.1;	exon:1308-1492
novel_circ_0000303	Contig19	1360	1569	+	209	208	evm.TU.Contig19.1;	exon:1361-1569
novel_circ_0000305	Contig19	640	1315	-	675	674	n/a	intergenic_region:641-1315
novel_circ_0000306	Contig19	640	907	-	267	266	n/a	intergenic_region:641-907
novel_circ_0000307	Contig19	640	933	-	293	292	n/a	intergenic_region:641-933
novel_circ_0000308	Contig19	776	1071	+	295	294	evm.TU.Contig19.1;	exon:777-1071
novel_circ_0000308	Contig19	776	1073	+	295	294	evm.TU.Contig19.1;	exon:777-1071
novel_circ_0000310	Contig1	18142	18386	-	244	243	n/a	intergenic_region:18143-18386
novel_circ_0000314	Contig1	18246	18405	-	159	158	n/a	intergenic_region:18247-18405
novel_circ_0000315	Contig1	18246	18421	-	177	176	n/a	intergenic_region:18247-18423
novel_circ_0000315	Contig1	18246	18423	-	177	176	n/a	intergenic_region:18247-18423
novel_circ_0000316	Contig1	18246	18620	-	374	373	n/a	intergenic_region:18247-18620
novel_circ_0000318	Contig1	2845	3132	+	287	286	n/a	intergenic_region:2846-3132
novel_circ_0000320	Contig2027	41771	42354	+	583	114	evm.TU.Contig2027.6;	exon:42240-42354
novel_circ_0000321	Contig20	11850	12366	+	516	515	n/a	intergenic_region:11851-12366
novel_circ_0000323	Contig20	11999	12366	+	367	366	n/a	intergenic_region:12000-12366
novel_circ_0000324	Contig20	12127	12366	+	239	238	n/a	intergenic_region:12128-12366
novel_circ_0000324	Contig20	12129	12366	+	239	238	n/a	intergenic_region:12128-12366
novel_circ_0000325	Contig20	12127	12366	+	237	236	n/a	intergenic_region:12130-12366
novel_circ_0000325	Contig20	12129	12366	+	237	236	n/a	intergenic_region:12130-12366
novel_circ_0000330	Contig20	4778	5060	-	282	281	evm.TU.Contig20.2;	exon:4779-5060
novel_circ_0000331	Contig20	5228	5480	-	252	251	evm.TU.Contig20.2;	exon:5229-5480
novel_circ_0000333	Contig20	5994	6244	+	250	249	n/a	intergenic_region:5995-6244
novel_circ_0000334	Contig20	6016	6485	-	469	468	n/a	intergenic_region:6017-6485
novel_circ_0000336	Contig20	6206	6485	-	279	278	n/a	intergenic_region:6207-6485
novel_circ_0000337	Contig20	6280	6480	-	200	199	n/a	intergenic_region:6281-6480
novel_circ_0000338	Contig20	6505	6698	-	193	192	n/a	intergenic_region:6506-6698
novel_circ_0000339	Contig20	9054	9238	-	184	183	evm.TU.Contig20.4;	intron:9055-9238
novel_circ_0000344	Contig22	4866	5031	-	165	164	evm.TU.Contig22.1;	exon:4867-5031
novel_circ_0000347	Contig22	6115	6392	-	277	276	evm.TU.Contig22.1;	exon:6116-6392
novel_circ_0000348	Contig232	1032675	1033060	-	385	269	evm.TU.Contig232.72;	exon:1032676-1032828,exon:1032943-1033060
novel_circ_0000349	Contig232	1032675	1034671	-	1996	356	evm.TU.Contig232.72;	exon:1032676-1032828,exon:1032943-1033060,exon:1034584-1034671
novel_circ_0000350	Contig232	1062450	1063754	+	1304	86	evm.TU.Contig232.75;	exon:1063668-1063754
novel_circ_0000353	Contig232	1381810	1382016	+	206	205	evm.TU.Contig232.113;	exon:1381811-1382016
novel_circ_0000354	Contig232	1385692	1386302	-	610	343	evm.TU.Contig232.114;	exon:1385693-1385908,exon:1386174-1386302
novel_circ_0000355	Contig232	1398719	1400368	-	1649	177	evm.TU.Contig232.114;	exon:1400191-1400368
novel_circ_0000361	Contig232	1422361	1425031	-	2670	309	evm.TU.Contig232.117;	exon:1422549-1422630,exon:1422715-1422765,exon:1422858-1422938,exon:1424933-1425031
novel_circ_0000362	Contig232	1503399	1504553	-	1154	337	n/a	intergenic_region:1503400-1503528,intergenic_region:1504098-1504222,intergenic_region:1504468-1504553
novel_circ_0000363	Contig232	1503399	1505345	-	1946	436	n/a	intergenic_region:1503400-1503528,intergenic_region:1504098-1504222,intergenic_region:1505056-1505178,intergenic_region:1505283-1505345
novel_circ_0000364	Contig232	1503399	1507363	-	3964	213	n/a	intergenic_region:1503400-1503528,intergenic_region:1507278-1507363
novel_circ_0000365	Contig232	1504302	1504467	-	165	164	evm.TU.Contig232.125;	intron:1504303-1504467
novel_circ_0000367	Contig232	1691464	1691753	+	289	288	evm.TU.Contig232.143;	exon:1691465-1691753
novel_circ_0000372	Contig232	1698977	1706409	+	7432	374	evm.TU.Contig232.143;	exon:1698978-1699147,exon:1699404-1699502,exon:1700662-1700730,exon:1706370-1706409
novel_circ_0000375	Contig232	1702507	1705108	+	2601	333	evm.TU.Contig232.143;	exon:1702508-1702646,exon:1704913-1705108
novel_circ_0000376	Contig232	1702507	1706941	+	4434	138	evm.TU.Contig232.143;	exon:1702508-1702646
novel_circ_0000379	Contig232	1784743	1784991	-	248	247	evm.TU.Contig232.156;	exon:1784744-1784991
novel_circ_0000380	Contig232	1795529	1795735	+	206	205	evm.TU.Contig232.159;	exon:1795530-1795735
novel_circ_0000381	Contig232	1806575	1809255	+	2680	175	evm.TU.Contig232.160;	exon:1807224-1807325,exon:1809181-1809255
novel_circ_0000383	Contig232	1816168	1819533	+	3365	649	evm.TU.Contig232.161;	exon:1816169-1816286,exon:1816504-1816577,exon:1816738-1816785,exon:1818007-1818175,exon:1818888-1819019,exon:1819420-1819533
novel_circ_0000384	Contig232	1935804	1937476	+	1672	427	evm.TU.Contig232.171;	exon:1935805-1936232
novel_circ_0000385	Contig232	1965331	1966038	+	707	182	n/a	intergenic_region:1965332-1965514
novel_circ_0000388	Contig232	2044365	2044619	-	254	253	evm.TU.Contig232.185;	intron:2044366-2044619
novel_circ_0000389	Contig232	2051433	2054006	+	2573	127	evm.TU.Contig232.186;	exon:2053879-2054006
novel_circ_0000390	Contig232	2067535	2067943	+	408	179	evm.TU.Contig232.186;	exon:2067764-2067943
novel_circ_0000394	Contig232	2097271	2097586	+	315	211	evm.TU.Contig232.189;	exon:2097272-2097343,exon:2097446-2097586
novel_circ_0000397	Contig232	2157775	2158273	+	498	379	evm.TU.Contig232.199_evm.TU.Contig232.200;	exon:2157776-2157913,exon:2158031-2158273
novel_circ_0000398	Contig232	2157775	2158728	+	953	250	evm.TU.Contig232.199_evm.TU.Contig232.200;	exon:2157776-2157913,exon:2158615-2158728
novel_circ_0000399	Contig232	2157810	2158273	+	463	344	evm.TU.Contig232.199_evm.TU.Contig232.200;	exon:2157811-2157913,exon:2158031-2158273
novel_circ_0000400	Contig232	2157810	2158728	+	918	457	evm.TU.Contig232.199_evm.TU.Contig232.200;	exon:2157811-2157913,exon:2158031-2158273,exon:2158615-2158728
novel_circ_0000401	Contig232	2157810	2161910	+	4100	102	evm.TU.Contig232.199_evm.TU.Contig232.200;	exon:2157811-2157913
novel_circ_0000402	Contig232	2157810	2162658	+	4848	102	n/a	intergenic_region:2157811-2157913
novel_circ_0000403	Contig232	2158030	2158273	+	243	242	evm.TU.Contig232.199_evm.TU.Contig232.200;	exon:2158031-2158273
novel_circ_0000404	Contig232	2158614	2160393	+	1779	182	evm.TU.Contig232.199_evm.TU.Contig232.200;	exon:2160211-2160393
novel_circ_0000405	Contig232	2160210	2161910	+	1700	524	evm.TU.Contig232.199_evm.TU.Contig232.200;	exon:2160211-2160393,exon:2161568-2161910
novel_circ_0000407	Contig232	2187507	2189209	+	1702	151	evm.TU.Contig232.203;	exon:2187508-2187659
novel_circ_0000408	Contig232	2187514	2189209	+	1695	316	evm.TU.Contig232.203;	exon:2187515-2187659,exon:2189037-2189209
novel_circ_0000409	Contig232	2203931	2205418	+	1487	331	evm.TU.Contig232.206;	exon:2203932-2204022,exon:2204608-2204713,exon:2204819-2204889,exon:2205352-2205418
novel_circ_0000410	Contig232	2209626	2211366	+	1740	507	evm.TU.Contig232.206;	exon:2209627-2209725,exon:2210289-2210515,exon:2210569-2210636,exon:2211250-2211366
novel_circ_0000412	Contig232	2282913	2284027	+	1114	234	evm.TU.Contig232.212;	exon:2282914-2283054,exon:2283933-2284027
novel_circ_0000413	Contig232	2282913	2287264	+	4351	140	evm.TU.Contig232.212;	exon:2282914-2283054
novel_circ_0000414	Contig232	2286128	2287264	+	1136	237	evm.TU.Contig232.212;	exon:2286129-2286366
novel_circ_0000416	Contig232	2291347	2292377	-	1030	69	evm.TU.Contig232.214;	exon:2291348-2291417
novel_circ_0000417	Contig232	2363940	2367559	-	3619	295	evm.TU.Contig232.220;	exon:2363941-2364123,exon:2365619-2365732
novel_circ_0000418	Contig232	2365618	2367559	-	1941	113	evm.TU.Contig232.220;	exon:2365619-2365732
novel_circ_0000422	Contig232	2468641	2469104	+	463	333	evm.TU.Contig232.229;	exon:2468642-2468802,exon:2468931-2469104
novel_circ_0000423	Contig232	2468641	2469700	+	1059	163	evm.TU.Contig232.229;	exon:2469537-2469700
novel_circ_0000424	Contig232	2483136	2483908	+	772	345	evm.TU.Contig232.231;	exon:2483137-2483269,exon:2483372-2483443,exon:2483686-2483757,exon:2483837-2483908
novel_circ_0000425	Contig232	2483136	2485020	+	1884	132	evm.TU.Contig232.231;	exon:2483137-2483269
novel_circ_0000426	Contig232	2483685	2485020	+	1335	142	evm.TU.Contig232.231;	exon:2483686-2483757,exon:2483837-2483908
novel_circ_0000429	Contig232	2910934	2917207	+	6273	302	evm.TU.Contig232.261;	exon:2910935-2911118,exon:2917088-2917207
novel_circ_0000430	Contig232	2924912	2925168	-	256	255	evm.TU.Contig232.261;	exon:2924913-2925168
novel_circ_0000431	Contig232	3025530	3025691	+	161	160	evm.TU.Contig232.274;	exon:3025531-3025691
novel_circ_0000434	Contig232	3025774	3028091	+	2317	376	n/a	intergenic_region:3025775-3025921,intergenic_region:3026739-3026815,intergenic_region:3027937-3028091
novel_circ_0000435	Contig232	3198979	3199431	-	452	359	evm.TU.Contig232.278;	exon:3198980-3199113,exon:3199205-3199431
novel_circ_0000436	Contig232	3217630	3224277	-	6647	280	evm.TU.Contig232.279;	exon:3217631-3217766,exon:3222651-3222739,exon:3223889-3223946
novel_circ_0000437	Contig232	3217630	3236915	-	19285	291	evm.TU.Contig232.279;	exon:3217631-3217766,exon:3236631-3236756,exon:3236884-3236915
novel_circ_0000438	Contig232	3223888	3224277	-	389	292	evm.TU.Contig232.279;	exon:3223889-3223946,exon:3224042-3224277
novel_circ_0000442	Contig232	3233551	3234943	-	1392	265	evm.TU.Contig232.279;	intron:3233552-3233650,intron:3233943-3234110
novel_circ_0000445	Contig232	3233551	3240916	-	7365	98	evm.TU.Contig232.279;	exon:3233552-3233650
novel_circ_0000448	Contig232	3234776	3236915	-	2139	314	evm.TU.Contig232.279;	exon:3234777-3234935,exon:3236631-3236756,exon:3236884-3236915
novel_circ_0000451	Contig232	3267483	3268376	-	893	283	evm.TU.Contig232.282;	exon:3267484-3267767
novel_circ_0000452	Contig232	3268189	3268376	-	187	186	evm.TU.Contig232.282;	exon:3268190-3268376
novel_circ_0000453	Contig232	3342335	3343542	+	1207	492	evm.TU.Contig232.290;	exon:3342336-3342608,exon:3343088-3343190,exon:3343424-3343542
novel_circ_0000455	Contig232	3875728	3879056	-	3328	307	evm.TU.Contig232.313;	exon:3875729-3875886,exon:3875973-3876018,exon:3878951-3879056
novel_circ_0000456	Contig232	4564110	4564499	+	389	311	evm.TU.Contig232.356;	exon:4564111-4564230,exon:4564307-4564499
novel_circ_0000457	Contig232	4826936	4827504	+	568	567	evm.TU.Contig232.363;	exon:4826937-4827504
novel_circ_0000458	Contig232	4909182	4909746	+	564	281	evm.TU.Contig232.365;	exon:4909183-4909227,exon:4909509-4909746
novel_circ_0000459	Contig232	607276	607874	+	598	309	evm.TU.Contig232.41;	exon:607565-607874
novel_circ_0000460	Contig232	608259	608784	+	525	439	evm.TU.Contig232.41;	exon:608260-608481,exon:608566-608784
novel_circ_0000461	Contig232	906780	907465	+	685	360	evm.TU.Contig232.61;	exon:906781-906887,exon:907105-907243,exon:907349-907465
novel_circ_0000462	Contig232	909660	912891	+	3231	326	n/a	intergenic_region:909661-909798,intergenic_region:911612-911675,intergenic_region:912765-912891
novel_circ_0000464	Contig232	959909	960377	-	468	293	evm.TU.Contig232.64;	exon:959910-960017,exon:960191-960377
novel_circ_0000466	Contig233	1027076	1028837	-	1761	116	evm.TU.Contig233.28;	exon:1027077-1027193
novel_circ_0000467	Contig233	1027076	1033400	-	6324	374	evm.TU.Contig233.28;	exon:1027077-1027193,exon:1027278-1027536
novel_circ_0000468	Contig233	1027076	1048652	-	21576	116	evm.TU.Contig233.28;	exon:1027077-1027193
novel_circ_0000469	Contig233	1272623	1278149	-	5526	406	evm.TU.Contig233.43;	exon:1272624-1272753,exon:1272846-1272945,exon:1275133-1275204,exon:1278042-1278149
novel_circ_0000470	Contig233	1272845	1277692	-	4847	235	evm.TU.Contig233.43;	exon:1272846-1272945,exon:1276060-1276107,exon:1277603-1277692
novel_circ_0000471	Contig233	1275132	1278149	-	3017	404	evm.TU.Contig233.43;	exon:1275133-1275204,exon:1276060-1276107,exon:1277603-1277692,exon:1277836-1277926,exon:1278042-1278149
novel_circ_0000472	Contig233	1275132	1282044	-	6912	492	evm.TU.Contig233.43;	exon:1275133-1275204,exon:1276060-1276107,exon:1277603-1277692,exon:1277836-1277926,exon:1278042-1278149,exon:1280571-1280659
novel_circ_0000473	Contig233	1275132	1283787	-	8655	297	evm.TU.Contig233.43;	exon:1275133-1275204,exon:1276060-1276107,exon:1277603-1277692,exon:1283190-1283280
novel_circ_0000474	Contig233	1277602	1278149	-	547	196	evm.TU.Contig233.43;	exon:1277603-1277692,exon:1278042-1278149
novel_circ_0000476	Contig233	1280570	1282044	-	1474	364	evm.TU.Contig233.43;	exon:1280571-1280659,exon:1280762-1280866,exon:1281872-1282044
novel_circ_0000479	Contig233	1472074	1472615	+	541	285	evm.TU.Contig233.54;	exon:1472075-1472193,exon:1472448-1472615
novel_circ_0000480	Contig233	1485695	1487744	+	2049	210	evm.TU.Contig233.55;	intron:1487263-1487376,intron:1487647-1487744
novel_circ_0000481	Contig233	1485698	1487744	+	2046	488	evm.TU.Contig233.55;	intron:1485699-1485977,intron:1487263-1487376,intron:1487647-1487744
novel_circ_0000482	Contig233	1485748	1487744	+	1996	438	evm.TU.Contig233.55;	intron:1485749-1485977,intron:1487263-1487376,intron:1487647-1487744
novel_circ_0000483	Contig233	1485756	1487744	+	1988	595	evm.TU.Contig233.55;	exon:1485757-1485977,exon:1486125-1486290,exon:1487263-1487376,exon:1487647-1487744
novel_circ_0000484	Contig233	1499685	1502976	+	3291	214	evm.TU.Contig233.55;	exon:1499686-1499775,exon:1502851-1502976
novel_circ_0000486	Contig233	1501305	1502129	+	824	454	evm.TU.Contig233.55;	exon:1501306-1501465,exon:1501595-1501678,exon:1501917-1502129
novel_circ_0000488	Contig233	1559900	1562430	+	2530	235	evm.TU.Contig233.57;	exon:1559901-1559971,exon:1562185-1562275,exon:1562355-1562430
novel_circ_0000489	Contig233	1562184	1571215	+	9031	160	evm.TU.Contig233.57;	exon:1562185-1562270,exon:1562355-1562430
novel_circ_0000490	Contig233	1646235	1647006	+	771	334	evm.TU.Contig233.59;	exon:1646236-1646291,exon:1646629-1646738,exon:1646836-1647006
novel_circ_0000492	Contig233	1864037	1865121	-	1084	640	evm.TU.Contig233.68;	exon:1864038-1864517,exon:1864960-1865121
novel_circ_0000494	Contig233	2739248	2741781	-	2533	490	evm.TU.Contig233.113;	exon:2739249-2739379,exon:2739485-2739531,exon:2739609-2739646,exon:2741078-2741296,exon:2741722-2741781
novel_circ_0000495	Contig233	2741077	2741781	-	704	413	evm.TU.Contig233.113;	exon:2741078-2741296,exon:2741388-2741447,exon:2741539-2741616,exon:2741722-2741781
novel_circ_0000497	Contig233	3055820	3056145	+	325	227	evm.TU.Contig233.134;	exon:3055821-3055972,exon:3056069-3056145
novel_circ_0000498	Contig233	3094914	3096069	-	1155	410	evm.TU.Contig233.136;	exon:3094915-3094986,exon:3095065-3095214,exon:3095323-3095400,exon:3095956-3096069
novel_circ_0000502	Contig233	3135887	3136394	-	507	285	evm.TU.Contig233.136;	exon:3135888-3135953,exon:3136045-3136137,exon:3136266-3136394
novel_circ_0000503	Contig233	3162467	3163077	+	610	405	evm.TU.Contig233.140;	exon:3162468-3162680,exon:3162884-3163077
novel_circ_0000504	Contig233	3169463	3172712	-	3249	216	evm.TU.Contig233.141;	exon:3169464-3169523,exon:3169923-3169982,exon:3172614-3172712
novel_circ_0000508	Contig233	3364623	3366199	-	1576	395	evm.TU.Contig233.158;	exon:3364624-3364759,exon:3365405-3365514,exon:3366048-3366199
novel_circ_0000509	Contig233	3364628	3366199	-	1571	234	evm.TU.Contig233.158;	exon:3364629-3364759,exon:3364862-3364966
novel_circ_0000512	Contig233	3581972	3582582	+	610	372	n/a	intergenic_region:3581973-3582124,intergenic_region:3582238-3582342,intergenic_region:3582465-3582582
novel_circ_0000516	Contig233	494319	497126	+	2807	201	evm.TU.Contig233.12;	exon:496925-497126
novel_circ_0000517	Contig233	545730	546747	-	1017	263	evm.TU.Contig233.14;	exon:545731-545872,exon:546625-546747
novel_circ_0000519	Contig233	546830	559104	-	12274	187	evm.TU.Contig233.14;	exon:546831-546933,exon:547021-547106
novel_circ_0000520	Contig233	558967	559732	-	765	375	evm.TU.Contig233.14;	exon:558968-559104,exon:559183-559291,exon:559601-559732
novel_circ_0000521	Contig233	558967	564926	-	5959	498	evm.TU.Contig233.14;	exon:558968-559104,exon:559434-559517,exon:564647-564926
novel_circ_0000522	Contig233	558967	579481	-	20514	490	evm.TU.Contig233.14;	exon:558968-559104,exon:559601-559732,exon:579001-579170,exon:579427-579481
novel_circ_0000523	Contig233	559182	559517	-	335	191	evm.TU.Contig233.14;	exon:559183-559291,exon:559434-559517
novel_circ_0000524	Contig233	562183	564926	-	2743	508	evm.TU.Contig233.14;	exon:562184-562240,exon:562416-562496,exon:564436-564529,exon:564647-564926
novel_circ_0000525	Contig233	564435	564926	-	491	372	evm.TU.Contig233.14;	exon:564436-564529,exon:564647-564926
novel_circ_0000526	Contig233	575893	576395	-	502	148	evm.TU.Contig233.14;	exon:576247-576395
novel_circ_0000527	Contig233	575893	579481	-	3588	804	evm.TU.Contig233.14;	exon:575894-576143,exon:576247-576395,exon:578465-578649,exon:579001-579170,exon:579427-579481
novel_circ_0000529	Contig233	578464	579481	-	1017	407	evm.TU.Contig233.14;	exon:578465-578649,exon:579001-579170,exon:579427-579481
novel_circ_0000530	Contig233	578464	590414	-	11950	508	evm.TU.Contig233.14;	exon:578465-578649,exon:579001-579154,exon:579427-579481,exon:590297-590414
novel_circ_0000533	Contig233	590296	599690	-	9394	360	evm.TU.Contig233.14;	exon:595314-595442,exon:599284-599389,exon:599473-599532,exon:599622-599690
novel_circ_0000534	Contig233	594781	599690	-	4909	351	evm.TU.Contig233.14;	exon:594782-594893,exon:594990-595076,exon:595149-595235,exon:599622-599690
novel_circ_0000535	Contig233	598648	599690	-	1042	336	evm.TU.Contig233.14;	exon:598649-598753,exon:599284-599389,exon:599473-599532,exon:599622-599690
novel_circ_0000536	Contig233	598648	604270	-	5622	452	evm.TU.Contig233.14;	intron:598649-598753,intron:599284-599389,intron:599473-599532,intron:599622-599690,intron:604154-604270
novel_circ_0000537	Contig233	888448	889107	+	659	242	evm.TU.Contig233.26;	exon:888449-888563,exon:888979-889107
novel_circ_0000539	Contig233	968137	968537	+	400	314	evm.TU.Contig233.27;	exon:968138-968203,exon:968288-968537
novel_circ_0000543	Contig234	1374019	1387238	+	13219	241	evm.TU.Contig234.75;	exon:1374020-1374102,exon:1381604-1381686,exon:1387161-1387238
novel_circ_0000544	Contig234	1391267	1391503	+	236	68	evm.TU.Contig234.75;	exon:1391268-1391336
novel_circ_0000546	Contig234	1430724	1432757	-	2033	522	evm.TU.Contig234.80;	exon:1430725-1430862,exon:1431486-1431595,exon:1431699-1431827,exon:1432489-1432555,exon:1432675-1432757
novel_circ_0000549	Contig234	1568436	1568847	-	411	410	evm.TU.Contig234.100;	exon:1568437-1568847
novel_circ_0000551	Contig234	1569764	1569999	-	235	234	evm.TU.Contig234.100;	exon:1569765-1569999
novel_circ_0000552	Contig234	1574267	1575614	-	1347	308	evm.TU.Contig234.101;	exon:1575015-1575133,exon:1575424-1575614
novel_circ_0000555	Contig234	1585809	1588698	+	2889	480	evm.TU.Contig234.103;	exon:1585810-1585891,exon:1586121-1586153,exon:1586449-1586569,exon:1586711-1586803,exon:1587395-1587495,exon:1587875-1587930
novel_circ_0000556	Contig234	1591105	1592493	-	1388	134	evm.TU.Contig234.104;	exon:1591106-1591240
novel_circ_0000560	Contig234	1598429	1598903	-	474	385	evm.TU.Contig234.104;	exon:1598430-1598590,exon:1598678-1598903
novel_circ_0000561	Contig234	1598429	1605055	-	6626	476	evm.TU.Contig234.104;	exon:1598430-1598590,exon:1604640-1604843,exon:1604942-1605055
novel_circ_0000566	Contig234	1610591	1610765	-	174	173	evm.TU.Contig234.104;	exon:1610592-1610765
novel_circ_0000567	Contig234	1610591	1611715	-	1124	379	evm.TU.Contig234.104;	exon:1610592-1610765,exon:1610842-1610951,exon:1611143-1611240
novel_circ_0000568	Contig234	1614021	1614437	-	416	308	evm.TU.Contig234.104;	intron:1614022-1614207,intron:1614314-1614437
novel_circ_0000569	Contig234	1614021	1615542	-	1521	506	evm.TU.Contig234.104;	intron:1614022-1614207,intron:1614314-1614459,intron:1615182-1615234,intron:1615418-1615542
novel_circ_0000570	Contig234	1614021	1615561	-	1540	195	evm.TU.Contig234.104;	intron:1615182-1615234,intron:1615418-1615561
novel_circ_0000572	Contig234	1629030	1630274	-	1244	445	evm.TU.Contig234.104;	exon:1629031-1629161,exon:1629740-1629835,exon:1629934-1630033,exon:1630153-1630274
novel_circ_0000573	Contig234	1629030	1631908	-	2878	377	evm.TU.Contig234.104;	exon:1629031-1629161,exon:1629740-1629835,exon:1631756-1631908
novel_circ_0000576	Contig234	1632919	1633395	-	476	398	evm.TU.Contig234.104;	exon:1632920-1633114,exon:1633191-1633395
novel_circ_0000577	Contig234	1632919	1634400	-	1481	488	evm.TU.Contig234.104;	exon:1632920-1633114,exon:1633955-1634098,exon:1634249-1634400
novel_circ_0000578	Contig234	1632919	1634408	-	1489	159	evm.TU.Contig234.104;	exon:1634249-1634408
novel_circ_0000579	Contig234	1632919	1642970	-	10051	194	n/a	intergenic_region:1632920-1633114
novel_circ_0000580	Contig234	1633635	1634408	-	773	159	evm.TU.Contig234.104;	exon:1634249-1634408
novel_circ_0000581	Contig234	1635798	1642970	-	7172	270	n/a	intergenic_region:1635799-1635897,intergenic_region:1642798-1642970
novel_circ_0000582	Contig234	1642797	1644392	-	1595	581	n/a	intergenic_region:1642798-1642970,intergenic_region:1643903-1643974,intergenic_region:1644054-1644392
novel_circ_0000583	Contig234	1643902	1644392	-	490	409	n/a	intergenic_region:1643903-1643974,intergenic_region:1644054-1644392
novel_circ_0000584	Contig234	1725844	1726134	+	290	289	evm.TU.Contig234.116;	exon:1725845-1726134
novel_circ_0000585	Contig234	1725844	1727034	+	1190	478	evm.TU.Contig234.116;	exon:1725845-1726134,exon:1726432-1726508,exon:1726921-1727034
novel_circ_0000587	Contig234	1769699	1770082	-	383	281	evm.TU.Contig234.121;	exon:1769700-1769881,exon:1769982-1770082
novel_circ_0000589	Contig234	1775203	1775827	+	624	195	evm.TU.Contig234.123;	exon:1775204-1775342,exon:1775770-1775827
novel_circ_0000591	Contig234	1793286	1793822	+	536	119	evm.TU.Contig234.126;	exon:1793703-1793822
novel_circ_0000593	Contig234	1812154	1813747	-	1593	566	evm.TU.Contig234.129;	exon:1813181-1813747
novel_circ_0000596	Contig234	2117136	2118024	-	888	322	n/a	intergenic_region:2117474-2117584,intergenic_region:2117812-2118024
novel_circ_0000599	Contig234	2126735	2128860	-	2125	212	n/a	intergenic_region:2128648-2128860
novel_circ_0000600	Contig234	2129992	2130283	-	291	290	evm.TU.Contig234.142;	exon:2129993-2130283
novel_circ_0000602	Contig234	2146093	2148117	-	2024	109	evm.TU.Contig234.145;	exon:2148008-2148117
novel_circ_0000603	Contig234	2147385	2148117	-	732	294	evm.TU.Contig234.145;	exon:2147386-2147571,exon:2148008-2148117
novel_circ_0000604	Contig234	2147685	2148117	-	432	346	evm.TU.Contig234.145;	exon:2147686-2147923,exon:2148008-2148117
novel_circ_0000605	Contig234	2172935	2173491	-	556	250	evm.TU.Contig234.148;	exon:2173241-2173491
novel_circ_0000606	Contig234	2621601	2622845	-	1244	146	evm.TU.Contig234.175;	exon:2621602-2621748
novel_circ_0000609	Contig234	2632215	2633783	-	1568	406	evm.TU.Contig234.175;	exon:2632216-2632354,exon:2632534-2632637,exon:2633618-2633783
novel_circ_0000612	Contig234	2762600	2779780	+	17180	212	n/a	intergenic_region:2762601-2762702,intergenic_region:2776744-2776855
novel_circ_0000613	Contig234	2766873	2767308	+	435	434	evm.TU.Contig234.183;	exon:2766874-2767308
novel_circ_0000615	Contig234	2776743	2779780	+	3037	359	evm.TU.Contig234.183;	exon:2776744-2776855,exon:2779532-2779780
novel_circ_0000617	Contig234	2858433	2859252	-	819	255	evm.TU.Contig234.187;	exon:2858434-2858689
novel_circ_0000618	Contig234	2858433	2863608	-	5175	82	evm.TU.Contig234.187;	exon:2863526-2863608
novel_circ_0000620	Contig234	3357584	3359424	+	1840	471	evm.TU.Contig234.212;	exon:3357585-3357930,exon:3359298-3359424
novel_circ_0000621	Contig234	3378038	3378576	-	538	537	evm.TU.Contig234.216;	exon:3378039-3378576
novel_circ_0000622	Contig234	3380125	3380987	-	862	436	evm.TU.Contig234.216;	exon:3380126-3380331,exon:3380756-3380987
novel_circ_0000623	Contig234	3389333	3389619	+	286	285	n/a	intergenic_region:3389334-3389619
novel_circ_0000625	Contig234	3421834	3423717	-	1883	187	evm.TU.Contig234.223;	exon:3421835-3422022
novel_circ_0000629	Contig234	3679952	3680649	-	697	501	evm.TU.Contig234.253;	exon:3679953-3680169,exon:3680364-3680649
novel_circ_0000630	Contig234	3682747	3683401	-	654	653	n/a	intergenic_region:3682748-3683401
novel_circ_0000632	Contig234	3704963	3706238	+	1275	151	evm.TU.Contig234.256;	exon:3704964-3705115
novel_circ_0000633	Contig234	3781071	3781747	+	676	548	evm.TU.Contig234.267;	exon:3781072-3781376,exon:3781503-3781747
novel_circ_0000634	Contig234	3786788	3787686	-	898	190	evm.TU.Contig234.268;	exon:3787496-3787686
novel_circ_0000636	Contig234	3863814	3864108	-	294	116	n/a	intergenic_region:3863815-3863931
novel_circ_0000637	Contig234	4043281	4044013	+	732	217	evm.TU.Contig234.302;	exon:4043796-4044013
novel_circ_0000638	Contig234	4043281	4045030	+	1749	335	evm.TU.Contig234.302;	exon:4043282-4043530,exon:4044943-4045030
novel_circ_0000639	Contig234	4043281	4045064	+	1783	121	evm.TU.Contig234.302;	exon:4044943-4045064
novel_circ_0000642	Contig234	4107348	4108395	-	1047	477	evm.TU.Contig234.310;	exon:4107349-4107408,exon:4107874-4108098,exon:4108201-4108395
novel_circ_0000643	Contig234	4108507	4109201	-	694	117	evm.TU.Contig234.310;	exon:4108508-4108625
novel_circ_0000644	Contig234	4133477	4133870	-	393	279	evm.TU.Contig234.312;	exon:4133478-4133659,exon:4133772-4133870
novel_circ_0000645	Contig234	4173305	4174225	+	920	205	evm.TU.Contig234.319;	exon:4173890-4173973,exon:4174103-4174225
novel_circ_0000646	Contig234	4173371	4174225	+	854	83	evm.TU.Contig234.319;	exon:4173890-4173973
novel_circ_0000648	Contig234	4182111	4182685	-	574	245	evm.TU.Contig234.320;	exon:4182112-4182209,exon:4182537-4182685
novel_circ_0000649	Contig234	4254248	4255584	+	1336	145	evm.TU.Contig234.327;	exon:4255439-4255584
novel_circ_0000650	Contig234	4275090	4275665	+	575	266	evm.TU.Contig234.330;	exon:4275091-4275206,exon:4275372-4275467,exon:4275609-4275665
novel_circ_0000655	Contig234	4297380	4298255	+	875	222	evm.TU.Contig234.334;	exon:4297381-4297435,exon:4298087-4298255
novel_circ_0000656	Contig234	4313007	4313528	-	521	234	evm.TU.Contig234.337;	exon:4313165-4313283,exon:4313412-4313528
novel_circ_0000662	Contig234	441355	455193	+	13838	271	evm.TU.Contig234.24;	exon:441356-441425,exon:452026-452070,exon:453672-453747,exon:455110-455193
novel_circ_0000664	Contig234	4533815	4536194	-	2379	129	evm.TU.Contig234.356;	exon:4535983-4536051,exon:4536133-4536194
novel_circ_0000670	Contig234	720816	721104	-	288	201	evm.TU.Contig234.41;	exon:720817-720921,exon:721007-721104
novel_circ_0000672	Contig234	771236	771861	+	625	516	n/a	intergenic_region:771237-771479,intergenic_region:771587-771861
novel_circ_0000675	Contig235	131026	132428	+	1402	191	evm.TU.Contig235.10;	exon:132237-132428
novel_circ_0000678	Contig235	1521642	1522128	-	486	375	n/a	intergenic_region:1521643-1521955,intergenic_region:1522065-1522128
novel_circ_0000679	Contig235	1527687	1529123	-	1436	365	evm.TU.Contig235.90;	exon:1527688-1527750,exon:1528820-1529123
novel_circ_0000680	Contig235	1528486	1528734	-	248	247	evm.TU.Contig235.90;	exon:1528487-1528734
novel_circ_0000681	Contig235	1822613	1823443	-	830	316	evm.TU.Contig235.100;	exon:1822614-1822778,exon:1823291-1823443
novel_circ_0000686	Contig235	2486382	2487000	+	618	460	evm.TU.Contig235.149;	exon:2486383-2486450,exon:2486607-2487000
novel_circ_0000688	Contig235	2532153	2532589	-	436	435	evm.TU.Contig235.154;	exon:2532154-2532589
novel_circ_0000690	Contig235	2616537	2616800	-	263	262	evm.TU.Contig235.166;	intron:2616538-2616800
novel_circ_0000692	Contig235	2647630	2648629	-	999	215	evm.TU.Contig235.168;	exon:2647631-2647703,exon:2648486-2648629
novel_circ_0000694	Contig235	2657428	2660565	-	3137	340	evm.TU.Contig235.170;	exon:2657429-2657695,exon:2660491-2660565
novel_circ_0000697	Contig235	2784574	2785001	-	427	104	evm.TU.Contig235.185;	exon:2784575-2784679
novel_circ_0000698	Contig235	282049	282367	-	318	128	n/a	intergenic_region:282050-282178
novel_circ_0000699	Contig235	282049	287125	-	5076	405	n/a	intergenic_region:282050-282178,intergenic_region:282275-282367,intergenic_region:286940-287125
novel_circ_0000700	Contig235	282049	291052	-	9003	746	n/a	intergenic_region:282050-282178,intergenic_region:282275-282367,intergenic_region:286940-287125,intergenic_region:290316-290416,intergenic_region:290811-291052
novel_circ_0000701	Contig235	2824292	2825806	+	1514	244	evm.TU.Contig235.191;	exon:2825562-2825806
novel_circ_0000702	Contig235	2825094	2825806	+	712	548	evm.TU.Contig235.191;	exon:2825095-2825310,exon:2825388-2825477,exon:2825562-2825806
novel_circ_0000703	Contig235	2825922	2828055	+	2133	704	evm.TU.Contig235.191;	exon:2825923-2826011,exon:2826640-2826680,exon:2827084-2827114,exon:2827198-2827320,exon:2827430-2827647,exon:2827746-2827841,exon:2827943-2828055
novel_circ_0000706	Contig235	2858440	2862616	+	4176	191	evm.TU.Contig235.194;	exon:2858441-2858530,exon:2862514-2862616
novel_circ_0000707	Contig235	286719	287125	-	406	280	evm.TU.Contig235.16;	exon:286720-286815,exon:286940-287125
novel_circ_0000708	Contig235	286719	291052	-	4333	95	evm.TU.Contig235.16;	exon:286720-286815
novel_circ_0000709	Contig235	286719	293970	-	7251	95	evm.TU.Contig235.16;	exon:286720-286815
novel_circ_0000710	Contig235	290315	291052	-	737	736	evm.TU.Contig235.16;	exon:290316-291052
novel_circ_0000711	Contig235	290810	291052	-	242	241	evm.TU.Contig235.16;	exon:290811-291052
novel_circ_0000719	Contig235	3162483	3164882	-	2399	132	evm.TU.Contig235.226;	exon:3163456-3163588
novel_circ_0000722	Contig235	3236499	3237824	+	1325	334	evm.TU.Contig235.233;	exon:3236500-3236679,exon:3236793-3236948
novel_circ_0000723	Contig235	3325783	3326525	-	742	595	evm.TU.Contig235.245;	exon:3325784-3326150,exon:3326296-3326525
novel_circ_0000725	Contig235	342518	344192	+	1674	280	evm.TU.Contig235.21;	exon:342519-342616,exon:343895-343981,exon:344095-344192
novel_circ_0000726	Contig235	342518	348722	+	6204	609	evm.TU.Contig235.21;	exon:342519-342616,exon:343895-343981,exon:344095-344192,exon:347400-347457,exon:348260-348361,exon:348448-348509,exon:348612-348722
novel_circ_0000727	Contig235	342518	362089	+	19571	483	evm.TU.Contig235.21;	exon:342519-342616,exon:347400-347457,exon:348260-348361,exon:361781-361900,exon:361980-362089
novel_circ_0000729	Contig235	3443850	3446987	-	3137	212	evm.TU.Contig235.255;	exon:3446688-3446756,exon:3446843-3446987
novel_circ_0000731	Contig235	3464937	3465542	+	605	294	evm.TU.Contig235.258;	exon:3464938-3465135,exon:3465445-3465542
novel_circ_0000732	Contig235	347399	348722	+	1323	329	evm.TU.Contig235.21;	exon:347400-347457,exon:348260-348361,exon:348448-348509,exon:348612-348722
novel_circ_0000734	Contig235	3612825	3614721	+	1896	267	evm.TU.Contig235.273;	exon:3612826-3612922,exon:3613839-3613945,exon:3614656-3614721
novel_circ_0000735	Contig235	361417	362089	+	672	314	evm.TU.Contig235.21;	exon:361418-361496,exon:361781-361904,exon:361976-362089
novel_circ_0000736	Contig235	3615365	3616276	+	911	181	evm.TU.Contig235.273;	exon:3615366-3615443,exon:3616172-3616276
novel_circ_0000737	Contig235	3618357	3619829	+	1472	518	evm.TU.Contig235.273;	exon:3618358-3618500,exon:3619227-3619328,exon:3619462-3619525,exon:3619617-3619829
novel_circ_0000738	Contig235	3618357	3625969	+	7612	482	evm.TU.Contig235.273;	exon:3618358-3618500,exon:3619227-3619328,exon:3625730-3625969
novel_circ_0000740	Contig235	3764183	3769309	+	5126	194	evm.TU.Contig235.281;	exon:3764184-3764378
novel_circ_0000741	Contig235	3767066	3769309	+	2243	256	evm.TU.Contig235.281;	exon:3767067-3767166,exon:3769152-3769309
novel_circ_0000742	Contig235	3800023	3802735	+	2712	277	n/a	intergenic_region:3800024-3800165,intergenic_region:3802599-3802735
novel_circ_0000744	Contig235	3832000	3833704	+	1704	77	evm.TU.Contig235.284;	exon:3832001-3832078
novel_circ_0000745	Contig235	4215111	4215417	+	306	305	evm.TU.Contig235.307;	intron:4215112-4215417
novel_circ_0000746	Contig235	4462036	4463881	+	1845	317	evm.TU.Contig235.324;	exon:4462037-4462191,exon:4463718-4463881
novel_circ_0000749	Contig235	4468657	4472261	+	3604	321	evm.TU.Contig235.324;	exon:4468658-4468780,exon:4468922-4469017,exon:4472157-4472261
novel_circ_0000750	Contig235	478414	479059	-	645	202	evm.TU.Contig235.33;	exon:478415-478540,exon:478982-479059
novel_circ_0000752	Contig235	483975	488532	-	4557	189	evm.TU.Contig235.33;	exon:485104-485163,exon:488033-488107,exon:488197-488253
novel_circ_0000753	Contig235	488032	488532	-	500	304	evm.TU.Contig235.33;	exon:488033-488107,exon:488197-488253,exon:488358-488532
novel_circ_0000756	Contig235	529682	529972	+	290	217	n/a	intergenic_region:529683-529772,intergenic_region:529844-529972
novel_circ_0000758	Contig235	530041	530313	+	272	178	n/a	intergenic_region:530042-530131,intergenic_region:530224-530313
novel_circ_0000759	Contig235	530041	530479	+	438	267	n/a	intergenic_region:530042-530131,intergenic_region:530224-530313,intergenic_region:530390-530479
novel_circ_0000760	Contig235	673856	677980	+	4124	131	evm.TU.Contig235.48;	exon:677849-677980
novel_circ_0000762	Contig235	765505	765984	-	479	276	evm.TU.Contig235.53;	exon:765506-765568,exon:765695-765820,exon:765895-765984
novel_circ_0000763	Contig235	771256	772331	-	1075	315	evm.TU.Contig235.53;	exon:771257-771337,exon:771452-771532,exon:772176-772331
novel_circ_0000765	Contig235	835023	835263	+	240	239	evm.TU.Contig235.57;	exon:835024-835263
novel_circ_0000766	Contig235	835023	835441	+	418	272	evm.TU.Contig235.57;	exon:835024-835263,exon:835408-835441
novel_circ_0000768	Contig236	1307620	1308252	+	632	445	evm.TU.Contig236.60;	exon:1307621-1308066
novel_circ_0000769	Contig236	1439463	1439996	-	533	532	evm.TU.Contig236.68;	exon:1439464-1439996
novel_circ_0000770	Contig236	1446545	1446933	-	388	259	evm.TU.Contig236.69;	exon:1446546-1446629,exon:1446757-1446933
novel_circ_0000775	Contig236	1641463	1642581	+	1118	134	evm.TU.Contig236.89;	exon:1641464-1641598
novel_circ_0000776	Contig236	1657822	1658254	+	432	311	evm.TU.Contig236.90;	exon:1657823-1658035,exon:1658155-1658254
novel_circ_0000780	Contig236	2236663	2237353	-	690	246	evm.TU.Contig236.132;	exon:2236664-2236775,exon:2236859-2236994
novel_circ_0000782	Contig236	2370042	2370472	+	430	112	evm.TU.Contig236.144;	exon:2370043-2370155
novel_circ_0000785	Contig236	2416026	2426981	+	10955	133	n/a	intergenic_region:2426397-2426530
novel_circ_0000789	Contig236	2477563	2480415	+	2852	339	n/a	intergenic_region:2477564-2477695,intergenic_region:2480207-2480415
novel_circ_0000790	Contig236	2479961	2480415	+	454	344	evm.TU.Contig236.156;	exon:2479962-2480114,exon:2480223-2480415
novel_circ_0000794	Contig236	2647201	2647544	-	343	130	evm.TU.Contig236.172;	exon:2647202-2647291,exon:2647503-2647544
novel_circ_0000796	Contig237	1111063	1111592	-	529	395	evm.TU.Contig237.102;	exon:1111064-1111336,exon:1111469-1111592
novel_circ_0000797	Contig237	1184000	1184362	+	362	271	evm.TU.Contig237.111;	exon:1184001-1184072,exon:1184162-1184362
novel_circ_0000798	Contig237	1243812	1245344	+	1532	273	n/a	intergenic_region:1243813-1243991,intergenic_region:1245249-1245344
novel_circ_0000799	Contig237	1245087	1246811	+	1724	164	evm.TU.Contig237.121;	exon:1245088-1245157,exon:1245249-1245344
novel_circ_0000800	Contig237	1282403	1284695	+	2292	109	evm.TU.Contig237.126;	exon:1282404-1282513
novel_circ_0000804	Contig237	1674647	1675953	-	1306	239	evm.TU.Contig237.155;	exon:1675714-1675953
novel_circ_0000808	Contig237	1873838	1874166	+	328	100	n/a	intergenic_region:1873839-1873883,intergenic_region:1874110-1874166
novel_circ_0000812	Contig237	1926567	1928691	-	2124	392	evm.TU.Contig237.182;	exon:1926568-1926692,exon:1927109-1927200,exon:1927460-1927529,exon:1928583-1928691
novel_circ_0000814	Contig237	2166217	2168060	+	1843	346	n/a	intergenic_region:2166218-2166319,intergenic_region:2166921-2167028,intergenic_region:2167605-2167659,intergenic_region:2167976-2168060
novel_circ_0000818	Contig237	2280829	2281332	+	503	321	evm.TU.Contig237.212;	exon:2280830-2280951,exon:2281045-2281130,exon:2281217-2281332
novel_circ_0000819	Contig237	2284309	2284494	-	185	184	evm.TU.Contig237.213;	intron:2284310-2284494
novel_circ_0000820	Contig237	2307066	2307705	+	639	279	n/a	intergenic_region:2307067-2307187,intergenic_region:2307322-2307381,intergenic_region:2307471-2307518,intergenic_region:2307652-2307705
novel_circ_0000822	Contig237	2337064	2337521	+	457	280	evm.TU.Contig237.222;	exon:2337065-2337149,exon:2337240-2337313,exon:2337398-2337521
novel_circ_0000824	Contig237	236979	238450	+	1471	461	evm.TU.Contig237.15;	exon:236980-237131,exon:238048-238135,exon:238227-238450
novel_circ_0000825	Contig237	238047	238450	+	403	310	evm.TU.Contig237.15;	exon:238048-238135,exon:238227-238450
novel_circ_0000826	Contig237	2510070	2510607	+	537	536	evm.TU.Contig237.240;	intron:2510071-2510607
novel_circ_0000828	Contig237	2627519	2629706	+	2187	234	evm.TU.Contig237.252;	exon:2627520-2627704,exon:2628001-2628051
novel_circ_0000829	Contig237	2636153	2637010	-	857	263	evm.TU.Contig237.253;	exon:2636154-2636328,exon:2636921-2637010
novel_circ_0000831	Contig237	2671774	2672321	+	547	324	evm.TU.Contig237.258;	exon:2671775-2671908,exon:2672021-2672078,exon:2672187-2672321
novel_circ_0000832	Contig237	268326	269029	-	703	381	evm.TU.Contig237.17;	intron:268327-268539,intron:268860-269029
novel_circ_0000833	Contig237	268326	269057	-	731	409	evm.TU.Contig237.17;	intron:268327-268539,intron:268860-269057
novel_circ_0000837	Contig237	3046215	3046472	-	257	256	evm.TU.Contig237.291;	exon:3046216-3046472
novel_circ_0000842	Contig237	3046279	3046477	+	198	197	evm.TU.Contig237.291;	exon:3046280-3046477
novel_circ_0000844	Contig237	3088426	3090465	+	2039	213	n/a	intergenic_region:3089381-3089455,intergenic_region:3090326-3090465
novel_circ_0000846	Contig237	335846	336110	+	264	263	evm.TU.Contig237.25;	exon:335847-336110
novel_circ_0000847	Contig237	3383995	3386284	-	2289	96	evm.TU.Contig237.318;	exon:3386188-3386284
novel_circ_0000852	Contig237	3633071	3634011	+	940	228	evm.TU.Contig237.334;	exon:3633690-3633788,exon:3633881-3634011
novel_circ_0000854	Contig237	3915645	3916255	-	610	265	evm.TU.Contig237.350;	exon:3915646-3915741,exon:3915960-3916025,exon:3916150-3916255
novel_circ_0000855	Contig237	3915959	3916487	-	528	65	evm.TU.Contig237.350;	exon:3915960-3916025
novel_circ_0000858	Contig237	539756	539987	+	231	230	evm.TU.Contig237.42;	exon:539757-539987
novel_circ_0000859	Contig237	539756	540171	+	415	102	evm.TU.Contig237.42;	exon:540069-540171
novel_circ_0000861	Contig237	539804	539987	+	183	182	evm.TU.Contig237.42;	exon:539805-539987
novel_circ_0000862	Contig237	589933	590809	-	876	239	n/a	intergenic_region:589934-590040,intergenic_region:590676-590809
novel_circ_0000863	Contig237	589933	590856	-	923	286	n/a	intergenic_region:589934-590040,intergenic_region:590676-590856
novel_circ_0000864	Contig237	589933	590861	-	928	420	n/a	intergenic_region:589934-590040,intergenic_region:590433-590562,intergenic_region:590676-590861
novel_circ_0000865	Contig237	6160	6310	-	150	149	evm.TU.Contig237.1;	exon:6161-6310
novel_circ_0000867	Contig237	668224	668835	-	611	391	evm.TU.Contig237.62;	exon:668225-668399,exon:668509-668615,exon:668724-668835
novel_circ_0000868	Contig237	738895	739597	-	702	314	n/a	intergenic_region:738896-738985,intergenic_region:739201-739284,intergenic_region:739455-739597
novel_circ_0000869	Contig237	739890	740393	-	503	303	evm.TU.Contig237.71;	exon:739891-739988,exon:740087-740147,exon:740247-740393
novel_circ_0000870	Contig237	760458	761895	+	1437	272	evm.TU.Contig237.74;	exon:760459-760600,exon:761764-761895
novel_circ_0000871	Contig237	789946	792593	-	2647	540	evm.TU.Contig237.77;	exon:789947-790087,exon:790200-790301,exon:791574-791648,exon:792135-792215,exon:792290-792359,exon:792517-792593
novel_circ_0000876	Contig238	114071	114708	+	637	333	evm.TU.Contig238.8;	exon:114072-114185,exon:114325-114389,exon:114552-114708
novel_circ_0000877	Contig238	1426217	1426565	+	348	347	evm.TU.Contig238.90;	intron:1426218-1426565
novel_circ_0000880	Contig238	1836758	1840383	+	3625	132	evm.TU.Contig238.125;	exon:1840251-1840383
novel_circ_0000882	Contig238	1841230	1845991	+	4761	212	evm.TU.Contig238.125;	exon:1841231-1841378,exon:1845926-1845991
novel_circ_0000883	Contig238	1844166	1845991	+	1825	128	evm.TU.Contig238.125;	exon:1844167-1844295
novel_circ_0000888	Contig238	2002910	2003163	+	253	252	evm.TU.Contig238.145;	exon:2002911-2003163
novel_circ_0000889	Contig238	2034219	2037656	-	3437	372	evm.TU.Contig238.150;	exon:2034220-2034428,exon:2034918-2035004,exon:2037578-2037656
novel_circ_0000892	Contig238	2093629	2093938	-	309	214	evm.TU.Contig238.158;	exon:2093630-2093755,exon:2093849-2093938
novel_circ_0000893	Contig238	2093629	2094699	-	1070	321	evm.TU.Contig238.158;	exon:2093630-2093755,exon:2093849-2093938,exon:2094592-2094699
novel_circ_0000894	Contig238	2094017	2094699	-	682	356	evm.TU.Contig238.158;	exon:2094018-2094143,exon:2094251-2094304,exon:2094424-2094495,exon:2094592-2094699
novel_circ_0000895	Contig238	2120897	2122833	+	1936	288	evm.TU.Contig238.160;	exon:2120898-2121009,exon:2122038-2122085,exon:2122703-2122833
novel_circ_0000896	Contig238	2324540	2325155	-	615	317	evm.TU.Contig238.170;	exon:2324541-2324710,exon:2324907-2324939,exon:2325039-2325155
novel_circ_0000899	Contig238	2340038	2343937	-	3899	350	evm.TU.Contig238.171;	exon:2340039-2340155,exon:2340590-2340677,exon:2340958-2341035,exon:2343867-2343937
novel_circ_0000900	Contig238	2340038	2345827	-	5789	362	evm.TU.Contig238.171;	exon:2340039-2340155,exon:2340590-2340677,exon:2340958-2341035,exon:2345745-2345827
novel_circ_0000901	Contig238	2540828	2542546	-	1718	311	evm.TU.Contig238.192;	exon:2540829-2540967,exon:2541466-2541639
novel_circ_0000903	Contig238	2541465	2545055	-	3590	666	evm.TU.Contig238.192;	exon:2541466-2541639,exon:2541781-2541891,exon:2543389-2543645,exon:2544928-2545055
novel_circ_0000905	Contig238	2543168	2543645	-	477	107	evm.TU.Contig238.192;	exon:2543169-2543276
novel_circ_0000906	Contig238	2543168	2545055	-	1887	477	evm.TU.Contig238.192;	exon:2543169-2543276,exon:2543402-2543645,exon:2544928-2545055
novel_circ_0000907	Contig238	2595306	2595747	+	441	322	evm.TU.Contig238.196;	exon:2595307-2595462,exon:2595580-2595747
novel_circ_0000908	Contig238	2595306	2596913	+	1607	230	evm.TU.Contig238.196;	exon:2595307-2595462,exon:2596838-2596913
novel_circ_0000909	Contig238	2603190	2604527	+	1337	410	evm.TU.Contig238.196;	exon:2603191-2603283,exon:2603853-2604084,exon:2604440-2604527
novel_circ_0000912	Contig238	2732516	2733574	-	1058	310	n/a	intergenic_region:2732517-2732631,intergenic_region:2733273-2733328,intergenic_region:2733433-2733574
novel_circ_0000913	Contig238	2733272	2733574	-	302	196	n/a	intergenic_region:2733273-2733328,intergenic_region:2733433-2733574
novel_circ_0000914	Contig238	2768098	2770059	+	1961	86	evm.TU.Contig238.213;	exon:2768099-2768185
novel_circ_0000915	Contig238	2779642	2780921	-	1279	191	evm.TU.Contig238.215;	exon:2779643-2779718,exon:2780805-2780921
novel_circ_0000916	Contig238	2779642	2781074	-	1432	149	evm.TU.Contig238.215;	exon:2779643-2779718,exon:2781000-2781074
novel_circ_0000917	Contig238	2817755	2819179	-	1424	125	evm.TU.Contig238.220;	exon:2819054-2819179
novel_circ_0000922	Contig238	2966445	2966770	-	325	324	n/a	intergenic_region:2966446-2966770
novel_circ_0000923	Contig238	2998131	2998469	-	338	257	evm.TU.Contig238.243;	exon:2998132-2998280,exon:2998360-2998469
novel_circ_0000926	Contig238	3390527	3391509	+	982	158	evm.TU.Contig238.276;	exon:3391351-3391509
novel_circ_0000928	Contig238	3429584	3430876	+	1292	219	evm.TU.Contig238.278_evm.TU.Contig238.279;	exon:3429585-3429653,exon:3429744-3429815,exon:3430796-3430876
novel_circ_0000929	Contig238	3556680	3558346	-	1666	211	evm.TU.Contig238.289;	exon:3558135-3558346
novel_circ_0000930	Contig238	417504	420617	+	3113	38	evm.TU.Contig238.32;	exon:417771-417809
novel_circ_0000932	Contig238	646886	647463	-	577	435	n/a	intergenic_region:646887-647144,intergenic_region:647285-647463
novel_circ_0000934	Contig238	737776	738187	-	411	300	evm.TU.Contig238.52;	exon:737777-737982,exon:738092-738187
novel_circ_0000939	Contig239	1162068	1164405	+	2337	300	evm.TU.Contig239.61;	exon:1162069-1162189,exon:1162260-1162359,exon:1164324-1164405
novel_circ_0000941	Contig239	1201967	1203708	-	1741	235	evm.TU.Contig239.64;	exon:1201968-1202203
novel_circ_0000944	Contig239	192407	213504	+	21097	197	evm.TU.Contig239.7;	exon:211993-212083,exon:213397-213504
novel_circ_0000945	Contig239	192407	215373	+	22966	98	evm.TU.Contig239.7;	exon:215275-215373
novel_circ_0000947	Contig239	192407	216662	+	24255	217	evm.TU.Contig239.7;	exon:216445-216662
novel_circ_0000948	Contig239	192416	213504	+	21088	107	evm.TU.Contig239.7;	exon:213397-213504
novel_circ_0000949	Contig239	192416	215373	+	22957	295	evm.TU.Contig239.7;	exon:211993-212083,exon:213397-213504,exon:215275-215373
novel_circ_0000951	Contig239	192416	216662	+	24246	107	evm.TU.Contig239.7;	exon:213397-213504
novel_circ_0000952	Contig239	211992	213504	+	1512	197	evm.TU.Contig239.7;	exon:211993-212083,exon:213397-213504
novel_circ_0000954	Contig239	2431143	2431803	+	660	659	evm.TU.Contig239.129;	exon:2431144-2431803
novel_circ_0000957	Contig239	343534	344056	-	522	67	n/a	intergenic_region:343535-343602
novel_circ_0000958	Contig239	362082	362503	-	421	141	evm.TU.Contig239.14;	exon:362083-362224
novel_circ_0000959	Contig239	532876	533439	+	563	400	evm.TU.Contig239.23;	exon:532877-532990,exon:533152-533439
novel_circ_0000960	Contig239	555743	556535	+	792	271	evm.TU.Contig239.24;	exon:555744-555947,exon:556467-556535
novel_circ_0000966	Contig23	7088	7319	-	231	230	n/a	intergenic_region:7089-7319
novel_circ_0000969	Contig240	1095158	1096385	-	1227	385	evm.TU.Contig240.107;	exon:1095159-1095315,exon:1095448-1095567,exon:1095851-1095961
novel_circ_0000970	Contig240	1111768	1112479	-	711	601	evm.TU.Contig240.109;	exon:1111769-1111964,exon:1112073-1112479
novel_circ_0000971	Contig240	1145915	1147188	+	1273	366	evm.TU.Contig240.112;	exon:1145916-1146096,exon:1147002-1147188
novel_circ_0000973	Contig240	1206230	1207058	-	828	315	evm.TU.Contig240.120;	exon:1206231-1206351,exon:1206784-1206899,exon:1206978-1207058
novel_circ_0000978	Contig240	1245967	1246398	-	431	350	evm.TU.Contig240.125;	exon:1245968-1246039,exon:1246119-1246398
novel_circ_0000979	Contig240	1245967	1246907	-	940	71	evm.TU.Contig240.125;	exon:1245968-1246039
novel_circ_0000983	Contig240	1270559	1271906	-	1347	330	evm.TU.Contig240.129;	exon:1270560-1270644,exon:1270781-1270935,exon:1271103-1271195
novel_circ_0000984	Contig240	1270559	1272300	-	1741	159	evm.TU.Contig240.129;	exon:1270560-1270644,exon:1272225-1272300
novel_circ_0000985	Contig240	1271507	1271906	-	399	291	evm.TU.Contig240.129;	exon:1271508-1271594,exon:1271701-1271906
novel_circ_0000986	Contig240	1272364	1272647	-	283	282	evm.TU.Contig240.129;	exon:1272365-1272647
novel_circ_0000987	Contig240	1519573	1522082	+	2509	83	evm.TU.Contig240.162;	exon:1521999-1522082
novel_circ_0000988	Contig240	1581426	1582998	+	1572	289	evm.TU.Contig240.174;	exon:1581427-1581549,exon:1582322-1582391,exon:1582900-1582998
novel_circ_0000990	Contig240	1646217	1647501	-	1284	273	n/a	intergenic_region:1646218-1646317,intergenic_region:1646486-1646521,intergenic_region:1646591-1646652,intergenic_region:1647423-1647501
novel_circ_0000991	Contig240	1646217	1649567	-	3350	343	n/a	intergenic_region:1646218-1646317,intergenic_region:1646486-1646652,intergenic_region:1647423-1647501
novel_circ_0000992	Contig240	1760082	1760356	+	274	181	evm.TU.Contig240.201;	exon:1760083-1760197,exon:1760289-1760356
novel_circ_0000994	Contig240	1773994	1775083	-	1089	169	evm.TU.Contig240.204;	exon:1773995-1774164
novel_circ_0000995	Contig240	1774881	1775083	-	202	201	evm.TU.Contig240.204;	exon:1774882-1775083
novel_circ_0000998	Contig240	2169223	2169795	+	572	475	evm.TU.Contig240.239;	exon:2169224-2169564,exon:2169660-2169795
novel_circ_0000999	Contig240	2170788	2171160	+	372	259	evm.TU.Contig240.239;	exon:2170789-2170925,exon:2171037-2171160
novel_circ_0001000	Contig240	2173996	2174304	-	308	307	evm.TU.Contig240.240;	intron:2173997-2174304
novel_circ_0001004	Contig240	2387341	2400540	-	13199	333	evm.TU.Contig240.249;	exon:2387342-2387414,exon:2400178-2400326,exon:2400427-2400540
novel_circ_0001005	Contig240	2400177	2400540	-	363	261	evm.TU.Contig240.249;	exon:2400178-2400326,exon:2400427-2400540
novel_circ_0001007	Contig240	2669697	2670636	-	939	115	evm.TU.Contig240.271;	exon:2669698-2669813
novel_circ_0001008	Contig240	2669915	2670148	-	233	232	evm.TU.Contig240.271;	exon:2669916-2670148
novel_circ_0001010	Contig240	503901	504843	+	942	286	evm.TU.Contig240.17;	exon:503902-504082,exon:504461-504567
novel_circ_0001012	Contig240	549361	549837	+	476	475	n/a	intergenic_region:549362-549837
novel_circ_0001013	Contig240	565919	567180	-	1261	565	evm.TU.Contig240.23;	exon:565920-566102,exon:566608-566685,exon:566809-567024,exon:567089-567180
novel_circ_0001015	Contig240	566010	567180	-	1170	259	evm.TU.Contig240.23;	exon:566011-566102,exon:566608-566685,exon:567089-567180
novel_circ_0001016	Contig240	569896	570996	-	1100	163	evm.TU.Contig240.23;	exon:569897-569988,exon:570924-570996
novel_circ_0001020	Contig240	697933	698979	+	1046	178	evm.TU.Contig240.35;	exon:698111-698289
novel_circ_0001021	Contig240	699296	703418	+	4122	458	evm.TU.Contig240.35;	exon:699297-699435,exon:699567-699715,exon:703001-703111,exon:703356-703418
novel_circ_0001022	Contig240	703000	704164	+	1164	363	evm.TU.Contig240.35;	exon:703001-703111,exon:703356-703418,exon:703973-704164
novel_circ_0001023	Contig240	703972	712813	+	8841	139	evm.TU.Contig240.35;	exon:708969-709037,exon:712742-712813
novel_circ_0001025	Contig240	711241	712813	+	1572	696	evm.TU.Contig240.35;	exon:711242-711653,exon:712191-712293,exon:712381-712493,exon:712742-712813
novel_circ_0001027	Contig240	841582	841736	+	154	153	evm.TU.Contig240.60;	exon:841583-841736
novel_circ_0001029	Contig240	897421	899498	+	2077	248	evm.TU.Contig240.71;	exon:897422-897540,exon:899258-899335,exon:899445-899498
novel_circ_0001030	Contig241	1083874	1085722	-	1848	127	evm.TU.Contig241.100;	exon:1085595-1085722
novel_circ_0001031	Contig241	1101371	1102806	-	1435	116	evm.TU.Contig241.103;	exon:1102690-1102806
novel_circ_0001032	Contig241	1191861	1192012	+	151	150	evm.TU.Contig241.108;	exon:1191862-1192012
novel_circ_0001034	Contig241	1296852	1297117	+	265	264	evm.TU.Contig241.113;	exon:1296853-1297117
novel_circ_0001035	Contig241	1296852	1297427	+	575	395	evm.TU.Contig241.113;	exon:1296853-1297117,exon:1297296-1297427
novel_circ_0001036	Contig241	1296852	1297960	+	1108	530	evm.TU.Contig241.113;	exon:1296853-1297117,exon:1297296-1297427,exon:1297825-1297960
novel_circ_0001037	Contig241	1323045	1324673	-	1628	75	evm.TU.Contig241.118;	exon:1323046-1323121
novel_circ_0001038	Contig241	1324019	1325411	-	1392	141	evm.TU.Contig241.118;	exon:1325270-1325411
novel_circ_0001039	Contig241	1325004	1325411	-	407	306	evm.TU.Contig241.118;	exon:1325005-1325170,exon:1325270-1325411
novel_circ_0001040	Contig241	1469227	1469468	-	241	240	n/a	intergenic_region:1469228-1469468
novel_circ_0001041	Contig241	1469232	1469398	+	166	165	n/a	intergenic_region:1469233-1469398
novel_circ_0001042	Contig241	1469240	1469424	-	184	183	n/a	intergenic_region:1469241-1469424
novel_circ_0001043	Contig241	1469240	1469428	-	188	187	n/a	intergenic_region:1469241-1469428
novel_circ_0001044	Contig241	1469240	1469434	-	194	193	n/a	intergenic_region:1469241-1469434
novel_circ_0001045	Contig241	1469240	1469459	-	219	218	n/a	intergenic_region:1469241-1469459
novel_circ_0001046	Contig241	1469240	1469468	-	228	227	n/a	intergenic_region:1469241-1469468
novel_circ_0001047	Contig241	1469245	1469398	+	153	152	n/a	intergenic_region:1469246-1469398
novel_circ_0001048	Contig241	1469259	1469443	+	184	183	n/a	intergenic_region:1469260-1469443
novel_circ_0001050	Contig241	1469283	1469434	-	151	150	n/a	intergenic_region:1469284-1469434
novel_circ_0001051	Contig241	1469283	1469437	-	154	153	n/a	intergenic_region:1469284-1469437
novel_circ_0001052	Contig241	1469283	1469459	-	176	175	n/a	intergenic_region:1469284-1469459
novel_circ_0001054	Contig241	1469283	1469503	-	220	219	n/a	intergenic_region:1469284-1469503
novel_circ_0001057	Contig241	1626983	1629088	+	2105	148	evm.TU.Contig241.134;	exon:1628775-1628826,exon:1628991-1629088
novel_circ_0001058	Contig241	1626983	1629472	+	2489	463	evm.TU.Contig241.134;	exon:1626984-1627111,exon:1627579-1627660,exon:1628991-1629088,exon:1629314-1629472
novel_circ_0001059	Contig241	1639148	1640512	+	1364	242	evm.TU.Contig241.135;	exon:1640270-1640512
novel_circ_0001060	Contig241	1639148	1641509	+	2361	548	evm.TU.Contig241.135;	exon:1639149-1639439,exon:1641097-1641206,exon:1641360-1641509
novel_circ_0001062	Contig241	1659960	1660393	-	433	281	evm.TU.Contig241.137;	exon:1659961-1660083,exon:1660234-1660393
novel_circ_0001063	Contig241	1759160	1759586	-	426	310	evm.TU.Contig241.143;	intron:1759161-1759281,intron:1759396-1759586
novel_circ_0001064	Contig241	1784137	1784472	-	335	239	evm.TU.Contig241.144;	exon:1784138-1784206,exon:1784301-1784472
novel_circ_0001065	Contig241	1784137	1785380	-	1243	113	evm.TU.Contig241.144;	exon:1785267-1785380
novel_circ_0001066	Contig241	1807337	1808110	-	773	688	evm.TU.Contig241.145;	exon:1807338-1807681,exon:1807765-1808110
novel_circ_0001067	Contig241	1821149	1821998	-	849	528	evm.TU.Contig241.145;	exon:1821150-1821358,exon:1821467-1821554,exon:1821765-1821998
novel_circ_0001068	Contig241	1877205	1878472	-	1267	255	evm.TU.Contig241.151;	exon:1878217-1878472
novel_circ_0001069	Contig241	1877213	1878472	-	1259	636	evm.TU.Contig241.151;	exon:1877214-1877595,exon:1878217-1878472
novel_circ_0001072	Contig241	2062092	2062360	+	268	267	evm.TU.Contig241.167;	exon:2062093-2062360
novel_circ_0001073	Contig241	2179231	2179458	+	227	226	evm.TU.Contig241.179;	exon:2179232-2179458
novel_circ_0001074	Contig241	2271970	2273431	-	1461	174	evm.TU.Contig241.191;	exon:2273257-2273431
novel_circ_0001076	Contig241	2441845	2442243	+	398	166	evm.TU.Contig241.196;	exon:2441846-2441919,exon:2442150-2442243
novel_circ_0001078	Contig241	2657714	2659425	+	1711	146	evm.TU.Contig241.214;	exon:2657715-2657861
novel_circ_0001079	Contig241	2797714	2799792	+	2078	390	evm.TU.Contig241.230;	exon:2797715-2797882,exon:2797969-2798066,exon:2799666-2799792
novel_circ_0001080	Contig241	2826124	2827166	+	1042	123	evm.TU.Contig241.233;	exon:2827043-2827166
novel_circ_0001081	Contig241	2826124	2833226	+	7102	78	evm.TU.Contig241.233;	exon:2833148-2833226
novel_circ_0001083	Contig241	2840207	2840560	-	353	229	evm.TU.Contig241.235;	exon:2840208-2840355,exon:2840478-2840560
novel_circ_0001086	Contig241	3060966	3063250	-	2284	521	evm.TU.Contig241.250;	exon:3060967-3061014,exon:3061328-3061372,exon:3061518-3061574,exon:3061770-3061835,exon:3062941-3063250
novel_circ_0001088	Contig241	3061327	3063250	-	1923	539	evm.TU.Contig241.250;	exon:3061328-3061372,exon:3061518-3061574,exon:3061770-3061835,exon:3062100-3062165,exon:3062941-3063250
novel_circ_0001089	Contig241	3112915	3114099	+	1184	370	evm.TU.Contig241.252;	exon:3112916-3113145,exon:3113958-3114099
novel_circ_0001090	Contig241	3128470	3128740	+	270	269	n/a	intergenic_region:3128471-3128740
novel_circ_0001091	Contig241	3349040	3349239	+	199	198	evm.TU.Contig241.272;	exon:3349041-3349239
novel_circ_0001093	Contig241	3468669	3470282	+	1613	189	evm.TU.Contig241.276;	exon:3468670-3468859
novel_circ_0001095	Contig241	3489284	3490556	-	1272	397	evm.TU.Contig241.277;	exon:3489285-3489380,exon:3489479-3489582,exon:3490111-3490197,exon:3490443-3490556
novel_circ_0001099	Contig241	414522	416223	+	1701	265	evm.TU.Contig241.36;	exon:415585-415669,exon:416042-416223
novel_circ_0001100	Contig241	418389	419050	-	661	138	evm.TU.Contig241.36;	exon:418912-419050
novel_circ_0001102	Contig241	495845	496738	+	893	511	evm.TU.Contig241.40;	exon:495846-495914,exon:496014-496142,exon:496299-496421,exon:496545-496738
novel_circ_0001103	Contig241	748332	749716	-	1384	308	evm.TU.Contig241.74;	exon:748333-748407,exon:749482-749716
novel_circ_0001104	Contig241	801779	802686	+	907	378	evm.TU.Contig241.81;	exon:801780-801839,exon:802283-802394,exon:802478-802686
novel_circ_0001105	Contig241	801779	803594	+	1815	287	evm.TU.Contig241.81;	exon:801780-801839,exon:803283-803374,exon:803457-803594
novel_circ_0001107	Contig241	803245	804121	+	876	360	evm.TU.Contig241.81;	exon:803246-803374,exon:803793-803943,exon:804039-804121
novel_circ_0001108	Contig241	803456	804121	+	665	369	evm.TU.Contig241.81;	exon:803457-803594,exon:803793-803943,exon:804039-804121
novel_circ_0001109	Contig241	842913	845675	+	2762	588	evm.TU.Contig241.86;	exon:842914-843201,exon:844445-844534,exon:844711-844788,exon:845308-845358,exon:845590-845675
novel_circ_0001110	Contig241	844444	845675	+	1231	304	evm.TU.Contig241.86;	exon:844445-844534,exon:844892-844972,exon:845308-845358,exon:845590-845675
novel_circ_0001112	Contig241	927207	927459	-	252	251	evm.TU.Contig241.95;	exon:927208-927459
novel_circ_0001113	Contig241	938860	941523	-	2663	343	evm.TU.Contig241.98;	exon:940761-940856,exon:941102-941277,exon:941450-941523
novel_circ_0001114	Contig241	947212	948310	-	1098	217	evm.TU.Contig241.98;	exon:947213-947320,exon:948200-948310
novel_circ_0001115	Contig241	947212	948696	-	1484	574	evm.TU.Contig241.98;	exon:947213-947320,exon:947489-947726,exon:947845-947911,exon:948200-948310,exon:948642-948696
novel_circ_0001117	Contig242	1116529	1117276	-	747	746	evm.TU.Contig242.82;	intron:1116530-1117276
novel_circ_0001119	Contig242	1174844	1176761	+	1917	346	evm.TU.Contig242.88;	exon:1174845-1174910,exon:1176480-1176761
novel_circ_0001120	Contig242	1204492	1204871	+	379	254	evm.TU.Contig242.93;	exon:1204493-1204569,exon:1204693-1204871
novel_circ_0001122	Contig242	1253232	1254395	-	1163	364	evm.TU.Contig242.98;	exon:1253233-1253394,exon:1254192-1254395
novel_circ_0001124	Contig242	1266278	1266586	+	308	307	evm.TU.Contig242.99;	exon:1266279-1266586
novel_circ_0001126	Contig242	1290972	1291657	+	685	217	evm.TU.Contig242.100;	exon:1290973-1291131,exon:1291598-1291657
novel_circ_0001127	Contig242	1298739	1299428	+	689	395	evm.TU.Contig242.101;	exon:1298740-1298808,exon:1298893-1299009,exon:1299217-1299428
novel_circ_0001128	Contig242	1358364	1359168	-	804	344	evm.TU.Contig242.106;	exon:1358365-1358607,exon:1359066-1359168
novel_circ_0001129	Contig242	1413372	1413616	+	244	243	evm.TU.Contig242.113;	exon:1413373-1413616
novel_circ_0001130	Contig242	150804	151293	+	489	488	n/a	intergenic_region:150805-151293
novel_circ_0001131	Contig242	150869	151222	-	353	352	n/a	intergenic_region:150870-151222
novel_circ_0001132	Contig242	151043	151252	-	209	208	n/a	intergenic_region:151044-151252
novel_circ_0001133	Contig242	151065	151222	-	157	156	n/a	intergenic_region:151066-151222
novel_circ_0001135	Contig242	1785676	1788932	+	3256	448	evm.TU.Contig242.133;	exon:1785677-1785863,exon:1786065-1786126,exon:1788275-1788391,exon:1788847-1788932
novel_circ_0001137	Contig242	181275	183333	-	2058	508	evm.TU.Contig242.24;	exon:181276-181398,exon:182457-182740,exon:183230-183333
novel_circ_0001138	Contig242	1822325	1823088	+	763	762	evm.TU.Contig242.135;	exon:1822326-1823088
novel_circ_0001142	Contig242	1850033	1850754	-	721	287	n/a	intergenic_region:1850382-1850428,intergenic_region:1850513-1850754
novel_circ_0001143	Contig242	1850512	1850754	-	242	241	n/a	intergenic_region:1850513-1850754
novel_circ_0001145	Contig242	1859601	1860507	+	906	158	evm.TU.Contig242.140;	exon:1859602-1859760
novel_circ_0001147	Contig242	2559315	2559492	+	177	176	evm.TU.Contig242.199;	exon:2559316-2559492
novel_circ_0001148	Contig242	2564039	2564526	-	487	340	evm.TU.Contig242.200;	exon:2564040-2564126,exon:2564272-2564526
novel_circ_0001149	Contig242	2580300	2581493	+	1193	349	evm.TU.Contig242.201;	exon:2580301-2580489,exon:2581332-2581493
novel_circ_0001150	Contig242	2754209	2757967	-	3758	217	evm.TU.Contig242.215;	exon:2754210-2754427
novel_circ_0001151	Contig242	2764448	2766459	-	2011	287	evm.TU.Contig242.216;	exon:2764449-2764655,exon:2766378-2766459
novel_circ_0001152	Contig242	2801835	2816605	+	14770	172	n/a	intergenic_region:2801836-2802008
novel_circ_0001153	Contig242	2801835	2852850	+	51015	172	n/a	intergenic_region:2801836-2802008
novel_circ_0001154	Contig242	300978	301714	-	736	247	evm.TU.Contig242.43;	exon:300979-301077,exon:301565-301714
novel_circ_0001157	Contig242	3086790	3087513	-	723	242	evm.TU.Contig242.238;	intron:3086791-3086922,intron:3087402-3087513
novel_circ_0001159	Contig242	3185197	3186410	+	1213	192	evm.TU.Contig242.243;	exon:3185198-3185390
novel_circ_0001160	Contig242	3247545	3247863	-	318	249	n/a	intergenic_region:3247546-3247635,intergenic_region:3247703-3247863
novel_circ_0001161	Contig242	3402761	3403084	-	323	238	evm.TU.Contig242.264;	exon:3402762-3402848,exon:3402932-3403084
novel_circ_0001162	Contig242	3403798	3404533	-	735	349	evm.TU.Contig242.264;	exon:3403799-3404013,exon:3404398-3404533
novel_circ_0001164	Contig242	3454459	3454817	+	358	257	evm.TU.Contig242.270;	exon:3454460-3454642,exon:3454742-3454817
novel_circ_0001165	Contig242	3454459	3455365	+	906	438	evm.TU.Contig242.270;	exon:3454460-3454642,exon:3454742-3454817,exon:3455184-3455365
novel_circ_0001166	Contig242	347660	348002	-	342	341	evm.TU.Contig242.51_evm.TU.Contig242.52;	exon:347661-348002
novel_circ_0001167	Contig242	3518516	3519616	-	1100	368	n/a	intergenic_region:3518517-3518639,intergenic_region:3518761-3518850,intergenic_region:3519364-3519459,intergenic_region:3519554-3519616
novel_circ_0001168	Contig242	3807191	3807402	+	211	210	evm.TU.Contig242.295;	exon:3807192-3807402
novel_circ_0001169	Contig242	3807191	3808792	+	1601	445	evm.TU.Contig242.295;	exon:3807192-3807402,exon:3808074-3808164,exon:3808647-3808792
novel_circ_0001171	Contig242	3900608	3901645	-	1037	223	evm.TU.Contig242.304;	exon:3900609-3900832
novel_circ_0001172	Contig242	4102332	4102699	-	367	366	evm.TU.Contig242.318;	exon:4102333-4102699
novel_circ_0001174	Contig242	4210799	4211772	-	973	320	evm.TU.Contig242.331;	exon:4211452-4211772
novel_circ_0001175	Contig242	4252617	4253083	+	466	337	evm.TU.Contig242.335;	exon:4252618-4252788,exon:4252916-4253083
novel_circ_0001176	Contig242	4253330	4253510	+	180	179	evm.TU.Contig242.335;	exon:4253331-4253510
novel_circ_0001180	Contig242	4420838	4423968	-	3130	110	evm.TU.Contig242.346;	exon:4421580-4421690
novel_circ_0001181	Contig242	4421579	4423968	-	2389	110	evm.TU.Contig242.346;	exon:4421580-4421690
novel_circ_0001182	Contig242	4421780	4423968	-	2188	460	evm.TU.Contig242.346;	exon:4421781-4421993,exon:4423622-4423729,exon:4423827-4423968
novel_circ_0001183	Contig242	4423621	4423968	-	347	248	evm.TU.Contig242.346;	exon:4423622-4423729,exon:4423827-4423968
novel_circ_0001190	Contig242	4575447	4577730	-	2283	241	evm.TU.Contig242.357;	exon:4575448-4575689
novel_circ_0001191	Contig242	4590308	4592118	-	1810	258	n/a	intergenic_region:4591435-4591549,intergenic_region:4591974-4592118
novel_circ_0001192	Contig242	4591973	4593011	-	1038	320	evm.TU.Contig242.358;	exon:4591974-4592118,exon:4592835-4593011
novel_circ_0001193	Contig242	4591973	4593538	-	1565	441	evm.TU.Contig242.358;	exon:4591974-4592118,exon:4592835-4593011,exon:4593417-4593538
novel_circ_0001194	Contig242	4591973	4593971	-	1998	239	evm.TU.Contig242.358;	exon:4591974-4592118,exon:4593876-4593971
novel_circ_0001196	Contig243	1097396	1097585	+	189	188	evm.TU.Contig243.77;	intron:1097397-1097585
novel_circ_0001197	Contig243	1097396	1099849	+	2453	302	evm.TU.Contig243.77;	intron:1097397-1097585,intron:1097997-1098032,intron:1099770-1099849
novel_circ_0001198	Contig243	1097439	1099849	+	2410	392	evm.TU.Contig243.77;	exon:1097440-1097585,exon:1097997-1098032,exon:1099101-1099133,exon:1099448-1099549,exon:1099770-1099849
novel_circ_0001200	Contig243	1237324	1238634	+	1310	178	n/a	intergenic_region:1237325-1237414,intergenic_region:1238545-1238634
novel_circ_0001203	Contig243	153361	153820	+	459	322	evm.TU.Contig243.7;	exon:153362-153460,exon:153596-153820
novel_circ_0001204	Contig243	153361	157999	+	4638	98	evm.TU.Contig243.7;	exon:153362-153460
novel_circ_0001206	Contig243	156842	157999	+	1157	652	evm.TU.Contig243.7;	exon:156843-157004,exon:157508-157999
novel_circ_0001207	Contig243	1586373	1587362	+	989	115	evm.TU.Contig243.108;	exon:1587247-1587362
novel_circ_0001208	Contig243	1595891	1597356	+	1465	405	n/a	intergenic_region:1595892-1595946,intergenic_region:1596054-1596116,intergenic_region:1596218-1596305,intergenic_region:1596840-1596910,intergenic_region:1597224-1597356
novel_circ_0001209	Contig243	1595891	1598988	+	3097	224	n/a	intergenic_region:1595892-1596116
novel_circ_0001210	Contig243	1608466	1608630	+	164	163	evm.TU.Contig243.111;	exon:1608467-1608630
novel_circ_0001210	Contig243	1608468	1608630	+	164	163	evm.TU.Contig243.111;	exon:1608467-1608630
novel_circ_0001211	Contig243	1608466	1608630	+	162	161	evm.TU.Contig243.111;	exon:1608469-1608630
novel_circ_0001211	Contig243	1608468	1608630	+	162	161	evm.TU.Contig243.111;	exon:1608469-1608630
novel_circ_0001212	Contig243	1660487	1661494	+	1007	27	evm.TU.Contig243.114;	exon:1660813-1660840
novel_circ_0001213	Contig243	1666415	1666669	-	254	253	evm.TU.Contig243.115;	exon:1666416-1666669
novel_circ_0001214	Contig243	1898541	1899825	-	1284	334	evm.TU.Contig243.133;	exon:1898542-1898751,exon:1899700-1899825
novel_circ_0001215	Contig243	1975570	1975964	-	394	288	evm.TU.Contig243.137;	exon:1975571-1975745,exon:1975850-1975964
novel_circ_0001216	Contig243	1996374	1996973	+	599	175	evm.TU.Contig243.140;	exon:1996375-1996449,exon:1996530-1996631
novel_circ_0001218	Contig243	2423450	2425745	+	2295	220	evm.TU.Contig243.167;	exon:2423882-2423992,exon:2425635-2425745
novel_circ_0001219	Contig243	2450876	2454623	-	3747	60	evm.TU.Contig243.170;	exon:2450877-2450937
novel_circ_0001220	Contig243	2500829	2501319	+	490	232	evm.TU.Contig243.172;	exon:2500830-2500972,exon:2501229-2501319
novel_circ_0001222	Contig243	2709607	2711425	+	1818	223	evm.TU.Contig243.188;	exon:2709608-2709697,exon:2710359-2710416,exon:2711348-2711425
novel_circ_0001224	Contig243	2736939	2737719	-	780	396	evm.TU.Contig243.191;	exon:2737323-2737719
novel_circ_0001226	Contig243	2788108	2792061	+	3953	388	evm.TU.Contig243.193;	exon:2788109-2788273,exon:2790612-2790659,exon:2791523-2791629,exon:2791990-2792061
novel_circ_0001229	Contig243	2822708	2823231	+	523	396	evm.TU.Contig243.194;	exon:2822709-2822992,exon:2823118-2823231
novel_circ_0001230	Contig243	2828121	2828824	+	703	135	evm.TU.Contig243.194;	exon:2828689-2828824
novel_circ_0001234	Contig243	3040238	3055834	+	15596	52	n/a	intergenic_region:3040239-3040291
novel_circ_0001236	Contig243	3094399	3095713	+	1314	313	evm.TU.Contig243.217;	exon:3094400-3094571,exon:3095571-3095713
novel_circ_0001237	Contig243	3094399	3095723	+	1324	152	evm.TU.Contig243.217;	exon:3095571-3095723
novel_circ_0001240	Contig243	338556	339422	-	866	306	evm.TU.Contig243.15;	exon:338557-338667,exon:338784-338849,exon:339291-339422
novel_circ_0001241	Contig243	517351	517958	+	607	394	n/a	intergenic_region:517352-517532,intergenic_region:517744-517958
novel_circ_0001244	Contig243	770956	771452	-	496	334	evm.TU.Contig243.49;	exon:770957-771064,exon:771225-771452
novel_circ_0001245	Contig243	880748	881424	+	676	323	evm.TU.Contig243.59;	exon:880749-880878,exon:881230-881424
novel_circ_0001246	Contig243	944623	944938	-	315	314	evm.TU.Contig243.65;	exon:944624-944938
novel_circ_0001247	Contig244	1013232	1013402	+	170	169	evm.TU.Contig244.96;	exon:1013233-1013402
novel_circ_0001250	Contig244	1059505	1059863	-	358	210	evm.TU.Contig244.99;	exon:1059506-1059601,exon:1059748-1059863
novel_circ_0001252	Contig244	1141392	1141551	+	159	158	evm.TU.Contig244.109;	exon:1141393-1141551
novel_circ_0001253	Contig244	1141392	1141858	+	466	274	evm.TU.Contig244.109;	exon:1141393-1141551,exon:1141742-1141858
novel_circ_0001255	Contig244	1233631	1234524	-	893	219	evm.TU.Contig244.124;	exon:1233632-1233851
novel_circ_0001256	Contig244	1281370	1281528	+	158	157	evm.TU.Contig244.129;	exon:1281371-1281528
novel_circ_0001257	Contig244	1353144	1354223	+	1079	254	evm.TU.Contig244.135;	exon:1353145-1353291,exon:1353407-1353515
novel_circ_0001258	Contig244	1369874	1370253	+	379	277	evm.TU.Contig244.138;	exon:1369875-1370027,exon:1370128-1370253
novel_circ_0001260	Contig244	1444460	1444705	+	245	244	evm.TU.Contig244.147;	exon:1444461-1444705
novel_circ_0001261	Contig244	1607523	1608639	-	1116	292	evm.TU.Contig244.171;	exon:1607524-1607816
novel_circ_0001262	Contig244	1658237	1658462	-	225	224	evm.TU.Contig244.182;	exon:1658238-1658462
novel_circ_0001264	Contig244	1669676	1672461	-	2785	282	evm.TU.Contig244.182;	exon:1669677-1669844,exon:1670115-1670230
novel_circ_0001266	Contig244	1694981	1697596	+	2615	187	evm.TU.Contig244.185;	exon:1697409-1697596
novel_circ_0001270	Contig244	1767772	1769244	-	1472	536	evm.TU.Contig244.191;	exon:1767773-1767896,exon:1768481-1768826,exon:1769176-1769244
novel_circ_0001271	Contig244	1769175	1780328	-	11153	220	evm.TU.Contig244.191;	exon:1769176-1769244,exon:1778618-1778716,exon:1778798-1778852
novel_circ_0001272	Contig244	177189	177494	-	305	304	evm.TU.Contig244.21;	exon:177190-177494
novel_circ_0001274	Contig244	1778414	1780328	-	1914	303	evm.TU.Contig244.191;	exon:1778798-1778869,exon:1780096-1780328
novel_circ_0001275	Contig244	1778797	1780328	-	1531	71	evm.TU.Contig244.191;	exon:1778798-1778869
novel_circ_0001277	Contig244	178055	178324	-	269	268	evm.TU.Contig244.21;	exon:178056-178324
novel_circ_0001278	Contig244	180385	181241	-	856	390	evm.TU.Contig244.21;	exon:180386-180776
novel_circ_0001279	Contig244	1892926	1900666	-	7740	171	n/a	intergenic_region:1900167-1900225,intergenic_region:1900553-1900666
novel_circ_0001280	Contig244	1900166	1900968	-	802	379	evm.TU.Contig244.207;	exon:1900167-1900225,exon:1900553-1900666,exon:1900760-1900968
novel_circ_0001282	Contig244	1945731	1945949	-	218	217	evm.TU.Contig244.213;	exon:1945732-1945949
novel_circ_0001284	Contig244	2157887	2163559	-	5672	61	evm.TU.Contig244.226;	exon:2160587-2160648
novel_circ_0001285	Contig244	2221478	2223318	+	1840	150	evm.TU.Contig244.228;	exon:2221479-2221629
novel_circ_0001286	Contig244	245920	246278	+	358	257	evm.TU.Contig244.28;	exon:245921-246021,exon:246121-246278
novel_circ_0001287	Contig244	2500443	2500883	+	440	315	n/a	intergenic_region:2500444-2500699,intergenic_region:2500823-2500883
novel_circ_0001288	Contig244	2500443	2501854	+	1411	236	n/a	intergenic_region:2500444-2500532,intergenic_region:2501415-2501503,intergenic_region:2501794-2501854
novel_circ_0001289	Contig244	2500443	2504770	+	4327	88	n/a	intergenic_region:2500444-2500532
novel_circ_0001294	Contig244	2500443	2511497	+	11054	1181	n/a	intergenic_region:2500444-2500532,intergenic_region:2501415-2501503,intergenic_region:2502385-2502473,intergenic_region:2502766-2502826,intergenic_region:2503737-2503797,intergenic_region:2504534-2504584,intergenic_region:2505657-2505717,intergenic_region:2507380-2507464,intergenic_region:2507586-2507646,intergenic_region:2509160-2509254,intergenic_region:2510136-2510230,intergenic_region:2510311…
novel_circ_0001309	Contig244	2501414	2501854	+	440	166	n/a	intergenic_region:2501564-2501670,intergenic_region:2501794-2501854
novel_circ_0001310	Contig244	2501414	2509602	+	8188	352	n/a	intergenic_region:2501415-2501503,intergenic_region:2507586-2507646,intergenic_region:2509160-2509254,intergenic_region:2509371-2509421,intergenic_region:2509542-2509602
novel_circ_0001319	Contig244	2502384	2504770	+	2386	88	n/a	intergenic_region:2502385-2502473
novel_circ_0001322	Contig244	2502384	2511497	+	9113	379	n/a	intergenic_region:2502385-2502473,intergenic_region:2510136-2510230,intergenic_region:2510311-2510358,intergenic_region:2511057-2511145,intergenic_region:2511435-2511497
novel_circ_0001346	Contig244	2506243	2509602	+	3359	488	n/a	intergenic_region:2506244-2506331,intergenic_region:2506409-2506498,intergenic_region:2506620-2506680,intergenic_region:2509160-2509254,intergenic_region:2509323-2509421,intergenic_region:2509542-2509602
novel_circ_0001348	Contig244	2507213	2509602	+	2389	337	n/a	intergenic_region:2507214-2507308,intergenic_region:2509160-2509254,intergenic_region:2509332-2509421,intergenic_region:2509542-2509602
novel_circ_0001355	Contig244	2509118	2509602	+	484	293	n/a	intergenic_region:2509119-2509254,intergenic_region:2509323-2509421,intergenic_region:2509542-2509602
novel_circ_0001356	Contig244	2509159	2509602	+	443	321	n/a	intergenic_region:2509160-2509421,intergenic_region:2509542-2509602
novel_circ_0001357	Contig244	2509159	2510540	+	1381	243	n/a	intergenic_region:2509160-2509254,intergenic_region:2509332-2509421,intergenic_region:2510480-2510540
novel_circ_0001362	Contig244	2510135	2511497	+	1362	449	n/a	intergenic_region:2510136-2510230,intergenic_region:2510311-2510358,intergenic_region:2510480-2510540,intergenic_region:2511057-2511145,intergenic_region:2511214-2511312,intergenic_region:2511435-2511497
novel_circ_0001365	Contig244	2511056	2512487	+	1431	232	n/a	intergenic_region:2511057-2511145,intergenic_region:2511435-2511497,intergenic_region:2512405-2512487
novel_circ_0001366	Contig244	2511056	2513453	+	2397	210	n/a	intergenic_region:2511057-2511145,intergenic_region:2511435-2511497,intergenic_region:2513393-2513453
novel_circ_0001368	Contig244	2514953	2515208	+	255	174	n/a	intergenic_region:2514954-2515047,intergenic_region:2515127-2515208
novel_circ_0001370	Contig244	254107	256451	-	2344	288	evm.TU.Contig244.29;	intron:254108-254220,intron:256152-256238,intron:256361-256451
novel_circ_0001371	Contig244	254107	256459	-	2352	306	evm.TU.Contig244.29;	intron:254108-254230,intron:256152-256238,intron:256361-256459
novel_circ_0001372	Contig244	254111	256451	-	2340	284	evm.TU.Contig244.29;	exon:254112-254220,exon:256152-256238,exon:256361-256451
novel_circ_0001373	Contig244	254111	256459	-	2348	302	evm.TU.Contig244.29;	exon:254112-254230,exon:256152-256238,exon:256361-256459
novel_circ_0001374	Contig244	254116	256459	-	2343	297	evm.TU.Contig244.29;	exon:254117-254230,exon:256152-256238,exon:256361-256459
novel_circ_0001375	Contig244	2648818	2650615	+	1797	382	evm.TU.Contig244.258;	exon:2648819-2648886,exon:2649054-2649146,exon:2649245-2649292,exon:2650439-2650615
novel_circ_0001376	Contig244	2650438	2651237	+	799	271	evm.TU.Contig244.258;	exon:2650439-2650615,exon:2651142-2651237
novel_circ_0001377	Contig244	2654683	2655584	+	901	51	evm.TU.Contig244.258;	exon:2655533-2655584
novel_circ_0001378	Contig244	2671560	2671854	+	294	172	evm.TU.Contig244.259;	exon:2671561-2671675,exon:2671796-2671854
novel_circ_0001379	Contig244	2673713	2673991	+	278	188	evm.TU.Contig244.259;	exon:2673714-2673798,exon:2673887-2673991
novel_circ_0001381	Contig244	2693364	2694855	+	1491	222	evm.TU.Contig244.260;	exon:2693365-2693531,exon:2694799-2694855
novel_circ_0001382	Contig244	2693364	2695178	+	1814	270	evm.TU.Contig244.260;	exon:2693365-2693531,exon:2694799-2694855,exon:2695130-2695178
novel_circ_0001383	Contig244	2705001	2706264	+	1263	438	evm.TU.Contig244.260;	exon:2705002-2705119,exon:2705822-2705961,exon:2706082-2706264
novel_circ_0001389	Contig244	3077931	3079350	+	1419	351	evm.TU.Contig244.288;	exon:3077932-3078152,exon:3079219-3079350
novel_circ_0001391	Contig244	311417	312101	+	684	41	evm.TU.Contig244.35;	exon:311418-311459
novel_circ_0001392	Contig244	311417	312768	+	1351	195	evm.TU.Contig244.35;	exon:311418-311459,exon:312614-312768
novel_circ_0001394	Contig244	314131	314714	+	583	415	evm.TU.Contig244.35;	exon:314132-314233,exon:314400-314714
novel_circ_0001395	Contig244	314399	316408	+	2009	447	evm.TU.Contig244.35;	exon:314400-314714,exon:316275-316408
novel_circ_0001397	Contig244	3335352	3336600	+	1248	189	n/a	intergenic_region:3335353-3335421,intergenic_region:3336479-3336600
novel_circ_0001399	Contig244	3336314	3338551	+	2237	465	n/a	intergenic_region:3336315-3336383,intergenic_region:3336456-3336600,intergenic_region:3336686-3336723,intergenic_region:3338335-3338551
novel_circ_0001405	Contig244	3450547	3451020	+	473	311	evm.TU.Contig244.315;	exon:3450548-3450697,exon:3450775-3450852,exon:3450935-3451020
novel_circ_0001406	Contig244	3637529	3638600	+	1071	177	evm.TU.Contig244.331;	exon:3637530-3637652,exon:3638545-3638600
novel_circ_0001408	Contig244	380391	383785	+	3394	438	n/a	intergenic_region:380392-380685,intergenic_region:382984-383058,intergenic_region:383714-383785
novel_circ_0001412	Contig244	382298	387723	+	5425	430	evm.TU.Contig244.42;	exon:382299-382445,exon:383714-383785,exon:384829-384900,exon:385963-386034,exon:387652-387723
novel_circ_0001413	Contig244	382298	388840	+	6542	498	evm.TU.Contig244.42;	exon:382299-382445,exon:382984-383058,exon:386171-386235,exon:386749-386820,exon:388697-388840
novel_circ_0001414	Contig244	382298	390873	+	8575	383	evm.TU.Contig244.42;	exon:382299-382445,exon:382984-383058,exon:390710-390873
novel_circ_0001415	Contig244	396344	396524	-	180	179	evm.TU.Contig244.43;	exon:396345-396524
novel_circ_0001418	Contig244	566033	566819	-	786	425	evm.TU.Contig244.56;	exon:566034-566288,exon:566500-566619,exon:566767-566819
novel_circ_0001419	Contig244	569925	570566	-	641	248	evm.TU.Contig244.56;	exon:569926-570174
novel_circ_0001421	Contig244	645039	647947	-	2908	175	n/a	intergenic_region:645537-645640,intergenic_region:647875-647947
novel_circ_0001424	Contig244	691513	692274	-	761	362	evm.TU.Contig244.70;	exon:691514-691664,exon:692062-692274
novel_circ_0001426	Contig244	853882	854903	+	1021	219	evm.TU.Contig244.81;	exon:853883-853969,exon:854770-854903
novel_circ_0001427	Contig244	962624	962802	-	178	177	evm.TU.Contig244.91;	exon:962625-962802
novel_circ_0001428	Contig2450	7353	7680	+	327	326	evm.TU.Contig2450.1;	exon:7354-7680
novel_circ_0001433	Contig245	132562	133490	+	928	318	evm.TU.Contig245.7;	exon:132563-132715,exon:132836-132925,exon:133413-133490
novel_circ_0001434	Contig245	132562	138562	+	6000	453	evm.TU.Contig245.7;	exon:132563-132715,exon:132836-132925,exon:133413-133490,exon:138427-138562
novel_circ_0001435	Contig245	132562	145663	+	13101	241	evm.TU.Contig245.7;	exon:132563-132715,exon:132836-132925
novel_circ_0001436	Contig245	135357	136237	+	880	206	evm.TU.Contig245.7;	exon:136031-136237
novel_circ_0001437	Contig245	138069	138562	+	493	135	evm.TU.Contig245.7;	exon:138427-138562
novel_circ_0001438	Contig245	1429318	1430014	+	696	319	evm.TU.Contig245.65;	exon:1429319-1429443,exon:1429703-1429808,exon:1429924-1430014
novel_circ_0001439	Contig245	1429318	1430239	+	921	221	evm.TU.Contig245.65;	intron:1429319-1429443,intron:1430142-1430239
novel_circ_0001440	Contig245	1429318	1435333	+	6015	302	evm.TU.Contig245.65;	exon:1429319-1429443,exon:1429924-1430014,exon:1435245-1435333
novel_circ_0001441	Contig245	1434003	1435333	+	1330	364	evm.TU.Contig245.65;	exon:1434004-1434176,exon:1434949-1435053,exon:1435245-1435333
novel_circ_0001442	Contig245	1445462	1446193	+	731	197	evm.TU.Contig245.65;	exon:1445463-1445570,exon:1445868-1445958
novel_circ_0001443	Contig245	1445462	1448407	+	2945	471	evm.TU.Contig245.65;	exon:1445463-1445570,exon:1445868-1445958,exon:1446104-1446153,exon:1448104-1448203,exon:1448281-1448407
novel_circ_0001444	Contig245	144851	145663	+	812	146	evm.TU.Contig245.7;	intron:145517-145663
novel_circ_0001445	Contig245	145287	145663	+	376	275	evm.TU.Contig245.7;	exon:145288-145417,exon:145517-145663
novel_circ_0001446	Contig245	155047	156088	+	1041	67	evm.TU.Contig245.7;	exon:155048-155115
novel_circ_0001447	Contig245	1705614	1706189	-	575	313	evm.TU.Contig245.76;	exon:1705615-1705666,exon:1705788-1705923,exon:1706062-1706189
novel_circ_0001448	Contig245	1934273	1935849	+	1576	203	evm.TU.Contig245.88;	exon:1934274-1934477
novel_circ_0001449	Contig245	1934273	1938356	+	4083	203	evm.TU.Contig245.88;	exon:1934274-1934477
novel_circ_0001450	Contig245	1937428	1938356	+	928	447	evm.TU.Contig245.88;	exon:1937429-1937615,exon:1938095-1938356
novel_circ_0001451	Contig245	1937428	1938367	+	939	458	evm.TU.Contig245.88;	exon:1937429-1937615,exon:1938095-1938367
novel_circ_0001452	Contig245	198019	200576	-	2557	377	evm.TU.Contig245.11;	exon:198020-198228,exon:199194-199325,exon:200538-200576
novel_circ_0001453	Contig245	198674	199325	-	651	355	evm.TU.Contig245.11;	exon:198675-198899,exon:199194-199325
novel_circ_0001458	Contig246	107990	108932	-	942	98	evm.TU.Contig246.5;	exon:107991-108089
novel_circ_0001461	Contig246	1414293	1414745	-	452	331	evm.TU.Contig246.115;	exon:1414294-1414385,exon:1414505-1414745
novel_circ_0001463	Contig246	1444976	1446891	+	1915	315	evm.TU.Contig246.117;	exon:1444977-1445102,exon:1446701-1446891
novel_circ_0001464	Contig246	1445622	1446891	+	1269	267	evm.TU.Contig246.117;	exon:1445623-1445700,exon:1446701-1446891
novel_circ_0001465	Contig246	1445622	1448003	+	2381	357	evm.TU.Contig246.117;	exon:1445623-1445700,exon:1446701-1446891,exon:1447913-1448003
novel_circ_0001467	Contig246	1569746	1571508	-	1762	226	evm.TU.Contig246.132;	exon:1569747-1569839,exon:1571374-1571508
novel_circ_0001468	Contig246	1571120	1571508	-	388	265	evm.TU.Contig246.132;	exon:1571121-1571252,exon:1571374-1571508
novel_circ_0001469	Contig246	1631434	1633036	+	1602	453	evm.TU.Contig246.139;	exon:1631435-1631671,exon:1631836-1632053
novel_circ_0001472	Contig246	1763121	1764385	-	1264	495	evm.TU.Contig246.154;	exon:1763122-1763394,exon:1764162-1764385
novel_circ_0001473	Contig246	1764843	1765164	-	321	206	evm.TU.Contig246.154;	exon:1764844-1764978,exon:1765092-1765164
novel_circ_0001474	Contig246	1803304	1803885	-	581	76	evm.TU.Contig246.158;	exon:1803809-1803885
novel_circ_0001475	Contig246	1828804	1829068	-	264	263	evm.TU.Contig246.160;	exon:1828805-1829068
novel_circ_0001478	Contig246	2056720	2057611	-	891	153	evm.TU.Contig246.185;	exon:2057458-2057611
novel_circ_0001479	Contig246	2057196	2057611	-	415	107	evm.TU.Contig246.185;	exon:2057197-2057304
novel_circ_0001481	Contig246	2057457	2059089	-	1632	275	evm.TU.Contig246.185;	exon:2058684-2058846,exon:2058976-2059089
novel_circ_0001490	Contig246	2087769	2090915	+	3146	355	evm.TU.Contig246.186;	exon:2087770-2087855,exon:2089792-2089880,exon:2090256-2090337,exon:2090814-2090915
novel_circ_0001491	Contig246	2087769	2093308	+	5539	186	evm.TU.Contig246.186;	exon:2087770-2087855,exon:2090814-2090915
novel_circ_0001493	Contig246	2089791	2093308	+	3517	189	evm.TU.Contig246.186;	intron:2089792-2089880,intron:2093207-2093308
novel_circ_0001494	Contig246	2090255	2093308	+	3053	283	evm.TU.Contig246.186;	intron:2090256-2090337,intron:2090814-2090915,intron:2093207-2093308
novel_circ_0001495	Contig246	2090813	2093308	+	2495	101	evm.TU.Contig246.186;	exon:2090814-2090915
novel_circ_0001498	Contig246	2108227	2109513	+	1286	256	evm.TU.Contig246.186;	exon:2108228-2108339,exon:2109368-2109513
novel_circ_0001502	Contig246	237687	238569	-	882	304	evm.TU.Contig246.10;	exon:237688-237805,exon:238382-238569
novel_circ_0001503	Contig246	237687	239625	-	1938	404	evm.TU.Contig246.10;	exon:237688-237805,exon:238382-238569,exon:239525-239625
novel_circ_0001504	Contig246	238381	239625	-	1244	287	evm.TU.Contig246.10;	exon:238382-238569,exon:239525-239625
novel_circ_0001506	Contig246	244099	245442	-	1343	365	evm.TU.Contig246.10;	exon:244100-244250,exon:245105-245206,exon:245328-245442
novel_circ_0001507	Contig246	2511942	2515066	-	3124	426	evm.TU.Contig246.227;	exon:2511943-2512107,exon:2512832-2512921,exon:2514008-2514077,exon:2514220-2514268,exon:2515010-2515066
novel_circ_0001509	Contig246	2511942	2521260	-	9318	253	evm.TU.Contig246.227;	exon:2511943-2512107,exon:2512832-2512921
novel_circ_0001514	Contig246	2523592	2523855	-	263	121	evm.TU.Contig246.227;	exon:2523593-2523631,exon:2523772-2523855
novel_circ_0001517	Contig246	326219	326383	+	164	163	evm.TU.Contig246.18;	exon:326220-326383
novel_circ_0001518	Contig246	326219	327654	+	1435	245	evm.TU.Contig246.18;	exon:326220-326383,exon:327572-327654
novel_circ_0001519	Contig246	326219	327921	+	1702	374	evm.TU.Contig246.18;	exon:326220-326383,exon:327572-327654,exon:327792-327921
novel_circ_0001520	Contig246	326219	332981	+	6762	430	evm.TU.Contig246.18;	exon:326220-326383,exon:327572-327654,exon:327792-327921,exon:332925-332981
novel_circ_0001521	Contig246	326224	332981	+	6757	343	evm.TU.Contig246.18;	exon:326225-326383,exon:327792-327921,exon:332925-332981
novel_circ_0001522	Contig246	402616	403183	+	567	381	evm.TU.Contig246.27;	exon:402617-402682,exon:402778-402975,exon:403064-403183
novel_circ_0001524	Contig246	431157	431444	+	287	286	evm.TU.Contig246.32;	exon:431158-431444
novel_circ_0001526	Contig246	439599	440833	+	1234	316	evm.TU.Contig246.32;	exon:439600-439677,exon:440594-440833
novel_circ_0001531	Contig247	1215712	1216352	-	640	639	evm.TU.Contig247.53;	exon:1215713-1216352
novel_circ_0001534	Contig247	1290067	1296540	-	6473	274	evm.TU.Contig247.60;	exon:1291808-1291874,exon:1296215-1296265,exon:1296382-1296540
novel_circ_0001538	Contig247	1777250	1777598	+	348	273	evm.TU.Contig247.99;	exon:1777251-1777305,exon:1777379-1777598
novel_circ_0001542	Contig247	1910186	1911055	-	869	413	evm.TU.Contig247.104;	exon:1910187-1910264,exon:1910353-1910421,exon:1910650-1910715,exon:1910852-1911055
novel_circ_0001543	Contig247	1910186	1911742	-	1556	145	evm.TU.Contig247.104;	intron:1910187-1910264,intron:1910353-1910421
novel_circ_0001545	Contig247	1912213	1914336	-	2123	64	evm.TU.Contig247.104;	exon:1914272-1914336
novel_circ_0001546	Contig247	2121325	2122990	+	1665	152	evm.TU.Contig247.121;	exon:2121326-2121422,exon:2122241-2122297
novel_circ_0001547	Contig247	2273803	2274778	+	975	802	n/a	intergenic_region:2273804-2274117,intergenic_region:2274201-2274481,intergenic_region:2274569-2274778
novel_circ_0001550	Contig247	2599324	2601069	+	1745	397	evm.TU.Contig247.141;	intron:2599325-2599397,intron:2600442-2600488,intron:2600576-2600677,intron:2600804-2600899,intron:2600986-2601069
novel_circ_0001554	Contig247	419018	419378	+	360	250	evm.TU.Contig247.15;	exon:419019-419162,exon:419271-419378
novel_circ_0001555	Contig247	419018	421433	+	2415	345	evm.TU.Contig247.15;	exon:419019-419162,exon:419271-419378,exon:421338-421433
novel_circ_0001556	Contig247	419018	425734	+	6716	225	evm.TU.Contig247.15;	exon:421338-421433,exon:425604-425734
novel_circ_0001557	Contig247	419018	431662	+	12644	95	evm.TU.Contig247.15;	exon:421338-421433
novel_circ_0001558	Contig247	425603	441872	+	16269	138	evm.TU.Contig247.15;	exon:435318-435395,exon:441811-441872
novel_circ_0001560	Contig247	430711	431662	+	951	248	evm.TU.Contig247.15;	exon:430712-430794,exon:431496-431662
novel_circ_0001567	Contig247	713800	716181	+	2381	207	evm.TU.Contig247.27;	exon:713801-714008
novel_circ_0001569	Contig248	103786	104693	-	907	179	evm.TU.Contig248.8;	exon:104514-104693
novel_circ_0001570	Contig248	1078056	1078370	+	314	217	evm.TU.Contig248.98_evm.TU.Contig248.99;	intron:1078057-1078156,intron:1078252-1078370
novel_circ_0001571	Contig248	1078062	1078370	+	308	200	evm.TU.Contig248.98_evm.TU.Contig248.99;	intron:1078063-1078156,intron:1078263-1078370
novel_circ_0001572	Contig248	1157316	1159904	-	2588	475	evm.TU.Contig248.106;	exon:1157317-1157449,exon:1159466-1159560,exon:1159655-1159904
novel_circ_0001574	Contig248	1603040	1604934	-	1894	587	evm.TU.Contig248.141;	exon:1603041-1603144,exon:1603231-1603296,exon:1603393-1603507,exon:1604309-1604415,exon:1604502-1604591,exon:1604824-1604934
novel_circ_0001575	Contig248	1604308	1604934	-	626	305	evm.TU.Contig248.141;	exon:1604309-1604415,exon:1604502-1604591,exon:1604824-1604934
novel_circ_0001577	Contig248	168156	168317	+	161	160	evm.TU.Contig248.11;	exon:168157-168317
novel_circ_0001578	Contig248	168159	168321	+	162	161	evm.TU.Contig248.11;	exon:168160-168321
novel_circ_0001579	Contig248	168262	168554	+	292	291	evm.TU.Contig248.11;	exon:168263-168554
novel_circ_0001580	Contig248	168283	168448	+	165	164	evm.TU.Contig248.11;	exon:168284-168448
novel_circ_0001581	Contig248	1785006	1787453	-	2447	203	evm.TU.Contig248.157;	exon:1787250-1787453
novel_circ_0001582	Contig248	1796439	1797045	-	606	411	evm.TU.Contig248.159;	exon:1796440-1796589,exon:1796783-1797045
novel_circ_0001584	Contig248	1871819	1875085	+	3266	256	evm.TU.Contig248.170;	exon:1874515-1874649,exon:1874963-1875085
novel_circ_0001585	Contig248	1872468	1872910	+	442	256	evm.TU.Contig248.170;	exon:1872469-1872612,exon:1872797-1872910
novel_circ_0001587	Contig248	1973945	1975404	+	1459	367	evm.TU.Contig248.177;	exon:1973946-1974050,exon:1975141-1975404
novel_circ_0001588	Contig248	2016792	2017070	+	278	277	evm.TU.Contig248.185;	exon:2016793-2017070
novel_circ_0001589	Contig248	2061028	2062702	-	1674	289	evm.TU.Contig248.188;	exon:2061029-2061100,exon:2061480-2061551,exon:2062555-2062702
novel_circ_0001591	Contig248	216413	218028	+	1615	572	evm.TU.Contig248.15_evm.TU.Contig248.16;	exon:216414-216535,exon:216924-217069,exon:217722-218028
novel_circ_0001592	Contig248	216413	218893	+	2480	250	evm.TU.Contig248.15_evm.TU.Contig248.16;	intron:216414-216535,intron:218166-218255,intron:218853-218893
novel_circ_0001593	Contig248	216923	218028	+	1105	451	evm.TU.Contig248.15_evm.TU.Contig248.16;	exon:216924-217069,exon:217722-218028
novel_circ_0001594	Contig248	2278892	2279283	+	391	199	evm.TU.Contig248.211;	exon:2279084-2279283
novel_circ_0001595	Contig248	234767	236238	-	1471	166	evm.TU.Contig248.20;	exon:236072-236238
novel_circ_0001596	Contig248	235129	236238	-	1109	199	evm.TU.Contig248.20;	exon:235130-235163,exon:236072-236238
novel_circ_0001597	Contig248	236071	236238	-	167	166	evm.TU.Contig248.20;	exon:236072-236238
novel_circ_0001598	Contig248	239743	240131	+	388	117	evm.TU.Contig248.21;	exon:239744-239861
novel_circ_0001599	Contig248	2399741	2400180	+	439	270	evm.TU.Contig248.220;	exon:2399742-2399806,exon:2399894-2399980,exon:2400060-2400180
novel_circ_0001600	Contig248	2405199	2405361	+	162	161	evm.TU.Contig248.220;	exon:2405200-2405361
novel_circ_0001601	Contig248	2462465	2462631	+	166	165	evm.TU.Contig248.228;	exon:2462466-2462631
novel_circ_0001603	Contig248	2495818	2496690	+	872	206	evm.TU.Contig248.236;	intron:2495819-2495916,intron:2496581-2496690
novel_circ_0001604	Contig248	2548829	2549391	+	562	221	evm.TU.Contig248.242;	exon:2548830-2548943,exon:2549283-2549391
novel_circ_0001605	Contig248	2588181	2588432	-	251	152	evm.TU.Contig248.249;	exon:2588182-2588271,exon:2588369-2588432
novel_circ_0001606	Contig248	2588181	2595516	-	7335	378	n/a	intergenic_region:2588182-2588271,intergenic_region:2588369-2588432,intergenic_region:2594800-2594939,intergenic_region:2595429-2595516
novel_circ_0001607	Contig248	2609615	2610600	-	985	359	evm.TU.Contig248.251;	exon:2609616-2609975
novel_circ_0001609	Contig248	2694208	2698853	-	4645	160	evm.TU.Contig248.259;	exon:2698693-2698853
novel_circ_0001610	Contig248	2698692	2698853	-	161	160	evm.TU.Contig248.259;	exon:2698693-2698853
novel_circ_0001613	Contig248	2807468	2807855	+	387	146	evm.TU.Contig248.274;	exon:2807469-2807615
novel_circ_0001614	Contig248	2811382	2814965	+	3583	446	evm.TU.Contig248.274;	exon:2811383-2811496,exon:2813005-2813073,exon:2813569-2813625,exon:2814756-2814965
novel_circ_0001615	Contig248	2819503	2820302	-	799	394	evm.TU.Contig248.275;	exon:2819504-2819771,exon:2820175-2820302
novel_circ_0001616	Contig248	2895545	2895737	+	192	191	evm.TU.Contig248.279;	exon:2895546-2895737
novel_circ_0001617	Contig248	2895545	2895957	+	412	113	evm.TU.Contig248.279;	exon:2895844-2895957
novel_circ_0001620	Contig248	2897993	2899952	+	1959	264	evm.TU.Contig248.279;	exon:2897994-2898077,exon:2899688-2899753,exon:2899836-2899952
novel_circ_0001621	Contig248	2901761	2903982	+	2221	323	evm.TU.Contig248.279;	exon:2901762-2901809,exon:2901893-2901978,exon:2902074-2902134,exon:2903851-2903982
novel_circ_0001622	Contig248	2919333	2920985	+	1652	275	evm.TU.Contig248.279;	exon:2919334-2919395,exon:2920096-2920179,exon:2920854-2920985
novel_circ_0001624	Contig248	303078	303683	-	605	290	evm.TU.Contig248.29;	exon:303079-303369
novel_circ_0001625	Contig248	359387	359615	+	228	227	evm.TU.Contig248.32;	exon:359388-359615
novel_circ_0001626	Contig248	359387	361730	+	2343	227	evm.TU.Contig248.32;	exon:359388-359615
novel_circ_0001627	Contig248	464010	465176	-	1166	67	evm.TU.Contig248.39;	exon:465109-465176
novel_circ_0001629	Contig248	619830	622005	+	2175	208	evm.TU.Contig248.50;	exon:619831-619944,exon:620295-620390
novel_circ_0001630	Contig248	619830	623895	+	4065	208	evm.TU.Contig248.50;	intron:619831-619944,intron:620295-620390
novel_circ_0001632	Contig248	862595	865010	-	2415	148	evm.TU.Contig248.78;	exon:864641-864700,exon:864921-865010
novel_circ_0001633	Contig248	884317	885628	-	1311	119	n/a	intergenic_region:884318-884437
novel_circ_0001634	Contig248	884317	893660	-	9343	119	n/a	intergenic_region:884318-884437
novel_circ_0001635	Contig248	885088	885628	-	540	337	evm.TU.Contig248.81;	exon:885089-885207,exon:885293-885393,exon:885509-885628
novel_circ_0001636	Contig248	885088	886597	-	1509	319	evm.TU.Contig248.81;	exon:885089-885207,exon:886396-886597
novel_circ_0001637	Contig249	1071030	1071491	-	461	345	evm.TU.Contig249.83;	exon:1071031-1071197,exon:1071312-1071491
novel_circ_0001639	Contig249	1507922	1509872	+	1950	97	evm.TU.Contig249.104;	exon:1507923-1508020
novel_circ_0001642	Contig249	1544100	1550626	-	6526	276	evm.TU.Contig249.105;	exon:1544101-1544265,exon:1550514-1550626
novel_circ_0001645	Contig249	1648182	1649322	+	1140	221	n/a	intergenic_region:1648183-1648404
novel_circ_0001647	Contig249	1781259	1782455	-	1196	100	evm.TU.Contig249.124;	exon:1781260-1781360
novel_circ_0001648	Contig249	2178736	2179553	+	817	293	evm.TU.Contig249.145;	exon:2178737-2178837,exon:2179360-2179553
novel_circ_0001649	Contig249	242396	243418	+	1022	146	evm.TU.Contig249.17;	exon:242397-242543
novel_circ_0001651	Contig249	253092	255423	+	2331	488	evm.TU.Contig249.19;	intron:253093-253257,intron:253584-253676,intron:253980-254148,intron:255359-255423
novel_circ_0001652	Contig249	253097	255423	+	2326	251	evm.TU.Contig249.19;	exon:253098-253257,exon:253584-253676
novel_circ_0001654	Contig249	2666606	2669613	+	3007	145	evm.TU.Contig249.170;	exon:2666607-2666752
novel_circ_0001656	Contig249	2703870	2704182	-	312	190	evm.TU.Contig249.172;	exon:2703871-2703963,exon:2704084-2704182
novel_circ_0001657	Contig249	2703870	2715330	-	11460	377	evm.TU.Contig249.172;	exon:2703871-2703963,exon:2704084-2704182,exon:2714713-2714808,exon:2715238-2715330
novel_circ_0001658	Contig249	2720355	2735289	-	14934	254	evm.TU.Contig249.172;	exon:2720356-2720468,exon:2735147-2735289
novel_circ_0001661	Contig249	2732073	2735289	-	3216	264	evm.TU.Contig249.172;	exon:2732074-2732196,exon:2735147-2735289
novel_circ_0001662	Contig249	2732290	2735289	-	2999	292	evm.TU.Contig249.172;	exon:2732291-2732441,exon:2735147-2735289
novel_circ_0001664	Contig249	2735146	2736193	-	1047	308	evm.TU.Contig249.172;	exon:2735147-2735289,exon:2735369-2735455,exon:2736113-2736193
novel_circ_0001665	Contig249	2735146	2741397	-	6251	441	evm.TU.Contig249.172;	exon:2735147-2735289,exon:2735369-2735455,exon:2736113-2736193,exon:2741264-2741397
novel_circ_0001666	Contig249	2769361	2770273	+	912	222	evm.TU.Contig249.176;	exon:2769362-2769458,exon:2770147-2770273
novel_circ_0001667	Contig249	2780879	2781436	+	557	444	evm.TU.Contig249.176;	intron:2780880-2781140,intron:2781252-2781436
novel_circ_0001668	Contig249	2780890	2781436	+	546	433	evm.TU.Contig249.176;	exon:2780891-2781140,exon:2781252-2781436
novel_circ_0001669	Contig249	2799596	2799907	+	311	202	evm.TU.Contig249.179;	exon:2799597-2799700,exon:2799808-2799907
novel_circ_0001670	Contig249	313461	315367	+	1906	160	n/a	intergenic_region:313462-313622
novel_circ_0001671	Contig249	52992	53907	-	915	71	evm.TU.Contig249.2;	exon:52993-53064
novel_circ_0001673	Contig249	52992	55935	-	2943	171	n/a	intergenic_region:54513-54581,intergenic_region:55832-55935
novel_circ_0001674	Contig249	648485	648834	-	349	348	evm.TU.Contig249.48_evm.TU.Contig249.49;	exon:648486-648834
novel_circ_0001675	Contig249	9284	10126	-	842	320	n/a	intergenic_region:9285-9395,intergenic_region:9916-10126
novel_circ_0001676	Contig249	95583	95735	-	152	151	evm.TU.Contig249.6;	exon:95584-95735
novel_circ_0001677	Contig24	121	344	+	223	222	n/a	intergenic_region:122-344
novel_circ_0001678	Contig24	121	389	+	268	267	n/a	intergenic_region:122-389
novel_circ_0001679	Contig24	130	380	+	250	249	n/a	intergenic_region:131-380
novel_circ_0001680	Contig24	130	389	+	259	258	n/a	intergenic_region:131-389
novel_circ_0001681	Contig24	171	442	-	269	268	n/a	intergenic_region:174-442
novel_circ_0001681	Contig24	173	442	-	269	268	n/a	intergenic_region:174-442
novel_circ_0001682	Contig24	192	389	+	197	196	n/a	intergenic_region:193-389
novel_circ_0001683	Contig24	210	389	+	179	178	n/a	intergenic_region:211-389
novel_circ_0001684	Contig24	230	442	-	212	211	n/a	intergenic_region:231-442
novel_circ_0001687	Contig24	57	344	+	287	286	n/a	intergenic_region:58-344
novel_circ_0001688	Contig24	57	374	+	317	316	n/a	intergenic_region:58-374
novel_circ_0001689	Contig24	57	380	+	323	322	n/a	intergenic_region:58-380
novel_circ_0001690	Contig24	57	389	+	332	331	n/a	intergenic_region:58-389
novel_circ_0001691	Contig24	84	263	-	179	178	n/a	intergenic_region:85-263
novel_circ_0001692	Contig24	84	369	-	285	284	n/a	intergenic_region:85-369
novel_circ_0001693	Contig24	84	410	-	326	325	n/a	intergenic_region:85-410
novel_circ_0001694	Contig24	84	431	-	347	346	n/a	intergenic_region:85-431
novel_circ_0001695	Contig24	84	442	-	358	357	n/a	intergenic_region:85-442
novel_circ_0001696	Contig24	84	493	-	409	408	n/a	intergenic_region:85-493
novel_circ_0001698	Contig24	89	255	+	166	165	n/a	intergenic_region:90-255
novel_circ_0001699	Contig24	89	277	+	188	187	n/a	intergenic_region:90-277
novel_circ_0001700	Contig24	89	389	+	300	299	n/a	intergenic_region:90-389
novel_circ_0001705	Contig250	1109786	1110156	+	370	369	evm.TU.Contig250.77;	exon:1109787-1110156
novel_circ_0001706	Contig250	1109786	1110667	+	881	416	evm.TU.Contig250.77;	intron:1109787-1110156,intron:1110620-1110667
novel_circ_0001707	Contig250	1109786	1111884	+	2098	369	evm.TU.Contig250.77;	exon:1109787-1110156
novel_circ_0001708	Contig250	1142193	1142553	-	360	359	evm.TU.Contig250.82;	exon:1142194-1142553
novel_circ_0001710	Contig250	1227792	1228082	-	290	289	evm.TU.Contig250.89;	exon:1227793-1228082
novel_circ_0001714	Contig250	1447734	1448867	+	1133	838	evm.TU.Contig250.117;	exon:1447735-1447887,exon:1448016-1448097,exon:1448186-1448582,exon:1448658-1448867
novel_circ_0001715	Contig250	1461062	1463405	-	2343	118	evm.TU.Contig250.119;	exon:1463287-1463405
novel_circ_0001716	Contig250	1486031	1489793	+	3762	249	evm.TU.Contig250.121;	exon:1486032-1486157,exon:1489669-1489793
novel_circ_0001719	Contig250	1488125	1489793	+	1668	317	evm.TU.Contig250.121;	exon:1488126-1488319,exon:1489669-1489793
novel_circ_0001720	Contig250	1650830	1652975	+	2145	212	evm.TU.Contig250.138;	exon:1650831-1651043
novel_circ_0001721	Contig250	1742680	1743412	-	732	265	n/a	intergenic_region:1742681-1742946
novel_circ_0001722	Contig250	1781479	1781659	-	180	179	evm.TU.Contig250.150;	exon:1781480-1781659
novel_circ_0001723	Contig250	1781479	1781716	-	239	238	evm.TU.Contig250.150;	exon:1781480-1781718
novel_circ_0001726	Contig250	1911886	1912455	-	569	307	evm.TU.Contig250.164;	exon:1911887-1911981,exon:1912077-1912179,exon:1912344-1912455
novel_circ_0001727	Contig250	1911886	1912475	-	589	327	evm.TU.Contig250.164;	exon:1911887-1911981,exon:1912077-1912179,exon:1912344-1912475
novel_circ_0001730	Contig250	1935425	1936289	+	864	314	n/a	intergenic_region:1935426-1935658,intergenic_region:1936207-1936289
novel_circ_0001731	Contig250	1935532	1936289	+	757	207	n/a	intergenic_region:1935533-1935658,intergenic_region:1936207-1936289
novel_circ_0001734	Contig250	2244814	2245529	-	715	290	evm.TU.Contig250.201;	exon:2244815-2244917,exon:2245341-2245529
novel_circ_0001736	Contig250	2252446	2254894	+	2448	421	evm.TU.Contig250.203;	exon:2252447-2252579,exon:2253159-2253247,exon:2253361-2253483,exon:2254815-2254894
novel_circ_0001737	Contig250	2253825	2254337	+	512	317	evm.TU.Contig250.203;	exon:2253826-2253959,exon:2254071-2254096,exon:2254178-2254337
novel_circ_0001739	Contig250	2258029	2258988	+	959	272	evm.TU.Contig250.204;	exon:2258716-2258988
novel_circ_0001740	Contig250	2258029	2260195	+	2166	309	n/a	intergenic_region:2258030-2258170,intergenic_region:2260026-2260195
novel_circ_0001741	Contig250	2302041	2302214	+	173	172	evm.TU.Contig250.211;	exon:2302042-2302214
novel_circ_0001743	Contig250	2326458	2327195	+	737	631	evm.TU.Contig250.216;	exon:2326459-2326950,exon:2327055-2327195
novel_circ_0001744	Contig250	2331557	2331789	-	232	231	evm.TU.Contig250.217;	exon:2331558-2331789
novel_circ_0001745	Contig250	2334075	2334360	-	285	201	evm.TU.Contig250.217;	exon:2334076-2334194,exon:2334277-2334360
novel_circ_0001746	Contig250	2348952	2351665	+	2713	472	evm.TU.Contig250.218;	exon:2348953-2349049,exon:2350086-2350159,exon:2350438-2350555,exon:2350775-2350885,exon:2351589-2351665
novel_circ_0001747	Contig250	2406290	2406681	-	391	291	evm.TU.Contig250.224;	exon:2406291-2406447,exon:2406546-2406681
novel_circ_0001750	Contig250	2754266	2754740	+	474	54	evm.TU.Contig250.269;	exon:2754686-2754740
novel_circ_0001751	Contig250	2763265	2763646	+	381	244	evm.TU.Contig250.271;	exon:2763266-2763433,exon:2763569-2763646
novel_circ_0001753	Contig250	3000277	3000740	-	463	268	evm.TU.Contig250.305;	exon:3000278-3000374,exon:3000482-3000568,exon:3000654-3000740
novel_circ_0001754	Contig250	3010225	3010486	-	261	122	evm.TU.Contig250.306;	exon:3010226-3010309,exon:3010447-3010486
novel_circ_0001756	Contig250	3015657	3018310	+	2653	83	evm.TU.Contig250.307;	exon:3015658-3015741
novel_circ_0001759	Contig250	733350	734630	+	1280	327	evm.TU.Contig250.35;	exon:733351-733390,exon:734342-734630
novel_circ_0001762	Contig250	822909	823623	+	714	97	evm.TU.Contig250.45;	exon:823526-823623
novel_circ_0001764	Contig250	904155	907111	-	2956	77	evm.TU.Contig250.60;	exon:904156-904233
novel_circ_0001771	Contig251	1262901	1264535	-	1634	247	evm.TU.Contig251.86;	exon:1263311-1263430,exon:1264303-1264357,exon:1264461-1264535
novel_circ_0001774	Contig251	1266538	1269199	-	2661	325	evm.TU.Contig251.86;	exon:1266539-1266694,exon:1267169-1267220,exon:1269080-1269199
novel_circ_0001775	Contig251	1268541	1271288	-	2747	356	evm.TU.Contig251.86;	intron:1268542-1268616,intron:1269080-1269199,intron:1270524-1270606,intron:1271207-1271288
novel_circ_0001776	Contig251	1269079	1273756	-	4677	532	evm.TU.Contig251.86;	exon:1269080-1269199,exon:1272287-1272407,exon:1272571-1272646,exon:1273396-1273523,exon:1273665-1273756
novel_circ_0001779	Contig251	1643136	1644380	-	1244	279	evm.TU.Contig251.114;	exon:1643137-1643293,exon:1644150-1644187,exon:1644294-1644380
novel_circ_0001781	Contig251	1969287	1969620	+	333	332	evm.TU.Contig251.138;	exon:1969288-1969620
novel_circ_0001782	Contig251	2185862	2188752	-	2890	298	n/a	intergenic_region:2185863-2186059,intergenic_region:2188650-2188752
novel_circ_0001783	Contig251	2185862	2192423	-	6561	496	n/a	intergenic_region:2185863-2186059,intergenic_region:2188650-2188752,intergenic_region:2191255-2191299,intergenic_region:2191694-2191798,intergenic_region:2192373-2192423
novel_circ_0001784	Contig251	2185862	2194706	-	8844	565	n/a	intergenic_region:2185863-2186059,intergenic_region:2188650-2188752,intergenic_region:2191255-2191299,intergenic_region:2191694-2191798,intergenic_region:2192373-2192423,intergenic_region:2194637-2194706
novel_circ_0001785	Contig251	2188649	2192423	-	3774	300	n/a	intergenic_region:2188650-2188752,intergenic_region:2191255-2191299,intergenic_region:2191694-2191798,intergenic_region:2192373-2192423
novel_circ_0001786	Contig251	2188649	2194706	-	6057	309	n/a	intergenic_region:2188650-2188752,intergenic_region:2191255-2191299,intergenic_region:2191694-2191788,intergenic_region:2194637-2194706
novel_circ_0001787	Contig251	2188649	2199180	-	10531	258	n/a	intergenic_region:2188650-2188752,intergenic_region:2191255-2191299,intergenic_region:2199068-2199180
novel_circ_0001790	Contig251	2198825	2199180	-	355	213	evm.TU.Contig251.150;	exon:2198826-2198927,exon:2199068-2199180
novel_circ_0001792	Contig251	2233149	2236491	-	3342	306	evm.TU.Contig251.153;	exon:2233150-2233367,exon:2236173-2236262
novel_circ_0001793	Contig251	2244986	2246461	-	1475	300	evm.TU.Contig251.153;	exon:2244987-2245100,exon:2245527-2245631,exon:2246378-2246461
novel_circ_0001796	Contig251	810446	815185	-	4739	501	evm.TU.Contig251.54;	exon:810447-810557,exon:811248-811356,exon:812318-812396,exon:814232-814284,exon:815032-815185
novel_circ_0001797	Contig251	823844	824548	-	704	241	evm.TU.Contig251.56;	exon:823845-823986,exon:824448-824548
novel_circ_0001799	Contig252	1221493	1222676	+	1183	167	n/a	intergenic_region:1222509-1222676
novel_circ_0001804	Contig252	1365358	1366339	+	981	181	evm.TU.Contig252.100;	exon:1366158-1366339
novel_circ_0001806	Contig252	1944317	1944930	+	613	529	n/a	intergenic_region:1944318-1944751,intergenic_region:1944834-1944930
novel_circ_0001807	Contig252	1980969	1981405	+	436	435	evm.TU.Contig252.134;	exon:1980970-1981405
novel_circ_0001809	Contig252	2014640	2016975	-	2335	393	n/a	intergenic_region:2014641-2014768,intergenic_region:2015052-2015096,intergenic_region:2016753-2016975
novel_circ_0001811	Contig252	2150932	2151213	-	281	167	evm.TU.Contig252.152;	exon:2150933-2151044,exon:2151157-2151213
novel_circ_0001812	Contig252	2153137	2153609	+	472	212	evm.TU.Contig252.153;	intron:2153397-2153609
novel_circ_0001813	Contig252	2177318	2177865	-	547	377	evm.TU.Contig252.159;	exon:2177319-2177428,exon:2177480-2177536,exon:2177653-2177865
novel_circ_0001817	Contig252	2178021	2178932	-	911	491	evm.TU.Contig252.159;	exon:2178022-2178207,exon:2178319-2178561,exon:2178868-2178932
novel_circ_0001818	Contig252	2178062	2178474	-	412	299	evm.TU.Contig252.159;	exon:2178063-2178207,exon:2178319-2178474
novel_circ_0001819	Contig252	2178071	2178989	-	918	256	evm.TU.Contig252.159;	exon:2178072-2178207,exon:2178868-2178989
novel_circ_0001820	Contig252	2178082	2178510	+	428	315	evm.TU.Contig252.159;	exon:2178083-2178207,exon:2178319-2178510
novel_circ_0001821	Contig252	2178318	2178561	-	243	242	evm.TU.Contig252.159;	exon:2178319-2178561
novel_circ_0001826	Contig252	2236827	2240325	-	3498	102	evm.TU.Contig252.167;	exon:2236828-2236930
novel_circ_0001827	Contig252	2269735	2272864	+	3129	214	evm.TU.Contig252.171_evm.TU.Contig252.172;	exon:2269736-2269766,exon:2269931-2270115
novel_circ_0001829	Contig252	2272188	2280119	+	7931	284	evm.TU.Contig252.171_evm.TU.Contig252.172;	exon:2272189-2272285,exon:2279931-2280119
novel_circ_0001830	Contig252	2293529	2294383	+	854	388	evm.TU.Contig252.173;	exon:2293530-2293643,exon:2294019-2294175,exon:2294264-2294383
novel_circ_0001832	Contig252	2316440	2318689	-	2249	696	evm.TU.Contig252.177;	exon:2316441-2316531,exon:2317033-2317127,exon:2317253-2317522,exon:2317656-2317700,exon:2317828-2317883,exon:2317995-2318069,exon:2318619-2318689
novel_circ_0001833	Contig252	2332522	2332970	+	448	292	n/a	intergenic_region:2332523-2332624,intergenic_region:2332691-2332825,intergenic_region:2332913-2332970
novel_circ_0001834	Contig252	2497835	2498540	-	705	226	evm.TU.Contig252.200;	exon:2497836-2497935,exon:2498413-2498540
novel_circ_0001835	Contig252	2498615	2498783	-	168	167	evm.TU.Contig252.200;	exon:2498616-2498783
novel_circ_0001836	Contig252	2511972	2512588	+	616	332	evm.TU.Contig252.202;	exon:2511973-2512154,exon:2512437-2512588
novel_circ_0001837	Contig252	2572015	2572533	+	518	98	evm.TU.Contig252.209;	intron:2572016-2572114
novel_circ_0001838	Contig252	2599908	2600549	-	641	390	evm.TU.Contig252.214;	exon:2599909-2600073,exon:2600171-2600267,exon:2600419-2600549
novel_circ_0001840	Contig252	2686402	2686862	+	460	459	evm.TU.Contig252.225;	exon:2686403-2686862
novel_circ_0001841	Contig252	2686402	2690763	+	4361	459	evm.TU.Contig252.225;	exon:2686403-2686862
novel_circ_0001843	Contig252	2690109	2691774	+	1665	399	evm.TU.Contig252.225;	exon:2690110-2690205,exon:2690395-2690487,exon:2691562-2691774
novel_circ_0001847	Contig252	2796103	2798353	+	2250	302	n/a	intergenic_region:2796104-2796170,intergenic_region:2796377-2796434,intergenic_region:2797819-2797889,intergenic_region:2798244-2798353
novel_circ_0001849	Contig252	2801704	2802147	+	443	442	evm.TU.Contig252.241;	exon:2801705-2802147
novel_circ_0001854	Contig252	2909302	2910708	+	1406	266	evm.TU.Contig252.253;	exon:2909303-2909408,exon:2909530-2909589,exon:2910606-2910708
novel_circ_0001858	Contig252	3058748	3062817	+	4069	398	evm.TU.Contig252.271;	intron:3058749-3058928,intron:3059094-3059158,intron:3062662-3062817
novel_circ_0001859	Contig252	3058748	3069534	+	10786	399	evm.TU.Contig252.271;	exon:3058749-3058928,exon:3068108-3068215,exon:3068459-3068572
novel_circ_0001860	Contig252	3062661	3069534	+	6873	455	evm.TU.Contig252.271;	intron:3062662-3062817,intron:3068108-3068215,intron:3069183-3069278,intron:3069436-3069534
novel_circ_0001861	Contig252	3068107	3069534	+	1427	462	evm.TU.Contig252.271;	exon:3068108-3068215,exon:3068459-3068572,exon:3068984-3069033,exon:3069183-3069278,exon:3069436-3069534
novel_circ_0001862	Contig252	3068107	3077768	+	9661	419	evm.TU.Contig252.271;	exon:3068108-3068215,exon:3069183-3069278,exon:3069436-3069534,exon:3077649-3077768
novel_circ_0001863	Contig252	3068458	3069534	+	1076	306	evm.TU.Contig252.271;	exon:3068459-3068572,exon:3069183-3069278,exon:3069436-3069534
novel_circ_0001864	Contig252	3069182	3077768	+	8586	214	evm.TU.Contig252.271;	exon:3069183-3069278,exon:3077649-3077768
novel_circ_0001868	Contig252	3109608	3110177	-	569	263	evm.TU.Contig252.274;	exon:3109609-3109702,exon:3110007-3110177
novel_circ_0001871	Contig253	1040898	1041522	-	624	360	evm.TU.Contig253.93;	exon:1040899-1040967,exon:1041081-1041214,exon:1041363-1041522
novel_circ_0001872	Contig253	1040898	1048107	-	7209	201	evm.TU.Contig253.93;	exon:1040899-1040967,exon:1041081-1041214
novel_circ_0001874	Contig253	1113709	1118775	+	5066	128	evm.TU.Contig253.99;	exon:1113710-1113838
novel_circ_0001875	Contig253	1116564	1119409	+	2845	194	evm.TU.Contig253.99;	exon:1119215-1119409
novel_circ_0001877	Contig253	1118576	1119409	+	833	392	evm.TU.Contig253.99;	exon:1118577-1118775,exon:1119215-1119409
novel_circ_0001879	Contig253	1135083	1137126	+	2043	528	n/a	intergenic_region:1135084-1135249,intergenic_region:1135687-1135736,intergenic_region:1136191-1136335,intergenic_region:1136700-1136756,intergenic_region:1137012-1137126
novel_circ_0001880	Contig253	1242978	1244067	+	1089	125	evm.TU.Contig253.116;	exon:1243942-1244067
novel_circ_0001881	Contig253	1272095	1273629	-	1534	301	n/a	intergenic_region:1272096-1272200,intergenic_region:1273239-1273289,intergenic_region:1273482-1273629
novel_circ_0001884	Contig253	1532945	1534109	+	1164	138	evm.TU.Contig253.152;	exon:1532946-1533084
novel_circ_0001885	Contig253	1533235	1534109	+	874	873	evm.TU.Contig253.152;	exon:1533236-1534109
novel_circ_0001888	Contig253	1650557	1651082	-	525	423	evm.TU.Contig253.166;	exon:1650558-1650877,exon:1650978-1651082
novel_circ_0001889	Contig253	1717014	1719801	+	2787	507	evm.TU.Contig253.172;	exon:1717015-1717368,exon:1719647-1719801
novel_circ_0001890	Contig253	1756207	1756914	+	707	593	evm.TU.Contig253.181;	exon:1756208-1756481,exon:1756594-1756914
novel_circ_0001894	Contig253	1941331	1942458	-	1127	250	evm.TU.Contig253.204;	exon:1941332-1941513,exon:1942389-1942458
novel_circ_0001895	Contig253	1941331	1942627	-	1296	344	evm.TU.Contig253.204;	exon:1941332-1941513,exon:1942389-1942458,exon:1942533-1942627
novel_circ_0001896	Contig253	1955044	1955281	-	237	236	evm.TU.Contig253.206;	intron:1955045-1955281
novel_circ_0001897	Contig253	1998225	1998551	+	326	239	evm.TU.Contig253.213;	exon:1998226-1998392,exon:1998478-1998551
novel_circ_0001899	Contig253	2091085	2094669	-	3584	122	evm.TU.Contig253.226;	exon:2091086-2091208
novel_circ_0001901	Contig253	2093924	2094669	-	745	744	evm.TU.Contig253.226;	exon:2093925-2094669
novel_circ_0001902	Contig253	2154508	2156334	-	1826	518	evm.TU.Contig253.230;	exon:2154509-2154583,exon:2154671-2155006,exon:2156225-2156334
novel_circ_0001904	Contig253	2156051	2163960	-	7909	349	evm.TU.Contig253.230;	exon:2156052-2156139,exon:2156225-2156334,exon:2163807-2163960
novel_circ_0001906	Contig253	2183999	2184491	+	492	340	evm.TU.Contig253.232;	exon:2184000-2184182,exon:2184333-2184491
novel_circ_0001910	Contig253	485372	485528	-	156	155	evm.TU.Contig253.24;	exon:485373-485528
novel_circ_0001911	Contig253	523952	525007	-	1055	448	n/a	intergenic_region:523953-524214,intergenic_region:524610-524797
novel_circ_0001913	Contig253	556101	557891	+	1790	118	evm.TU.Contig253.30;	exon:556102-556220
novel_circ_0001915	Contig253	814929	815988	-	1059	323	evm.TU.Contig253.52;	exon:814930-815041,exon:815776-815988
novel_circ_0001916	Contig253	815775	815988	-	213	212	evm.TU.Contig253.52;	exon:815776-815988
novel_circ_0001917	Contig253	856235	857235	+	1000	262	evm.TU.Contig253.58;	exon:856236-856498
novel_circ_0001919	Contig253	901502	902832	+	1330	65	n/a	intergenic_region:901503-901568
novel_circ_0001923	Contig253	922522	923738	-	1216	436	evm.TU.Contig253.70;	exon:922523-922588,exon:922671-922743,exon:923236-923319,exon:923439-923548,exon:923631-923738
novel_circ_0001930	Contig254	1547089	1547408	+	319	318	evm.TU.Contig254.102;	exon:1547090-1547408
novel_circ_0001932	Contig254	1597020	1597188	+	168	167	evm.TU.Contig254.106;	exon:1597021-1597188
novel_circ_0001934	Contig254	1669850	1670644	+	794	440	evm.TU.Contig254.114;	exon:1669851-1670005,exon:1670160-1670247,exon:1670445-1670644
novel_circ_0001936	Contig254	1752622	1753462	-	840	346	n/a	intergenic_region:1752623-1752737,intergenic_region:1753230-1753462
novel_circ_0001938	Contig254	1809129	1809912	-	783	782	evm.TU.Contig254.132;	exon:1809130-1809912
novel_circ_0001940	Contig254	2128193	2129007	+	814	384	evm.TU.Contig254.156;	exon:2128194-2128425,exon:2128854-2129007
novel_circ_0001943	Contig255	1231531	1234935	-	3404	325	evm.TU.Contig255.62;	exon:1231532-1231683,exon:1234761-1234935
novel_circ_0001944	Contig255	1239180	1239850	-	670	232	evm.TU.Contig255.62;	exon:1239181-1239255,exon:1239692-1239850
novel_circ_0001946	Contig255	1252757	1260176	-	7419	675	evm.TU.Contig255.63;	exon:1252758-1253235,exon:1259978-1260176
novel_circ_0001947	Contig255	1576628	1578574	+	1946	374	evm.TU.Contig255.82;	exon:1576629-1576798,exon:1576925-1577130
novel_circ_0001948	Contig255	1591384	1592635	+	1251	314	evm.TU.Contig255.82;	exon:1591385-1591523,exon:1592240-1592416
novel_circ_0001953	Contig255	182609	185941	+	3332	389	evm.TU.Contig255.9;	exon:182610-182668,exon:182813-182836,exon:184446-184528,exon:184646-184722,exon:184919-184968,exon:185840-185941
novel_circ_0001954	Contig255	1832115	1832895	+	780	64	evm.TU.Contig255.89;	exon:1832116-1832180
novel_circ_0001956	Contig255	2008761	2009647	-	886	55	evm.TU.Contig255.99;	exon:2009592-2009647
novel_circ_0001957	Contig255	245954	250620	-	4666	411	evm.TU.Contig255.12;	exon:245955-246067,exon:247104-247204,exon:250177-250215,exon:250311-250378,exon:250526-250620
novel_circ_0001958	Contig255	245965	250620	-	4655	333	evm.TU.Contig255.12;	exon:245966-246067,exon:247104-247204,exon:250177-250215,exon:250526-250620
novel_circ_0001959	Contig255	278844	281734	+	2890	249	evm.TU.Contig255.14;	exon:281082-281212,exon:281615-281734
novel_circ_0001963	Contig255	337115	337464	-	349	348	n/a	intergenic_region:337116-337464
novel_circ_0001964	Contig255	615314	617341	+	2027	218	evm.TU.Contig255.29;	exon:615315-615430,exon:615581-615684
novel_circ_0001967	Contig255	626776	627415	+	639	401	evm.TU.Contig255.29;	exon:626777-626944,exon:627029-627220,exon:627372-627415
novel_circ_0001969	Contig255	626776	635367	+	8591	134	evm.TU.Contig255.29;	exon:635233-635367
novel_circ_0001971	Contig255	632328	635367	+	3039	69	evm.TU.Contig255.29;	exon:632329-632398
novel_circ_0001973	Contig255	632328	647502	+	15174	69	evm.TU.Contig255.29;	exon:632329-632398
novel_circ_0001975	Contig255	642773	644812	+	2039	319	evm.TU.Contig255.29;	exon:642774-642900,exon:644619-644812
novel_circ_0001976	Contig255	647371	653015	+	5644	205	evm.TU.Contig255.29;	exon:647372-647502,exon:652623-652698
novel_circ_0001977	Contig255	652622	653015	+	393	185	evm.TU.Contig255.29;	exon:652623-652698,exon:652905-653015
novel_circ_0001978	Contig255	728224	730018	+	1794	518	evm.TU.Contig255.33;	exon:728225-728499,exon:729076-729153,exon:729851-730018
novel_circ_0001979	Contig255	728224	734461	+	6237	570	evm.TU.Contig255.33;	exon:729282-729524,exon:733476-733588,exon:734245-734461
novel_circ_0001981	Contig255	757220	757820	+	600	411	evm.TU.Contig255.33;	exon:757221-757340,exon:757433-757549,exon:757644-757820
novel_circ_0001982	Contig255	757220	760132	+	2912	372	evm.TU.Contig255.33;	exon:757433-757549,exon:757644-757820,exon:760052-760132
novel_circ_0001983	Contig255	769629	769989	+	360	359	evm.TU.Contig255.33;	exon:769630-769989
novel_circ_0001984	Contig255	813158	813531	+	373	284	evm.TU.Contig255.35;	exon:813159-813362,exon:813450-813531
novel_circ_0001988	Contig255	958861	961625	-	2764	484	evm.TU.Contig255.44;	exon:958862-958943,exon:959767-959825,exon:960314-960373,exon:961231-961393,exon:961501-961625
novel_circ_0001991	Contig255	959766	961625	-	1859	344	evm.TU.Contig255.44;	exon:959767-959825,exon:961231-961393,exon:961501-961625
novel_circ_0001992	Contig255	961230	961625	-	395	286	evm.TU.Contig255.44;	exon:961231-961393,exon:961501-961625
novel_circ_0001995	Contig256	1889986	1890610	+	624	392	evm.TU.Contig256.90;	exon:1889987-1890102,exon:1890203-1890311,exon:1890441-1890610
novel_circ_0001996	Contig256	1889986	1891888	+	1902	206	evm.TU.Contig256.90;	exon:1889987-1890102,exon:1891797-1891888
novel_circ_0001998	Contig256	1894425	1894790	+	365	262	evm.TU.Contig256.90;	exon:1894426-1894605,exon:1894707-1894790
novel_circ_0002001	Contig256	1902365	1902876	+	511	407	evm.TU.Contig256.90;	exon:1902366-1902567,exon:1902670-1902876
novel_circ_0002002	Contig256	1905957	1908406	+	2449	101	evm.TU.Contig256.90;	exon:1908305-1908406
novel_circ_0002003	Contig256	1952628	1955528	-	2900	210	evm.TU.Contig256.92;	exon:1952629-1952722,exon:1955411-1955528
novel_circ_0002005	Contig256	1963203	1964413	-	1210	282	evm.TU.Contig256.92;	exon:1963204-1963303,exon:1963400-1963455,exon:1964285-1964413
novel_circ_0002007	Contig256	1969172	1976413	-	7241	327	evm.TU.Contig256.92;	exon:1969173-1969292,exon:1976205-1976413
novel_circ_0002008	Contig256	1969172	1981502	-	12330	327	evm.TU.Contig256.92;	exon:1969173-1969292,exon:1976205-1976413
novel_circ_0002009	Contig256	1976204	1981502	-	5298	208	evm.TU.Contig256.92;	exon:1976205-1976413
novel_circ_0002010	Contig256	2020121	2022679	-	2558	255	evm.TU.Contig256.94;	exon:2020462-2020575,exon:2022537-2022679
novel_circ_0002011	Contig256	2022013	2022679	-	666	341	evm.TU.Contig256.94;	exon:2022014-2022142,exon:2022390-2022461,exon:2022537-2022679
novel_circ_0002012	Contig256	2022013	2025887	-	3874	478	evm.TU.Contig256.94;	exon:2022014-2022142,exon:2022390-2022461,exon:2022537-2022679,exon:2025664-2025730,exon:2025816-2025887
novel_circ_0002015	Contig256	2167300	2167901	+	601	504	evm.TU.Contig256.104;	exon:2167301-2167632,exon:2167728-2167901
novel_circ_0002017	Contig256	2208240	2209555	-	1315	282	n/a	intergenic_region:2208241-2208409,intergenic_region:2209441-2209555
novel_circ_0002018	Contig256	2208504	2208766	-	262	261	evm.TU.Contig256.107;	exon:2208505-2208766
novel_circ_0002020	Contig256	2354854	2356710	+	1856	249	evm.TU.Contig256.113;	intron:2354855-2355104
novel_circ_0002021	Contig256	2355556	2356710	+	1154	224	evm.TU.Contig256.113;	exon:2355557-2355694,exon:2356623-2356710
novel_circ_0002022	Contig256	2371242	2371525	+	283	282	evm.TU.Contig256.114;	exon:2371243-2371525
novel_circ_0002026	Contig256	2485879	2486487	+	608	283	evm.TU.Contig256.119;	exon:2485880-2485979,exon:2486226-2486306,exon:2486383-2486487
novel_circ_0002027	Contig256	2485879	2487921	+	2042	99	evm.TU.Contig256.119;	exon:2485880-2485979
novel_circ_0002028	Contig256	361640	362289	+	649	388	evm.TU.Contig256.22;	exon:361641-361726,exon:361826-361923,exon:362004-362121,exon:362200-362289
novel_circ_0002029	Contig256	361640	372237	+	10597	174	evm.TU.Contig256.22;	exon:361641-361726,exon:362200-362289
novel_circ_0002030	Contig256	371932	372237	+	305	304	evm.TU.Contig256.22;	exon:371933-372237
novel_circ_0002031	Contig256	376266	377097	+	831	464	evm.TU.Contig256.22;	exon:376267-376462,exon:376828-377097
novel_circ_0002035	Contig256	584442	585715	-	1273	653	evm.TU.Contig256.35;	exon:584443-584574,exon:584679-584876,exon:585274-585384,exon:585500-585715
novel_circ_0002036	Contig256	887319	889990	-	2671	330	n/a	intergenic_region:887320-887563,intergenic_region:889903-889990
novel_circ_0002038	Contig256	889902	907707	-	17805	212	n/a	intergenic_region:889903-889990,intergenic_region:896938-897063
novel_circ_0002039	Contig256	896932	902342	-	5410	358	n/a	intergenic_region:896933-897063,intergenic_region:899397-899471,intergenic_region:901931-902038,intergenic_region:902295-902342
novel_circ_0002040	Contig256	896932	907707	-	10775	388	n/a	intergenic_region:896933-897063,intergenic_region:898900-898950,intergenic_region:902295-902342,intergenic_region:907546-907707
novel_circ_0002042	Contig256	896937	907707	-	10770	333	n/a	intergenic_region:896938-897063,intergenic_region:902295-902342,intergenic_region:907546-907707
novel_circ_0002045	Contig256	911592	913750	-	2158	431	evm.TU.Contig256.48;	exon:911593-911740,exon:911829-911990,exon:913627-913750
novel_circ_0002046	Contig256	928391	928654	-	263	262	evm.TU.Contig256.48;	exon:928392-928654
novel_circ_0002051	Contig257	1099197	1101048	+	1851	292	evm.TU.Contig257.78_evm.TU.Contig257.77;	exon:1100238-1100423,exon:1100941-1101048
novel_circ_0002052	Contig257	1166788	1168348	-	1560	197	evm.TU.Contig257.83;	exon:1168151-1168348
novel_circ_0002053	Contig257	1217596	1219392	-	1796	304	evm.TU.Contig257.87;	exon:1217597-1217730,exon:1218862-1218958,exon:1219317-1219392
novel_circ_0002054	Contig257	1251506	1253735	-	2229	271	evm.TU.Contig257.93;	exon:1251507-1251621,exon:1253578-1253735
novel_circ_0002055	Contig257	1278434	1279353	+	919	147	evm.TU.Contig257.94;	exon:1279206-1279353
novel_circ_0002056	Contig257	1344096	1344730	+	634	235	evm.TU.Contig257.98;	exon:1344097-1344332
novel_circ_0002059	Contig257	1372514	1378889	-	6375	338	evm.TU.Contig257.102;	exon:1377047-1377192,exon:1378696-1378889
novel_circ_0002060	Contig257	1376054	1377192	-	1138	336	evm.TU.Contig257.102;	exon:1376055-1376165,exon:1376320-1376401,exon:1377047-1377192
novel_circ_0002061	Contig257	1377046	1378889	-	1843	193	evm.TU.Contig257.102;	exon:1378696-1378889
novel_circ_0002062	Contig257	1387047	1387344	-	297	78	evm.TU.Contig257.102;	exon:1387048-1387126
novel_circ_0002064	Contig257	1390543	1391802	-	1259	318	evm.TU.Contig257.102;	exon:1390544-1390676,exon:1391519-1391661,exon:1391758-1391802
novel_circ_0002065	Contig257	1393307	1393694	-	387	232	evm.TU.Contig257.102;	exon:1393308-1393415,exon:1393569-1393694
novel_circ_0002066	Contig257	1393307	1397177	-	3870	187	evm.TU.Contig257.102;	exon:1393308-1393415,exon:1397097-1397177
novel_circ_0002067	Contig257	1482787	1484522	+	1735	136	evm.TU.Contig257.110;	exon:1484386-1484522
novel_circ_0002068	Contig257	1484378	1485978	+	1600	143	evm.TU.Contig257.110;	exon:1484379-1484522
novel_circ_0002069	Contig257	1502017	1503666	-	1649	268	evm.TU.Contig257.112;	exon:1502018-1502107,exon:1503381-1503492,exon:1503598-1503666
novel_circ_0002070	Contig257	1503380	1503666	-	286	179	evm.TU.Contig257.112;	exon:1503381-1503492,exon:1503598-1503666
novel_circ_0002072	Contig257	1509707	1511670	-	1963	416	evm.TU.Contig257.112;	exon:1509708-1509849,exon:1511395-1511670
novel_circ_0002073	Contig257	2313712	2314931	-	1219	313	evm.TU.Contig257.177;	exon:2313713-2313927,exon:2314832-2314931
novel_circ_0002075	Contig257	535954	536257	-	303	302	evm.TU.Contig257.20;	intron:535955-536257
novel_circ_0002077	Contig257	714587	715073	+	486	87	evm.TU.Contig257.42;	exon:714986-715073
novel_circ_0002079	Contig258	1067486	1069088	-	1602	227	evm.TU.Contig258.30;	exon:1067487-1067714
novel_circ_0002082	Contig258	1369052	1370022	+	970	121	evm.TU.Contig258.41;	exon:1369901-1370022
novel_circ_0002084	Contig258	1990333	1997603	+	7270	149	evm.TU.Contig258.61;	exon:1990334-1990416,exon:1997536-1997603
novel_circ_0002085	Contig258	238946	246278	+	7332	310	evm.TU.Contig258.4;	exon:238947-239081,exon:244686-244706,exon:245859-245932,exon:246195-246278
novel_circ_0002087	Contig258	245858	250232	+	4374	174	evm.TU.Contig258.4;	exon:245859-245932,exon:250131-250232
novel_circ_0002089	Contig258	250130	262051	+	11921	406	evm.TU.Contig258.4;	exon:250131-250232,exon:261240-261371,exon:261712-261783,exon:261948-262051
novel_circ_0002090	Contig258	261239	262051	+	812	305	evm.TU.Contig258.4;	exon:261240-261371,exon:261712-261783,exon:261948-262051
novel_circ_0002091	Contig258	268748	269344	+	596	476	evm.TU.Contig258.4;	exon:268749-268863,exon:268982-269344
novel_circ_0002092	Contig258	268748	271297	+	2549	490	evm.TU.Contig258.4;	exon:268749-268863,exon:270818-271150,exon:271253-271297
novel_circ_0002093	Contig258	268981	269344	+	363	362	evm.TU.Contig258.4;	exon:268982-269344
novel_circ_0002094	Contig258	270817	271297	+	480	376	evm.TU.Contig258.4;	exon:270818-271150,exon:271253-271297
novel_circ_0002096	Contig258	277971	279001	+	1030	262	evm.TU.Contig258.4;	exon:277972-278151,exon:278918-279001
novel_circ_0002097	Contig258	292143	292939	+	796	520	evm.TU.Contig258.4;	exon:292144-292550,exon:292825-292939
novel_circ_0002104	Contig258	769290	773566	+	4276	411	evm.TU.Contig258.25;	exon:769291-769702
novel_circ_0002106	Contig258	769290	790569	+	21279	183	evm.TU.Contig258.25;	exon:789518-789580,exon:790448-790569
novel_circ_0002107	Contig258	769445	773566	+	4121	256	evm.TU.Contig258.25;	exon:769446-769702
novel_circ_0002108	Contig258	769445	790569	+	21124	377	evm.TU.Contig258.25;	exon:769446-769702,exon:790448-790569
novel_circ_0002109	Contig258	770752	773566	+	2814	288	evm.TU.Contig258.25;	exon:770753-770904,exon:773429-773566
novel_circ_0002110	Contig258	789517	795927	+	6410	62	evm.TU.Contig258.25;	exon:789518-789580
novel_circ_0002112	Contig258	869003	872490	+	3487	259	evm.TU.Contig258.27;	exon:869004-869263
novel_circ_0002113	Contig258	883857	884773	+	916	189	evm.TU.Contig258.27;	exon:884584-884773
novel_circ_0002115	Contig259	1133309	1133734	+	425	424	evm.TU.Contig259.43;	exon:1133310-1133734
novel_circ_0002117	Contig259	1266803	1267333	-	530	342	evm.TU.Contig259.64;	exon:1266804-1266947,exon:1267026-1267118,exon:1267226-1267333
novel_circ_0002121	Contig259	1598178	1598550	+	372	194	evm.TU.Contig259.92;	exon:1598179-1598279,exon:1598456-1598550
novel_circ_0002122	Contig259	1682223	1682534	-	311	223	evm.TU.Contig259.103;	exon:1682224-1682347,exon:1682434-1682534
novel_circ_0002123	Contig259	1693186	1693583	-	397	248	evm.TU.Contig259.104;	exon:1693187-1693276,exon:1693424-1693583
novel_circ_0002124	Contig259	1895220	1895730	+	510	316	evm.TU.Contig259.122_evm.TU.Contig259.123;	exon:1895221-1895415,exon:1895608-1895730
novel_circ_0002126	Contig259	1908551	1909414	+	863	181	evm.TU.Contig259.124;	exon:1908793-1908908,exon:1909348-1909414
novel_circ_0002128	Contig259	1928727	1930846	+	2119	180	evm.TU.Contig259.124;	exon:1930562-1930659,exon:1930763-1930846
novel_circ_0002135	Contig259	2307248	2307971	+	723	451	evm.TU.Contig259.146;	exon:2307249-2307498,exon:2307577-2307779
novel_circ_0002136	Contig259	2313547	2313751	-	204	203	evm.TU.Contig259.147;	exon:2313548-2313751
novel_circ_0002138	Contig259	2313547	2319138	-	5591	140	evm.TU.Contig259.147;	exon:2318998-2319138
novel_circ_0002139	Contig259	2315516	2319138	-	3622	377	evm.TU.Contig259.147;	exon:2315517-2315754,exon:2318998-2319138
novel_circ_0002141	Contig259	2399159	2400266	-	1107	217	evm.TU.Contig259.152;	exon:2399160-2399216,exon:2400105-2400266
novel_circ_0002148	Contig259	2700334	2701317	-	983	358	evm.TU.Contig259.171;	exon:2700335-2700447,exon:2701071-2701317
novel_circ_0002150	Contig259	2788483	2790173	+	1690	538	n/a	intergenic_region:2788484-2788780,intergenic_region:2789931-2790173
novel_circ_0002151	Contig259	2805991	2807581	+	1590	165	evm.TU.Contig259.184;	exon:2805992-2806083,exon:2807507-2807581
novel_circ_0002152	Contig259	2805991	2808879	+	2888	363	evm.TU.Contig259.184;	exon:2805992-2806083,exon:2806629-2806735,exon:2807507-2807581,exon:2808787-2808879
novel_circ_0002153	Contig259	2829231	2832437	+	3206	148	evm.TU.Contig259.189;	exon:2831567-2831644,exon:2832366-2832437
novel_circ_0002155	Contig259	2831566	2831948	+	382	280	evm.TU.Contig259.189;	exon:2831567-2831644,exon:2831745-2831948
novel_circ_0002156	Contig259	2831566	2832437	+	871	351	evm.TU.Contig259.189;	exon:2831567-2831644,exon:2831745-2831948,exon:2832366-2832437
novel_circ_0002157	Contig259	2849277	2851180	+	1903	104	evm.TU.Contig259.191;	exon:2849498-2849602
novel_circ_0002158	Contig259	2858511	2871186	+	12675	143	evm.TU.Contig259.191;	exon:2858512-2858655
novel_circ_0002160	Contig259	2867664	2868977	+	1313	799	evm.TU.Contig259.191;	exon:2867665-2867843,exon:2867959-2868415,exon:2868700-2868807,exon:2868919-2868977
novel_circ_0002161	Contig259	2867664	2871186	+	3522	178	evm.TU.Contig259.191;	exon:2867665-2867843
novel_circ_0002162	Contig259	2975971	2978826	-	2855	210	evm.TU.Contig259.205;	exon:2975972-2976037,exon:2976630-2976688,exon:2976897-2976984
novel_circ_0002163	Contig259	2976629	2977456	-	827	315	evm.TU.Contig259.205;	exon:2976630-2976688,exon:2976897-2976984,exon:2977286-2977456
novel_circ_0002165	Contig259	482859	483393	-	534	533	n/a	intergenic_region:482860-483393
novel_circ_0002170	Contig259	769218	770784	+	1566	336	evm.TU.Contig259.25;	intron:769219-769303,intron:769387-769493,intron:769590-769653,intron:770701-770784
novel_circ_0002171	Contig259	769386	770784	+	1398	106	evm.TU.Contig259.25;	exon:769387-769493
novel_circ_0002172	Contig259	769386	778954	+	9568	256	evm.TU.Contig259.25;	exon:769387-769423,exon:778645-778709,exon:778798-778954
novel_circ_0002173	Contig259	769386	785712	+	16326	219	evm.TU.Contig259.25;	exon:769387-769493,exon:785599-785712
novel_circ_0002174	Contig259	778644	778954	+	310	309	evm.TU.Contig259.25;	exon:778645-778954
novel_circ_0002177	Contig259	785110	785712	+	602	169	evm.TU.Contig259.25;	exon:785111-785167,exon:785599-785712
novel_circ_0002179	Contig259	794001	794265	+	264	263	evm.TU.Contig259.25;	exon:794002-794265
novel_circ_0002180	Contig259	794001	796980	+	2979	376	evm.TU.Contig259.25;	exon:794002-794265,exon:796867-796980
novel_circ_0002181	Contig259	794001	799667	+	5666	205	evm.TU.Contig259.25;	exon:796867-796980,exon:799575-799667
novel_circ_0002182	Contig259	805691	806494	+	803	408	evm.TU.Contig259.25;	exon:805692-805870,exon:806097-806280,exon:806447-806494
novel_circ_0002183	Contig259	805691	807384	+	1693	119	evm.TU.Contig259.25;	exon:806447-806494,exon:807312-807384
novel_circ_0002185	Contig259	900359	912333	-	11974	162	evm.TU.Contig259.30;	exon:908272-908384,exon:908465-908515
novel_circ_0002186	Contig259	908271	912147	-	3876	249	evm.TU.Contig259.30;	exon:908272-908384,exon:912010-912147
novel_circ_0002188	Contig259	912009	912333	-	324	247	evm.TU.Contig259.30;	exon:912010-912147,exon:912223-912333
novel_circ_0002189	Contig259	926498	926984	-	486	200	evm.TU.Contig259.30;	exon:926499-926610,exon:926895-926984
novel_circ_0002190	Contig259	926498	934741	-	8243	382	evm.TU.Contig259.30;	exon:926499-926610,exon:932195-932311,exon:933638-933721,exon:934669-934741
novel_circ_0002191	Contig259	926498	934744	-	8246	269	evm.TU.Contig259.30;	exon:926499-926610,exon:933638-933721,exon:934669-934744
novel_circ_0002192	Contig259	931679	933721	-	2042	231	evm.TU.Contig259.30;	exon:932661-932809,exon:933638-933721
novel_circ_0002193	Contig259	931679	934741	-	3062	491	evm.TU.Contig259.30;	exon:931680-931900,exon:932195-932311,exon:933638-933721,exon:934669-934741
novel_circ_0002194	Contig259	931679	934744	-	3065	423	evm.TU.Contig259.30;	exon:932440-932557,exon:932661-932809,exon:933638-933721,exon:934669-934744
novel_circ_0002195	Contig260	1002678	1003131	-	453	320	evm.TU.Contig260.84;	exon:1002679-1002800,exon:1002932-1003131
novel_circ_0002196	Contig260	1002678	1003275	-	597	446	evm.TU.Contig260.84;	exon:1002679-1002800,exon:1002950-1003275
novel_circ_0002200	Contig260	1233418	1234733	+	1315	420	n/a	intergenic_region:1233419-1233637,intergenic_region:1234352-1234430,intergenic_region:1234609-1234733
novel_circ_0002201	Contig260	1442397	1442820	-	423	179	evm.TU.Contig260.134;	exon:1442398-1442577
novel_circ_0002202	Contig260	1457024	1461335	-	4311	532	evm.TU.Contig260.134;	exon:1457025-1457078,exon:1457219-1457256,exon:1457478-1457589,exon:1458288-1458410,exon:1458558-1458585,exon:1459381-1459437,exon:1461209-1461335
novel_circ_0002204	Contig260	1597566	1600675	+	3109	386	evm.TU.Contig260.150;	exon:1597567-1597703,exon:1598069-1598164,exon:1600520-1600675
novel_circ_0002206	Contig260	1598752	1600675	+	1923	244	evm.TU.Contig260.150;	exon:1598753-1598842,exon:1600520-1600675
novel_circ_0002208	Contig260	1598752	1603467	+	4715	198	evm.TU.Contig260.150;	exon:1598753-1598842,exon:1603358-1603467
novel_circ_0002209	Contig260	1663635	1664047	-	412	84	evm.TU.Contig260.157;	exon:1663963-1664047
novel_circ_0002210	Contig260	1670185	1673606	-	3421	114	evm.TU.Contig260.158;	exon:1670186-1670300
novel_circ_0002211	Contig260	1671225	1673606	-	2381	384	evm.TU.Contig260.158;	exon:1671226-1671326,exon:1673322-1673606
novel_circ_0002216	Contig260	1838786	1839909	+	1123	181	evm.TU.Contig260.185;	exon:1838787-1838858,exon:1839574-1839684
novel_circ_0002218	Contig260	1844187	1852458	+	8271	125	n/a	intergenic_region:1851115-1851240
novel_circ_0002220	Contig260	1934578	1934780	-	202	201	n/a	intergenic_region:1934579-1934780
novel_circ_0002221	Contig260	1935695	1943152	-	7457	179	n/a	intergenic_region:1942973-1943152
novel_circ_0002222	Contig260	1972869	1974069	+	1200	316	evm.TU.Contig260.202;	exon:1972870-1973107,exon:1973990-1974069
novel_circ_0002224	Contig260	2018703	2040288	+	21585	181	n/a	intergenic_region:2040107-2040288
novel_circ_0002225	Contig260	2286864	2288249	-	1385	182	evm.TU.Contig260.219;	exon:2286865-2286986,exon:2287125-2287186
novel_circ_0002227	Contig260	2325441	2325709	-	268	162	evm.TU.Contig260.226;	exon:2325442-2325507,exon:2325612-2325709
novel_circ_0002228	Contig260	2383974	2385593	+	1619	78	evm.TU.Contig260.236;	exon:2385515-2385593
novel_circ_0002229	Contig260	2420583	2422363	-	1780	306	evm.TU.Contig260.242;	exon:2420584-2420806,exon:2421665-2421749
novel_circ_0002232	Contig260	2495326	2496408	-	1082	87	evm.TU.Contig260.252;	exon:2496321-2496408
novel_circ_0002235	Contig260	517145	517398	-	253	174	evm.TU.Contig260.30;	exon:517146-517252,exon:517330-517398
novel_circ_0002236	Contig260	541635	542089	+	454	356	evm.TU.Contig260.34;	exon:541636-541775,exon:541872-542089
novel_circ_0002241	Contig260	751311	753573	+	2262	734	n/a	intergenic_region:751312-751427,intergenic_region:752164-752335,intergenic_region:753034-753146,intergenic_region:753237-753573
novel_circ_0002242	Contig260	752163	753573	+	1410	619	evm.TU.Contig260.56;	exon:752164-752335,exon:753034-753146,exon:753237-753573
novel_circ_0002243	Contig260	757614	758560	+	946	365	evm.TU.Contig260.56;	intron:757615-757714,intron:758131-758264,intron:758338-758394,intron:758483-758560
novel_circ_0002244	Contig260	757614	759662	+	2048	312	evm.TU.Contig260.56;	intron:757615-757714,intron:758131-758264,intron:759582-759662
novel_circ_0002245	Contig260	757619	758560	+	941	360	evm.TU.Contig260.56;	exon:757620-757714,exon:758131-758264,exon:758338-758394,exon:758483-758560
novel_circ_0002246	Contig260	757619	759662	+	2043	532	evm.TU.Contig260.56;	exon:757620-757714,exon:758131-758264,exon:758338-758394,exon:758483-758560,exon:759041-759095,exon:759179-759217,exon:759582-759662
novel_circ_0002248	Contig260	762948	764183	+	1235	375	evm.TU.Contig260.56;	exon:762949-763147,exon:763927-764015,exon:764094-764183
novel_circ_0002249	Contig260	763358	764015	+	657	210	evm.TU.Contig260.56;	exon:763359-763481,exon:763927-764015
novel_circ_0002250	Contig260	812530	813215	+	685	188	evm.TU.Contig260.65;	exon:812531-812601,exon:813097-813215
novel_circ_0002252	Contig260	883066	884530	-	1464	118	evm.TU.Contig260.73;	exon:883067-883185
novel_circ_0002253	Contig260	902843	903795	+	952	236	evm.TU.Contig260.76;	exon:902844-902934,exon:903649-903795
novel_circ_0002255	Contig260	902843	906603	+	3760	423	evm.TU.Contig260.76;	exon:902844-902934,exon:905875-906036,exon:906328-906400,exon:906503-906603
novel_circ_0002258	Contig260	916910	918145	-	1235	280	evm.TU.Contig260.78;	exon:916911-916969,exon:917923-918145
novel_circ_0002260	Contig261	137620	138921	+	1301	178	evm.TU.Contig261.7;	exon:137621-137799
novel_circ_0002261	Contig261	1418766	1419074	+	308	207	evm.TU.Contig261.75;	exon:1418767-1418837,exon:1418937-1419074
novel_circ_0002262	Contig261	1419866	1420093	+	227	226	evm.TU.Contig261.75;	exon:1419867-1420093
novel_circ_0002263	Contig261	1419866	1420873	+	1007	59	evm.TU.Contig261.75;	exon:1420814-1420873
novel_circ_0002264	Contig261	1451628	1452119	+	491	303	evm.TU.Contig261.81;	exon:1451629-1451799,exon:1451903-1451950,exon:1452033-1452119
novel_circ_0002270	Contig261	1619279	1619699	-	420	326	evm.TU.Contig261.101;	exon:1619280-1619388,exon:1619481-1619699
novel_circ_0002271	Contig261	170890	171258	+	368	261	n/a	intergenic_region:170891-171090,intergenic_region:171196-171258
novel_circ_0002273	Contig261	172833	173481	+	648	258	evm.TU.Contig261.9;	exon:172834-172905,exon:173174-173281,exon:173401-173481
novel_circ_0002277	Contig261	2018919	2019181	-	262	261	evm.TU.Contig261.136;	exon:2018920-2019181
novel_circ_0002278	Contig261	2062069	2062818	+	749	318	evm.TU.Contig261.144;	exon:2062418-2062616,exon:2062698-2062818
novel_circ_0002279	Contig261	2062417	2062818	+	401	318	evm.TU.Contig261.144;	exon:2062418-2062616,exon:2062698-2062818
novel_circ_0002284	Contig261	647702	647927	+	225	224	n/a	intergenic_region:647703-647927
novel_circ_0002285	Contig262	1035212	1037891	-	2679	190	n/a	intergenic_region:1035213-1035275,intergenic_region:1037763-1037891
novel_circ_0002286	Contig262	1038533	1038836	-	303	68	evm.TU.Contig262.87;	exon:1038768-1038836
novel_circ_0002287	Contig262	1280301	1280896	-	595	331	evm.TU.Contig262.114;	exon:1280565-1280896
novel_circ_0002288	Contig262	1308640	1309015	+	375	286	evm.TU.Contig262.117;	intron:1308641-1308745,intron:1308833-1309015
novel_circ_0002289	Contig262	1405749	1406486	+	737	366	evm.TU.Contig262.124;	exon:1406120-1406486
novel_circ_0002291	Contig262	1441253	1441635	+	382	285	evm.TU.Contig262.128;	exon:1441254-1441432,exon:1441528-1441635
novel_circ_0002292	Contig262	1523152	1526192	-	3040	265	evm.TU.Contig262.136;	exon:1523153-1523338,exon:1526112-1526192
novel_circ_0002293	Contig262	1526111	1532076	-	5965	196	evm.TU.Contig262.136;	exon:1526112-1526192,exon:1531960-1532076
novel_circ_0002294	Contig262	1544965	1545295	-	330	329	evm.TU.Contig262.138;	exon:1544966-1545295
novel_circ_0002295	Contig262	1544965	1545820	-	855	329	evm.TU.Contig262.138;	exon:1544966-1545295
novel_circ_0002297	Contig262	160712	162164	-	1452	183	evm.TU.Contig262.17;	exon:161981-162164
novel_circ_0002299	Contig262	1636968	1637122	+	154	153	evm.TU.Contig262.150;	exon:1636969-1637122
novel_circ_0002300	Contig262	1641754	1644376	-	2622	287	n/a	intergenic_region:1641755-1641829,intergenic_region:1644163-1644376
novel_circ_0002301	Contig262	1644162	1644376	-	214	213	n/a	intergenic_region:1644163-1644376
novel_circ_0002302	Contig262	168102	171974	-	3872	202	evm.TU.Contig262.17;	intron:168103-168196,intron:171865-171974
novel_circ_0002303	Contig262	168102	173704	-	5602	532	evm.TU.Contig262.17;	intron:168103-168196,intron:168295-168384,intron:169475-169603,intron:173482-173704
novel_circ_0002306	Contig262	173026	173704	-	678	348	evm.TU.Contig262.17;	exon:173027-173153,exon:173482-173704
novel_circ_0002307	Contig262	179716	181247	-	1531	394	evm.TU.Contig262.17;	exon:179717-179888,exon:180723-180840,exon:181045-181108,exon:181204-181247
novel_circ_0002309	Contig262	2026016	2026337	-	321	320	evm.TU.Contig262.185;	exon:2026017-2026337
novel_circ_0002310	Contig262	260137	261942	-	1805	194	evm.TU.Contig262.23;	exon:260138-260238,exon:261848-261942
novel_circ_0002311	Contig262	337487	338192	+	705	115	evm.TU.Contig262.30;	exon:337488-337603
novel_circ_0002312	Contig262	354991	356634	+	1643	635	evm.TU.Contig262.32;	exon:354992-355071,exon:355766-356077,exon:356389-356634
novel_circ_0002315	Contig262	469225	469969	-	744	500	evm.TU.Contig262.45;	exon:469226-469362,exon:469499-469751,exon:469857-469969
novel_circ_0002316	Contig262	470954	472575	-	1621	261	evm.TU.Contig262.45;	exon:470955-471041,exon:471361-471420,exon:472459-472575
novel_circ_0002317	Contig262	472081	472575	-	494	313	evm.TU.Contig262.45;	exon:472082-472279,exon:472459-472575
novel_circ_0002319	Contig262	895099	895509	-	410	253	evm.TU.Contig262.71;	exon:895100-895164,exon:895320-895509
novel_circ_0002320	Contig262	907787	908130	-	343	234	evm.TU.Contig262.72;	intron:907788-907913,intron:908021-908130
novel_circ_0002321	Contig262	907787	909027	-	1240	577	n/a	intergenic_region:907788-907913,intergenic_region:908021-908130,intergenic_region:908684-909027
novel_circ_0002322	Contig262	908683	909027	-	344	343	n/a	intergenic_region:908684-909027
novel_circ_0002323	Contig262	945189	948031	-	2842	76	evm.TU.Contig262.74;	exon:947955-948031
novel_circ_0002325	Contig262	947823	948808	-	985	364	evm.TU.Contig262.74;	exon:947824-947880,exon:947955-948031,exon:948576-948808
novel_circ_0002328	Contig262	997138	998557	-	1419	213	evm.TU.Contig262.80;	exon:997139-997230,exon:998435-998557
novel_circ_0002330	Contig263	1451084	1451766	-	682	174	evm.TU.Contig263.72;	exon:1451592-1451766
novel_circ_0002333	Contig263	1724916	1725537	-	621	461	evm.TU.Contig263.83;	exon:1724917-1725137,exon:1725296-1725537
novel_circ_0002334	Contig263	1724916	1727388	-	2472	588	evm.TU.Contig263.83;	exon:1724917-1725137,exon:1725296-1725537,exon:1727261-1727388
novel_circ_0002338	Contig263	2043304	2044142	-	838	174	evm.TU.Contig263.106;	exon:2043305-2043365,exon:2044028-2044142
novel_circ_0002339	Contig263	229155	231367	+	2212	64	evm.TU.Contig263.16;	exon:231303-231367
novel_circ_0002340	Contig263	230730	231367	+	637	482	evm.TU.Contig263.16;	exon:230731-231136,exon:231290-231367
novel_circ_0002341	Contig263	253961	257648	-	3687	133	evm.TU.Contig263.18;	exon:253962-254018,exon:255433-255510
novel_circ_0002342	Contig263	327098	327675	+	577	316	evm.TU.Contig263.20;	exon:327099-327188,exon:327448-327675
novel_circ_0002343	Contig263	741464	743281	+	1817	367	evm.TU.Contig263.41;	intron:741465-741564,intron:741880-741988,intron:742905-742984,intron:743200-743281
novel_circ_0002344	Contig263	741879	743281	+	1402	268	evm.TU.Contig263.41;	exon:741880-741988,exon:742905-742984,exon:743200-743281
novel_circ_0002346	Contig263	758338	761567	+	3229	69	evm.TU.Contig263.41;	exon:758339-758408
novel_circ_0002347	Contig263	761300	761567	+	267	266	evm.TU.Contig263.41;	exon:761301-761567
novel_circ_0002350	Contig264	101564	103601	-	2037	459	evm.TU.Contig264.16;	exon:101565-101690,exon:101779-101943,exon:103431-103601
novel_circ_0002352	Contig264	1028291	1030634	+	2343	479	n/a	intergenic_region:1028292-1028367,intergenic_region:1028754-1028840,intergenic_region:1028936-1029013,intergenic_region:1030236-1030343,intergenic_region:1030500-1030634
novel_circ_0002355	Contig264	1136314	1137512	+	1198	397	evm.TU.Contig264.94;	exon:1136315-1136482,exon:1137282-1137512
novel_circ_0002356	Contig264	114311	114856	-	545	221	evm.TU.Contig264.17;	exon:114312-114394,exon:114717-114856
novel_circ_0002359	Contig264	1357577	1358150	-	573	464	evm.TU.Contig264.115;	exon:1357578-1357835,exon:1357943-1358150
novel_circ_0002360	Contig264	1358824	1360054	-	1230	97	evm.TU.Contig264.115;	exon:1358825-1358922
novel_circ_0002362	Contig264	1545576	1546754	+	1178	262	evm.TU.Contig264.125;	exon:1545577-1545669,exon:1546426-1546489,exon:1546647-1546754
novel_circ_0002364	Contig264	1903329	1904034	+	705	226	evm.TU.Contig264.152;	exon:1903330-1903390,exon:1903868-1904034
novel_circ_0002368	Contig264	1903329	1917320	+	13991	205	evm.TU.Contig264.152;	exon:1917009-1917074,exon:1917180-1917320
novel_circ_0002370	Contig264	1906585	1917320	+	10735	278	evm.TU.Contig264.152;	exon:1906881-1906958,exon:1912058-1912119,exon:1917180-1917320
novel_circ_0002371	Contig264	1912057	1917320	+	5263	338	evm.TU.Contig264.152;	exon:1912058-1912119,exon:1916022-1916094,exon:1917009-1917074,exon:1917180-1917320
novel_circ_0002373	Contig264	1916021	1917320	+	1299	277	evm.TU.Contig264.152;	exon:1916022-1916094,exon:1917009-1917074,exon:1917180-1917320
novel_circ_0002376	Contig264	1934017	1936453	+	2436	168	evm.TU.Contig264.152;	exon:1934018-1934186
novel_circ_0002377	Contig264	1934017	1937652	+	3635	202	evm.TU.Contig264.152;	intron:1934018-1934050,intron:1936370-1936453,intron:1937565-1937652
novel_circ_0002380	Contig264	2085099	2086793	+	1694	284	evm.TU.Contig264.165;	exon:2085100-2085384
novel_circ_0002381	Contig264	2086565	2087456	+	891	327	evm.TU.Contig264.165;	exon:2086566-2086793,exon:2087356-2087456
novel_circ_0002382	Contig264	2087355	2088095	+	740	205	evm.TU.Contig264.165;	exon:2087356-2087456,exon:2087990-2088095
novel_circ_0002383	Contig264	2087355	2088772	+	1417	100	evm.TU.Contig264.165;	exon:2087356-2087456
novel_circ_0002384	Contig264	2383443	2384282	+	839	126	evm.TU.Contig264.178;	exon:2383444-2383570
novel_circ_0002385	Contig264	2434860	2440377	+	5517	516	evm.TU.Contig264.181;	exon:2434861-2435187,exon:2436088-2436160,exon:2439642-2439707,exon:2440324-2440377
novel_circ_0002387	Contig264	2436087	2440377	+	4290	314	evm.TU.Contig264.181;	exon:2436088-2436160,exon:2439642-2439769,exon:2440262-2440377
novel_circ_0002389	Contig264	2439641	2440377	+	736	259	evm.TU.Contig264.181;	exon:2439642-2439786,exon:2440262-2440377
novel_circ_0002390	Contig264	2523278	2523903	-	625	397	evm.TU.Contig264.187;	exon:2523279-2523369,exon:2523475-2523632,exon:2523753-2523903
novel_circ_0002391	Contig264	2611076	2611636	-	560	227	evm.TU.Contig264.192;	exon:2611077-2611185,exon:2611517-2611636
novel_circ_0002392	Contig264	2611266	2611433	-	167	166	evm.TU.Contig264.192;	exon:2611267-2611433
novel_circ_0002393	Contig264	2611266	2611636	-	370	285	evm.TU.Contig264.192;	exon:2611267-2611433,exon:2611517-2611636
novel_circ_0002394	Contig264	2611266	2611663	-	397	312	evm.TU.Contig264.192;	intron:2611267-2611433,intron:2611517-2611663
novel_circ_0002398	Contig264	2611904	2612455	-	551	366	evm.TU.Contig264.192;	exon:2611905-2612036,exon:2612133-2612288,exon:2612375-2612455
novel_circ_0002399	Contig264	2612682	2613475	-	793	361	evm.TU.Contig264.192;	exon:2612683-2612835,exon:2613172-2613285,exon:2613379-2613475
novel_circ_0002400	Contig264	2613378	2614392	-	1014	181	evm.TU.Contig264.192;	exon:2613379-2613475,exon:2614307-2614392
novel_circ_0002403	Contig264	2686959	2691349	-	4390	397	n/a	intergenic_region:2688771-2688898,intergenic_region:2689806-2689923,intergenic_region:2691196-2691349
novel_circ_0002404	Contig264	2688770	2691349	-	2579	331	n/a	intergenic_region:2688771-2688898,intergenic_region:2689340-2689391,intergenic_region:2691196-2691349
novel_circ_0002405	Contig264	2703414	2705666	-	2252	484	evm.TU.Contig264.195;	exon:2703415-2703546,exon:2705042-2705161,exon:2705292-2705372,exon:2705512-2705666
novel_circ_0002406	Contig264	2703414	2710477	-	7063	320	evm.TU.Contig264.195;	exon:2703415-2703546,exon:2705292-2705372,exon:2710368-2710477
novel_circ_0002407	Contig264	2703414	2718824	-	15410	476	evm.TU.Contig264.195;	exon:2703415-2703476,exon:2705292-2705372,exon:2717343-2717439,exon:2718492-2718634,exon:2718727-2718824
novel_circ_0002409	Contig264	2710117	2718824	-	8707	348	evm.TU.Contig264.195;	exon:2710368-2710477,exon:2718492-2718634,exon:2718727-2718824
novel_circ_0002410	Contig264	2717342	2718824	-	1482	193	evm.TU.Contig264.195;	exon:2717343-2717439,exon:2718727-2718824
novel_circ_0002411	Contig264	2717342	2724449	-	7107	463	evm.TU.Contig264.195;	exon:2717343-2717439,exon:2718727-2718824,exon:2723123-2723227,exon:2724283-2724449
novel_circ_0002412	Contig264	2723122	2724449	-	1327	338	evm.TU.Contig264.195;	exon:2723123-2723227,exon:2723536-2723604,exon:2724283-2724449
novel_circ_0002413	Contig264	2723122	2732992	-	9870	196	evm.TU.Contig264.195;	exon:2723123-2723227,exon:2732900-2732992
novel_circ_0002415	Contig264	2724282	2739574	-	15292	374	evm.TU.Contig264.195;	exon:2724283-2724449,exon:2732900-2732992,exon:2739458-2739574
novel_circ_0002416	Contig264	2724282	2742706	-	18424	178	evm.TU.Contig264.195;	exon:2724283-2724345,exon:2739458-2739574
novel_circ_0002418	Contig264	2732619	2732992	-	373	266	evm.TU.Contig264.195;	exon:2732620-2732794,exon:2732900-2732992
novel_circ_0002419	Contig264	2732619	2739574	-	6955	208	evm.TU.Contig264.195;	exon:2732900-2732992,exon:2739458-2739574
novel_circ_0002420	Contig264	2739457	2742706	-	3249	331	evm.TU.Contig264.195;	exon:2739458-2739574,exon:2742491-2742706
novel_circ_0002421	Contig264	2741786	2742706	-	920	301	evm.TU.Contig264.195;	exon:2741787-2741873,exon:2742491-2742706
novel_circ_0002422	Contig264	2802577	2803101	+	524	275	evm.TU.Contig264.198;	exon:2802578-2802719,exon:2802823-2802892,exon:2803036-2803101
novel_circ_0002424	Contig264	2859234	2860992	+	1758	138	evm.TU.Contig264.204;	exon:2859235-2859373
novel_circ_0002426	Contig264	2865629	2871895	-	6266	401	evm.TU.Contig264.205;	exon:2865630-2865735,exon:2866174-2866259,exon:2866785-2866838,exon:2869495-2869558,exon:2871800-2871895
novel_circ_0002428	Contig264	2871799	2874407	-	2608	302	evm.TU.Contig264.205;	exon:2871800-2871895,exon:2872518-2872587,exon:2873473-2873500,exon:2874296-2874407
novel_circ_0002431	Contig264	2930206	2932772	-	2566	346	evm.TU.Contig264.210;	exon:2930207-2930365,exon:2932380-2932454,exon:2932658-2932772
novel_circ_0002432	Contig264	2930206	2933793	-	3587	234	evm.TU.Contig264.210;	exon:2932658-2932772,exon:2933544-2933626,exon:2933755-2933793
novel_circ_0002437	Contig264	2934590	2936052	-	1462	174	n/a	intergenic_region:2934591-2934656,intergenic_region:2935274-2935316,intergenic_region:2935421-2935488
novel_circ_0002441	Contig264	3182268	3187327	-	5059	377	evm.TU.Contig264.227;	exon:3182269-3182424,exon:3187105-3187327
novel_circ_0002442	Contig264	3183544	3187327	-	3783	322	evm.TU.Contig264.227;	exon:3183545-3183645,exon:3187105-3187327
novel_circ_0002443	Contig264	3187532	3187697	-	165	164	evm.TU.Contig264.227;	exon:3187533-3187697
novel_circ_0002445	Contig264	3191358	3192754	-	1396	85	evm.TU.Contig264.227;	exon:3191359-3191444
novel_circ_0002447	Contig264	44494	53927	+	9433	487	n/a	intergenic_region:44495-44760,intergenic_region:50450-50535,intergenic_region:53790-53927
novel_circ_0002453	Contig264	565516	566642	-	1126	170	evm.TU.Contig264.54_evm.TU.Contig264.55;	exon:566472-566642
novel_circ_0002454	Contig264	566100	566642	-	542	373	evm.TU.Contig264.54_evm.TU.Contig264.55;	exon:566101-566304,exon:566472-566642
novel_circ_0002455	Contig264	723033	724754	-	1721	352	evm.TU.Contig264.66;	exon:723034-723129,exon:723200-723283,exon:723403-723483,exon:724660-724754
novel_circ_0002457	Contig264	723402	724754	-	1352	257	evm.TU.Contig264.66;	exon:723403-723483,exon:723693-723776,exon:724660-724754
novel_circ_0002465	Contig264	840144	841079	-	935	509	evm.TU.Contig264.73;	exon:840145-840387,exon:840812-841079
novel_circ_0002466	Contig264	87436	88299	-	863	628	evm.TU.Contig264.12;	exon:87437-87794,exon:88028-88299
novel_circ_0002468	Contig265	1010776	1013381	-	2605	274	evm.TU.Contig265.68;	exon:1010777-1010930,exon:1013260-1013381
novel_circ_0002469	Contig265	1011441	1013381	-	1940	229	evm.TU.Contig265.68;	exon:1011442-1011550,exon:1013260-1013381
novel_circ_0002470	Contig265	1094302	1095039	-	737	521	evm.TU.Contig265.76;	exon:1094303-1094409,exon:1094511-1094684,exon:1094797-1095039
novel_circ_0002471	Contig265	1124876	1125383	+	507	345	evm.TU.Contig265.79;	exon:1124877-1125094,exon:1125255-1125383
novel_circ_0002472	Contig265	1169483	1171065	-	1582	521	evm.TU.Contig265.88;	exon:1169484-1169681,exon:1169886-1170062,exon:1170917-1171065
novel_circ_0002473	Contig265	1169483	1172133	-	2650	344	evm.TU.Contig265.88;	exon:1169484-1169681,exon:1171986-1172133
novel_circ_0002474	Contig265	1237604	1238511	+	907	273	evm.TU.Contig265.94;	exon:1237605-1237689,exon:1238322-1238511
novel_circ_0002476	Contig265	1356925	1358138	-	1213	219	evm.TU.Contig265.108;	intron:1357795-1357893,intron:1358017-1358138
novel_circ_0002477	Contig265	1453224	1456693	+	3469	550	evm.TU.Contig265.117;	exon:1453225-1453305,exon:1453663-1453766,exon:1453880-1453966,exon:1455836-1455934,exon:1456013-1456072,exon:1456569-1456693
novel_circ_0002478	Contig265	1514627	1516939	-	2312	292	evm.TU.Contig265.122;	exon:1516647-1516939
novel_circ_0002479	Contig265	1515833	1516939	-	1106	268	evm.TU.Contig265.122;	exon:1515834-1516102
novel_circ_0002480	Contig265	1516646	1516939	-	293	292	evm.TU.Contig265.122;	exon:1516647-1516939
novel_circ_0002481	Contig265	160026	160615	+	589	350	evm.TU.Contig265.5;	exon:160027-160244,exon:160379-160410,exon:160513-160615
novel_circ_0002482	Contig265	1614305	1614598	-	293	292	evm.TU.Contig265.135;	exon:1614306-1614598
novel_circ_0002486	Contig265	1706269	1706738	-	469	301	evm.TU.Contig265.149;	exon:1706270-1706423,exon:1706590-1706738
novel_circ_0002487	Contig265	1706589	1707644	-	1055	195	evm.TU.Contig265.149;	exon:1707333-1707438,exon:1707554-1707644
novel_circ_0002489	Contig265	1728777	1730378	-	1601	110	evm.TU.Contig265.152;	exon:1728778-1728888
novel_circ_0002490	Contig265	1728777	1731349	-	2572	301	evm.TU.Contig265.152;	exon:1730897-1731056,exon:1731207-1731349
novel_circ_0002494	Contig265	1790537	1790706	+	169	168	evm.TU.Contig265.160;	exon:1790538-1790706
novel_circ_0002495	Contig265	1874700	1874939	+	239	238	evm.TU.Contig265.170;	exon:1874701-1874939
novel_circ_0002496	Contig265	1874700	1878529	+	3829	468	evm.TU.Contig265.170;	exon:1874701-1874939,exon:1875027-1875133,exon:1878405-1878529
novel_circ_0002497	Contig265	1876982	1878529	+	1547	254	evm.TU.Contig265.170;	exon:1876983-1877176,exon:1878468-1878529
novel_circ_0002499	Contig265	1890743	1893353	+	2610	126	n/a	intergenic_region:1890744-1890870
novel_circ_0002500	Contig265	1890743	1909122	+	18379	329	n/a	intergenic_region:1890744-1890870,intergenic_region:1893049-1893164,intergenic_region:1909034-1909122
novel_circ_0002502	Contig265	1939306	1939590	-	284	283	evm.TU.Contig265.178;	exon:1939307-1939590
novel_circ_0002503	Contig265	1978457	1979970	-	1513	342	evm.TU.Contig265.184;	exon:1978458-1978624,exon:1979101-1979200,exon:1979893-1979970
novel_circ_0002505	Contig265	1987707	1989490	-	1783	393	evm.TU.Contig265.184;	exon:1987708-1987857,exon:1988402-1988538,exon:1989382-1989490
novel_circ_0002506	Contig265	1988101	1989490	-	1389	244	evm.TU.Contig265.184;	exon:1988402-1988538,exon:1989382-1989490
novel_circ_0002507	Contig265	1998819	2000146	-	1327	367	evm.TU.Contig265.186;	exon:1998820-1999119,exon:2000078-2000146
novel_circ_0002508	Contig265	2000836	2001765	-	929	172	n/a	intergenic_region:2000837-2001009
novel_circ_0002511	Contig265	2084379	2084843	-	464	463	evm.TU.Contig265.192;	exon:2084380-2084843
novel_circ_0002512	Contig265	2092100	2092549	-	449	341	evm.TU.Contig265.193;	exon:2092101-2092292,exon:2092399-2092549
novel_circ_0002513	Contig265	2114448	2115458	+	1010	304	evm.TU.Contig265.197;	exon:2114449-2114600,exon:2114749-2114836,exon:2115392-2115458
novel_circ_0002514	Contig265	2159475	2160147	+	672	277	evm.TU.Contig265.205;	exon:2159476-2159649,exon:2160043-2160147
novel_circ_0002517	Contig265	2237292	2237947	+	655	110	evm.TU.Contig265.209;	exon:2237837-2237947
novel_circ_0002518	Contig265	2283430	2283837	-	407	406	n/a	intergenic_region:2283431-2283837
novel_circ_0002521	Contig265	2351149	2351556	+	407	322	evm.TU.Contig265.217;	exon:2351150-2351362,exon:2351446-2351556
novel_circ_0002523	Contig265	2357405	2365544	-	8139	262	evm.TU.Contig265.219;	intron:2357406-2357480,intron:2358476-2358532,intron:2359058-2359142,intron:2359843-2359891
novel_circ_0002528	Contig265	2364804	2365544	-	740	265	evm.TU.Contig265.219;	exon:2364805-2365070
novel_circ_0002536	Contig265	2669544	2670524	-	980	473	evm.TU.Contig265.252;	exon:2669545-2669629,exon:2669746-2669811,exon:2669960-2670054,exon:2670135-2670234,exon:2670393-2670524
novel_circ_0002537	Contig265	2669544	2671422	-	1878	553	evm.TU.Contig265.252;	exon:2669545-2669629,exon:2669746-2669811,exon:2669960-2670054,exon:2670135-2670234,exon:2670393-2670524,exon:2671342-2671422
novel_circ_0002541	Contig265	2673078	2673673	-	595	286	evm.TU.Contig265.252;	exon:2673079-2673137,exon:2673220-2673296,exon:2673521-2673673
novel_circ_0002542	Contig265	2673219	2673673	-	454	228	evm.TU.Contig265.252;	exon:2673220-2673296,exon:2673521-2673673
novel_circ_0002543	Contig265	2673520	2673673	-	153	152	evm.TU.Contig265.252;	exon:2673521-2673673
novel_circ_0002546	Contig265	649623	651012	-	1389	371	evm.TU.Contig265.27;	exon:649624-649815,exon:650278-650346,exon:650459-650521,exon:650962-651012
novel_circ_0002547	Contig265	779534	779852	+	318	137	evm.TU.Contig265.46;	exon:779715-779852
novel_circ_0002550	Contig265	919623	921661	-	2038	356	evm.TU.Contig265.58_evm.TU.Contig265.59;	exon:919624-919791,exon:920802-920991
novel_circ_0002551	Contig265	930337	936851	-	6514	225	evm.TU.Contig265.58_evm.TU.Contig265.59;	exon:930338-930497,exon:936785-936851
novel_circ_0002553	Contig265	934156	935044	-	888	487	evm.TU.Contig265.58_evm.TU.Contig265.59;	exon:934157-934411,exon:934698-934814,exon:934927-935044
novel_circ_0002555	Contig265	940257	943589	-	3332	265	evm.TU.Contig265.58_evm.TU.Contig265.59;	exon:940258-940376,exon:942639-942726,exon:943529-943589
novel_circ_0002556	Contig265	948307	949460	-	1153	234	evm.TU.Contig265.58_evm.TU.Contig265.59;	exon:948308-948463,exon:949381-949460
novel_circ_0002557	Contig266	1003128	1004409	+	1281	217	evm.TU.Contig266.53;	exon:1003543-1003627,exon:1004161-1004216,exon:1004331-1004409
novel_circ_0002558	Contig266	1018087	1019963	+	1876	409	evm.TU.Contig266.54;	exon:1018088-1018230,exon:1018711-1018854,exon:1019839-1019963
novel_circ_0002559	Contig266	106135	107656	+	1521	103	evm.TU.Contig266.5;	exon:106136-106239
novel_circ_0002561	Contig266	122252	123611	+	1359	284	evm.TU.Contig266.5;	exon:122253-122537
novel_circ_0002562	Contig266	123392	125887	+	2495	218	evm.TU.Contig266.5;	exon:123393-123611
novel_circ_0002563	Contig266	136831	139536	+	2705	485	evm.TU.Contig266.6;	exon:136832-137108,exon:139327-139536
novel_circ_0002564	Contig266	1406220	1406594	+	374	297	evm.TU.Contig266.71;	intron:1406221-1406415,intron:1406491-1406594
novel_circ_0002565	Contig266	1406244	1406594	+	350	273	evm.TU.Contig266.71;	exon:1406245-1406415,exon:1406491-1406594
novel_circ_0002567	Contig266	1410807	1420690	+	9883	192	evm.TU.Contig266.71;	exon:1410808-1410913,exon:1419781-1419868
novel_circ_0002569	Contig266	2327818	2328193	+	375	374	evm.TU.Contig266.128;	exon:2327819-2328193
novel_circ_0002571	Contig266	256275	258782	+	2507	337	evm.TU.Contig266.17;	exon:256276-256496,exon:258665-258782
novel_circ_0002575	Contig266	2712343	2712499	+	156	155	evm.TU.Contig266.144;	exon:2712344-2712499
novel_circ_0002577	Contig266	303112	304510	-	1398	539	evm.TU.Contig266.22;	exon:303113-303412,exon:303506-303616,exon:304380-304510
novel_circ_0002581	Contig267	1494901	1496258	+	1357	102	evm.TU.Contig267.66;	exon:1494902-1495004
novel_circ_0002583	Contig267	1520696	1525124	+	4428	216	evm.TU.Contig267.69;	exon:1520697-1520802,exon:1525013-1525124
novel_circ_0002586	Contig267	1609955	1612352	+	2397	245	evm.TU.Contig267.76;	exon:1611963-1612121,exon:1612265-1612352
novel_circ_0002589	Contig267	1696234	1749850	-	53616	160	evm.TU.Contig267.83;	intron:1696235-1696395
novel_circ_0002590	Contig267	1714962	1746403	-	31441	254	evm.TU.Contig267.83;	intron:1714963-1715217
novel_circ_0002592	Contig267	1719544	1750899	-	31355	281	evm.TU.Contig267.83;	intron:1750618-1750899
novel_circ_0002594	Contig267	1799111	1801893	+	2782	280	evm.TU.Contig267.90;	exon:1799112-1799197,exon:1799479-1799529,exon:1801617-1801683,exon:1801814-1801893
novel_circ_0002595	Contig267	1819849	1820501	+	652	326	evm.TU.Contig267.92;	exon:1820175-1820501
novel_circ_0002596	Contig267	1828359	1828676	+	317	316	evm.TU.Contig267.94;	intron:1828360-1828676
novel_circ_0002597	Contig267	1973342	1974057	+	715	351	n/a	intergenic_region:1973343-1973604,intergenic_region:1973967-1974057
novel_circ_0002599	Contig267	2058275	2058635	+	360	257	evm.TU.Contig267.127;	exon:2058276-2058376,exon:2058478-2058635
novel_circ_0002602	Contig267	2109988	2111782	+	1794	523	evm.TU.Contig267.136;	exon:2109989-2110132,exon:2110772-2110843,exon:2111253-2111399,exon:2111619-2111782
novel_circ_0002603	Contig267	2111252	2111782	+	530	309	evm.TU.Contig267.136;	exon:2111253-2111399,exon:2111619-2111782
novel_circ_0002606	Contig267	798495	802522	+	4027	202	evm.TU.Contig267.34;	exon:798496-798625,exon:802449-802522
novel_circ_0002608	Contig268	1046448	1051873	+	5425	64	evm.TU.Contig268.87;	exon:1046449-1046513
novel_circ_0002609	Contig268	1050754	1051873	+	1119	319	evm.TU.Contig268.87;	exon:1050755-1050801,exon:1051600-1051873
novel_circ_0002610	Contig268	1075282	1076303	+	1021	259	evm.TU.Contig268.90;	exon:1075283-1075414,exon:1076175-1076303
novel_circ_0002611	Contig268	1170670	1172016	+	1346	713	evm.TU.Contig268.101;	exon:1170671-1170805,exon:1170936-1171111,exon:1171612-1172016
novel_circ_0002613	Contig268	1170935	1172016	+	1081	579	evm.TU.Contig268.101;	exon:1170936-1171111,exon:1171612-1172016
novel_circ_0002614	Contig268	1208798	1209605	+	807	395	evm.TU.Contig268.105;	exon:1208799-1208997,exon:1209408-1209605
novel_circ_0002615	Contig268	1208798	1210938	+	2140	329	evm.TU.Contig268.105;	exon:1208799-1208997,exon:1210807-1210938
novel_circ_0002616	Contig268	1208808	1209605	+	797	385	evm.TU.Contig268.105;	exon:1208809-1208997,exon:1209408-1209605
novel_circ_0002617	Contig268	1209407	1210938	+	1531	131	evm.TU.Contig268.105;	exon:1210807-1210938
novel_circ_0002618	Contig268	123938	125005	-	1067	319	evm.TU.Contig268.10;	exon:123939-123998,exon:124095-124233,exon:124883-125005
novel_circ_0002619	Contig268	126007	127346	-	1339	578	evm.TU.Contig268.10;	exon:126008-126187,exon:126290-126331,exon:126466-126559,exon:126634-126709,exon:127077-127166,exon:127245-127346
novel_circ_0002620	Contig268	126633	127183	-	550	181	evm.TU.Contig268.10;	intron:126634-126709,intron:127077-127183
novel_circ_0002621	Contig268	127076	127346	-	270	269	evm.TU.Contig268.10;	exon:127077-127346
novel_circ_0002622	Contig268	127713	129763	-	2050	71	evm.TU.Contig268.10;	exon:127714-127785
novel_circ_0002623	Contig268	129344	130355	-	1011	154	evm.TU.Contig268.10;	exon:129345-129408,exon:130036-130127
novel_circ_0002624	Contig268	1471801	1471980	+	179	178	evm.TU.Contig268.121;	exon:1471802-1471980
novel_circ_0002627	Contig268	1562547	1564375	+	1828	362	evm.TU.Contig268.131;	exon:1562548-1562728,exon:1564079-1564146,exon:1564260-1564375
novel_circ_0002629	Contig268	188132	190307	+	2175	249	n/a	intergenic_region:189620-189773,intergenic_region:190211-190307
novel_circ_0002630	Contig268	188147	190307	+	2160	521	n/a	intergenic_region:188148-188306,intergenic_region:189175-189289,intergenic_region:189620-189773,intergenic_region:190211-190307
novel_circ_0002631	Contig268	188147	194180	+	6033	340	n/a	intergenic_region:188148-188306,intergenic_region:189175-189289,intergenic_region:194112-194180
novel_circ_0002632	Contig268	188147	196399	+	8252	158	n/a	intergenic_region:188148-188306
novel_circ_0002633	Contig268	188153	190307	+	2154	248	n/a	intergenic_region:188154-188306,intergenic_region:190211-190307
novel_circ_0002634	Contig268	188153	196399	+	8246	152	n/a	intergenic_region:188154-188306
novel_circ_0002635	Contig268	188173	190307	+	2134	132	n/a	intergenic_region:188174-188306
novel_circ_0002636	Contig268	188178	190307	+	2129	127	n/a	intergenic_region:188179-188306
novel_circ_0002638	Contig268	2201255	2203349	+	2094	110	evm.TU.Contig268.176;	exon:2203239-2203349
novel_circ_0002639	Contig268	2415690	2420184	-	4494	311	evm.TU.Contig268.195;	exon:2415691-2415810,exon:2415905-2416003,exon:2420090-2420184
novel_circ_0002644	Contig268	2603222	2607767	+	4545	265	evm.TU.Contig268.209;	exon:2603223-2603345,exon:2604109-2604252
novel_circ_0002645	Contig268	2605087	2607767	+	2680	187	evm.TU.Contig268.209;	exon:2605088-2605275
novel_circ_0002653	Contig268	699922	700761	+	839	168	evm.TU.Contig268.59;	exon:700593-700761
novel_circ_0002654	Contig268	70263	71395	+	1132	157	evm.TU.Contig268.3;	exon:70264-70329,exon:70422-70514
novel_circ_0002655	Contig268	847341	848477	-	1136	111	n/a	intergenic_region:847342-847453
novel_circ_0002656	Contig268	871738	872956	-	1218	175	evm.TU.Contig268.73;	exon:871739-871842,exon:872079-872151
novel_circ_0002657	Contig268	871738	874175	-	2437	175	evm.TU.Contig268.73;	exon:871739-871842,exon:872079-872151
novel_circ_0002658	Contig268	887914	896127	-	8213	110	evm.TU.Contig268.74;	exon:896017-896127
novel_circ_0002659	Contig268	910357	910710	-	353	246	evm.TU.Contig268.76;	exon:910358-910489,exon:910595-910710
novel_circ_0002660	Contig268	959294	960152	+	858	381	evm.TU.Contig268.81;	exon:959295-959441,exon:959787-959860,exon:959990-960152
novel_circ_0002661	Contig268	964708	966912	+	2204	448	evm.TU.Contig268.82;	exon:964709-964781,exon:965595-965642,exon:966381-966452,exon:966555-966710,exon:966809-966912
novel_circ_0002663	Contig268	974493	974796	-	303	211	evm.TU.Contig268.84;	exon:974494-974547,exon:974638-974796
novel_circ_0002665	Contig269	1496325	1499920	-	3595	239	evm.TU.Contig269.65;	exon:1497209-1497318,exon:1499790-1499920
novel_circ_0002668	Contig269	196993	198069	-	1076	160	evm.TU.Contig269.10;	exon:196994-197068,exon:197983-198069
novel_circ_0002669	Contig269	202476	203174	-	698	313	evm.TU.Contig269.10;	exon:202477-202541,exon:202752-202856,exon:203029-203174
novel_circ_0002672	Contig269	2186459	2186741	+	282	281	n/a	intergenic_region:2186460-2186741
novel_circ_0002673	Contig269	2231266	2231785	+	519	255	evm.TU.Contig269.93;	exon:2231267-2231332,exon:2231446-2231529,exon:2231678-2231785
novel_circ_0002675	Contig269	2370393	2371034	-	641	285	evm.TU.Contig269.101;	exon:2370394-2370502,exon:2370604-2370702,exon:2370955-2371034
novel_circ_0002678	Contig269	241832	250181	+	8349	313	evm.TU.Contig269.11;	exon:241833-241978,exon:242151-242255,exon:242461-242525
novel_circ_0002679	Contig269	247840	248775	+	935	435	evm.TU.Contig269.11;	exon:247841-248054,exon:248271-248348,exon:248499-248555,exon:248686-248775
novel_circ_0002680	Contig269	2678696	2679309	+	613	324	evm.TU.Contig269.114;	exon:2678697-2678792,exon:2679080-2679309
novel_circ_0002681	Contig269	2766524	2768294	-	1770	253	evm.TU.Contig269.118;	exon:2767854-2767938,exon:2768020-2768069,exon:2768174-2768294
novel_circ_0002684	Contig269	55823	66319	+	10496	749	evm.TU.Contig269.1;	exon:55824-56012,exon:65454-65546,exon:65653-65835,exon:65926-66028,exon:66134-66319
novel_circ_0002685	Contig269	595444	597194	+	1750	257	n/a	intergenic_region:595445-595544,intergenic_region:596818-596905,intergenic_region:597123-597194
novel_circ_0002686	Contig269	65453	66319	+	866	459	evm.TU.Contig269.1;	exon:65454-65546,exon:65653-65835,exon:66134-66319
novel_circ_0002688	Contig269	91632	92070	+	438	316	n/a	intergenic_region:91633-91844,intergenic_region:91965-92070
novel_circ_0002689	Contig269	91638	92070	+	432	310	n/a	intergenic_region:91639-91844,intergenic_region:91965-92070
novel_circ_0002690	Contig269	92396	95210	+	2814	347	evm.TU.Contig269.3;	exon:92397-92579,exon:95045-95210
novel_circ_0002691	Contig26	6883	7153	-	270	269	n/a	intergenic_region:6884-7153
novel_circ_0002692	Contig26	8115	8410	-	295	294	evm.TU.Contig26.4;	intron:8116-8410
novel_circ_0002693	Contig26	8931	9394	-	463	462	n/a	intergenic_region:8932-9394
novel_circ_0002695	Contig270	113046	116266	+	3220	141	evm.TU.Contig270.5;	exon:113047-113188
novel_circ_0002696	Contig270	1291790	1292168	+	378	212	evm.TU.Contig270.62;	exon:1291956-1292168
novel_circ_0002699	Contig270	1503407	1513779	-	10372	139	evm.TU.Contig270.76;	exon:1513640-1513779
novel_circ_0002701	Contig270	1567109	1567362	-	253	153	evm.TU.Contig270.80;	exon:1567110-1567198,exon:1567297-1567362
novel_circ_0002702	Contig270	1847088	1848933	-	1845	361	n/a	intergenic_region:1848065-1848358,intergenic_region:1848865-1848933
novel_circ_0002703	Contig270	1861106	1862323	-	1217	524	evm.TU.Contig270.105;	exon:1861107-1861235,exon:1861407-1861568,exon:1861965-1862085,exon:1862208-1862323
novel_circ_0002704	Contig270	1867235	1871057	-	3822	418	evm.TU.Contig270.105;	exon:1867236-1867301,exon:1870127-1870221,exon:1870317-1870459,exon:1870586-1870614,exon:1870968-1871057
novel_circ_0002707	Contig270	1945976	1946664	-	688	218	evm.TU.Contig270.106;	exon:1946446-1946664
novel_circ_0002708	Contig270	1960175	1965398	-	5223	331	evm.TU.Contig270.106;	exon:1960176-1960381,exon:1965272-1965398
novel_circ_0002710	Contig270	2055299	2056272	-	973	238	evm.TU.Contig270.108;	exon:2055300-2055404,exon:2055702-2055771,exon:2056207-2056272
novel_circ_0002711	Contig270	2055299	2057999	-	2700	437	evm.TU.Contig270.108;	exon:2055300-2055404,exon:2055702-2055771,exon:2056207-2056272,exon:2057590-2057653,exon:2057863-2057999
novel_circ_0002713	Contig270	2137611	2137799	+	188	187	evm.TU.Contig270.110;	exon:2137612-2137799
novel_circ_0002716	Contig270	2217618	2221518	-	3900	282	evm.TU.Contig270.115;	exon:2218372-2218417,exon:2220974-2221071,exon:2221164-2221223,exon:2221437-2221518
novel_circ_0002718	Contig270	2358958	2359214	+	256	255	evm.TU.Contig270.121;	exon:2358959-2359214
novel_circ_0002721	Contig270	2358958	2364345	+	5387	408	evm.TU.Contig270.121;	exon:2358959-2359214,exon:2362394-2362430,exon:2364228-2364345
novel_circ_0002722	Contig270	2364227	2365069	+	842	117	evm.TU.Contig270.121;	exon:2364228-2364345
novel_circ_0002724	Contig270	243341	245201	+	1860	343	evm.TU.Contig270.14;	exon:243342-243411,exon:244003-244074,exon:244998-245201
novel_circ_0002726	Contig270	252791	254031	+	1240	324	evm.TU.Contig270.14;	exon:252792-252865,exon:252956-253039,exon:253772-253859,exon:253950-254031
novel_circ_0002728	Contig270	255951	257991	+	2040	357	evm.TU.Contig270.14;	exon:255952-256025,exon:256666-256773,exon:256885-256949,exon:257878-257991
novel_circ_0002730	Contig270	338598	339306	+	708	132	n/a	intergenic_region:339174-339306
novel_circ_0002731	Contig270	338598	339335	+	737	583	n/a	intergenic_region:338599-339021,intergenic_region:339174-339335
novel_circ_0002732	Contig270	374786	375195	+	409	312	evm.TU.Contig270.22;	exon:374787-374836,exon:374932-375195
novel_circ_0002734	Contig270	374786	377632	+	2846	383	evm.TU.Contig270.22;	exon:374787-374836,exon:374932-375195,exon:377163-377234
novel_circ_0002735	Contig270	374786	383976	+	9190	299	evm.TU.Contig270.22;	exon:374787-374836,exon:383651-383792,exon:383867-383976
novel_circ_0002737	Contig270	383650	383976	+	326	250	evm.TU.Contig270.22;	exon:383651-383792,exon:383867-383976
novel_circ_0002738	Contig270	522339	531859	-	9520	288	evm.TU.Contig270.30;	exon:522340-522468,exon:522911-522955,exon:531743-531859
novel_circ_0002739	Contig270	531742	532113	-	371	293	evm.TU.Contig270.30;	exon:531743-531859,exon:531936-532113
novel_circ_0002740	Contig270	531742	532569	-	827	381	evm.TU.Contig270.30;	exon:531743-531859,exon:531936-532113,exon:532481-532569
novel_circ_0002741	Contig270	531742	536082	-	4340	539	evm.TU.Contig270.30;	exon:531743-531859,exon:531936-532113,exon:532481-532569,exon:535445-535485,exon:535964-536082
novel_circ_0002742	Contig270	535444	536082	-	638	158	evm.TU.Contig270.30;	exon:535445-535485,exon:535964-536082
novel_circ_0002745	Contig270	542530	545251	-	2721	75	evm.TU.Contig270.30;	exon:542531-542606
novel_circ_0002747	Contig270	842518	842849	-	331	210	evm.TU.Contig270.38;	intron:842519-842595,intron:842715-842849
novel_circ_0002748	Contig270	938375	941885	-	3510	362	evm.TU.Contig270.44;	exon:938376-938511,exon:941658-941885
novel_circ_0002749	Contig270	938375	942315	-	3940	375	evm.TU.Contig270.44;	exon:941658-941885,exon:942167-942315
novel_circ_0002750	Contig270	938375	946290	-	7915	346	evm.TU.Contig270.44;	exon:938376-938511,exon:941658-941869
novel_circ_0002751	Contig270	938375	947470	-	9095	346	evm.TU.Contig270.44;	exon:938376-938511,exon:941658-941869
novel_circ_0002752	Contig270	941657	942315	-	658	375	evm.TU.Contig270.44;	exon:941658-941885,exon:942167-942315
novel_circ_0002753	Contig270	941657	947470	-	5813	417	evm.TU.Contig270.44;	exon:941658-941869,exon:947264-947470
novel_circ_0002754	Contig270	941657	947492	-	5835	340	evm.TU.Contig270.44;	intron:941658-941770,intron:947264-947492
novel_circ_0002755	Contig270	942166	947470	-	5304	206	evm.TU.Contig270.44;	exon:947264-947470
novel_circ_0002756	Contig270	946109	947470	-	1361	386	evm.TU.Contig270.44;	exon:946110-946290,exon:947264-947470
novel_circ_0002757	Contig271	1031885	1034610	-	2725	299	n/a	intergenic_region:1031886-1032008,intergenic_region:1032617-1032688,intergenic_region:1034504-1034610
novel_circ_0002758	Contig271	1035418	1035862	-	444	149	evm.TU.Contig271.36;	exon:1035419-1035568
novel_circ_0002759	Contig271	1133219	1134383	-	1164	162	evm.TU.Contig271.41;	exon:1133220-1133382
novel_circ_0002760	Contig271	1133219	1139443	-	6224	239	evm.TU.Contig271.41;	exon:1133220-1133382,exon:1139366-1139443
novel_circ_0002761	Contig271	1139365	1142177	-	2812	482	evm.TU.Contig271.41;	exon:1139366-1139443,exon:1141142-1141287,exon:1141917-1142177
novel_circ_0002764	Contig271	1240797	1241186	+	389	281	n/a	intergenic_region:1240798-1240863,intergenic_region:1240970-1241186
novel_circ_0002765	Contig271	1449021	1450021	-	1000	528	evm.TU.Contig271.55;	exon:1449022-1449165,exon:1449534-1449812,exon:1449914-1450021
novel_circ_0002767	Contig271	1616540	1616827	-	287	207	evm.TU.Contig271.64;	exon:1616541-1616636,exon:1616715-1616827
novel_circ_0002768	Contig271	1616540	1617897	-	1357	207	evm.TU.Contig271.64;	exon:1616541-1616636,exon:1616715-1616827
novel_circ_0002772	Contig271	1657097	1657431	+	334	240	n/a	intergenic_region:1657098-1657243,intergenic_region:1657336-1657431
novel_circ_0002775	Contig271	1818191	1818720	+	529	263	n/a	intergenic_region:1818192-1818455
novel_circ_0002776	Contig271	2127367	2127672	+	305	211	evm.TU.Contig271.85;	exon:2127368-2127451,exon:2127544-2127672
novel_circ_0002778	Contig271	343471	343743	+	272	271	evm.TU.Contig271.8;	intron:343472-343743
novel_circ_0002780	Contig271	585612	586830	-	1218	381	evm.TU.Contig271.18;	exon:585613-585756,exon:586484-586568,exon:586676-586830
novel_circ_0002781	Contig271	585612	589491	-	3879	461	evm.TU.Contig271.18;	exon:585613-585756,exon:586484-586568,exon:586676-586830,exon:589411-589491
novel_circ_0002785	Contig271	930099	931569	-	1470	381	evm.TU.Contig271.30;	exon:930100-930203,exon:930290-930373,exon:930508-930552,exon:931340-931411,exon:931489-931569
novel_circ_0002787	Contig271	955444	955604	-	160	159	evm.TU.Contig271.30;	exon:955445-955604
novel_circ_0002788	Contig271	978446	978777	-	331	330	evm.TU.Contig271.32;	exon:978447-978777
novel_circ_0002789	Contig271	988767	989833	-	1066	139	n/a	intergenic_region:988768-988907
novel_circ_0002791	Contig271	997196	998853	-	1657	539	evm.TU.Contig271.34;	intron:997197-997268,intron:997374-997481,intron:998277-998394,intron:998490-998628,intron:998747-998853
novel_circ_0002794	Contig272	1209687	1210366	-	679	405	evm.TU.Contig272.49;	exon:1209688-1210093
novel_circ_0002795	Contig272	1281316	1282997	-	1681	573	n/a	intergenic_region:1281317-1281560,intergenic_region:1282667-1282997
novel_circ_0002796	Contig272	1281654	1282997	-	1343	740	n/a	intergenic_region:1281655-1282065,intergenic_region:1282667-1282997
novel_circ_0002799	Contig272	1358821	1359025	+	204	203	n/a	intergenic_region:1358822-1359025
novel_circ_0002800	Contig272	1886464	1886614	-	150	149	evm.TU.Contig272.75;	exon:1886465-1886614
novel_circ_0002801	Contig272	1891759	1894185	-	2426	250	evm.TU.Contig272.76;	exon:1891760-1891915,exon:1894090-1894185
novel_circ_0002802	Contig272	1891759	1898805	-	7046	335	evm.TU.Contig272.76;	exon:1891760-1891915,exon:1898625-1898805
novel_circ_0002803	Contig272	1893445	1898805	-	5360	706	evm.TU.Contig272.76;	exon:1893446-1893730,exon:1894090-1894185,exon:1898271-1898380,exon:1898487-1898525,exon:1898625-1898805
novel_circ_0002805	Contig272	250806	260309	-	9503	476	evm.TU.Contig272.10;	exon:250807-250949,exon:259202-259363,exon:260136-260309
novel_circ_0002806	Contig272	259201	260309	-	1108	334	evm.TU.Contig272.10;	exon:259202-259363,exon:260136-260309
novel_circ_0002807	Contig272	299331	299618	+	287	286	n/a	intergenic_region:299332-299618
novel_circ_0002808	Contig272	300805	301515	+	710	418	evm.TU.Contig272.11;	intron:300806-301021,intron:301118-301321
novel_circ_0002814	Contig272	320637	325170	+	4533	212	n/a	intergenic_region:320638-320697,intergenic_region:323110-323154,intergenic_region:324688-324797
novel_circ_0002815	Contig272	454925	456885	-	1960	107	evm.TU.Contig272.18;	exon:456778-456885
novel_circ_0002816	Contig272	455248	456885	-	1637	212	evm.TU.Contig272.18;	exon:456554-456659,exon:456778-456885
novel_circ_0002817	Contig272	455694	456885	-	1191	107	evm.TU.Contig272.18;	exon:456778-456885
novel_circ_0002818	Contig272	499817	501204	+	1387	231	evm.TU.Contig272.19;	exon:500973-501204
novel_circ_0002819	Contig272	502929	503691	+	762	233	evm.TU.Contig272.19;	exon:502930-503163
novel_circ_0002826	Contig273	1514173	1515835	-	1662	261	n/a	intergenic_region:1514174-1514435
novel_circ_0002828	Contig273	1528306	1529494	-	1188	308	evm.TU.Contig273.45;	intron:1528307-1528355,intron:1529234-1529494
novel_circ_0002829	Contig273	1529233	1529494	-	261	260	evm.TU.Contig273.45;	exon:1529234-1529494
novel_circ_0002830	Contig273	1529233	1533357	-	4124	404	evm.TU.Contig273.45;	exon:1529234-1529494,exon:1533213-1533357
novel_circ_0002831	Contig273	1575622	1576048	-	426	142	evm.TU.Contig273.48;	exon:1575623-1575682,exon:1575965-1576048
novel_circ_0002833	Contig273	1575984	1582983	-	6999	334	evm.TU.Contig273.48;	exon:1575985-1576048,exon:1582040-1582112,exon:1582305-1582403,exon:1582882-1582983
novel_circ_0002834	Contig274	1001682	1002041	-	359	256	evm.TU.Contig274.54;	exon:1001683-1001806,exon:1001908-1002041
novel_circ_0002835	Contig274	1001682	1002044	-	362	259	evm.TU.Contig274.54;	exon:1001683-1001806,exon:1001908-1002044
novel_circ_0002836	Contig274	1003561	1004124	-	563	460	evm.TU.Contig274.54;	exon:1003562-1003697,exon:1003799-1004124
novel_circ_0002837	Contig274	1087152	1097225	-	10073	170	evm.TU.Contig274.58;	exon:1087153-1087280,exon:1089409-1089452
novel_circ_0002840	Contig274	1154362	1155440	+	1078	167	evm.TU.Contig274.60;	exon:1154363-1154467,exon:1155377-1155440
novel_circ_0002844	Contig274	1602699	1603167	+	468	267	evm.TU.Contig274.75;	exon:1602700-1602837,exon:1603037-1603167
novel_circ_0002845	Contig274	1602699	1605185	+	2486	376	evm.TU.Contig274.75;	exon:1602700-1602837,exon:1603447-1603512,exon:1604906-1604969,exon:1605074-1605185
novel_circ_0002846	Contig274	1603973	1605185	+	1212	262	evm.TU.Contig274.75;	intron:1603974-1604062,intron:1604906-1604969,intron:1605074-1605185
novel_circ_0002847	Contig274	1604905	1605185	+	280	174	evm.TU.Contig274.75;	exon:1604906-1604969,exon:1605074-1605185
novel_circ_0002850	Contig274	36433	44056	+	7623	290	n/a	intergenic_region:36434-36474,intergenic_region:36574-36649,intergenic_region:43881-44056
novel_circ_0002851	Contig274	50701	55063	+	4362	243	evm.TU.Contig274.4;	exon:50702-50846,exon:54964-55063
novel_circ_0002852	Contig274	50701	58017	+	7316	243	evm.TU.Contig274.4;	exon:50702-50846,exon:54964-55063
novel_circ_0002853	Contig274	512473	513825	-	1352	87	evm.TU.Contig274.27;	exon:512474-512561
novel_circ_0002854	Contig274	54713	55063	+	350	271	evm.TU.Contig274.4;	exon:54714-54886,exon:54964-55063
novel_circ_0002855	Contig274	54713	58017	+	3304	172	evm.TU.Contig274.4;	exon:54714-54886
novel_circ_0002856	Contig274	550683	551130	+	447	349	evm.TU.Contig274.29;	exon:550684-550964,exon:551061-551130
novel_circ_0002857	Contig274	550683	551457	+	774	203	evm.TU.Contig274.29;	exon:551042-551130,exon:551342-551457
novel_circ_0002859	Contig274	60991	66656	+	5665	340	evm.TU.Contig274.4;	exon:60992-61141,exon:61256-61447
novel_circ_0002863	Contig274	877810	881116	+	3306	352	evm.TU.Contig274.51;	exon:877811-878029,exon:880982-881116
novel_circ_0002865	Contig274	880981	889151	+	8170	346	evm.TU.Contig274.51;	exon:880982-881116,exon:887754-887830,exon:888860-888941,exon:889096-889151
novel_circ_0002866	Contig274	880981	892162	+	11181	432	evm.TU.Contig274.51;	exon:880982-881116,exon:887754-887830,exon:888860-888941,exon:889096-889151,exon:892076-892162
novel_circ_0002867	Contig274	884200	892162	+	7962	141	evm.TU.Contig274.51;	intron:889096-889151,intron:892076-892162
novel_circ_0002869	Contig274	887753	892162	+	4409	396	evm.TU.Contig274.51;	exon:887754-887830,exon:888065-888163,exon:888860-888941,exon:889096-889151,exon:892076-892162
novel_circ_0002870	Contig274	887753	897167	+	9414	231	evm.TU.Contig274.51;	exon:889096-889151,exon:892076-892162,exon:897077-897167
novel_circ_0002875	Contig274	939706	952361	-	12655	600	n/a	intergenic_region:939707-939817,intergenic_region:939916-940038,intergenic_region:942046-942135,intergenic_region:950212-950283,intergenic_region:952153-952361
novel_circ_0002877	Contig274	949783	952361	-	2578	320	n/a	intergenic_region:949784-949864,intergenic_region:949962-950069,intergenic_region:950212-950283,intergenic_region:951994-952056
novel_circ_0002878	Contig274	951993	952361	-	368	270	n/a	intergenic_region:951994-952056,intergenic_region:952153-952361
novel_circ_0002879	Contig275	1176900	1177941	+	1041	244	evm.TU.Contig275.87;	exon:1176901-1176999,exon:1177080-1177136,exon:1177851-1177941
novel_circ_0002882	Contig275	1223016	1226889	-	3873	306	evm.TU.Contig275.90;	exon:1223017-1223106,exon:1226248-1226334,exon:1226758-1226889
novel_circ_0002883	Contig275	1248581	1252372	-	3791	372	evm.TU.Contig275.91;	exon:1248582-1248705,exon:1252123-1252372
novel_circ_0002884	Contig275	1252122	1252372	-	250	249	evm.TU.Contig275.91;	exon:1252123-1252372
novel_circ_0002886	Contig275	1346717	1348616	-	1899	118	evm.TU.Contig275.100;	exon:1346718-1346836
novel_circ_0002888	Contig275	1348360	1350304	-	1944	255	evm.TU.Contig275.100;	exon:1348361-1348616
novel_circ_0002891	Contig275	1429736	1432612	-	2876	214	evm.TU.Contig275.103;	exon:1432212-1432267,exon:1432453-1432612
novel_circ_0002893	Contig275	1716552	1717928	-	1376	115	evm.TU.Contig275.121;	exon:1717813-1717928
novel_circ_0002894	Contig275	1717372	1717928	-	556	461	evm.TU.Contig275.121;	exon:1717373-1717719,exon:1717813-1717928
novel_circ_0002898	Contig275	1873610	1874350	+	740	59	evm.TU.Contig275.130_evm.TU.Contig275.131;	exon:1874291-1874350
novel_circ_0002899	Contig275	1876859	1884165	-	7306	253	n/a	intergenic_region:1876860-1877029,intergenic_region:1884081-1884165
novel_circ_0002901	Contig275	1882663	1885776	-	3113	451	evm.TU.Contig275.132;	exon:1882664-1882859,exon:1884081-1884165,exon:1885458-1885565,exon:1885711-1885776
novel_circ_0002902	Contig275	2119607	2120174	-	567	238	evm.TU.Contig275.149;	exon:2119936-2120174
novel_circ_0002903	Contig275	2119935	2120174	-	239	238	evm.TU.Contig275.149;	exon:2119936-2120174
novel_circ_0002904	Contig275	2166670	2167091	+	421	177	evm.TU.Contig275.154;	exon:2166671-2166848
novel_circ_0002906	Contig275	468755	471561	+	2806	563	evm.TU.Contig275.31;	exon:468756-468830,exon:468937-469015,exon:470377-470441,exon:470581-470670,exon:470933-471022,exon:471147-471233,exon:471478-471561
novel_circ_0002907	Contig275	470932	481005	+	10073	89	evm.TU.Contig275.31;	exon:470933-471022
novel_circ_0002911	Contig275	604643	605397	+	754	182	evm.TU.Contig275.39;	exon:604644-604779,exon:605350-605397
novel_circ_0002912	Contig275	611925	612579	+	654	428	evm.TU.Contig275.39;	exon:611926-612110,exon:612204-612321,exon:612452-612579
novel_circ_0002913	Contig275	611925	615169	+	3244	301	evm.TU.Contig275.39;	exon:611926-612110,exon:612204-612321
novel_circ_0002914	Contig275	615000	618237	+	3237	276	evm.TU.Contig275.39;	exon:615001-615169,exon:617824-617932
novel_circ_0002916	Contig275	697921	710178	+	12257	269	evm.TU.Contig275.45;	exon:699904-699952,exon:707657-707716,exon:709557-709608,exon:709944-710006,exon:710129-710178
novel_circ_0002918	Contig275	717475	717923	+	448	343	evm.TU.Contig275.45;	exon:717476-717660,exon:717764-717923
novel_circ_0002919	Contig276	116284	119160	+	2876	204	evm.TU.Contig276.2;	intron:118170-118311,intron:119097-119160
novel_circ_0002920	Contig276	116284	125827	+	9543	345	evm.TU.Contig276.2;	intron:118170-118311,intron:124837-124978,intron:125764-125827
novel_circ_0002922	Contig276	248624	345595	-	96971	224	n/a	intergenic_region:248625-248849
novel_circ_0002923	Contig276	345397	346388	-	991	421	evm.TU.Contig276.10;	exon:345398-345595,exon:346164-346388
novel_circ_0002924	Contig276	567148	567457	+	309	308	n/a	intergenic_region:567149-567457
novel_circ_0002927	Contig276	861608	870887	-	9279	66	evm.TU.Contig276.34;	exon:867917-867983
novel_circ_0002928	Contig276	867916	870887	-	2971	145	evm.TU.Contig276.34;	exon:867917-867983,exon:868265-868344
novel_circ_0002933	Contig277	1130900	1131496	-	596	258	evm.TU.Contig277.52;	exon:1131238-1131496
novel_circ_0002939	Contig277	1423047	1423430	-	383	296	evm.TU.Contig277.67;	exon:1423048-1423191,exon:1423277-1423430
novel_circ_0002940	Contig277	1423276	1423430	-	154	153	evm.TU.Contig277.67;	exon:1423277-1423430
novel_circ_0002941	Contig277	1423505	1423844	-	339	266	evm.TU.Contig277.67;	exon:1423506-1423612,exon:1423684-1423844
novel_circ_0002943	Contig277	1500683	1511101	+	10418	333	evm.TU.Contig277.70;	exon:1500684-1500783,exon:1504185-1504304,exon:1510986-1511101
novel_circ_0002945	Contig277	1504184	1511101	+	6917	234	evm.TU.Contig277.70;	exon:1504185-1504304,exon:1510986-1511101
novel_circ_0002946	Contig277	1504184	1519823	+	15639	207	evm.TU.Contig277.70;	exon:1504185-1504304,exon:1517977-1518065
novel_circ_0002947	Contig277	1517976	1519823	+	1847	710	evm.TU.Contig277.70;	exon:1517977-1518065,exon:1518368-1518413,exon:1518808-1519090,exon:1519528-1519823
novel_circ_0002948	Contig277	1533242	1534026	+	784	143	n/a	intergenic_region:1533883-1534026
novel_circ_0002951	Contig277	1662848	1664239	-	1391	118	n/a	intergenic_region:1662849-1662967
novel_circ_0002953	Contig277	1703709	1704407	+	698	180	evm.TU.Contig277.91;	exon:1703710-1703758,exon:1704275-1704407
novel_circ_0002955	Contig277	1828006	1829105	-	1099	310	evm.TU.Contig277.107;	exon:1828007-1828094,exon:1828249-1828329,exon:1828962-1829105
novel_circ_0002959	Contig277	1850287	1852071	+	1782	210	evm.TU.Contig277.109;	exon:1850290-1850399,exon:1851970-1852071
novel_circ_0002959	Contig277	1850289	1852071	+	1782	210	evm.TU.Contig277.109;	exon:1850290-1850399,exon:1851970-1852071
novel_circ_0002960	Contig277	1862128	1864223	+	2095	370	evm.TU.Contig277.111;	exon:1862129-1862264,exon:1863887-1863996,exon:1864097-1864223
novel_circ_0002961	Contig277	1863328	1864223	+	895	235	evm.TU.Contig277.111;	exon:1863887-1863996,exon:1864097-1864223
novel_circ_0002963	Contig277	1934634	1935711	-	1077	289	evm.TU.Contig277.120;	exon:1934635-1934702,exon:1935489-1935711
novel_circ_0002964	Contig277	2023783	2026773	+	2990	92	evm.TU.Contig277.132;	exon:2026681-2026773
novel_circ_0002965	Contig277	2023788	2026773	+	2985	92	evm.TU.Contig277.132;	exon:2026681-2026773
novel_circ_0002969	Contig277	2048824	2049161	-	337	105	evm.TU.Contig277.134;	intron:2048825-2048930
novel_circ_0002971	Contig277	2063338	2064819	+	1481	401	evm.TU.Contig277.136;	exon:2063339-2063461,exon:2063939-2063996,exon:2064106-2064242,exon:2064733-2064819
novel_circ_0002972	Contig277	2066778	2068284	+	1506	705	evm.TU.Contig277.136;	exon:2066779-2066931,exon:2067032-2067223,exon:2067307-2067372,exon:2067562-2067657,exon:2067971-2068057,exon:2068168-2068284
novel_circ_0002973	Contig277	2067031	2068284	+	1253	553	evm.TU.Contig277.136;	exon:2067032-2067223,exon:2067307-2067372,exon:2067562-2067657,exon:2067971-2068057,exon:2068168-2068284
novel_circ_0002974	Contig277	2091100	2097103	+	6003	207	evm.TU.Contig277.136;	exon:2091101-2091308
novel_circ_0002975	Contig277	2096534	2098986	+	2452	423	evm.TU.Contig277.136;	exon:2096535-2096679,exon:2098435-2098530,exon:2098802-2098986
novel_circ_0002976	Contig277	2242785	2243184	-	399	256	evm.TU.Contig277.156;	intron:2242786-2242968,intron:2243110-2243184
novel_circ_0002977	Contig277	312639	315333	-	2694	379	evm.TU.Contig277.12;	exon:312640-312789,exon:315103-315333
novel_circ_0002979	Contig277	367359	369863	-	2504	165	evm.TU.Contig277.14;	exon:369698-369863
novel_circ_0002980	Contig277	430899	431176	-	277	276	n/a	intergenic_region:430900-431176
novel_circ_0002981	Contig277	433698	435129	-	1431	464	evm.TU.Contig277.16;	exon:433699-433771,exon:433979-434046,exon:434481-434665,exon:434988-435129
novel_circ_0002982	Contig277	434480	435129	-	649	184	evm.TU.Contig277.16;	exon:434481-434665
novel_circ_0002985	Contig277	620937	621783	+	846	83	evm.TU.Contig277.24;	exon:621700-621783
novel_circ_0002986	Contig277	620937	623215	+	2278	241	evm.TU.Contig277.24;	exon:622974-623215
novel_circ_0002988	Contig277	752507	753450	+	943	416	evm.TU.Contig277.28;	exon:752508-752651,exon:752892-753056,exon:753341-753450
novel_circ_0002990	Contig277	954582	956032	+	1450	422	n/a	intergenic_region:954583-954702,intergenic_region:955178-955267,intergenic_region:955387-955502,intergenic_region:955933-956032
novel_circ_0002991	Contig277	955177	955502	+	325	204	n/a	intergenic_region:955178-955267,intergenic_region:955387-955502
novel_circ_0002992	Contig278	112411	112888	-	477	378	evm.TU.Contig278.2;	exon:112412-112501,exon:112599-112888
novel_circ_0002996	Contig278	1270514	1272018	-	1504	401	evm.TU.Contig278.47;	exon:1270515-1270640,exon:1270736-1270811,exon:1271817-1272018
novel_circ_0002998	Contig278	334469	337001	-	2532	537	evm.TU.Contig278.12;	exon:334470-334612,exon:334728-334830,exon:336620-336702,exon:336790-337001
novel_circ_0002999	Contig278	336619	337001	-	382	293	evm.TU.Contig278.12;	exon:336620-336702,exon:336790-337001
novel_circ_0003000	Contig278	557542	557826	+	284	283	evm.TU.Contig278.20;	exon:557543-557826
novel_circ_0003002	Contig278	633353	649577	-	16224	209	evm.TU.Contig278.22;	exon:633354-633431,exon:636729-636801,exon:637674-637734
novel_circ_0003003	Contig278	649097	649577	-	480	388	evm.TU.Contig278.22;	exon:649098-649315,exon:649406-649577
novel_circ_0003004	Contig278	722750	725947	+	3197	133	evm.TU.Contig278.25;	exon:722751-722820,exon:723029-723093
novel_circ_0003005	Contig278	740338	756919	+	16581	389	evm.TU.Contig278.25;	exon:740339-740509,exon:753819-753895,exon:756776-756919
novel_circ_0003006	Contig278	753818	756919	+	3101	440	evm.TU.Contig278.25;	exon:753819-753895,exon:753986-754088,exon:754212-754331,exon:756776-756919
novel_circ_0003007	Contig278	756356	768903	+	12547	149	evm.TU.Contig278.25;	exon:756357-756506
novel_circ_0003008	Contig278	756356	770976	+	14620	149	evm.TU.Contig278.25;	exon:756357-756506
novel_circ_0003009	Contig278	766855	768903	+	2048	214	evm.TU.Contig278.25;	exon:766856-766943,exon:768776-768903
novel_circ_0003010	Contig278	768775	770976	+	2201	334	evm.TU.Contig278.25;	exon:768776-768903,exon:770769-770976
novel_circ_0003011	Contig278	949721	951014	+	1293	252	evm.TU.Contig278.32;	exon:950762-951014
novel_circ_0003012	Contig279	1032600	1035425	-	2825	184	evm.TU.Contig279.60;	exon:1035241-1035425
novel_circ_0003014	Contig279	1136824	1139562	-	2738	530	evm.TU.Contig279.63;	exon:1136825-1136874,exon:1137967-1138227,exon:1138322-1138369,exon:1139388-1139562
novel_circ_0003015	Contig279	1136824	1142500	-	5676	698	evm.TU.Contig279.63;	exon:1136825-1136874,exon:1137967-1138227,exon:1138322-1138369,exon:1142158-1142500
novel_circ_0003016	Contig279	1137966	1139562	-	1596	300	evm.TU.Contig279.63;	exon:1138322-1138369,exon:1138712-1138791,exon:1139388-1139562
novel_circ_0003019	Contig279	1181406	1182528	+	1122	228	evm.TU.Contig279.65;	exon:1181407-1181512,exon:1182405-1182528
novel_circ_0003020	Contig279	1220791	1222153	+	1362	85	evm.TU.Contig279.66;	exon:1222068-1222153
novel_circ_0003021	Contig279	1221205	1222153	+	948	85	evm.TU.Contig279.66;	exon:1222068-1222153
novel_circ_0003023	Contig279	1256705	1257903	-	1198	338	evm.TU.Contig279.67;	exon:1256706-1256804,exon:1256890-1256972,exon:1257612-1257650,exon:1257783-1257903
novel_circ_0003025	Contig279	1259791	1274865	-	15074	83	evm.TU.Contig279.67;	exon:1274782-1274865
novel_circ_0003026	Contig279	1273790	1274865	-	1075	239	evm.TU.Contig279.67;	exon:1273791-1274030
novel_circ_0003028	Contig279	1342844	1343327	+	483	264	evm.TU.Contig279.69;	exon:1342845-1342975,exon:1343104-1343173,exon:1343262-1343327
novel_circ_0003029	Contig279	1383996	1384485	+	489	380	evm.TU.Contig279.71;	exon:1383997-1384303,exon:1384411-1384485
novel_circ_0003030	Contig279	255706	261730	+	6024	528	evm.TU.Contig279.6;	exon:255707-255790,exon:255890-256093,exon:261488-261730
novel_circ_0003031	Contig279	346836	347468	-	632	481	evm.TU.Contig279.14;	exon:346837-346946,exon:347096-347468
novel_circ_0003032	Contig279	495272	497426	-	2154	332	evm.TU.Contig279.26;	exon:497094-497426
novel_circ_0003035	Contig279	990792	991083	+	291	290	evm.TU.Contig279.56;	exon:990793-991083
novel_circ_0003036	Contig280	1003369	1005213	+	1844	247	evm.TU.Contig280.83;	exon:1003370-1003463,exon:1003743-1003830,exon:1005146-1005213
novel_circ_0003037	Contig280	1012583	1013068	+	485	280	evm.TU.Contig280.83;	exon:1012584-1012677,exon:1012784-1012908,exon:1013005-1013068
novel_circ_0003039	Contig280	1043012	1044814	-	1802	207	evm.TU.Contig280.87;	intron:1043013-1043102,intron:1044696-1044814
novel_circ_0003040	Contig280	1044509	1048779	-	4270	336	evm.TU.Contig280.87;	intron:1044510-1044602,intron:1044696-1044801,intron:1048640-1048779
novel_circ_0003041	Contig280	1111107	1111969	-	862	766	evm.TU.Contig280.95;	exon:1111108-1111767,exon:1111862-1111969
novel_circ_0003043	Contig280	1328787	1330322	-	1535	113	evm.TU.Contig280.117;	exon:1328788-1328901
novel_circ_0003045	Contig280	1334236	1335174	-	938	464	evm.TU.Contig280.117;	exon:1334237-1334458,exon:1334931-1335174
novel_circ_0003047	Contig280	1343078	1347456	-	4378	222	n/a	intergenic_region:1343079-1343223,intergenic_region:1343365-1343443
novel_circ_0003048	Contig280	1344002	1347456	-	3454	338	n/a	intergenic_region:1344003-1344079,intergenic_region:1345380-1345416,intergenic_region:1347230-1347456
novel_circ_0003049	Contig280	1647374	1647846	-	472	295	evm.TU.Contig280.130;	intron:1647375-1647576,intron:1647752-1647846
novel_circ_0003050	Contig280	1703996	1720158	-	16162	146	n/a	intergenic_region:1703997-1704143
novel_circ_0003051	Contig280	1830173	1850468	+	20295	290	n/a	intergenic_region:1830174-1830420,intergenic_region:1831720-1831764
novel_circ_0003052	Contig280	1903090	1903381	+	291	221	evm.TU.Contig280.150;	exon:1903091-1903208,exon:1903277-1903381
novel_circ_0003056	Contig280	2089983	2091004	+	1021	107	evm.TU.Contig280.168;	exon:2089984-2090091
novel_circ_0003058	Contig280	2180280	2180782	-	502	198	evm.TU.Contig280.178;	exon:2180281-2180412,exon:2180715-2180782
novel_circ_0003060	Contig280	2249662	2251532	+	1870	896	evm.TU.Contig280.184;	exon:2249663-2250373,exon:2250959-2251017,exon:2251404-2251532
novel_circ_0003062	Contig280	2316418	2324103	-	7685	173	evm.TU.Contig280.187;	exon:2316419-2316487,exon:2323998-2324103
novel_circ_0003063	Contig280	2323997	2324443	-	446	164	evm.TU.Contig280.187;	exon:2323998-2324103,exon:2324384-2324443
novel_circ_0003065	Contig280	271438	287531	+	16093	204	evm.TU.Contig280.22;	exon:271439-271643
novel_circ_0003066	Contig280	278618	279105	+	487	260	evm.TU.Contig280.22;	exon:278619-278716,exon:278942-279105
novel_circ_0003067	Contig280	278941	291488	+	12547	252	evm.TU.Contig280.22;	exon:278942-279105,exon:291399-291488
novel_circ_0003068	Contig280	287434	291488	+	4054	185	evm.TU.Contig280.22;	exon:287435-287531,exon:291399-291488
novel_circ_0003069	Contig280	287434	300322	+	12888	193	evm.TU.Contig280.22;	exon:287435-287531,exon:299995-300092
novel_circ_0003070	Contig280	287434	305222	+	17788	492	evm.TU.Contig280.22;	exon:287435-287531,exon:300205-300322,exon:304458-304583,exon:304976-305052,exon:305144-305222
novel_circ_0003071	Contig280	299994	300322	+	328	214	evm.TU.Contig280.22;	exon:299995-300092,exon:300205-300322
novel_circ_0003072	Contig280	299994	305222	+	5228	493	evm.TU.Contig280.22;	exon:299995-300092,exon:300205-300322,exon:304458-304583,exon:304976-305052,exon:305144-305222
novel_circ_0003073	Contig280	299994	314982	+	14988	97	evm.TU.Contig280.22;	exon:299995-300092
novel_circ_0003074	Contig280	303529	305222	+	1693	279	evm.TU.Contig280.22;	intron:304458-304583,intron:304976-305052,intron:305144-305222
novel_circ_0003075	Contig280	304457	305222	+	765	279	evm.TU.Contig280.22;	exon:304458-304583,exon:304976-305052,exon:305144-305222
novel_circ_0003076	Contig280	304457	314982	+	10525	275	evm.TU.Contig280.22;	exon:304458-304583,exon:304980-305052,exon:305144-305222
novel_circ_0003077	Contig280	304457	319539	+	15082	204	evm.TU.Contig280.22;	exon:318471-318594,exon:319458-319539
novel_circ_0003080	Contig280	330832	331713	+	881	455	evm.TU.Contig280.22;	exon:330833-330927,exon:331101-331182,exon:331322-331482,exon:331593-331713
novel_circ_0003081	Contig280	345492	346505	+	1013	493	evm.TU.Contig280.22;	exon:345493-345627,exon:345932-346000,exon:346075-346252,exon:346391-346505
novel_circ_0003082	Contig280	348148	349475	+	1327	429	evm.TU.Contig280.22;	exon:348149-348268,exon:348977-349092,exon:349185-349268,exon:349363-349475
novel_circ_0003085	Contig280	354156	361864	+	7708	216	evm.TU.Contig280.22;	exon:356213-356310,exon:361745-361864
novel_circ_0003087	Contig280	355969	362312	+	6343	158	evm.TU.Contig280.22;	intron:355970-356128
novel_circ_0003088	Contig280	592797	592991	+	194	193	evm.TU.Contig280.46;	exon:592798-592991
novel_circ_0003090	Contig280	601457	601993	+	536	216	evm.TU.Contig280.47;	exon:601777-601993
novel_circ_0003092	Contig280	631906	632571	-	665	357	evm.TU.Contig280.51;	intron:631907-632020,intron:632195-632236,intron:632368-632571
novel_circ_0003093	Contig280	631906	636515	-	4609	305	evm.TU.Contig280.51;	intron:631907-632020,intron:632379-632571
novel_circ_0003094	Contig280	632378	636515	-	4137	192	evm.TU.Contig280.51;	intron:632379-632571
novel_circ_0003095	Contig280	697449	698148	+	699	347	evm.TU.Contig280.58;	exon:697450-697579,exon:697662-697792,exon:698060-698148
novel_circ_0003096	Contig280	740239	740595	+	356	270	evm.TU.Contig280.62;	exon:740240-740419,exon:740504-740595
novel_circ_0003101	Contig280	836505	837202	-	697	329	evm.TU.Contig280.70;	exon:836506-836774,exon:837141-837202
novel_circ_0003102	Contig280	877048	877549	-	501	500	evm.TU.Contig280.74;	exon:877049-877549
novel_circ_0003103	Contig280	878161	880283	-	2122	326	evm.TU.Contig280.74;	exon:878162-878300,exon:879071-879189,exon:880213-880283
novel_circ_0003105	Contig280	952704	952889	-	185	184	evm.TU.Contig280.81;	exon:952705-952889
novel_circ_0003107	Contig280	952704	956223	-	3519	525	evm.TU.Contig280.81;	exon:952705-952889,exon:952970-953020,exon:953860-953964,exon:954395-954488,exon:956129-956223
novel_circ_0003109	Contig280	993915	999877	+	5962	287	evm.TU.Contig280.83;	exon:993916-994140,exon:999814-999877
novel_circ_0003111	Contig281	1163368	1166275	-	2907	417	n/a	intergenic_region:1163369-1163554,intergenic_region:1164477-1164593,intergenic_region:1166159-1166275
novel_circ_0003114	Contig281	1547452	1549563	-	2111	384	n/a	intergenic_region:1548861-1549061,intergenic_region:1549379-1549563
novel_circ_0003115	Contig281	1579772	1580424	-	652	206	evm.TU.Contig281.78;	exon:1579773-1579979
novel_circ_0003116	Contig281	1579772	1581757	-	1985	751	evm.TU.Contig281.78;	exon:1579773-1579979,exon:1580072-1580152,exon:1580246-1580424,exon:1580901-1581059,exon:1581628-1581757
novel_circ_0003118	Contig281	1630499	1632471	-	1972	476	evm.TU.Contig281.81;	exon:1630500-1630718,exon:1630888-1631013,exon:1631807-1631887,exon:1632418-1632471
novel_circ_0003119	Contig281	1630887	1631671	-	784	125	evm.TU.Contig281.81;	exon:1630888-1631013
novel_circ_0003121	Contig281	1720164	1720644	-	480	230	evm.TU.Contig281.89;	exon:1720165-1720322,exon:1720571-1720644
novel_circ_0003122	Contig281	1720164	1721096	-	932	353	evm.TU.Contig281.89;	exon:1720165-1720322,exon:1720571-1720644,exon:1720973-1721096
novel_circ_0003125	Contig281	1784995	1785367	+	372	145	evm.TU.Contig281.96;	exon:1785222-1785367
novel_circ_0003127	Contig281	1869289	1870585	+	1296	525	evm.TU.Contig281.103;	exon:1869290-1869449,exon:1869679-1869782,exon:1870322-1870585
novel_circ_0003128	Contig281	1910597	1911142	+	545	113	evm.TU.Contig281.108;	exon:1910598-1910711
novel_circ_0003130	Contig281	1937591	1937747	-	156	155	evm.TU.Contig281.110;	exon:1937592-1937747
novel_circ_0003131	Contig281	487943	489705	+	1762	121	evm.TU.Contig281.27;	exon:489584-489705
novel_circ_0003133	Contig282	1067646	1069537	+	1891	230	evm.TU.Contig282.76;	exon:1067647-1067750,exon:1069410-1069537
novel_circ_0003136	Contig282	116270	117917	+	1647	253	evm.TU.Contig282.8;	exon:116271-116450,exon:117843-117917
novel_circ_0003138	Contig282	1314658	1315215	+	557	556	evm.TU.Contig282.90;	exon:1314659-1315215
novel_circ_0003140	Contig282	173856	175479	+	1623	132	n/a	intergenic_region:175347-175479
novel_circ_0003143	Contig282	1886168	1889276	-	3108	46	n/a	intergenic_region:1889230-1889276
novel_circ_0003148	Contig282	448924	449141	-	217	216	evm.TU.Contig282.35;	exon:448925-449141
novel_circ_0003149	Contig282	492838	493149	+	311	215	evm.TU.Contig282.39;	exon:492839-492923,exon:493018-493149
novel_circ_0003152	Contig282	952948	953596	+	648	647	evm.TU.Contig282.69;	exon:952949-953596
novel_circ_0003153	Contig282	952948	953796	+	848	98	evm.TU.Contig282.69;	exon:953698-953796
novel_circ_0003156	Contig282	989940	991027	+	1087	420	evm.TU.Contig282.71;	exon:989941-990063,exon:990172-990222,exon:990403-990474,exon:990761-990877,exon:990966-991027
novel_circ_0003158	Contig283	1065992	1066502	-	510	284	evm.TU.Contig283.106;	exon:1065993-1066065,exon:1066164-1066237,exon:1066363-1066502
novel_circ_0003159	Contig283	1226298	1228245	+	1947	87	evm.TU.Contig283.113;	exon:1227417-1227504
novel_circ_0003160	Contig283	1226298	1235903	+	9605	810	evm.TU.Contig283.113;	exon:1226299-1226440,exon:1226580-1226779,exon:1227417-1227504,exon:1227609-1227790,exon:1228109-1228245,exon:1235837-1235903
novel_circ_0003161	Contig283	1226462	1228245	+	1783	720	evm.TU.Contig283.113;	exon:1226463-1226779,exon:1227417-1227504,exon:1227609-1227790,exon:1228109-1228245
novel_circ_0003162	Contig283	1226462	1235903	+	9441	518	evm.TU.Contig283.113;	exon:1226463-1226779,exon:1228109-1228245,exon:1235837-1235903
novel_circ_0003163	Contig283	1226579	1228245	+	1666	422	evm.TU.Contig283.113;	exon:1226580-1226779,exon:1227417-1227504,exon:1228109-1228245
novel_circ_0003164	Contig283	1226579	1235903	+	9324	289	evm.TU.Contig283.113;	exon:1227417-1227504,exon:1228109-1228245,exon:1235837-1235903
novel_circ_0003166	Contig283	1226596	1235903	+	9307	652	evm.TU.Contig283.113;	exon:1226597-1226779,exon:1227417-1227504,exon:1227609-1227790,exon:1228109-1228245,exon:1235837-1235903
novel_circ_0003167	Contig283	1254316	1255205	+	889	325	evm.TU.Contig283.113;	exon:1254317-1254521,exon:1255084-1255205
novel_circ_0003168	Contig283	1303630	1304123	-	493	235	evm.TU.Contig283.117;	exon:1303631-1303774,exon:1304031-1304123
novel_circ_0003172	Contig283	135096	138138	+	3042	813	evm.TU.Contig283.12;	exon:135097-135321,exon:135441-135503,exon:135627-135790,exon:136271-136427,exon:136512-136610,exon:138028-138138
novel_circ_0003173	Contig283	1353709	1359602	-	5893	265	evm.TU.Contig283.122;	exon:1353710-1353859,exon:1355493-1355609
novel_circ_0003175	Contig283	1355492	1359602	-	4110	752	evm.TU.Contig283.122;	exon:1355493-1355609,exon:1355707-1355778,exon:1356239-1356349,exon:1358750-1359151,exon:1359548-1359602
novel_circ_0003176	Contig283	1355492	1360243	-	4751	116	evm.TU.Contig283.122;	exon:1355493-1355609
novel_circ_0003178	Contig283	1388023	1388343	-	320	319	evm.TU.Contig283.124;	exon:1388024-1388343
novel_circ_0003179	Contig283	1453395	1453863	-	468	343	evm.TU.Contig283.128;	exon:1453396-1453530,exon:1453654-1453863
novel_circ_0003183	Contig283	1683929	1685298	-	1369	111	evm.TU.Contig283.149;	exon:1683930-1684041
novel_circ_0003184	Contig283	1684660	1685298	-	638	226	evm.TU.Contig283.149;	exon:1685072-1685298
novel_circ_0003185	Contig283	1806730	1807772	+	1042	38	evm.TU.Contig283.161;	exon:1807734-1807772
novel_circ_0003188	Contig283	2129153	2130626	-	1473	521	evm.TU.Contig283.189;	exon:2129154-2129374,exon:2130166-2130367,exon:2130526-2130626
novel_circ_0003190	Contig283	2161906	2163193	+	1287	354	evm.TU.Contig283.191;	exon:2161907-2162120,exon:2163052-2163193
novel_circ_0003192	Contig283	2311694	2317070	+	5376	351	evm.TU.Contig283.204;	exon:2311695-2311781,exon:2313100-2313156,exon:2313384-2313449,exon:2316826-2316870,exon:2316970-2317070
novel_circ_0003195	Contig283	2319554	2319955	+	401	167	evm.TU.Contig283.204;	exon:2319555-2319651,exon:2319884-2319955
novel_circ_0003196	Contig283	2457986	2459508	-	1522	348	evm.TU.Contig283.213;	exon:2457987-2458099,exon:2459077-2459115,exon:2459204-2459264,exon:2459370-2459508
novel_circ_0003197	Contig283	252380	253440	+	1060	242	evm.TU.Contig283.23;	exon:252381-252450,exon:253077-253133,exon:253323-253440
novel_circ_0003199	Contig283	334188	334614	+	426	425	evm.TU.Contig283.31;	exon:334189-334614
novel_circ_0003204	Contig283	656547	657001	+	454	223	evm.TU.Contig283.72;	exon:656548-656668,exon:656898-657001
novel_circ_0003205	Contig283	656547	659492	+	2945	354	evm.TU.Contig283.72;	exon:656548-656668,exon:656898-657001,exon:659361-659492
novel_circ_0003206	Contig283	770714	777083	+	6369	354	n/a	intergenic_region:770715-770825,intergenic_region:773471-773630,intergenic_region:776998-777083
novel_circ_0003207	Contig283	773470	777083	+	3613	159	n/a	intergenic_region:773471-773630
novel_circ_0003208	Contig283	776997	778737	+	1740	373	n/a	intergenic_region:776998-777083,intergenic_region:778361-778422,intergenic_region:778510-778737
novel_circ_0003209	Contig283	776997	783881	+	6884	684	n/a	intergenic_region:776998-777083,intergenic_region:778300-778422,intergenic_region:778510-778737,intergenic_region:782197-782286,intergenic_region:783720-783881
novel_circ_0003210	Contig283	778299	795781	+	17482	122	n/a	intergenic_region:778300-778422
novel_circ_0003211	Contig283	782196	783881	+	1685	262	n/a	intergenic_region:782197-782298,intergenic_region:783720-783881
novel_circ_0003212	Contig283	796993	799285	+	2292	249	evm.TU.Contig283.83;	exon:796994-797124,exon:797223-797342
novel_circ_0003213	Contig283	803309	804791	+	1482	356	evm.TU.Contig283.83;	exon:803855-803967,exon:804059-804140,exon:804494-804580,exon:804714-804791
novel_circ_0003216	Contig283	958990	960396	-	1406	238	evm.TU.Contig283.98;	exon:958991-959107,exon:960274-960396
novel_circ_0003217	Contig283	960273	962637	-	2364	313	evm.TU.Contig283.98;	intron:960274-960396,intron:962446-962637
novel_circ_0003218	Contig283	962445	964447	-	2002	187	evm.TU.Contig283.98;	exon:962964-963089,exon:964385-964447
novel_circ_0003220	Contig284	1032705	1041726	-	9021	457	evm.TU.Contig284.115;	exon:1032706-1032779,exon:1038585-1038691,exon:1040267-1040361,exon:1041542-1041726
novel_circ_0003222	Contig284	1038584	1041726	-	3142	497	evm.TU.Contig284.115;	exon:1038585-1038691,exon:1040267-1040361,exon:1041032-1041145,exon:1041542-1041726
novel_circ_0003223	Contig284	1038584	1042096	-	3512	313	evm.TU.Contig284.115;	intron:1038585-1038691,intron:1040267-1040361,intron:1041032-1041145
novel_circ_0003225	Contig284	1040266	1041726	-	1460	395	evm.TU.Contig284.115;	exon:1040267-1040361,exon:1041032-1041149,exon:1041542-1041726
novel_circ_0003227	Contig284	1184046	1185183	+	1137	58	evm.TU.Contig284.121;	exon:1184458-1184516
novel_circ_0003228	Contig284	1187123	1188511	-	1388	412	evm.TU.Contig284.122;	exon:1187124-1187246,exon:1187853-1188007,exon:1188375-1188511
novel_circ_0003229	Contig284	1187852	1188511	-	659	290	evm.TU.Contig284.122;	exon:1187853-1188007,exon:1188375-1188511
novel_circ_0003231	Contig284	1350007	1351916	+	1909	201	evm.TU.Contig284.128;	exon:1350776-1350850,exon:1351789-1351916
novel_circ_0003232	Contig284	1426691	1427466	+	775	354	evm.TU.Contig284.132;	exon:1426692-1426764,exon:1427184-1427466
novel_circ_0003233	Contig284	1488425	1488778	+	353	242	evm.TU.Contig284.138;	exon:1488426-1488510,exon:1488620-1488778
novel_circ_0003235	Contig284	15740	17553	-	1813	239	evm.TU.Contig284.2;	exon:17234-17341,exon:17421-17553
novel_circ_0003237	Contig284	1701254	1701496	-	242	241	evm.TU.Contig284.147;	exon:1701255-1701496
novel_circ_0003238	Contig284	1701254	1705186	-	3932	468	evm.TU.Contig284.147;	exon:1701255-1701489,exon:1704691-1704772,exon:1705033-1705186
novel_circ_0003239	Contig284	1701254	1707829	-	6575	253	evm.TU.Contig284.147;	exon:1707576-1707829
novel_circ_0003240	Contig284	1701254	1707838	-	6584	262	evm.TU.Contig284.147;	intron:1707576-1707838
novel_circ_0003242	Contig284	1705478	1706339	-	861	171	evm.TU.Contig284.147;	exon:1706168-1706339
novel_circ_0003253	Contig284	2364522	2364924	+	402	288	evm.TU.Contig284.175;	intron:2364523-2364671,intron:2364784-2364924
novel_circ_0003256	Contig284	250585	251497	-	912	310	evm.TU.Contig284.30;	exon:250586-250678,exon:250765-250848,exon:251362-251497
novel_circ_0003260	Contig284	352515	353501	-	986	342	evm.TU.Contig284.35;	exon:353159-353501
novel_circ_0003263	Contig284	43133	44148	+	1015	123	n/a	intergenic_region:44025-44148
novel_circ_0003267	Contig284	493698	494430	+	732	218	evm.TU.Contig284.57;	exon:493699-493783,exon:494296-494430
novel_circ_0003269	Contig284	580568	580966	+	398	215	evm.TU.Contig284.71;	exon:580569-580636,exon:580818-580966
novel_circ_0003271	Contig284	589597	590364	-	767	136	evm.TU.Contig284.72;	exon:589598-589682,exon:590075-590127
novel_circ_0003273	Contig284	716386	718818	-	2432	239	evm.TU.Contig284.90;	exon:718579-718818
novel_circ_0003274	Contig284	747884	748903	+	1019	686	evm.TU.Contig284.93;	exon:747885-748365,exon:748624-748700,exon:748773-748903
novel_circ_0003275	Contig284	747884	749644	+	1760	96	evm.TU.Contig284.93;	exon:749548-749644
novel_circ_0003276	Contig285	1131413	1132876	+	1463	236	evm.TU.Contig285.69;	exon:1132562-1132649,exon:1132727-1132876
novel_circ_0003277	Contig285	1146621	1147947	+	1326	447	evm.TU.Contig285.69;	exon:1146622-1146813,exon:1146905-1146984,exon:1147078-1147150,exon:1147842-1147947
novel_circ_0003278	Contig285	1146621	1152984	+	6363	192	evm.TU.Contig285.69;	exon:1147842-1147947,exon:1152897-1152984
novel_circ_0003279	Contig285	115984	116637	+	653	161	evm.TU.Contig285.9;	exon:115985-116146
novel_circ_0003280	Contig285	117171	117740	+	569	321	evm.TU.Contig285.9;	exon:117419-117740
novel_circ_0003281	Contig285	1191206	1191388	+	182	181	evm.TU.Contig285.71;	exon:1191207-1191388
novel_circ_0003285	Contig285	1303450	1303799	+	349	253	evm.TU.Contig285.83;	exon:1303451-1303582,exon:1303677-1303799
novel_circ_0003286	Contig285	1306917	1310591	+	3674	502	evm.TU.Contig285.84;	exon:1306918-1307178,exon:1308818-1308982,exon:1310513-1310591
novel_circ_0003290	Contig285	1715534	1715707	+	173	172	evm.TU.Contig285.114;	exon:1715535-1715707
novel_circ_0003292	Contig285	1728308	1728516	+	208	207	evm.TU.Contig285.117;	exon:1728309-1728516
novel_circ_0003294	Contig285	1772681	1774303	+	1622	327	evm.TU.Contig285.121;	exon:1773877-1774106,exon:1774205-1774303
novel_circ_0003295	Contig285	1814891	1816496	+	1605	290	evm.TU.Contig285.129;	exon:1814892-1814963,exon:1815087-1815174,exon:1816364-1816496
novel_circ_0003296	Contig285	1814896	1816496	+	1600	198	evm.TU.Contig285.129;	exon:1814897-1814963,exon:1816364-1816496
novel_circ_0003297	Contig285	1953605	1954128	-	523	522	evm.TU.Contig285.139;	exon:1953606-1954128
novel_circ_0003298	Contig285	2091099	2091601	-	502	260	evm.TU.Contig285.151;	exon:2091100-2091189,exon:2091294-2091395,exon:2091531-2091601
novel_circ_0003300	Contig285	2100490	2101605	+	1115	440	evm.TU.Contig285.153;	exon:2100491-2100653,exon:2100737-2100807,exon:2101311-2101406,exon:2101492-2101605
novel_circ_0003301	Contig285	2100490	2102494	+	2004	300	evm.TU.Contig285.153;	exon:2100491-2100653,exon:2100737-2100807,exon:2102426-2102494
novel_circ_0003303	Contig285	2173163	2173640	-	477	375	evm.TU.Contig285.158;	intron:2173164-2173406,intron:2173507-2173640
novel_circ_0003305	Contig285	2192390	2193373	+	983	268	evm.TU.Contig285.159;	exon:2192391-2192659
novel_circ_0003306	Contig285	2193273	2196836	+	3563	314	evm.TU.Contig285.159;	exon:2193274-2193373,exon:2193598-2193678,exon:2196701-2196836
novel_circ_0003307	Contig285	2259949	2261756	-	1807	166	evm.TU.Contig285.164;	exon:2259950-2260060,exon:2261700-2261756
novel_circ_0003308	Contig285	2268424	2269819	-	1395	380	evm.TU.Contig285.164;	exon:2268425-2268481,exon:2268643-2268742,exon:2268863-2268933,exon:2269664-2269819
novel_circ_0003310	Contig285	2281090	2281930	-	840	177	evm.TU.Contig285.164;	exon:2281753-2281930
novel_circ_0003311	Contig285	2281090	2284367	-	3277	289	evm.TU.Contig285.164;	exon:2281091-2281210,exon:2284197-2284367
novel_circ_0003312	Contig285	2295546	2297459	-	1913	440	evm.TU.Contig285.164;	exon:2295547-2295648,exon:2295751-2295808,exon:2296808-2296954,exon:2297074-2297210
novel_circ_0003313	Contig285	2295546	2300378	-	4832	372	evm.TU.Contig285.164;	exon:2296583-2296684,exon:2299715-2299858,exon:2300250-2300378
novel_circ_0003315	Contig285	2298534	2300378	-	1844	575	evm.TU.Contig285.164;	exon:2298535-2298694,exon:2299301-2299446,exon:2299715-2299858,exon:2300250-2300378
novel_circ_0003318	Contig285	2436640	2438808	+	2168	243	n/a	intergenic_region:2436641-2436697,intergenic_region:2437315-2437379,intergenic_region:2438118-2438241
novel_circ_0003319	Contig285	2436640	2438819	+	2179	518	n/a	intergenic_region:2436641-2436697,intergenic_region:2437315-2437379,intergenic_region:2438118-2438241,intergenic_region:2438440-2438577,intergenic_region:2438681-2438819
novel_circ_0003320	Contig285	2463568	2469455	+	5887	204	n/a	intergenic_region:2464847-2464931,intergenic_region:2469335-2469455
novel_circ_0003321	Contig285	582993	612634	+	29641	122	n/a	intergenic_region:612512-612634
novel_circ_0003323	Contig285	906957	907214	+	257	256	evm.TU.Contig285.57;	exon:906958-907214
novel_circ_0003324	Contig285	907712	908079	+	367	255	n/a	intergenic_region:907713-907847,intergenic_region:907958-908079
novel_circ_0003325	Contig285	944217	945283	+	1066	108	evm.TU.Contig285.60;	exon:945175-945283
novel_circ_0003327	Contig286	1008101	1009229	-	1128	203	evm.TU.Contig286.39;	exon:1009026-1009229
novel_circ_0003329	Contig286	1189461	1189901	+	440	339	evm.TU.Contig286.54_evm.TU.Contig286.55;	exon:1189462-1189700,exon:1189800-1189901
novel_circ_0003330	Contig286	1189461	1195501	+	6040	513	evm.TU.Contig286.54_evm.TU.Contig286.55;	exon:1189462-1189700,exon:1195226-1195501
novel_circ_0003331	Contig286	1194955	1195501	+	546	451	evm.TU.Contig286.54_evm.TU.Contig286.55;	exon:1194956-1195132,exon:1195226-1195501
novel_circ_0003332	Contig286	1195225	1195501	+	276	275	evm.TU.Contig286.54_evm.TU.Contig286.55;	exon:1195226-1195501
novel_circ_0003333	Contig286	1199351	1200190	+	839	262	evm.TU.Contig286.54_evm.TU.Contig286.55;	exon:1199352-1199428,exon:1200004-1200190
novel_circ_0003334	Contig286	1210563	1211971	-	1408	188	evm.TU.Contig286.58;	exon:1210564-1210718,exon:1211937-1211971
novel_circ_0003335	Contig286	1215191	1215467	+	276	275	evm.TU.Contig286.59;	exon:1215192-1215467
novel_circ_0003337	Contig286	1221152	1222283	+	1131	213	evm.TU.Contig286.60;	exon:1221337-1221456,exon:1222189-1222283
novel_circ_0003338	Contig286	1229817	1231134	+	1317	237	evm.TU.Contig286.61;	exon:1229818-1229937,exon:1231016-1231134
novel_circ_0003339	Contig286	1260077	1261142	-	1065	366	n/a	intergenic_region:1260078-1260211,intergenic_region:1260909-1261142
novel_circ_0003340	Contig286	1260908	1261142	-	234	233	evm.TU.Contig286.66;	exon:1260909-1261142
novel_circ_0003342	Contig286	1261399	1264120	-	2721	161	evm.TU.Contig286.66;	exon:1261400-1261561
novel_circ_0003343	Contig286	1266833	1269084	-	2251	207	evm.TU.Contig286.66;	exon:1268643-1268739,exon:1268973-1269084
novel_circ_0003344	Contig286	1266833	1270807	-	3974	96	evm.TU.Contig286.66;	exon:1270711-1270807
novel_circ_0003345	Contig286	1268355	1269084	-	729	282	evm.TU.Contig286.66;	exon:1268356-1268542,exon:1268643-1268739
novel_circ_0003346	Contig286	1269162	1270807	-	1645	203	evm.TU.Contig286.66;	exon:1269163-1269270,exon:1270711-1270807
novel_circ_0003347	Contig286	1270324	1270807	-	483	96	evm.TU.Contig286.66;	exon:1270711-1270807
novel_circ_0003349	Contig286	1365409	1367722	+	2313	436	evm.TU.Contig286.74;	exon:1365410-1365638,exon:1367423-1367554,exon:1367645-1367722
novel_circ_0003350	Contig286	1395506	1395943	+	437	313	n/a	intergenic_region:1395507-1395715,intergenic_region:1395838-1395943
novel_circ_0003353	Contig286	1450918	1451614	-	696	251	n/a	intergenic_region:1450919-1451104,intergenic_region:1451548-1451614
novel_circ_0003354	Contig286	1450918	1451933	-	1015	332	n/a	intergenic_region:1450919-1451104,intergenic_region:1451548-1451614,intergenic_region:1451852-1451933
novel_circ_0003355	Contig286	1497494	1499614	-	2120	75	evm.TU.Contig286.93;	exon:1497495-1497570
novel_circ_0003358	Contig286	1903506	1905643	-	2137	403	evm.TU.Contig286.106;	exon:1903507-1903668,exon:1905401-1905643
novel_circ_0003359	Contig286	2055530	2056478	+	948	346	evm.TU.Contig286.111;	exon:2055531-2055737,exon:2055838-2055919,exon:2056419-2056478
novel_circ_0003360	Contig286	623695	628223	+	4528	71	evm.TU.Contig286.18;	exon:628152-628223
novel_circ_0003362	Contig286	632636	634775	+	2139	246	evm.TU.Contig286.18;	exon:632637-632718,exon:634000-634094,exon:634704-634775
novel_circ_0003366	Contig286	661678	662972	-	1294	458	evm.TU.Contig286.20;	exon:661679-661843,exon:662581-662714,exon:662811-662972
novel_circ_0003367	Contig286	662580	662972	-	392	161	evm.TU.Contig286.20;	exon:662811-662972
novel_circ_0003368	Contig286	831431	832950	-	1519	220	evm.TU.Contig286.24;	exon:831432-831495,exon:832793-832950
novel_circ_0003369	Contig287	1203698	1203928	-	230	229	evm.TU.Contig287.73;	exon:1203699-1203928
novel_circ_0003370	Contig287	1211699	1211931	+	232	231	evm.TU.Contig287.74;	intron:1211700-1211931
novel_circ_0003371	Contig287	1547857	1559105	-	11248	358	evm.TU.Contig287.108;	exon:1547858-1548001,exon:1549508-1549589,exon:1558971-1559105
novel_circ_0003372	Contig287	1549507	1553645	-	4138	202	evm.TU.Contig287.108;	exon:1549508-1549589,exon:1552787-1552908
novel_circ_0003373	Contig287	1552627	1553645	-	1018	378	evm.TU.Contig287.108;	exon:1552628-1552693,exon:1552787-1552908,exon:1553453-1553645
novel_circ_0003375	Contig287	1552627	1559105	-	6478	320	evm.TU.Contig287.108;	exon:1552628-1552693,exon:1552787-1552908,exon:1558971-1559105
novel_circ_0003376	Contig287	1583364	1588379	-	5015	109	evm.TU.Contig287.109;	intron:1583365-1583474
novel_circ_0003377	Contig287	1639930	1641073	-	1143	76	evm.TU.Contig287.114;	exon:1639931-1640007
novel_circ_0003379	Contig287	1745813	1746438	+	625	221	evm.TU.Contig287.125;	intron:1745814-1745924,intron:1746327-1746438
[truncated: 4,957 more rows]
