# Supplementary material for: Comprehensive identification and analysis of circRNAs during hickory (Carya cathayensis Sarg.) flower bud differentiation
Source: Front Plant Sci. 2023 Jan 4;13:1000489. doi: 10.3389/fpls.2022.1000489 (PMC9846342; doi:10.3389/fpls.2022.1000489)
Supplement: Supplementary Table 3 — The genomic feature of identified circRNAs. [file Table_3.xlsx]

## Sheet: Sheet1
Table S3 The genomic feture of identified circRNAs
feature	sample	num
exon	F_1	4712
intron	F_1	293
intergenic	F_1	601
exon	F_2	9629
intron	F_2	581
intergenic	F_2	1250
exon	F_3	4406
intron	F_3	299
intergenic	F_3	644
exon	M_1	2986
intron	M_2	150
intergenic	M_1	388
exon	M_2	4382
intron	M_2	276
intergenic	M_2	543
exon	M_3	3693
intron	M_3	223
intergenic	M_3	503
