# Supplementary material for: Comprehensive identification and analysis of circRNAs during hickory (Carya cathayensis Sarg.) flower bud differentiation
Source: Front Plant Sci. 2023 Jan 4;13:1000489. doi: 10.3389/fpls.2022.1000489 (PMC9846342; doi:10.3389/fpls.2022.1000489)
Supplement: Supplementary Table 4 — The expression of circRNAs in female buds. [file Table_4.xlsx]

## Sheet: relative_Mean
Table S4 The expression of circRNA in female buds
RefTag	F.00H	F.02H	F.03H	F.00H_b	F.02H_b	F.03H_b	Mean_b	relMean_F.00H_b	relMean_F.02H_b	relMean_F.03H_b
novel_circ_0000001	0	40.6747	0	1e-07	40.6747	1e-07	13.5582	7.37559e-09	3	7.37559e-09
novel_circ_0000002	0	357.938	0	1e-07	357.938	1e-07	119.313	8.38135e-10	3	8.38135e-10
novel_circ_0000003	0	634.526	410.643	1e-07	634.526	410.643	348.39	2.87035e-10	1.82131	1.17869
novel_circ_0000004	0	113.889	0	1e-07	113.889	1e-07	37.9631	2.63414e-09	3	2.63414e-09
novel_circ_0000005	0	97.6193	0	1e-07	97.6193	1e-07	32.5398	3.07316e-09	3	3.07316e-09
novel_circ_0000006	119.241	341.668	296.576	119.241	341.668	296.576	252.495	0.472252	1.35317	1.17458
novel_circ_0000007	166.938	0	0	166.938	1e-07	1e-07	55.6459	3	1.79708e-09	1.79708e-09
novel_circ_0000009	0	0	0	1e-07	1e-07	1e-07	1e-07	1	1	1
novel_circ_0000012	0	24.4048	0	1e-07	24.4048	1e-07	8.13495	1.22926e-08	3	1.22926e-08
novel_circ_0000013	0	24.4048	0	1e-07	24.4048	1e-07	8.13495	1.22926e-08	3	1.22926e-08
novel_circ_0000014	166.938	341.668	182.508	166.938	341.668	182.508	230.371	0.724647	1.48312	0.792235
novel_circ_0000016	143.09	65.0796	0	143.09	65.0796	1e-07	69.3897	2.06212	0.937885	1.44114e-09
novel_circ_0000017	1144.72	1057.54	1095.05	1144.72	1057.54	1095.05	1099.1	1.0415	0.962187	0.996312
novel_circ_0000018	0	32.5398	0	1e-07	32.5398	1e-07	10.8466	9.21948e-09	3	9.21948e-09
novel_circ_0000020	0	24.4048	45.627	1e-07	24.4048	45.627	23.344	4.28376e-09	1.04545	1.95455
novel_circ_0000021	214.634	292.858	136.881	214.634	292.858	136.881	214.791	0.99927	1.36345	0.637275
novel_circ_0000022	524.662	211.509	136.881	524.662	211.509	136.881	291.017	1.80286	0.726791	0.470354
novel_circ_0000023	0	40.6747	0	1e-07	40.6747	1e-07	13.5582	7.37559e-09	3	7.37559e-09
novel_circ_0000026	0	309.128	205.322	1e-07	309.128	205.322	171.483	5.83148e-10	1.80267	1.19733
novel_circ_0000028	0	0	68.4406	1e-07	1e-07	68.4406	22.8135	4.38337e-09	4.38337e-09	3
novel_circ_0000030	0	357.938	136.881	1e-07	357.938	136.881	164.94	6.06283e-10	2.17011	0.829886
novel_circ_0000031	0	0	0	1e-07	1e-07	1e-07	1e-07	1	1	1
novel_circ_0000034	0	16.2699	0	1e-07	16.2699	1e-07	5.4233	1.8439e-08	3	1.8439e-08
novel_circ_0000035	0	130.159	0	1e-07	130.159	1e-07	43.3864	2.30487e-09	3	2.30487e-09
novel_circ_0000037	0	48.8097	0	1e-07	48.8097	1e-07	16.2699	6.14632e-09	3	6.14632e-09
novel_circ_0000039	0	48.8097	91.2541	1e-07	48.8097	91.2541	46.6879	2.14188e-09	1.04545	1.95455
novel_circ_0000040	0	0	114.068	1e-07	1e-07	114.068	38.0225	2.63002e-09	2.63002e-09	3
novel_circ_0000042	0	0	68.4406	1e-07	1e-07	68.4406	22.8135	4.38337e-09	4.38337e-09	3
novel_circ_0000043	0	0	0	1e-07	1e-07	1e-07	1e-07	1	1	1
novel_circ_0000044	0	73.2145	91.2541	1e-07	73.2145	91.2541	54.8229	1.82406e-09	1.33547	1.66453
novel_circ_0000045	357.724	1228.38	205.322	357.724	1228.38	205.322	597.141	0.599061	2.0571	0.343841
novel_circ_0000047	0	40.6747	0	1e-07	40.6747	1e-07	13.5582	7.37559e-09	3	7.37559e-09
novel_circ_0000048	0	32.5398	0	1e-07	32.5398	1e-07	10.8466	9.21948e-09	3	9.21948e-09
novel_circ_0000049	71.5448	56.9446	0	71.5448	56.9446	1e-07	42.8298	1.67044	1.32956	2.33482e-09
novel_circ_0000050	0	16.2699	0	1e-07	16.2699	1e-07	5.4233	1.8439e-08	3	1.8439e-08
novel_circ_0000052	190.786	300.993	228.135	190.786	300.993	228.135	239.971	0.795037	1.25429	0.950677
novel_circ_0000053	0	24.4048	91.2541	1e-07	24.4048	91.2541	38.553	2.59383e-09	0.633021	2.36698
novel_circ_0000055	0	0	68.4406	1e-07	1e-07	68.4406	22.8135	4.38337e-09	4.38337e-09	3
novel_circ_0000056	166.938	276.588	68.4406	166.938	276.588	68.4406	170.655	0.978215	1.62074	0.401045
novel_circ_0000057	0	65.0796	0	1e-07	65.0796	1e-07	21.6932	4.60974e-09	3	4.60974e-09
novel_circ_0000058	0	40.6747	0	1e-07	40.6747	1e-07	13.5582	7.37559e-09	3	7.37559e-09
novel_circ_0000061	0	24.4048	0	1e-07	24.4048	1e-07	8.13495	1.22926e-08	3	1.22926e-08
novel_circ_0000062	0	24.4048	0	1e-07	24.4048	1e-07	8.13495	1.22926e-08	3	1.22926e-08
novel_circ_0000064	0	0	0	1e-07	1e-07	1e-07	1e-07	1	1	1
novel_circ_0000072	0	73.2145	0	1e-07	73.2145	1e-07	24.4048	4.09755e-09	3	4.09755e-09
novel_circ_0000073	0	48.8097	0	1e-07	48.8097	1e-07	16.2699	6.14632e-09	3	6.14632e-09
novel_circ_0000074	0	105.754	136.881	1e-07	105.754	136.881	80.8785	1.23642e-09	1.30757	1.69243
novel_circ_0000080	71.5448	16.2699	0	71.5448	16.2699	1e-07	29.2716	2.44417	0.555826	3.41629e-09
novel_circ_0000082	214.634	24.4048	114.068	214.634	24.4048	114.068	117.702	1.82354	0.207344	0.96912
novel_circ_0000085	0	0	68.4406	1e-07	1e-07	68.4406	22.8135	4.38337e-09	4.38337e-09	3
novel_circ_0000089	0	146.429	0	1e-07	146.429	1e-07	48.8097	2.04877e-09	3	2.04877e-09
novel_circ_0000091	0	0	0	1e-07	1e-07	1e-07	1e-07	1	1	1
novel_circ_0000092	71.5448	235.913	0	71.5448	235.913	1e-07	102.486	0.698093	2.30191	9.75742e-10
novel_circ_0000093	0	122.024	0	1e-07	122.024	1e-07	40.6747	2.45853e-09	3	2.45853e-09
novel_circ_0000094	0	56.9446	0	1e-07	56.9446	1e-07	18.9815	5.26828e-09	3	5.26828e-09
novel_circ_0000095	0	0	0	1e-07	1e-07	1e-07	1e-07	1	1	1
novel_circ_0000096	0	24.4048	0	1e-07	24.4048	1e-07	8.13495	1.22926e-08	3	1.22926e-08
novel_circ_0000099	0	81.3495	0	1e-07	81.3495	1e-07	27.1165	3.68779e-09	3	3.68779e-09
novel_circ_0000101	0	0	0	1e-07	1e-07	1e-07	1e-07	1	1	1
novel_circ_0000102	0	0	0	1e-07	1e-07	1e-07	1e-07	1	1	1
novel_circ_0000103	0	24.4048	0	1e-07	24.4048	1e-07	8.13495	1.22926e-08	3	1.22926e-08
novel_circ_0000104	0	16.2699	0	1e-07	16.2699	1e-07	5.4233	1.8439e-08	3	1.8439e-08
novel_circ_0000105	0	89.4844	0	1e-07	89.4844	1e-07	29.8281	3.35254e-09	3	3.35254e-09
novel_circ_0000106	47.6965	16.2699	114.068	47.6965	16.2699	114.068	59.3447	0.80372	0.274159	1.92212
novel_circ_0000107	0	40.6747	0	1e-07	40.6747	1e-07	13.5582	7.37559e-09	3	7.37559e-09
novel_circ_0000108	429.269	0	136.881	429.269	1e-07	136.881	188.717	2.27467	5.29895e-10	0.725326
novel_circ_0000109	286.179	187.104	205.322	286.179	187.104	205.322	226.201	1.26515	0.827155	0.907694
novel_circ_0000111	166.938	512.502	68.4406	166.938	512.502	68.4406	249.293	0.669644	2.05582	0.274538
novel_circ_0000112	0	0	45.627	1e-07	1e-07	45.627	15.209	6.57505e-09	6.57505e-09	3
novel_circ_0000114	0	0	0	1e-07	1e-07	1e-07	1e-07	1	1	1
novel_circ_0000115	0	65.0796	0	1e-07	65.0796	1e-07	21.6932	4.60974e-09	3	4.60974e-09
novel_circ_0000116	0	48.8097	0	1e-07	48.8097	1e-07	16.2699	6.14632e-09	3	6.14632e-09
novel_circ_0000117	0	0	0	1e-07	1e-07	1e-07	1e-07	1	1	1
novel_circ_0000118	0	219.644	114.068	1e-07	219.644	114.068	111.237	8.98981e-10	1.97455	1.02545
novel_circ_0000119	0	0	0	1e-07	1e-07	1e-07	1e-07	1	1	1
novel_circ_0000120	0	105.754	0	1e-07	105.754	1e-07	35.2514	2.83676e-09	3	2.83676e-09
novel_circ_0000121	0	40.6747	0	1e-07	40.6747	1e-07	13.5582	7.37559e-09	3	7.37559e-09
novel_circ_0000122	0	105.754	45.627	1e-07	105.754	45.627	50.4604	1.98175e-09	2.09579	0.904214
novel_circ_0000123	0	113.889	0	1e-07	113.889	1e-07	37.9631	2.63414e-09	3	2.63414e-09
novel_circ_0000125	0	81.3495	0	1e-07	81.3495	1e-07	27.1165	3.68779e-09	3	3.68779e-09
novel_circ_0000126	0	16.2699	0	1e-07	16.2699	1e-07	5.4233	1.8439e-08	3	1.8439e-08
novel_circ_0000127	47.6965	0	0	47.6965	1e-07	1e-07	15.8988	3	6.28977e-09	6.28977e-09
novel_circ_0000132	0	16.2699	0	1e-07	16.2699	1e-07	5.4233	1.8439e-08	3	1.8439e-08
novel_circ_0000133	166.938	65.0796	0	166.938	65.0796	1e-07	77.3391	2.15852	0.841483	1.29301e-09
novel_circ_0000135	0	0	0	1e-07	1e-07	1e-07	1e-07	1	1	1
novel_circ_0000137	0	0	0	1e-07	1e-07	1e-07	1e-07	1	1	1
novel_circ_0000138	333.876	772.82	410.643	333.876	772.82	410.643	505.78	0.660121	1.52798	0.811902
novel_circ_0000139	95.393	154.564	0	95.393	154.564	1e-07	83.319	1.14491	1.85509	1.20021e-09
novel_circ_0000140	453.117	366.073	501.897	453.117	366.073	501.897	440.362	1.02896	0.831299	1.13974
novel_circ_0000143	0	97.6193	0	1e-07	97.6193	1e-07	32.5398	3.07316e-09	3	3.07316e-09
novel_circ_0000144	0	97.6193	0	1e-07	97.6193	1e-07	32.5398	3.07316e-09	3	3.07316e-09
novel_circ_0000147	47.6965	0	0	47.6965	1e-07	1e-07	15.8988	3	6.28977e-09	6.28977e-09
novel_circ_0000149	0	16.2699	0	1e-07	16.2699	1e-07	5.4233	1.8439e-08	3	1.8439e-08
novel_circ_0000150	0	81.3495	0	1e-07	81.3495	1e-07	27.1165	3.68779e-09	3	3.68779e-09
novel_circ_0000152	0	56.9446	205.322	1e-07	56.9446	205.322	87.4221	1.14388e-09	0.651376	2.34862
novel_circ_0000155	0	0	0	1e-07	1e-07	1e-07	1e-07	1	1	1
novel_circ_0000157	71.5448	24.4048	0	71.5448	24.4048	1e-07	31.9832	2.23695	0.763052	3.12664e-09
novel_circ_0000159	333.876	382.342	205.322	333.876	382.342	205.322	307.18	1.08691	1.24469	0.668409
novel_circ_0000166	0	81.3495	0	1e-07	81.3495	1e-07	27.1165	3.68779e-09	3	3.68779e-09
novel_circ_0000167	0	32.5398	0	1e-07	32.5398	1e-07	10.8466	9.21948e-09	3	9.21948e-09
novel_circ_0000169	0	24.4048	0	1e-07	24.4048	1e-07	8.13495	1.22926e-08	3	1.22926e-08
novel_circ_0000171	71.5448	0	0	71.5448	1e-07	1e-07	23.8483	3	4.19318e-09	4.19318e-09
novel_circ_0000177	95.393	32.5398	91.2541	95.393	32.5398	91.2541	73.0623	1.30564	0.44537	1.24899
novel_circ_0000178	0	40.6747	0	1e-07	40.6747	1e-07	13.5582	7.37559e-09	3	7.37559e-09
novel_circ_0000179	0	89.4844	45.627	1e-07	89.4844	45.627	45.0371	2.22039e-09	1.9869	1.0131
novel_circ_0000180	0	40.6747	0	1e-07	40.6747	1e-07	13.5582	7.37559e-09	3	7.37559e-09
novel_circ_0000181	119.241	203.374	0	119.241	203.374	1e-07	107.538	1.10883	1.89117	9.29901e-10
novel_circ_0000182	0	0	68.4406	1e-07	1e-07	68.4406	22.8135	4.38337e-09	4.38337e-09	3
novel_circ_0000183	0	0	0	1e-07	1e-07	1e-07	1e-07	1	1	1
novel_circ_0000184	95.393	16.2699	0	95.393	16.2699	1e-07	37.221	2.56288	0.437116	2.68666e-09
novel_circ_0000185	0	32.5398	0	1e-07	32.5398	1e-07	10.8466	9.21948e-09	3	9.21948e-09
novel_circ_0000186	0	24.4048	0	1e-07	24.4048	1e-07	8.13495	1.22926e-08	3	1.22926e-08
novel_circ_0000187	0	146.429	0	1e-07	146.429	1e-07	48.8097	2.04877e-09	3	2.04877e-09
novel_circ_0000189	47.6965	300.993	68.4406	47.6965	300.993	68.4406	139.043	0.343033	2.16474	0.492225
novel_circ_0000190	0	89.4844	182.508	1e-07	89.4844	182.508	90.6642	1.10297e-09	0.986987	2.01301
novel_circ_0000191	381.572	398.612	250.949	381.572	398.612	250.949	343.711	1.11015	1.15973	0.730115
novel_circ_0000192	0	0	68.4406	1e-07	1e-07	68.4406	22.8135	4.38337e-09	4.38337e-09	3
novel_circ_0000193	0	56.9446	0	1e-07	56.9446	1e-07	18.9815	5.26828e-09	3	5.26828e-09
novel_circ_0000194	286.179	0	136.881	286.179	1e-07	136.881	141.02	2.02935	7.09119e-10	0.97065
novel_circ_0000195	0	0	0	1e-07	1e-07	1e-07	1e-07	1	1	1
novel_circ_0000197	0	195.239	114.068	1e-07	195.239	114.068	103.102	9.69912e-10	1.89364	1.10636
novel_circ_0000198	0	16.2699	0	1e-07	16.2699	1e-07	5.4233	1.8439e-08	3	1.8439e-08
novel_circ_0000199	1478.59	1081.95	1688.2	1478.59	1081.95	1688.2	1416.25	1.04402	0.763954	1.19202
novel_circ_0000200	143.09	73.2145	114.068	143.09	73.2145	114.068	110.124	1.29935	0.664838	1.03581
novel_circ_0000202	0	48.8097	0	1e-07	48.8097	1e-07	16.2699	6.14632e-09	3	6.14632e-09
novel_circ_0000207	739.296	1960.52	1391.62	739.296	1960.52	1391.62	1363.81	0.54208	1.43753	1.02039
novel_circ_0000208	47.6965	1187.7	410.643	47.6965	1187.7	410.643	548.681	0.0869295	2.16465	0.74842
novel_circ_0000209	166.938	170.834	0	166.938	170.834	1e-07	112.591	1.4827	1.5173	8.88174e-10
novel_circ_0000210	0	56.9446	0	1e-07	56.9446	1e-07	18.9815	5.26828e-09	3	5.26828e-09
novel_circ_0000216	0	178.969	136.881	1e-07	178.969	136.881	105.283	9.49818e-10	1.69988	1.30012
novel_circ_0000217	0	130.159	0	1e-07	130.159	1e-07	43.3864	2.30487e-09	3	2.30487e-09
novel_circ_0000218	166.938	0	68.4406	166.938	1e-07	68.4406	78.4595	2.1277	1.27454e-09	0.872305
novel_circ_0000219	0	146.429	0	1e-07	146.429	1e-07	48.8097	2.04877e-09	3	2.04877e-09
novel_circ_0000220	0	235.913	0	1e-07	235.913	1e-07	78.6378	1.27165e-09	3	1.27165e-09
novel_circ_0000222	119.241	235.913	296.576	119.241	235.913	296.576	217.243	0.548883	1.08594	1.36518
novel_circ_0000223	71.5448	292.858	45.627	71.5448	292.858	45.627	136.677	0.52346	2.14271	0.333832
novel_circ_0000224	214.634	349.803	319.389	214.634	349.803	319.389	294.609	0.72854	1.18735	1.08411
novel_circ_0000226	0	0	0	1e-07	1e-07	1e-07	1e-07	1	1	1
novel_circ_0000229	0	0	136.881	1e-07	1e-07	136.881	45.627	2.19168e-09	2.19168e-09	3
novel_circ_0000230	0	0	0	1e-07	1e-07	1e-07	1e-07	1	1	1
novel_circ_0000231	119.241	32.5398	91.2541	119.241	32.5398	91.2541	81.0117	1.4719	0.401668	1.12643
novel_circ_0000232	190.786	48.8097	0	190.786	48.8097	1e-07	79.8652	2.38885	0.61115	1.25211e-09
novel_circ_0000233	0	32.5398	0	1e-07	32.5398	1e-07	10.8466	9.21948e-09	3	9.21948e-09
novel_circ_0000236	47.6965	16.2699	68.4406	47.6965	16.2699	68.4406	44.1357	1.08068	0.368634	1.55069
novel_circ_0000237	286.179	130.159	68.4406	286.179	130.159	68.4406	161.593	1.77099	0.805475	0.423537
novel_circ_0000240	0	32.5398	0	1e-07	32.5398	1e-07	10.8466	9.21948e-09	3	9.21948e-09
novel_circ_0000241	0	24.4048	0	1e-07	24.4048	1e-07	8.13495	1.22926e-08	3	1.22926e-08
novel_circ_0000242	0	24.4048	0	1e-07	24.4048	1e-07	8.13495	1.22926e-08	3	1.22926e-08
novel_circ_0000243	71.5448	170.834	0	71.5448	170.834	1e-07	80.7929	0.885533	2.11447	1.23773e-09
novel_circ_0000244	0	16.2699	0	1e-07	16.2699	1e-07	5.4233	1.8439e-08	3	1.8439e-08
novel_circ_0000245	0	0	0	1e-07	1e-07	1e-07	1e-07	1	1	1
novel_circ_0000246	0	56.9446	0	1e-07	56.9446	1e-07	18.9815	5.26828e-09	3	5.26828e-09
novel_circ_0000247	0	56.9446	0	1e-07	56.9446	1e-07	18.9815	5.26828e-09	3	5.26828e-09
novel_circ_0000248	0	146.429	182.508	1e-07	146.429	182.508	109.646	9.12028e-10	1.33547	1.66453
novel_circ_0000249	143.09	0	0	143.09	1e-07	1e-07	47.6965	3	2.09659e-09	2.09659e-09
novel_circ_0000251	333.876	488.097	0	333.876	488.097	1e-07	273.991	1.21857	1.78143	3.64976e-10
novel_circ_0000252	47.6965	0	0	47.6965	1e-07	1e-07	15.8988	3	6.28977e-09	6.28977e-09
novel_circ_0000257	47.6965	0	0	47.6965	1e-07	1e-07	15.8988	3	6.28977e-09	6.28977e-09
novel_circ_0000260	0	89.4844	0	1e-07	89.4844	1e-07	29.8281	3.35254e-09	3	3.35254e-09
novel_circ_0000262	0	105.754	0	1e-07	105.754	1e-07	35.2514	2.83676e-09	3	2.83676e-09
novel_circ_0000264	0	113.889	0	1e-07	113.889	1e-07	37.9631	2.63414e-09	3	2.63414e-09
novel_circ_0000267	0	740.28	273.762	1e-07	740.28	273.762	338.014	2.95846e-10	2.19009	0.809914
novel_circ_0000270	0	65.0796	0	1e-07	65.0796	1e-07	21.6932	4.60974e-09	3	4.60974e-09
novel_circ_0000272	0	0	45.627	1e-07	1e-07	45.627	15.209	6.57505e-09	6.57505e-09	3
novel_circ_0000273	95.393	0	0	95.393	1e-07	1e-07	31.7977	3	3.14488e-09	3.14488e-09
novel_circ_0000274	0	40.6747	0	1e-07	40.6747	1e-07	13.5582	7.37559e-09	3	7.37559e-09
novel_circ_0000275	0	0	0	1e-07	1e-07	1e-07	1e-07	1	1	1
novel_circ_0000276	0	0	45.627	1e-07	1e-07	45.627	15.209	6.57505e-09	6.57505e-09	3
novel_circ_0000277	238.483	211.509	228.135	238.483	211.509	228.135	226.042	1.05504	0.935704	1.00926
novel_circ_0000278	0	81.3495	0	1e-07	81.3495	1e-07	27.1165	3.68779e-09	3	3.68779e-09
novel_circ_0000279	47.6965	0	0	47.6965	1e-07	1e-07	15.8988	3	6.28977e-09	6.28977e-09
novel_circ_0000281	0	24.4048	68.4406	1e-07	24.4048	68.4406	30.9485	3.23118e-09	0.788564	2.21144
novel_circ_0000282	143.09	390.477	615.965	143.09	390.477	615.965	383.177	0.373429	1.01905	1.60752
novel_circ_0000285	238.483	1285.32	296.576	238.483	1285.32	296.576	606.793	0.393021	2.11822	0.488759
novel_circ_0000287	0	0	114.068	1e-07	1e-07	114.068	38.0225	2.63002e-09	2.63002e-09	3
novel_circ_0000289	0	24.4048	0	1e-07	24.4048	1e-07	8.13495	1.22926e-08	3	1.22926e-08
novel_circ_0000291	0	24.4048	0	1e-07	24.4048	1e-07	8.13495	1.22926e-08	3	1.22926e-08
novel_circ_0000292	0	0	114.068	1e-07	1e-07	114.068	38.0225	2.63002e-09	2.63002e-09	3
novel_circ_0000293	0	24.4048	0	1e-07	24.4048	1e-07	8.13495	1.22926e-08	3	1.22926e-08
novel_circ_0000294	310.027	154.564	45.627	310.027	154.564	45.627	170.073	1.82291	0.908811	0.268279
novel_circ_0000298	0	0	68.4406	1e-07	1e-07	68.4406	22.8135	4.38337e-09	4.38337e-09	3
novel_circ_0000299	0	24.4048	0	1e-07	24.4048	1e-07	8.13495	1.22926e-08	3	1.22926e-08
novel_circ_0000300	0	48.8097	0	1e-07	48.8097	1e-07	16.2699	6.14632e-09	3	6.14632e-09
novel_circ_0000301	0	0	68.4406	1e-07	1e-07	68.4406	22.8135	4.38337e-09	4.38337e-09	3
novel_circ_0000303	0	24.4048	0	1e-07	24.4048	1e-07	8.13495	1.22926e-08	3	1.22926e-08
novel_circ_0000305	0	130.159	0	1e-07	130.159	1e-07	43.3864	2.30487e-09	3	2.30487e-09
novel_circ_0000306	47.6965	764.685	547.524	47.6965	764.685	547.524	453.302	0.10522	1.68692	1.20786
novel_circ_0000307	47.6965	601.986	433.457	47.6965	601.986	433.457	361.046	0.132106	1.66734	1.20056
novel_circ_0000308	0	40.6747	0	1e-07	40.6747	1e-07	13.5582	7.37559e-09	3	7.37559e-09
novel_circ_0000310	0	16.2699	0	1e-07	16.2699	1e-07	5.4233	1.8439e-08	3	1.8439e-08
novel_circ_0000314	0	24.4048	0	1e-07	24.4048	1e-07	8.13495	1.22926e-08	3	1.22926e-08
novel_circ_0000315	0	24.4048	0	1e-07	24.4048	1e-07	8.13495	1.22926e-08	3	1.22926e-08
novel_circ_0000316	0	292.858	0	1e-07	292.858	1e-07	97.6193	1.02439e-09	3	1.02439e-09
novel_circ_0000318	0	32.5398	0	1e-07	32.5398	1e-07	10.8466	9.21948e-09	3	9.21948e-09
novel_circ_0000320	0	0	114.068	1e-07	1e-07	114.068	38.0225	2.63002e-09	2.63002e-09	3
novel_circ_0000321	0	32.5398	0	1e-07	32.5398	1e-07	10.8466	9.21948e-09	3	9.21948e-09
novel_circ_0000323	0	32.5398	0	1e-07	32.5398	1e-07	10.8466	9.21948e-09	3	9.21948e-09
novel_circ_0000324	0	65.0796	0	1e-07	65.0796	1e-07	21.6932	4.60974e-09	3	4.60974e-09
novel_circ_0000325	0	24.4048	0	1e-07	24.4048	1e-07	8.13495	1.22926e-08	3	1.22926e-08
novel_circ_0000330	0	97.6193	68.4406	1e-07	97.6193	68.4406	55.3533	1.80658e-09	1.76357	1.23643
novel_circ_0000331	0	16.2699	0	1e-07	16.2699	1e-07	5.4233	1.8439e-08	3	1.8439e-08
novel_circ_0000333	0	40.6747	0	1e-07	40.6747	1e-07	13.5582	7.37559e-09	3	7.37559e-09
novel_circ_0000334	0	65.0796	0	1e-07	65.0796	1e-07	21.6932	4.60974e-09	3	4.60974e-09
novel_circ_0000336	0	40.6747	0	1e-07	40.6747	1e-07	13.5582	7.37559e-09	3	7.37559e-09
novel_circ_0000337	0	24.4048	0	1e-07	24.4048	1e-07	8.13495	1.22926e-08	3	1.22926e-08
novel_circ_0000338	0	40.6747	0	1e-07	40.6747	1e-07	13.5582	7.37559e-09	3	7.37559e-09
novel_circ_0000339	0	0	91.2541	1e-07	1e-07	91.2541	30.418	3.28752e-09	3.28752e-09	3
novel_circ_0000344	0	32.5398	0	1e-07	32.5398	1e-07	10.8466	9.21948e-09	3	9.21948e-09
novel_circ_0000347	0	48.8097	0	1e-07	48.8097	1e-07	16.2699	6.14632e-09	3	6.14632e-09
novel_circ_0000348	47.6965	219.644	114.068	47.6965	219.644	114.068	127.136	0.375162	1.72763	0.89721
novel_circ_0000349	238.483	463.692	593.151	238.483	463.692	593.151	431.775	0.55233	1.07392	1.37375
novel_circ_0000350	47.6965	81.3495	0	47.6965	81.3495	1e-07	43.0153	1.10883	1.89117	2.32475e-09
novel_circ_0000353	0	24.4048	0	1e-07	24.4048	1e-07	8.13495	1.22926e-08	3	1.22926e-08
novel_circ_0000354	0	73.2145	0	1e-07	73.2145	1e-07	24.4048	4.09755e-09	3	4.09755e-09
novel_circ_0000355	0	81.3495	159.695	1e-07	81.3495	159.695	80.348	1.24459e-09	1.01246	1.98754
novel_circ_0000361	190.786	73.2145	205.322	190.786	73.2145	205.322	156.441	1.21954	0.468002	1.31246
novel_circ_0000362	1979.41	227.778	547.524	1979.41	227.778	547.524	918.236	2.15566	0.248061	0.596278
novel_circ_0000363	333.876	195.239	45.627	333.876	195.239	45.627	191.58	1.74274	1.0191	0.238161
novel_circ_0000364	0	0	0	1e-07	1e-07	1e-07	1e-07	1	1	1
novel_circ_0000365	47.6965	0	0	47.6965	1e-07	1e-07	15.8988	3	6.28977e-09	6.28977e-09
novel_circ_0000367	0	56.9446	0	1e-07	56.9446	1e-07	18.9815	5.26828e-09	3	5.26828e-09
novel_circ_0000372	143.09	235.913	205.322	143.09	235.913	205.322	194.775	0.734641	1.21121	1.05415
novel_circ_0000375	190.786	138.294	205.322	190.786	138.294	205.322	178.134	1.07103	0.776349	1.15263
novel_circ_0000376	0	0	68.4406	1e-07	1e-07	68.4406	22.8135	4.38337e-09	4.38337e-09	3
novel_circ_0000379	0	24.4048	0	1e-07	24.4048	1e-07	8.13495	1.22926e-08	3	1.22926e-08
novel_circ_0000380	0	0	0	1e-07	1e-07	1e-07	1e-07	1	1	1
novel_circ_0000381	214.634	65.0796	68.4406	214.634	65.0796	68.4406	116.051	1.84948	0.560782	0.589743
novel_circ_0000383	190.786	0	615.965	190.786	1e-07	615.965	268.917	0.709461	3.71862e-10	2.29054
novel_circ_0000384	0	195.239	205.322	1e-07	195.239	205.322	133.52	7.48951e-10	1.46224	1.53776
novel_circ_0000385	262.331	154.564	0	262.331	154.564	1e-07	138.965	1.88775	1.11225	7.19606e-10
novel_circ_0000388	119.241	0	0	119.241	1e-07	1e-07	39.7471	3	2.51591e-09	2.51591e-09
novel_circ_0000389	0	40.6747	0	1e-07	40.6747	1e-07	13.5582	7.37559e-09	3	7.37559e-09
novel_circ_0000390	0	24.4048	0	1e-07	24.4048	1e-07	8.13495	1.22926e-08	3	1.22926e-08
novel_circ_0000394	0	81.3495	0	1e-07	81.3495	1e-07	27.1165	3.68779e-09	3	3.68779e-09
novel_circ_0000397	71.5448	0	45.627	71.5448	1e-07	45.627	39.0573	1.83179	2.56034e-09	1.16821
novel_circ_0000398	357.724	447.422	342.203	357.724	447.422	342.203	382.45	0.935349	1.16989	0.894766
novel_circ_0000399	0	89.4844	0	1e-07	89.4844	1e-07	29.8281	3.35254e-09	3	3.35254e-09
novel_circ_0000400	930.082	764.685	912.541	930.082	764.685	912.541	869.103	1.07016	0.879856	1.04998
novel_circ_0000401	0	122.024	0	1e-07	122.024	1e-07	40.6747	2.45853e-09	3	2.45853e-09
novel_circ_0000402	0	0	91.2541	1e-07	1e-07	91.2541	30.418	3.28752e-09	3.28752e-09	3
novel_circ_0000403	0	16.2699	0	1e-07	16.2699	1e-07	5.4233	1.8439e-08	3	1.8439e-08
novel_circ_0000404	0	24.4048	0	1e-07	24.4048	1e-07	8.13495	1.22926e-08	3	1.22926e-08
novel_circ_0000405	0	73.2145	0	1e-07	73.2145	1e-07	24.4048	4.09755e-09	3	4.09755e-09
novel_circ_0000407	47.6965	122.024	91.2541	47.6965	122.024	91.2541	86.9916	0.548289	1.40271	1.049
novel_circ_0000408	0	24.4048	0	1e-07	24.4048	1e-07	8.13495	1.22926e-08	3	1.22926e-08
novel_circ_0000409	0	16.2699	0	1e-07	16.2699	1e-07	5.4233	1.8439e-08	3	1.8439e-08
novel_circ_0000410	1669.38	1659.53	3102.64	1669.38	1659.53	3102.64	2143.85	0.778683	0.774089	1.44723
novel_circ_0000412	95.393	48.8097	0	95.393	48.8097	1e-07	48.0676	1.98456	1.01544	2.0804e-09
novel_circ_0000413	0	73.2145	0	1e-07	73.2145	1e-07	24.4048	4.09755e-09	3	4.09755e-09
novel_circ_0000414	0	16.2699	0	1e-07	16.2699	1e-07	5.4233	1.8439e-08	3	1.8439e-08
novel_circ_0000416	47.6965	16.2699	0	47.6965	16.2699	1e-07	21.3221	2.23695	0.763052	4.68996e-09
novel_circ_0000417	0	0	0	1e-07	1e-07	1e-07	1e-07	1	1	1
novel_circ_0000418	0	0	91.2541	1e-07	1e-07	91.2541	30.418	3.28752e-09	3.28752e-09	3
novel_circ_0000422	71.5448	73.2145	0	71.5448	73.2145	1e-07	48.2531	1.4827	1.5173	2.07241e-09
novel_circ_0000423	0	0	114.068	1e-07	1e-07	114.068	38.0225	2.63002e-09	2.63002e-09	3
novel_circ_0000424	0	24.4048	0	1e-07	24.4048	1e-07	8.13495	1.22926e-08	3	1.22926e-08
novel_circ_0000425	0	24.4048	45.627	1e-07	24.4048	45.627	23.344	4.28376e-09	1.04545	1.95455
novel_circ_0000426	0	0	68.4406	1e-07	1e-07	68.4406	22.8135	4.38337e-09	4.38337e-09	3
novel_circ_0000429	0	0	0	1e-07	1e-07	1e-07	1e-07	1	1	1
novel_circ_0000430	0	24.4048	0	1e-07	24.4048	1e-07	8.13495	1.22926e-08	3	1.22926e-08
novel_circ_0000431	0	65.0796	0	1e-07	65.0796	1e-07	21.6932	4.60974e-09	3	4.60974e-09
novel_circ_0000434	0	56.9446	0	1e-07	56.9446	1e-07	18.9815	5.26828e-09	3	5.26828e-09
novel_circ_0000435	0	40.6747	0	1e-07	40.6747	1e-07	13.5582	7.37559e-09	3	7.37559e-09
novel_circ_0000436	0	40.6747	0	1e-07	40.6747	1e-07	13.5582	7.37559e-09	3	7.37559e-09
novel_circ_0000437	71.5448	178.969	0	71.5448	178.969	1e-07	83.5045	0.856777	2.14322	1.19754e-09
novel_circ_0000438	166.938	439.287	205.322	166.938	439.287	205.322	270.516	0.61711	1.62389	0.759001
novel_circ_0000442	0	0	68.4406	1e-07	1e-07	68.4406	22.8135	4.38337e-09	4.38337e-09	3
novel_circ_0000445	0	16.2699	0	1e-07	16.2699	1e-07	5.4233	1.8439e-08	3	1.8439e-08
novel_circ_0000448	0	0	0	1e-07	1e-07	1e-07	1e-07	1	1	1
novel_circ_0000451	0	0	0	1e-07	1e-07	1e-07	1e-07	1	1	1
novel_circ_0000452	0	0	0	1e-07	1e-07	1e-07	1e-07	1	1	1
novel_circ_0000453	0	32.5398	0	1e-07	32.5398	1e-07	10.8466	9.21948e-09	3	9.21948e-09
novel_circ_0000455	119.241	24.4048	0	119.241	24.4048	1e-07	47.882	2.49031	0.509687	2.08847e-09
novel_circ_0000456	0	24.4048	0	1e-07	24.4048	1e-07	8.13495	1.22926e-08	3	1.22926e-08
novel_circ_0000457	143.09	170.834	0	143.09	170.834	1e-07	104.641	1.36743	1.63257	9.55647e-10
novel_circ_0000458	71.5448	56.9446	68.4406	71.5448	56.9446	68.4406	65.6433	1.0899	0.867485	1.04261
novel_circ_0000459	0	0	91.2541	1e-07	1e-07	91.2541	30.418	3.28752e-09	3.28752e-09	3
novel_circ_0000460	0	32.5398	0	1e-07	32.5398	1e-07	10.8466	9.21948e-09	3	9.21948e-09
novel_circ_0000461	0	0	0	1e-07	1e-07	1e-07	1e-07	1	1	1
novel_circ_0000462	0	0	114.068	1e-07	1e-07	114.068	38.0225	2.63002e-09	2.63002e-09	3
novel_circ_0000464	0	16.2699	0	1e-07	16.2699	1e-07	5.4233	1.8439e-08	3	1.8439e-08
novel_circ_0000466	143.09	170.834	114.068	143.09	170.834	114.068	142.664	1.00299	1.19746	0.799556
novel_circ_0000467	0	105.754	250.949	1e-07	105.754	250.949	118.901	8.41036e-10	0.889431	2.11057
novel_circ_0000468	95.393	0	0	95.393	1e-07	1e-07	31.7977	3	3.14488e-09	3.14488e-09
novel_circ_0000469	0	40.6747	0	1e-07	40.6747	1e-07	13.5582	7.37559e-09	3	7.37559e-09
novel_circ_0000470	71.5448	0	0	71.5448	1e-07	1e-07	23.8483	3	4.19318e-09	4.19318e-09
novel_circ_0000471	47.6965	24.4048	0	47.6965	24.4048	1e-07	24.0338	1.98456	1.01544	4.16081e-09
novel_circ_0000472	0	65.0796	0	1e-07	65.0796	1e-07	21.6932	4.60974e-09	3	4.60974e-09
novel_circ_0000473	71.5448	138.294	0	71.5448	138.294	1e-07	69.9463	1.02285	1.97715	1.42967e-09
novel_circ_0000474	0	146.429	45.627	1e-07	146.429	45.627	64.0187	1.56204e-09	2.28729	0.712714
novel_circ_0000476	0	81.3495	45.627	1e-07	81.3495	45.627	42.3255	2.36264e-09	1.922	1.078
novel_circ_0000479	0	0	0	1e-07	1e-07	1e-07	1e-07	1	1	1
novel_circ_0000480	0	56.9446	0	1e-07	56.9446	1e-07	18.9815	5.26828e-09	3	5.26828e-09
novel_circ_0000481	166.938	73.2145	296.576	166.938	73.2145	296.576	178.909	0.933086	0.409227	1.65769
novel_circ_0000482	0	113.889	136.881	1e-07	113.889	136.881	83.5901	1.19631e-09	1.36247	1.63753
novel_circ_0000483	1526.29	1944.25	2737.62	1526.29	1944.25	2737.62	2069.39	0.737556	0.93953	1.32291
novel_circ_0000484	0	65.0796	91.2541	1e-07	65.0796	91.2541	52.1112	1.91897e-09	1.24886	1.75114
novel_circ_0000486	0	32.5398	0	1e-07	32.5398	1e-07	10.8466	9.21948e-09	3	9.21948e-09
novel_circ_0000488	214.634	357.938	182.508	214.634	357.938	182.508	251.693	0.852761	1.42212	0.725121
novel_circ_0000489	0	0	68.4406	1e-07	1e-07	68.4406	22.8135	4.38337e-09	4.38337e-09	3
novel_circ_0000490	1454.74	2090.68	752.846	1454.74	2090.68	752.846	1432.76	1.01535	1.4592	0.525453
novel_circ_0000492	0	0	136.881	1e-07	1e-07	136.881	45.627	2.19168e-09	2.19168e-09	3
novel_circ_0000494	0	73.2145	159.695	1e-07	73.2145	159.695	77.6364	1.28806e-09	0.943044	2.05696
novel_circ_0000495	0	73.2145	0	1e-07	73.2145	1e-07	24.4048	4.09755e-09	3	4.09755e-09
novel_circ_0000497	0	24.4048	0	1e-07	24.4048	1e-07	8.13495	1.22926e-08	3	1.22926e-08
novel_circ_0000498	0	56.9446	0	1e-07	56.9446	1e-07	18.9815	5.26828e-09	3	5.26828e-09
novel_circ_0000502	2098.65	1984.93	1505.69	2098.65	1984.93	1505.69	1863.09	1.12643	1.0654	0.80817
novel_circ_0000503	0	32.5398	0	1e-07	32.5398	1e-07	10.8466	9.21948e-09	3	9.21948e-09
novel_circ_0000504	47.6965	40.6747	0	47.6965	40.6747	1e-07	29.4571	1.61919	1.38081	3.39477e-09
novel_circ_0000508	0	0	159.695	1e-07	1e-07	159.695	53.2315	1.87859e-09	1.87859e-09	3
novel_circ_0000509	0	24.4048	0	1e-07	24.4048	1e-07	8.13495	1.22926e-08	3	1.22926e-08
novel_circ_0000512	5914.37	0	1140.68	5914.37	1e-07	1140.68	2351.68	2.51495	4.25228e-11	0.485047
novel_circ_0000516	0	73.2145	0	1e-07	73.2145	1e-07	24.4048	4.09755e-09	3	4.09755e-09
novel_circ_0000517	0	0	0	1e-07	1e-07	1e-07	1e-07	1	1	1
novel_circ_0000519	119.241	65.0796	45.627	119.241	65.0796	45.627	76.6493	1.55567	0.849056	0.59527
novel_circ_0000520	0	40.6747	0	1e-07	40.6747	1e-07	13.5582	7.37559e-09	3	7.37559e-09
novel_circ_0000521	0	73.2145	0	1e-07	73.2145	1e-07	24.4048	4.09755e-09	3	4.09755e-09
novel_circ_0000522	166.938	56.9446	0	166.938	56.9446	1e-07	74.6275	2.23695	0.763052	1.33999e-09
novel_circ_0000523	0	24.4048	0	1e-07	24.4048	1e-07	8.13495	1.22926e-08	3	1.22926e-08
novel_circ_0000524	0	105.754	0	1e-07	105.754	1e-07	35.2514	2.83676e-09	3	2.83676e-09
novel_circ_0000525	0	48.8097	0	1e-07	48.8097	1e-07	16.2699	6.14632e-09	3	6.14632e-09
novel_circ_0000526	0	48.8097	0	1e-07	48.8097	1e-07	16.2699	6.14632e-09	3	6.14632e-09
novel_circ_0000527	834.689	0	0	834.689	1e-07	1e-07	278.23	3	3.59415e-10	3.59415e-10
novel_circ_0000529	262.331	146.429	45.627	262.331	146.429	45.627	151.462	1.73199	0.966769	0.301244
novel_circ_0000530	0	195.239	68.4406	1e-07	195.239	68.4406	87.8931	1.13775e-09	2.22132	0.77868
novel_circ_0000533	0	97.6193	0	1e-07	97.6193	1e-07	32.5398	3.07316e-09	3	3.07316e-09
novel_circ_0000534	0	56.9446	0	1e-07	56.9446	1e-07	18.9815	5.26828e-09	3	5.26828e-09
novel_circ_0000535	357.724	593.851	433.457	357.724	593.851	433.457	461.677	0.774835	1.28629	0.938874
novel_circ_0000536	95.393	0	136.881	95.393	1e-07	136.881	77.4247	1.23207	1.29158e-09	1.76793
novel_circ_0000537	1287.81	0	228.135	1287.81	1e-07	228.135	505.314	2.54853	1.97897e-10	0.451472
novel_circ_0000539	71.5448	235.913	159.695	71.5448	235.913	159.695	155.718	0.459452	1.51501	1.02554
novel_circ_0000543	238.483	0	68.4406	238.483	1e-07	68.4406	102.308	2.33103	9.77443e-10	0.668968
novel_circ_0000544	0	0	0	1e-07	1e-07	1e-07	1e-07	1	1	1
novel_circ_0000546	0	122.024	0	1e-07	122.024	1e-07	40.6747	2.45853e-09	3	2.45853e-09
novel_circ_0000549	0	0	45.627	1e-07	1e-07	45.627	15.209	6.57505e-09	6.57505e-09	3
novel_circ_0000551	0	0	0	1e-07	1e-07	1e-07	1e-07	1	1	1
novel_circ_0000552	71.5448	0	250.949	71.5448	1e-07	250.949	107.498	0.665546	9.30251e-10	2.33445
novel_circ_0000555	0	227.778	0	1e-07	227.778	1e-07	75.9262	1.31707e-09	3	1.31707e-09
novel_circ_0000556	0	32.5398	0	1e-07	32.5398	1e-07	10.8466	9.21948e-09	3	9.21948e-09
novel_circ_0000560	14523.6	11340.1	9239.47	14523.6	11340.1	9239.47	11701.1	1.24122	0.969153	0.789627
novel_circ_0000561	47.6965	211.509	296.576	47.6965	211.509	296.576	185.26	0.257457	1.14168	1.60086
novel_circ_0000566	0	105.754	0	1e-07	105.754	1e-07	35.2514	2.83676e-09	3	2.83676e-09
novel_circ_0000567	0	40.6747	0	1e-07	40.6747	1e-07	13.5582	7.37559e-09	3	7.37559e-09
novel_circ_0000568	0	32.5398	0	1e-07	32.5398	1e-07	10.8466	9.21948e-09	3	9.21948e-09
novel_circ_0000569	548.51	1008.73	114.068	548.51	1008.73	114.068	557.104	0.984574	1.81067	0.204751
novel_circ_0000570	0	203.374	45.627	1e-07	203.374	45.627	83.0002	1.20482e-09	2.45028	0.549722
novel_circ_0000572	166.938	333.533	114.068	166.938	333.533	114.068	204.846	0.814943	1.62821	0.556845
novel_circ_0000573	0	16.2699	0	1e-07	16.2699	1e-07	5.4233	1.8439e-08	3	1.8439e-08
novel_circ_0000576	0	0	0	1e-07	1e-07	1e-07	1e-07	1	1	1
novel_circ_0000577	0	81.3495	0	1e-07	81.3495	1e-07	27.1165	3.68779e-09	3	3.68779e-09
novel_circ_0000578	0	536.906	0	1e-07	536.906	1e-07	178.969	5.58757e-10	3	5.58757e-10
novel_circ_0000579	47.6965	463.692	0	47.6965	463.692	1e-07	170.463	0.279806	2.72019	5.86638e-10
novel_circ_0000580	0	24.4048	0	1e-07	24.4048	1e-07	8.13495	1.22926e-08	3	1.22926e-08
novel_circ_0000581	0	300.993	0	1e-07	300.993	1e-07	100.331	9.96701e-10	3	9.96701e-10
novel_circ_0000582	47.6965	89.4844	159.695	47.6965	89.4844	159.695	98.9585	0.481985	0.904262	1.61375
novel_circ_0000583	119.241	138.294	0	119.241	138.294	1e-07	85.8451	1.38903	1.61097	1.16489e-09
novel_circ_0000584	0	65.0796	0	1e-07	65.0796	1e-07	21.6932	4.60974e-09	3	4.60974e-09
novel_circ_0000585	0	40.6747	0	1e-07	40.6747	1e-07	13.5582	7.37559e-09	3	7.37559e-09
novel_circ_0000587	71.5448	16.2699	0	71.5448	16.2699	1e-07	29.2716	2.44417	0.555826	3.41629e-09
novel_circ_0000589	47.6965	0	0	47.6965	1e-07	1e-07	15.8988	3	6.28977e-09	6.28977e-09
novel_circ_0000591	214.634	105.754	182.508	214.634	105.754	182.508	167.632	1.28039	0.630871	1.08874
novel_circ_0000593	0	0	0	1e-07	1e-07	1e-07	1e-07	1	1	1
novel_circ_0000596	95.393	0	182.508	95.393	1e-07	182.508	92.6337	1.02979	1.07952e-09	1.97021
novel_circ_0000599	0	0	0	1e-07	1e-07	1e-07	1e-07	1	1	1
novel_circ_0000600	47.6965	0	0	47.6965	1e-07	1e-07	15.8988	3	6.28977e-09	6.28977e-09
novel_circ_0000602	0	24.4048	0	1e-07	24.4048	1e-07	8.13495	1.22926e-08	3	1.22926e-08
novel_circ_0000603	381.572	187.104	159.695	381.572	187.104	159.695	242.79	1.57161	0.77064	0.657747
novel_circ_0000604	143.09	113.889	342.203	143.09	113.889	342.203	199.727	0.716425	0.570224	1.71335
novel_circ_0000605	0	0	0	1e-07	1e-07	1e-07	1e-07	1	1	1
novel_circ_0000606	0	24.4048	0	1e-07	24.4048	1e-07	8.13495	1.22926e-08	3	1.22926e-08
novel_circ_0000609	0	170.834	182.508	1e-07	170.834	182.508	117.781	8.49036e-10	1.45044	1.54956
novel_circ_0000612	0	0	68.4406	1e-07	1e-07	68.4406	22.8135	4.38337e-09	4.38337e-09	3
novel_circ_0000613	500.813	870.439	342.203	500.813	870.439	342.203	571.152	0.876848	1.52401	0.599145
novel_circ_0000615	667.751	24.4048	0	667.751	24.4048	1e-07	230.719	2.89422	0.105777	4.33428e-10
novel_circ_0000617	0	32.5398	0	1e-07	32.5398	1e-07	10.8466	9.21948e-09	3	9.21948e-09
novel_circ_0000618	0	97.6193	0	1e-07	97.6193	1e-07	32.5398	3.07316e-09	3	3.07316e-09
novel_circ_0000620	0	0	136.881	1e-07	1e-07	136.881	45.627	2.19168e-09	2.19168e-09	3
novel_circ_0000621	0	56.9446	0	1e-07	56.9446	1e-07	18.9815	5.26828e-09	3	5.26828e-09
novel_circ_0000622	71.5448	48.8097	0	71.5448	48.8097	1e-07	40.1181	1.78335	1.21665	2.49264e-09
novel_circ_0000623	0	48.8097	0	1e-07	48.8097	1e-07	16.2699	6.14632e-09	3	6.14632e-09
novel_circ_0000625	71.5448	0	136.881	71.5448	1e-07	136.881	69.4753	1.02979	1.43936e-09	1.97021
novel_circ_0000629	0	56.9446	0	1e-07	56.9446	1e-07	18.9815	5.26828e-09	3	5.26828e-09
novel_circ_0000630	0	130.159	0	1e-07	130.159	1e-07	43.3864	2.30487e-09	3	2.30487e-09
novel_circ_0000632	0	32.5398	0	1e-07	32.5398	1e-07	10.8466	9.21948e-09	3	9.21948e-09
novel_circ_0000633	119.241	16.2699	228.135	119.241	16.2699	228.135	121.215	0.983714	0.134223	1.88206
novel_circ_0000634	0	105.754	0	1e-07	105.754	1e-07	35.2514	2.83676e-09	3	2.83676e-09
novel_circ_0000636	47.6965	56.9446	91.2541	47.6965	56.9446	91.2541	65.2984	0.730439	0.872068	1.39749
novel_circ_0000637	47.6965	0	0	47.6965	1e-07	1e-07	15.8988	3	6.28977e-09	6.28977e-09
novel_circ_0000638	95.393	0	0	95.393	1e-07	1e-07	31.7977	3	3.14488e-09	3.14488e-09
novel_circ_0000639	47.6965	24.4048	0	47.6965	24.4048	1e-07	24.0338	1.98456	1.01544	4.16081e-09
novel_circ_0000642	0	32.5398	0	1e-07	32.5398	1e-07	10.8466	9.21948e-09	3	9.21948e-09
novel_circ_0000643	0	0	68.4406	1e-07	1e-07	68.4406	22.8135	4.38337e-09	4.38337e-09	3
novel_circ_0000644	0	73.2145	0	1e-07	73.2145	1e-07	24.4048	4.09755e-09	3	4.09755e-09
novel_circ_0000645	333.876	309.128	228.135	333.876	309.128	228.135	290.38	1.14979	1.06456	0.785645
novel_circ_0000646	0	16.2699	45.627	1e-07	16.2699	45.627	20.6323	4.84677e-09	0.788564	2.21144
novel_circ_0000648	0	24.4048	0	1e-07	24.4048	1e-07	8.13495	1.22926e-08	3	1.22926e-08
novel_circ_0000649	0	0	0	1e-07	1e-07	1e-07	1e-07	1	1	1
novel_circ_0000650	0	81.3495	0	1e-07	81.3495	1e-07	27.1165	3.68779e-09	3	3.68779e-09
novel_circ_0000655	0	32.5398	0	1e-07	32.5398	1e-07	10.8466	9.21948e-09	3	9.21948e-09
novel_circ_0000656	0	32.5398	0	1e-07	32.5398	1e-07	10.8466	9.21948e-09	3	9.21948e-09
novel_circ_0000662	95.393	0	0	95.393	1e-07	1e-07	31.7977	3	3.14488e-09	3.14488e-09
novel_circ_0000664	0	24.4048	0	1e-07	24.4048	1e-07	8.13495	1.22926e-08	3	1.22926e-08
novel_circ_0000670	0	40.6747	0	1e-07	40.6747	1e-07	13.5582	7.37559e-09	3	7.37559e-09
novel_circ_0000672	0	0	0	1e-07	1e-07	1e-07	1e-07	1	1	1
novel_circ_0000675	0	16.2699	0	1e-07	16.2699	1e-07	5.4233	1.8439e-08	3	1.8439e-08
novel_circ_0000678	0	73.2145	0	1e-07	73.2145	1e-07	24.4048	4.09755e-09	3	4.09755e-09
novel_circ_0000679	95.393	24.4048	0	95.393	24.4048	1e-07	39.9326	2.38885	0.61115	2.50422e-09
novel_circ_0000680	47.6965	0	0	47.6965	1e-07	1e-07	15.8988	3	6.28977e-09	6.28977e-09
novel_circ_0000681	0	32.5398	0	1e-07	32.5398	1e-07	10.8466	9.21948e-09	3	9.21948e-09
novel_circ_0000686	0	24.4048	45.627	1e-07	24.4048	45.627	23.344	4.28376e-09	1.04545	1.95455
novel_circ_0000688	0	24.4048	0	1e-07	24.4048	1e-07	8.13495	1.22926e-08	3	1.22926e-08
novel_circ_0000690	0	0	0	1e-07	1e-07	1e-07	1e-07	1	1	1
novel_circ_0000692	0	24.4048	0	1e-07	24.4048	1e-07	8.13495	1.22926e-08	3	1.22926e-08
novel_circ_0000694	0	203.374	91.2541	1e-07	203.374	91.2541	98.2092	1.01823e-09	2.07082	0.92918
novel_circ_0000697	0	32.5398	0	1e-07	32.5398	1e-07	10.8466	9.21948e-09	3	9.21948e-09
novel_circ_0000698	0	0	0	1e-07	1e-07	1e-07	1e-07	1	1	1
novel_circ_0000699	0	40.6747	0	1e-07	40.6747	1e-07	13.5582	7.37559e-09	3	7.37559e-09
novel_circ_0000700	0	105.754	0	1e-07	105.754	1e-07	35.2514	2.83676e-09	3	2.83676e-09
novel_circ_0000701	0	16.2699	0	1e-07	16.2699	1e-07	5.4233	1.8439e-08	3	1.8439e-08
novel_circ_0000702	95.393	56.9446	45.627	95.393	56.9446	45.627	65.9882	1.44561	0.862951	0.691442
novel_circ_0000703	739.296	561.311	615.965	739.296	561.311	615.965	638.857	1.15722	0.878617	0.964167
novel_circ_0000706	0	24.4048	0	1e-07	24.4048	1e-07	8.13495	1.22926e-08	3	1.22926e-08
novel_circ_0000707	0	73.2145	45.627	1e-07	73.2145	45.627	39.6138	2.52437e-09	1.8482	1.1518
novel_circ_0000708	143.09	227.778	136.881	143.09	227.778	136.881	169.25	0.845435	1.34581	0.808752
novel_circ_0000709	0	24.4048	0	1e-07	24.4048	1e-07	8.13495	1.22926e-08	3	1.22926e-08
novel_circ_0000710	2313.28	5767.68	2463.86	2313.28	5767.68	2463.86	3514.94	0.658128	1.6409	0.700968
novel_circ_0000711	0	0	0	1e-07	1e-07	1e-07	1e-07	1	1	1
novel_circ_0000719	0	479.962	387.83	1e-07	479.962	387.83	289.264	3.45705e-10	1.65925	1.34075
novel_circ_0000722	71.5448	0	0	71.5448	1e-07	1e-07	23.8483	3	4.19318e-09	4.19318e-09
novel_circ_0000723	0	73.2145	0	1e-07	73.2145	1e-07	24.4048	4.09755e-09	3	4.09755e-09
novel_circ_0000725	143.09	32.5398	68.4406	143.09	32.5398	68.4406	81.3566	1.75879	0.399965	0.841241
novel_circ_0000726	71.5448	130.159	0	71.5448	130.159	1e-07	67.2346	1.06411	1.93589	1.48733e-09
novel_circ_0000727	0	16.2699	0	1e-07	16.2699	1e-07	5.4233	1.8439e-08	3	1.8439e-08
novel_circ_0000729	0	32.5398	0	1e-07	32.5398	1e-07	10.8466	9.21948e-09	3	9.21948e-09
novel_circ_0000731	190.786	73.2145	114.068	190.786	73.2145	114.068	126.023	1.5139	0.580963	0.905135
novel_circ_0000732	71.5448	203.374	296.576	71.5448	203.374	296.576	190.498	0.375567	1.06759	1.55684
novel_circ_0000734	71.5448	48.8097	68.4406	71.5448	48.8097	68.4406	62.9317	1.13686	0.775598	1.08754
novel_circ_0000735	166.938	146.429	0	166.938	146.429	1e-07	104.456	1.59817	1.40183	9.57344e-10
novel_circ_0000736	0	16.2699	45.627	1e-07	16.2699	45.627	20.6323	4.84677e-09	0.788564	2.21144
novel_circ_0000737	0	113.889	0	1e-07	113.889	1e-07	37.9631	2.63414e-09	3	2.63414e-09
novel_circ_0000738	95.393	309.128	228.135	95.393	309.128	228.135	210.885	0.452345	1.46586	1.0818
novel_circ_0000740	0	0	136.881	1e-07	1e-07	136.881	45.627	2.19168e-09	2.19168e-09	3
novel_circ_0000741	0	105.754	114.068	1e-07	105.754	114.068	73.274	1.36474e-09	1.44327	1.55673
novel_circ_0000742	0	56.9446	0	1e-07	56.9446	1e-07	18.9815	5.26828e-09	3	5.26828e-09
novel_circ_0000744	0	32.5398	0	1e-07	32.5398	1e-07	10.8466	9.21948e-09	3	9.21948e-09
novel_circ_0000745	0	24.4048	0	1e-07	24.4048	1e-07	8.13495	1.22926e-08	3	1.22926e-08
novel_circ_0000746	0	40.6747	0	1e-07	40.6747	1e-07	13.5582	7.37559e-09	3	7.37559e-09
novel_circ_0000749	0	0	45.627	1e-07	1e-07	45.627	15.209	6.57505e-09	6.57505e-09	3
novel_circ_0000750	0	16.2699	68.4406	1e-07	16.2699	68.4406	28.2368	3.54148e-09	0.576194	2.42381
novel_circ_0000752	0	0	0	1e-07	1e-07	1e-07	1e-07	1	1	1
novel_circ_0000753	71.5448	24.4048	0	71.5448	24.4048	1e-07	31.9832	2.23695	0.763052	3.12664e-09
novel_circ_0000756	47.6965	89.4844	0	47.6965	89.4844	1e-07	45.727	1.04307	1.95693	2.18689e-09
novel_circ_0000758	310.027	0	159.695	310.027	1e-07	159.695	156.574	1.98007	6.38676e-10	1.01993
novel_circ_0000759	190.786	406.747	136.881	190.786	406.747	136.881	244.805	0.77934	1.66152	0.559144
novel_circ_0000760	0	0	68.4406	1e-07	1e-07	68.4406	22.8135	4.38337e-09	4.38337e-09	3
novel_circ_0000762	238.483	211.509	410.643	238.483	211.509	410.643	286.878	0.831303	0.737277	1.43142
novel_circ_0000763	0	40.6747	0	1e-07	40.6747	1e-07	13.5582	7.37559e-09	3	7.37559e-09
novel_circ_0000765	95.393	0	0	95.393	1e-07	1e-07	31.7977	3	3.14488e-09	3.14488e-09
novel_circ_0000766	71.5448	0	0	71.5448	1e-07	1e-07	23.8483	3	4.19318e-09	4.19318e-09
novel_circ_0000768	0	0	0	1e-07	1e-07	1e-07	1e-07	1	1	1
novel_circ_0000769	0	40.6747	0	1e-07	40.6747	1e-07	13.5582	7.37559e-09	3	7.37559e-09
novel_circ_0000770	119.241	0	0	119.241	1e-07	1e-07	39.7471	3	2.51591e-09	2.51591e-09
novel_circ_0000775	71.5448	0	0	71.5448	1e-07	1e-07	23.8483	3	4.19318e-09	4.19318e-09
novel_circ_0000776	0	48.8097	0	1e-07	48.8097	1e-07	16.2699	6.14632e-09	3	6.14632e-09
novel_circ_0000780	0	40.6747	0	1e-07	40.6747	1e-07	13.5582	7.37559e-09	3	7.37559e-09
novel_circ_0000782	0	0	0	1e-07	1e-07	1e-07	1e-07	1	1	1
novel_circ_0000785	0	40.6747	0	1e-07	40.6747	1e-07	13.5582	7.37559e-09	3	7.37559e-09
novel_circ_0000789	0	0	0	1e-07	1e-07	1e-07	1e-07	1	1	1
novel_circ_0000790	0	24.4048	0	1e-07	24.4048	1e-07	8.13495	1.22926e-08	3	1.22926e-08
novel_circ_0000794	47.6965	122.024	136.881	47.6965	122.024	136.881	102.201	0.466695	1.19397	1.33934
novel_circ_0000796	143.09	73.2145	228.135	143.09	73.2145	228.135	148.146	0.965866	0.494204	1.53993
novel_circ_0000797	0	81.3495	0	1e-07	81.3495	1e-07	27.1165	3.68779e-09	3	3.68779e-09
novel_circ_0000798	0	0	0	1e-07	1e-07	1e-07	1e-07	1	1	1
novel_circ_0000799	0	16.2699	0	1e-07	16.2699	1e-07	5.4233	1.8439e-08	3	1.8439e-08
novel_circ_0000800	0	32.5398	0	1e-07	32.5398	1e-07	10.8466	9.21948e-09	3	9.21948e-09
novel_circ_0000804	0	0	0	1e-07	1e-07	1e-07	1e-07	1	1	1
novel_circ_0000808	0	0	273.762	1e-07	1e-07	273.762	91.2541	1.09584e-09	1.09584e-09	3
novel_circ_0000812	119.241	65.0796	0	119.241	65.0796	1e-07	61.4403	1.94077	1.05923	1.6276e-09
novel_circ_0000814	0	56.9446	0	1e-07	56.9446	1e-07	18.9815	5.26828e-09	3	5.26828e-09
novel_circ_0000818	0	56.9446	0	1e-07	56.9446	1e-07	18.9815	5.26828e-09	3	5.26828e-09
novel_circ_0000819	0	0	0	1e-07	1e-07	1e-07	1e-07	1	1	1
novel_circ_0000820	143.09	268.453	205.322	143.09	268.453	205.322	205.621	0.695888	1.30557	0.998542
novel_circ_0000822	0	0	0	1e-07	1e-07	1e-07	1e-07	1	1	1
novel_circ_0000824	119.241	32.5398	45.627	119.241	32.5398	45.627	65.8027	1.8121	0.494505	0.693392
novel_circ_0000825	95.393	382.342	250.949	95.393	382.342	250.949	242.895	0.392734	1.57411	1.03316
novel_circ_0000826	0	16.2699	0	1e-07	16.2699	1e-07	5.4233	1.8439e-08	3	1.8439e-08
novel_circ_0000828	47.6965	0	45.627	47.6965	1e-07	45.627	31.1079	1.53326	3.21462e-09	1.46674
novel_circ_0000829	71.5448	56.9446	68.4406	71.5448	56.9446	68.4406	65.6433	1.0899	0.867485	1.04261
novel_circ_0000831	214.634	65.0796	114.068	214.634	65.0796	114.068	131.26	1.63518	0.495805	0.869017
novel_circ_0000832	47.6965	0	0	47.6965	1e-07	1e-07	15.8988	3	6.28977e-09	6.28977e-09
novel_circ_0000833	0	32.5398	0	1e-07	32.5398	1e-07	10.8466	9.21948e-09	3	9.21948e-09
novel_circ_0000837	5008.13	0	2965.76	5008.13	1e-07	2965.76	2657.96	1.8842	3.76228e-11	1.1158
novel_circ_0000842	0	0	0	1e-07	1e-07	1e-07	1e-07	1	1	1
novel_circ_0000844	0	0	114.068	1e-07	1e-07	114.068	38.0225	2.63002e-09	2.63002e-09	3
novel_circ_0000846	0	0	0	1e-07	1e-07	1e-07	1e-07	1	1	1
novel_circ_0000847	0	0	0	1e-07	1e-07	1e-07	1e-07	1	1	1
novel_circ_0000852	0	0	0	1e-07	1e-07	1e-07	1e-07	1	1	1
novel_circ_0000854	47.6965	0	0	47.6965	1e-07	1e-07	15.8988	3	6.28977e-09	6.28977e-09
novel_circ_0000855	0	16.2699	0	1e-07	16.2699	1e-07	5.4233	1.8439e-08	3	1.8439e-08
novel_circ_0000858	119.241	0	0	119.241	1e-07	1e-07	39.7471	3	2.51591e-09	2.51591e-09
novel_circ_0000859	71.5448	16.2699	0	71.5448	16.2699	1e-07	29.2716	2.44417	0.555826	3.41629e-09
novel_circ_0000861	0	0	0	1e-07	1e-07	1e-07	1e-07	1	1	1
novel_circ_0000862	0	81.3495	114.068	1e-07	81.3495	114.068	65.139	1.53518e-09	1.24886	1.75114
novel_circ_0000863	0	105.754	136.881	1e-07	105.754	136.881	80.8785	1.23642e-09	1.30757	1.69243
novel_circ_0000864	95.393	349.803	114.068	95.393	349.803	114.068	186.421	0.511707	1.87641	0.611881
novel_circ_0000865	0	0	91.2541	1e-07	1e-07	91.2541	30.418	3.28752e-09	3.28752e-09	3
novel_circ_0000867	47.6965	48.8097	0	47.6965	48.8097	1e-07	32.1687	1.4827	1.5173	3.10861e-09
novel_circ_0000868	0	178.969	0	1e-07	178.969	1e-07	59.6563	1.67627e-09	3	1.67627e-09
novel_circ_0000869	0	203.374	0	1e-07	203.374	1e-07	67.7912	1.47512e-09	3	1.47512e-09
novel_circ_0000870	0	32.5398	0	1e-07	32.5398	1e-07	10.8466	9.21948e-09	3	9.21948e-09
novel_circ_0000871	0	56.9446	0	1e-07	56.9446	1e-07	18.9815	5.26828e-09	3	5.26828e-09
novel_circ_0000876	0	24.4048	0	1e-07	24.4048	1e-07	8.13495	1.22926e-08	3	1.22926e-08
novel_circ_0000877	71.5448	40.6747	0	71.5448	40.6747	1e-07	37.4065	1.91263	1.08737	2.67333e-09
novel_circ_0000880	0	16.2699	0	1e-07	16.2699	1e-07	5.4233	1.8439e-08	3	1.8439e-08
novel_circ_0000882	0	73.2145	0	1e-07	73.2145	1e-07	24.4048	4.09755e-09	3	4.09755e-09
novel_circ_0000883	0	40.6747	0	1e-07	40.6747	1e-07	13.5582	7.37559e-09	3	7.37559e-09
novel_circ_0000888	0	0	91.2541	1e-07	1e-07	91.2541	30.418	3.28752e-09	3.28752e-09	3
novel_circ_0000889	0	16.2699	0	1e-07	16.2699	1e-07	5.4233	1.8439e-08	3	1.8439e-08
novel_circ_0000892	190.786	154.564	91.2541	190.786	154.564	91.2541	145.535	1.31093	1.06204	0.627026
novel_circ_0000893	119.241	16.2699	0	119.241	16.2699	1e-07	45.1704	2.63981	0.360189	2.21384e-09
novel_circ_0000894	238.483	32.5398	250.949	238.483	32.5398	250.949	173.99	1.37067	0.187021	1.44231
novel_circ_0000895	0	81.3495	0	1e-07	81.3495	1e-07	27.1165	3.68779e-09	3	3.68779e-09
novel_circ_0000896	0	32.5398	0	1e-07	32.5398	1e-07	10.8466	9.21948e-09	3	9.21948e-09
novel_circ_0000899	381.572	1993.06	958.168	381.572	1993.06	958.168	1110.93	0.34347	1.79404	0.862489
novel_circ_0000900	0	48.8097	0	1e-07	48.8097	1e-07	16.2699	6.14632e-09	3	6.14632e-09
novel_circ_0000901	0	0	0	1e-07	1e-07	1e-07	1e-07	1	1	1
novel_circ_0000903	286.179	406.747	387.83	286.179	406.747	387.83	360.252	0.794386	1.12906	1.07655
novel_circ_0000905	0	1000.6	250.949	1e-07	1000.6	250.949	417.182	2.39703e-10	2.39847	0.601532
novel_circ_0000906	0	0	0	1e-07	1e-07	1e-07	1e-07	1	1	1
novel_circ_0000907	0	113.889	0	1e-07	113.889	1e-07	37.9631	2.63414e-09	3	2.63414e-09
novel_circ_0000908	0	0	114.068	1e-07	1e-07	114.068	38.0225	2.63002e-09	2.63002e-09	3
novel_circ_0000909	0	24.4048	0	1e-07	24.4048	1e-07	8.13495	1.22926e-08	3	1.22926e-08
novel_circ_0000912	0	32.5398	114.068	1e-07	32.5398	114.068	48.8691	2.04628e-09	0.665856	2.33414
novel_circ_0000913	310.027	178.969	0	310.027	178.969	1e-07	162.999	1.90202	1.09798	6.13502e-10
novel_circ_0000914	0	16.2699	0	1e-07	16.2699	1e-07	5.4233	1.8439e-08	3	1.8439e-08
novel_circ_0000915	190.786	154.564	0	190.786	154.564	1e-07	115.117	1.65733	1.34267	8.68684e-10
novel_circ_0000916	95.393	97.6193	0	95.393	97.6193	1e-07	64.3375	1.4827	1.5173	1.5543e-09
novel_circ_0000917	0	56.9446	0	1e-07	56.9446	1e-07	18.9815	5.26828e-09	3	5.26828e-09
novel_circ_0000922	0	48.8097	0	1e-07	48.8097	1e-07	16.2699	6.14632e-09	3	6.14632e-09
novel_circ_0000923	214.634	146.429	114.068	214.634	146.429	114.068	158.377	1.35521	0.92456	0.720228
novel_circ_0000926	0	0	0	1e-07	1e-07	1e-07	1e-07	1	1	1
novel_circ_0000928	0	0	0	1e-07	1e-07	1e-07	1e-07	1	1	1
novel_circ_0000929	0	24.4048	0	1e-07	24.4048	1e-07	8.13495	1.22926e-08	3	1.22926e-08
novel_circ_0000930	47.6965	0	0	47.6965	1e-07	1e-07	15.8988	3	6.28977e-09	6.28977e-09
novel_circ_0000932	238.483	32.5398	91.2541	238.483	32.5398	91.2541	120.759	1.97487	0.269461	0.755672
novel_circ_0000934	47.6965	0	68.4406	47.6965	1e-07	68.4406	38.7124	1.23207	2.58315e-09	1.76793
novel_circ_0000939	71.5448	0	0	71.5448	1e-07	1e-07	23.8483	3	4.19318e-09	4.19318e-09
novel_circ_0000941	0	24.4048	0	1e-07	24.4048	1e-07	8.13495	1.22926e-08	3	1.22926e-08
novel_circ_0000944	286.179	1228.38	730.033	286.179	1228.38	730.033	748.196	0.382492	1.64178	0.975724
novel_circ_0000945	0	1936.12	570.338	1e-07	1936.12	570.338	835.485	1.19691e-10	2.31736	0.682643
novel_circ_0000947	262.331	431.152	319.389	262.331	431.152	319.389	337.624	0.776991	1.27702	0.945991
novel_circ_0000948	0	488.097	91.2541	1e-07	488.097	91.2541	193.117	5.17821e-10	2.52747	0.472533
novel_circ_0000949	95.393	1326	250.949	95.393	1326	250.949	557.446	0.171125	2.3787	0.450176
novel_circ_0000951	0	268.453	159.695	1e-07	268.453	159.695	142.716	7.00693e-10	1.88103	1.11897
novel_circ_0000952	333.876	0	228.135	333.876	1e-07	228.135	187.337	1.78222	5.33798e-10	1.21778
novel_circ_0000954	0	0	0	1e-07	1e-07	1e-07	1e-07	1	1	1
novel_circ_0000957	0	40.6747	0	1e-07	40.6747	1e-07	13.5582	7.37559e-09	3	7.37559e-09
novel_circ_0000958	0	24.4048	0	1e-07	24.4048	1e-07	8.13495	1.22926e-08	3	1.22926e-08
novel_circ_0000959	0	203.374	0	1e-07	203.374	1e-07	67.7912	1.47512e-09	3	1.47512e-09
novel_circ_0000960	0	24.4048	0	1e-07	24.4048	1e-07	8.13495	1.22926e-08	3	1.22926e-08
novel_circ_0000966	0	0	0	1e-07	1e-07	1e-07	1e-07	1	1	1
novel_circ_0000969	0	16.2699	0	1e-07	16.2699	1e-07	5.4233	1.8439e-08	3	1.8439e-08
novel_circ_0000970	572.358	561.311	0	572.358	561.311	1e-07	377.89	1.51462	1.48538	2.64627e-10
novel_circ_0000971	47.6965	504.367	0	47.6965	504.367	1e-07	184.021	0.259191	2.74081	5.43416e-10
novel_circ_0000973	0	40.6747	0	1e-07	40.6747	1e-07	13.5582	7.37559e-09	3	7.37559e-09
novel_circ_0000978	0	40.6747	0	1e-07	40.6747	1e-07	13.5582	7.37559e-09	3	7.37559e-09
novel_circ_0000979	0	32.5398	0	1e-07	32.5398	1e-07	10.8466	9.21948e-09	3	9.21948e-09
novel_circ_0000983	0	24.4048	91.2541	1e-07	24.4048	91.2541	38.553	2.59383e-09	0.633021	2.36698
novel_circ_0000984	119.241	65.0796	0	119.241	65.0796	1e-07	61.4403	1.94077	1.05923	1.6276e-09
novel_circ_0000985	0	0	45.627	1e-07	1e-07	45.627	15.209	6.57505e-09	6.57505e-09	3
novel_circ_0000986	71.5448	89.4844	68.4406	71.5448	89.4844	68.4406	76.4899	0.935349	1.16989	0.894766
novel_circ_0000987	0	0	0	1e-07	1e-07	1e-07	1e-07	1	1	1
novel_circ_0000988	0	32.5398	0	1e-07	32.5398	1e-07	10.8466	9.21948e-09	3	9.21948e-09
novel_circ_0000990	0	1000.6	296.576	1e-07	1000.6	296.576	432.391	2.31272e-10	2.3141	0.685897
novel_circ_0000991	0	0	0	1e-07	1e-07	1e-07	1e-07	1	1	1
novel_circ_0000992	262.331	268.453	0	262.331	268.453	1e-07	176.928	1.4827	1.5173	5.65202e-10
novel_circ_0000994	0	0	0	1e-07	1e-07	1e-07	1e-07	1	1	1
novel_circ_0000995	166.938	32.5398	0	166.938	32.5398	1e-07	66.4925	2.51063	0.489375	1.50393e-09
novel_circ_0000998	0	40.6747	0	1e-07	40.6747	1e-07	13.5582	7.37559e-09	3	7.37559e-09
novel_circ_0000999	0	24.4048	0	1e-07	24.4048	1e-07	8.13495	1.22926e-08	3	1.22926e-08
novel_circ_0001000	333.876	504.367	0	333.876	504.367	1e-07	279.414	1.19491	1.80509	3.57892e-10
novel_circ_0001004	0	0	0	1e-07	1e-07	1e-07	1e-07	1	1	1
novel_circ_0001005	214.634	0	0	214.634	1e-07	1e-07	71.5448	3	1.39773e-09	1.39773e-09
novel_circ_0001007	0	0	91.2541	1e-07	1e-07	91.2541	30.418	3.28752e-09	3.28752e-09	3
novel_circ_0001008	0	0	0	1e-07	1e-07	1e-07	1e-07	1	1	1
novel_circ_0001010	0	81.3495	0	1e-07	81.3495	1e-07	27.1165	3.68779e-09	3	3.68779e-09
novel_circ_0001012	0	32.5398	0	1e-07	32.5398	1e-07	10.8466	9.21948e-09	3	9.21948e-09
novel_circ_0001013	71.5448	211.509	273.762	71.5448	211.509	273.762	185.605	0.385468	1.13956	1.47497
novel_circ_0001015	0	0	0	1e-07	1e-07	1e-07	1e-07	1	1	1
novel_circ_0001016	47.6965	170.834	45.627	47.6965	170.834	45.627	88.0525	0.541683	1.94014	0.51818
novel_circ_0001020	0	40.6747	0	1e-07	40.6747	1e-07	13.5582	7.37559e-09	3	7.37559e-09
novel_circ_0001021	119.241	48.8097	91.2541	119.241	48.8097	91.2541	86.435	1.37955	0.564698	1.05575
novel_circ_0001022	0	24.4048	0	1e-07	24.4048	1e-07	8.13495	1.22926e-08	3	1.22926e-08
novel_circ_0001023	0	32.5398	0	1e-07	32.5398	1e-07	10.8466	9.21948e-09	3	9.21948e-09
novel_circ_0001025	166.938	0	319.389	166.938	1e-07	319.389	162.109	1.02979	6.16869e-10	1.97021
novel_circ_0001027	0	0	0	1e-07	1e-07	1e-07	1e-07	1	1	1
novel_circ_0001029	0	32.5398	0	1e-07	32.5398	1e-07	10.8466	9.21948e-09	3	9.21948e-09
novel_circ_0001030	0	56.9446	0	1e-07	56.9446	1e-07	18.9815	5.26828e-09	3	5.26828e-09
novel_circ_0001031	0	40.6747	0	1e-07	40.6747	1e-07	13.5582	7.37559e-09	3	7.37559e-09
novel_circ_0001032	0	0	0	1e-07	1e-07	1e-07	1e-07	1	1	1
novel_circ_0001034	0	40.6747	0	1e-07	40.6747	1e-07	13.5582	7.37559e-09	3	7.37559e-09
novel_circ_0001035	0	40.6747	0	1e-07	40.6747	1e-07	13.5582	7.37559e-09	3	7.37559e-09
novel_circ_0001036	95.393	56.9446	0	95.393	56.9446	1e-07	50.7792	1.87858	1.12142	1.96931e-09
novel_circ_0001037	0	65.0796	68.4406	1e-07	65.0796	68.4406	44.5067	2.24685e-09	1.46224	1.53776
novel_circ_0001038	47.6965	0	0	47.6965	1e-07	1e-07	15.8988	3	6.28977e-09	6.28977e-09
novel_circ_0001039	357.724	268.453	456.27	357.724	268.453	456.27	360.816	0.991431	0.744017	1.26455
novel_circ_0001040	381.572	0	0	381.572	1e-07	1e-07	127.191	3	7.86221e-10	7.86221e-10
novel_circ_0001041	166.938	32.5398	0	166.938	32.5398	1e-07	66.4925	2.51063	0.489375	1.50393e-09
novel_circ_0001042	333.876	0	250.949	333.876	1e-07	250.949	194.941	1.7127	5.12975e-10	1.2873
novel_circ_0001043	0	0	0	1e-07	1e-07	1e-07	1e-07	1	1	1
novel_circ_0001044	238.483	0	0	238.483	1e-07	1e-07	79.4942	3	1.25795e-09	1.25795e-09
novel_circ_0001045	0	0	0	1e-07	1e-07	1e-07	1e-07	1	1	1
novel_circ_0001046	238.483	56.9446	0	238.483	56.9446	1e-07	98.4757	2.42174	0.57826	1.01548e-09
novel_circ_0001047	0	0	0	1e-07	1e-07	1e-07	1e-07	1	1	1
novel_circ_0001048	143.09	0	0	143.09	1e-07	1e-07	47.6965	3	2.09659e-09	2.09659e-09
novel_circ_0001050	1025.48	113.889	0	1025.48	113.889	1e-07	379.788	2.70012	0.299876	2.63305e-10
novel_circ_0001051	0	0	0	1e-07	1e-07	1e-07	1e-07	1	1	1
novel_circ_0001052	6152.85	2513.7	4653.96	6152.85	2513.7	4653.96	4440.17	1.38572	0.566127	1.04815
novel_circ_0001054	310.027	0	0	310.027	1e-07	1e-07	103.342	3	9.67657e-10	9.67657e-10
novel_circ_0001057	119.241	0	0	119.241	1e-07	1e-07	39.7471	3	2.51591e-09	2.51591e-09
novel_circ_0001058	214.634	32.5398	0	214.634	32.5398	1e-07	82.3914	2.60506	0.394942	1.21372e-09
novel_circ_0001059	0	0	0	1e-07	1e-07	1e-07	1e-07	1	1	1
novel_circ_0001060	0	0	0	1e-07	1e-07	1e-07	1e-07	1	1	1
novel_circ_0001062	0	0	0	1e-07	1e-07	1e-07	1e-07	1	1	1
novel_circ_0001063	166.938	48.8097	0	166.938	48.8097	1e-07	71.9158	2.32129	0.678706	1.39051e-09
novel_circ_0001064	0	105.754	0	1e-07	105.754	1e-07	35.2514	2.83676e-09	3	2.83676e-09
novel_circ_0001065	0	32.5398	0	1e-07	32.5398	1e-07	10.8466	9.21948e-09	3	9.21948e-09
novel_circ_0001066	0	81.3495	0	1e-07	81.3495	1e-07	27.1165	3.68779e-09	3	3.68779e-09
novel_circ_0001067	47.6965	691.47	410.643	47.6965	691.47	410.643	383.27	0.124446	1.80413	1.07142
novel_circ_0001068	0	122.024	91.2541	1e-07	122.024	91.2541	71.0927	1.40661e-09	1.71641	1.28359
novel_circ_0001069	71.5448	707.74	387.83	71.5448	707.74	387.83	389.038	0.183902	1.8192	0.996894
novel_circ_0001072	0	16.2699	0	1e-07	16.2699	1e-07	5.4233	1.8439e-08	3	1.8439e-08
novel_circ_0001073	0	16.2699	0	1e-07	16.2699	1e-07	5.4233	1.8439e-08	3	1.8439e-08
novel_circ_0001074	95.393	32.5398	0	95.393	32.5398	1e-07	42.6443	2.23695	0.763052	2.34498e-09
novel_circ_0001076	453.117	626.391	730.033	453.117	626.391	730.033	603.18	0.751213	1.03848	1.21031
novel_circ_0001078	0	0	0	1e-07	1e-07	1e-07	1e-07	1	1	1
novel_circ_0001079	0	56.9446	68.4406	1e-07	56.9446	68.4406	41.7951	2.39263e-09	1.36247	1.63753
novel_circ_0001080	95.393	32.5398	0	95.393	32.5398	1e-07	42.6443	2.23695	0.763052	2.34498e-09
novel_circ_0001081	47.6965	0	45.627	47.6965	1e-07	45.627	31.1079	1.53326	3.21462e-09	1.46674
novel_circ_0001083	143.09	0	0	143.09	1e-07	1e-07	47.6965	3	2.09659e-09	2.09659e-09
novel_circ_0001086	0	40.6747	0	1e-07	40.6747	1e-07	13.5582	7.37559e-09	3	7.37559e-09
novel_circ_0001088	0	48.8097	296.576	1e-07	48.8097	296.576	115.128	8.68595e-10	0.423958	2.57604
novel_circ_0001089	262.331	16.2699	0	262.331	16.2699	1e-07	92.8669	2.8248	0.175196	1.07681e-09
novel_circ_0001090	0	0	68.4406	1e-07	1e-07	68.4406	22.8135	4.38337e-09	4.38337e-09	3
novel_circ_0001091	0	24.4048	0	1e-07	24.4048	1e-07	8.13495	1.22926e-08	3	1.22926e-08
novel_circ_0001093	0	56.9446	0	1e-07	56.9446	1e-07	18.9815	5.26828e-09	3	5.26828e-09
novel_circ_0001095	0	162.699	0	1e-07	162.699	1e-07	54.233	1.8439e-09	3	1.8439e-09
novel_circ_0001099	0	24.4048	0	1e-07	24.4048	1e-07	8.13495	1.22926e-08	3	1.22926e-08
novel_circ_0001100	0	24.4048	0	1e-07	24.4048	1e-07	8.13495	1.22926e-08	3	1.22926e-08
novel_circ_0001102	0	89.4844	0	1e-07	89.4844	1e-07	29.8281	3.35254e-09	3	3.35254e-09
novel_circ_0001103	0	0	0	1e-07	1e-07	1e-07	1e-07	1	1	1
novel_circ_0001104	190.786	309.128	319.389	190.786	309.128	319.389	273.101	0.698591	1.13192	1.16949
novel_circ_0001105	47.6965	56.9446	0	47.6965	56.9446	1e-07	34.8804	1.36743	1.63257	2.86694e-09
novel_circ_0001107	0	81.3495	0	1e-07	81.3495	1e-07	27.1165	3.68779e-09	3	3.68779e-09
novel_circ_0001108	0	48.8097	0	1e-07	48.8097	1e-07	16.2699	6.14632e-09	3	6.14632e-09
novel_circ_0001109	1192.41	789.09	775.66	1192.41	789.09	775.66	919.054	1.29744	0.858589	0.843976
novel_circ_0001110	47.6965	32.5398	0	47.6965	32.5398	1e-07	26.7454	1.78335	1.21665	3.73896e-09
novel_circ_0001112	0	40.6747	0	1e-07	40.6747	1e-07	13.5582	7.37559e-09	3	7.37559e-09
novel_circ_0001113	333.876	65.0796	68.4406	333.876	65.0796	68.4406	155.799	2.143	0.417716	0.439289
novel_circ_0001114	71.5448	16.2699	68.4406	71.5448	16.2699	68.4406	52.0851	1.37361	0.312371	1.31401
novel_circ_0001115	6844.45	1797.82	4083.62	6844.45	1797.82	4083.62	4241.96	1.61351	0.423818	0.962672
novel_circ_0001117	0	73.2145	0	1e-07	73.2145	1e-07	24.4048	4.09755e-09	3	4.09755e-09
novel_circ_0001119	71.5448	187.104	182.508	71.5448	187.104	182.508	147.052	0.486526	1.27236	1.24111
novel_circ_0001120	0	0	68.4406	1e-07	1e-07	68.4406	22.8135	4.38337e-09	4.38337e-09	3
novel_circ_0001122	71.5448	0	0	71.5448	1e-07	1e-07	23.8483	3	4.19318e-09	4.19318e-09
novel_circ_0001124	0	32.5398	0	1e-07	32.5398	1e-07	10.8466	9.21948e-09	3	9.21948e-09
novel_circ_0001126	0	24.4048	68.4406	1e-07	24.4048	68.4406	30.9485	3.23118e-09	0.788564	2.21144
novel_circ_0001127	0	0	0	1e-07	1e-07	1e-07	1e-07	1	1	1
novel_circ_0001128	0	65.0796	0	1e-07	65.0796	1e-07	21.6932	4.60974e-09	3	4.60974e-09
novel_circ_0001129	0	48.8097	0	1e-07	48.8097	1e-07	16.2699	6.14632e-09	3	6.14632e-09
novel_circ_0001130	0	89.4844	0	1e-07	89.4844	1e-07	29.8281	3.35254e-09	3	3.35254e-09
novel_circ_0001131	0	0	68.4406	1e-07	1e-07	68.4406	22.8135	4.38337e-09	4.38337e-09	3
novel_circ_0001132	0	32.5398	0	1e-07	32.5398	1e-07	10.8466	9.21948e-09	3	9.21948e-09
novel_circ_0001133	0	24.4048	0	1e-07	24.4048	1e-07	8.13495	1.22926e-08	3	1.22926e-08
novel_circ_0001135	143.09	0	91.2541	143.09	1e-07	91.2541	78.1145	1.83179	1.28017e-09	1.16821
novel_circ_0001137	47.6965	48.8097	0	47.6965	48.8097	1e-07	32.1687	1.4827	1.5173	3.10861e-09
novel_circ_0001138	0	97.6193	0	1e-07	97.6193	1e-07	32.5398	3.07316e-09	3	3.07316e-09
novel_circ_0001142	0	24.4048	0	1e-07	24.4048	1e-07	8.13495	1.22926e-08	3	1.22926e-08
novel_circ_0001143	47.6965	219.644	91.2541	47.6965	219.644	91.2541	119.531	0.399029	1.83754	0.763432
novel_circ_0001145	0	24.4048	0	1e-07	24.4048	1e-07	8.13495	1.22926e-08	3	1.22926e-08
novel_circ_0001147	0	0	0	1e-07	1e-07	1e-07	1e-07	1	1	1
novel_circ_0001148	0	16.2699	0	1e-07	16.2699	1e-07	5.4233	1.8439e-08	3	1.8439e-08
novel_circ_0001149	0	97.6193	0	1e-07	97.6193	1e-07	32.5398	3.07316e-09	3	3.07316e-09
novel_circ_0001150	0	16.2699	0	1e-07	16.2699	1e-07	5.4233	1.8439e-08	3	1.8439e-08
novel_circ_0001151	0	0	45.627	1e-07	1e-07	45.627	15.209	6.57505e-09	6.57505e-09	3
novel_circ_0001152	0	154.564	0	1e-07	154.564	1e-07	51.5213	1.94094e-09	3	1.94094e-09
novel_circ_0001153	166.938	162.699	114.068	166.938	162.699	114.068	147.901	1.12871	1.10005	0.771241
novel_circ_0001154	0	0	0	1e-07	1e-07	1e-07	1e-07	1	1	1
novel_circ_0001157	429.269	89.4844	342.203	429.269	89.4844	342.203	286.985	1.49579	0.311808	1.19241
novel_circ_0001159	0	0	0	1e-07	1e-07	1e-07	1e-07	1	1	1
novel_circ_0001160	0	0	0	1e-07	1e-07	1e-07	1e-07	1	1	1
novel_circ_0001161	0	73.2145	0	1e-07	73.2145	1e-07	24.4048	4.09755e-09	3	4.09755e-09
novel_circ_0001162	0	40.6747	0	1e-07	40.6747	1e-07	13.5582	7.37559e-09	3	7.37559e-09
novel_circ_0001164	0	24.4048	91.2541	1e-07	24.4048	91.2541	38.553	2.59383e-09	0.633021	2.36698
novel_circ_0001165	0	81.3495	0	1e-07	81.3495	1e-07	27.1165	3.68779e-09	3	3.68779e-09
novel_circ_0001166	47.6965	0	0	47.6965	1e-07	1e-07	15.8988	3	6.28977e-09	6.28977e-09
novel_circ_0001167	71.5448	0	0	71.5448	1e-07	1e-07	23.8483	3	4.19318e-09	4.19318e-09
novel_circ_0001168	0	0	0	1e-07	1e-07	1e-07	1e-07	1	1	1
novel_circ_0001169	0	48.8097	0	1e-07	48.8097	1e-07	16.2699	6.14632e-09	3	6.14632e-09
novel_circ_0001171	0	65.0796	0	1e-07	65.0796	1e-07	21.6932	4.60974e-09	3	4.60974e-09
novel_circ_0001172	0	73.2145	0	1e-07	73.2145	1e-07	24.4048	4.09755e-09	3	4.09755e-09
novel_circ_0001174	0	24.4048	0	1e-07	24.4048	1e-07	8.13495	1.22926e-08	3	1.22926e-08
novel_circ_0001175	71.5448	138.294	136.881	71.5448	138.294	136.881	115.573	0.619042	1.19659	1.18437
novel_circ_0001176	71.5448	138.294	0	71.5448	138.294	1e-07	69.9463	1.02285	1.97715	1.42967e-09
novel_circ_0001180	0	48.8097	0	1e-07	48.8097	1e-07	16.2699	6.14632e-09	3	6.14632e-09
novel_circ_0001181	0	113.889	0	1e-07	113.889	1e-07	37.9631	2.63414e-09	3	2.63414e-09
novel_circ_0001182	381.572	309.128	114.068	381.572	309.128	114.068	268.256	1.42242	1.15236	0.425219
novel_circ_0001183	524.662	691.47	228.135	524.662	691.47	228.135	481.422	1.08982	1.43631	0.473877
novel_circ_0001190	0	40.6747	0	1e-07	40.6747	1e-07	13.5582	7.37559e-09	3	7.37559e-09
novel_circ_0001191	71.5448	97.6193	0	71.5448	97.6193	1e-07	56.388	1.26879	1.73121	1.77343e-09
novel_circ_0001192	0	32.5398	0	1e-07	32.5398	1e-07	10.8466	9.21948e-09	3	9.21948e-09
novel_circ_0001193	453.117	195.239	0	453.117	195.239	1e-07	216.119	2.09661	0.903387	4.62709e-10
novel_circ_0001194	0	73.2145	0	1e-07	73.2145	1e-07	24.4048	4.09755e-09	3	4.09755e-09
novel_circ_0001196	0	0	0	1e-07	1e-07	1e-07	1e-07	1	1	1
novel_circ_0001197	0	81.3495	136.881	1e-07	81.3495	136.881	72.7435	1.37469e-09	1.11831	1.88169
novel_circ_0001198	0	130.159	365.016	1e-07	130.159	365.016	165.058	6.05846e-10	0.788564	2.21144
novel_circ_0001200	0	0	0	1e-07	1e-07	1e-07	1e-07	1	1	1
novel_circ_0001203	0	0	114.068	1e-07	1e-07	114.068	38.0225	2.63002e-09	2.63002e-09	3
novel_circ_0001204	0	40.6747	0	1e-07	40.6747	1e-07	13.5582	7.37559e-09	3	7.37559e-09
novel_circ_0001206	95.393	65.0796	0	95.393	65.0796	1e-07	53.4909	1.78335	1.21665	1.86948e-09
novel_circ_0001207	0	0	0	1e-07	1e-07	1e-07	1e-07	1	1	1
novel_circ_0001208	71.5448	56.9446	0	71.5448	56.9446	1e-07	42.8298	1.67044	1.32956	2.33482e-09
novel_circ_0001209	0	24.4048	0	1e-07	24.4048	1e-07	8.13495	1.22926e-08	3	1.22926e-08
novel_circ_0001210	0	24.4048	0	1e-07	24.4048	1e-07	8.13495	1.22926e-08	3	1.22926e-08
novel_circ_0001211	0	40.6747	0	1e-07	40.6747	1e-07	13.5582	7.37559e-09	3	7.37559e-09
novel_circ_0001212	0	24.4048	0	1e-07	24.4048	1e-07	8.13495	1.22926e-08	3	1.22926e-08
novel_circ_0001213	0	32.5398	0	1e-07	32.5398	1e-07	10.8466	9.21948e-09	3	9.21948e-09
novel_circ_0001214	0	0	0	1e-07	1e-07	1e-07	1e-07	1	1	1
novel_circ_0001215	0	65.0796	68.4406	1e-07	65.0796	68.4406	44.5067	2.24685e-09	1.46224	1.53776
novel_circ_0001216	166.938	325.398	68.4406	166.938	325.398	68.4406	186.925	0.893072	1.74079	0.366138
novel_circ_0001218	0	24.4048	0	1e-07	24.4048	1e-07	8.13495	1.22926e-08	3	1.22926e-08
novel_circ_0001219	0	170.834	798.473	1e-07	170.834	798.473	323.102	3.09499e-10	0.52873	2.47127
novel_circ_0001220	0	0	0	1e-07	1e-07	1e-07	1e-07	1	1	1
novel_circ_0001222	0	16.2699	0	1e-07	16.2699	1e-07	5.4233	1.8439e-08	3	1.8439e-08
novel_circ_0001224	0	56.9446	0	1e-07	56.9446	1e-07	18.9815	5.26828e-09	3	5.26828e-09
novel_circ_0001226	0	138.294	68.4406	1e-07	138.294	68.4406	68.9115	1.45114e-09	2.00683	0.993165
novel_circ_0001229	143.09	48.8097	68.4406	143.09	48.8097	68.4406	86.7799	1.64888	0.562453	0.788668
novel_circ_0001230	0	0	0	1e-07	1e-07	1e-07	1e-07	1	1	1
novel_circ_0001234	0	0	0	1e-07	1e-07	1e-07	1e-07	1	1	1
novel_circ_0001236	0	178.969	0	1e-07	178.969	1e-07	59.6563	1.67627e-09	3	1.67627e-09
novel_circ_0001237	71.5448	0	0	71.5448	1e-07	1e-07	23.8483	3	4.19318e-09	4.19318e-09
novel_circ_0001240	0	724.01	45.627	1e-07	724.01	45.627	256.546	3.89794e-10	2.82215	0.177851
novel_circ_0001241	0	81.3495	159.695	1e-07	81.3495	159.695	80.348	1.24459e-09	1.01246	1.98754
novel_circ_0001244	858.537	1797.82	615.965	858.537	1797.82	615.965	1090.78	0.787089	1.64821	0.564704
novel_circ_0001245	0	268.453	0	1e-07	268.453	1e-07	89.4844	1.11751e-09	3	1.11751e-09
novel_circ_0001246	47.6965	130.159	0	47.6965	130.159	1e-07	59.2852	0.804526	2.19547	1.68676e-09
novel_circ_0001247	0	0	0	1e-07	1e-07	1e-07	1e-07	1	1	1
novel_circ_0001250	0	0	0	1e-07	1e-07	1e-07	1e-07	1	1	1
novel_circ_0001252	0	16.2699	0	1e-07	16.2699	1e-07	5.4233	1.8439e-08	3	1.8439e-08
novel_circ_0001253	0	16.2699	0	1e-07	16.2699	1e-07	5.4233	1.8439e-08	3	1.8439e-08
novel_circ_0001255	0	211.509	0	1e-07	211.509	1e-07	70.5029	1.41838e-09	3	1.41838e-09
novel_circ_0001256	0	0	0	1e-07	1e-07	1e-07	1e-07	1	1	1
novel_circ_0001257	71.5448	235.913	524.711	71.5448	235.913	524.711	277.39	0.257922	0.850476	1.8916
novel_circ_0001258	0	0	68.4406	1e-07	1e-07	68.4406	22.8135	4.38337e-09	4.38337e-09	3
novel_circ_0001260	0	32.5398	0	1e-07	32.5398	1e-07	10.8466	9.21948e-09	3	9.21948e-09
novel_circ_0001261	0	16.2699	0	1e-07	16.2699	1e-07	5.4233	1.8439e-08	3	1.8439e-08
novel_circ_0001262	0	24.4048	0	1e-07	24.4048	1e-07	8.13495	1.22926e-08	3	1.22926e-08
novel_circ_0001264	0	0	0	1e-07	1e-07	1e-07	1e-07	1	1	1
novel_circ_0001266	0	195.239	0	1e-07	195.239	1e-07	65.0796	1.53658e-09	3	1.53658e-09
novel_circ_0001270	0	138.294	0	1e-07	138.294	1e-07	46.098	2.16929e-09	3	2.16929e-09
novel_circ_0001271	0	32.5398	0	1e-07	32.5398	1e-07	10.8466	9.21948e-09	3	9.21948e-09
novel_circ_0001272	0	48.8097	0	1e-07	48.8097	1e-07	16.2699	6.14632e-09	3	6.14632e-09
novel_circ_0001274	596.206	740.28	524.711	596.206	740.28	524.711	620.399	0.961005	1.19323	0.845763
novel_circ_0001275	143.09	65.0796	0	143.09	65.0796	1e-07	69.3897	2.06212	0.937885	1.44114e-09
novel_circ_0001277	0	0	68.4406	1e-07	1e-07	68.4406	22.8135	4.38337e-09	4.38337e-09	3
novel_circ_0001278	0	0	68.4406	1e-07	1e-07	68.4406	22.8135	4.38337e-09	4.38337e-09	3
novel_circ_0001279	0	0	0	1e-07	1e-07	1e-07	1e-07	1	1	1
novel_circ_0001280	0	40.6747	0	1e-07	40.6747	1e-07	13.5582	7.37559e-09	3	7.37559e-09
novel_circ_0001282	0	16.2699	0	1e-07	16.2699	1e-07	5.4233	1.8439e-08	3	1.8439e-08
novel_circ_0001284	0	0	0	1e-07	1e-07	1e-07	1e-07	1	1	1
novel_circ_0001285	0	40.6747	0	1e-07	40.6747	1e-07	13.5582	7.37559e-09	3	7.37559e-09
novel_circ_0001286	71.5448	138.294	0	71.5448	138.294	1e-07	69.9463	1.02285	1.97715	1.42967e-09
novel_circ_0001287	333.876	170.834	0	333.876	170.834	1e-07	168.236	1.98456	1.01544	5.94401e-10
novel_circ_0001288	0	0	273.762	1e-07	1e-07	273.762	91.2541	1.09584e-09	1.09584e-09	3
novel_circ_0001289	0	0	0	1e-07	1e-07	1e-07	1e-07	1	1	1
novel_circ_0001294	1192.41	610.121	1095.05	1192.41	610.121	1095.05	965.861	1.23456	0.631686	1.13375
novel_circ_0001309	166.938	138.294	0	166.938	138.294	1e-07	101.744	1.64076	1.35924	9.82859e-10
novel_circ_0001310	71.5448	40.6747	0	71.5448	40.6747	1e-07	37.4065	1.91263	1.08737	2.67333e-09
novel_circ_0001319	0	0	0	1e-07	1e-07	1e-07	1e-07	1	1	1
novel_circ_0001322	119.241	48.8097	91.2541	119.241	48.8097	91.2541	86.435	1.37955	0.564698	1.05575
novel_circ_0001346	143.09	16.2699	0	143.09	16.2699	1e-07	53.1198	2.69371	0.306287	1.88254e-09
novel_circ_0001348	381.572	81.3495	228.135	381.572	81.3495	228.135	230.352	1.65647	0.353152	0.990375
novel_circ_0001355	0	130.159	0	1e-07	130.159	1e-07	43.3864	2.30487e-09	3	2.30487e-09
novel_circ_0001356	381.572	24.4048	0	381.572	24.4048	1e-07	135.326	2.81966	0.180342	7.38958e-10
novel_circ_0001357	47.6965	0	0	47.6965	1e-07	1e-07	15.8988	3	6.28977e-09	6.28977e-09
novel_circ_0001362	0	0	3148.27	1e-07	1e-07	3148.27	1049.42	9.52906e-11	9.52906e-11	3
novel_circ_0001365	405.42	113.889	501.897	405.42	113.889	501.897	340.402	1.191	0.334572	1.47442
novel_circ_0001366	405.42	65.0796	0	405.42	65.0796	1e-07	156.833	2.58504	0.41496	6.3762e-10
novel_circ_0001368	166.938	56.9446	136.881	166.938	56.9446	136.881	120.255	1.3882	0.473534	1.13826
novel_circ_0001370	143.09	203.374	68.4406	143.09	203.374	68.4406	138.301	1.03462	1.47051	0.494866
novel_circ_0001371	548.51	886.709	182.508	548.51	886.709	182.508	539.242	1.01719	1.64436	0.338453
novel_circ_0001372	95.393	170.834	0	95.393	170.834	1e-07	88.7423	1.07494	1.92506	1.12686e-09
novel_circ_0001373	405.42	862.304	365.016	405.42	862.304	365.016	544.247	0.74492	1.5844	0.670681
novel_circ_0001374	119.241	56.9446	0	119.241	56.9446	1e-07	58.7286	2.03038	0.969623	1.70275e-09
novel_circ_0001375	71.5448	81.3495	0	71.5448	81.3495	1e-07	50.9647	1.40381	1.59619	1.96214e-09
novel_circ_0001376	0	56.9446	228.135	1e-07	56.9446	228.135	95.0266	1.05234e-09	0.599249	2.40075
novel_circ_0001377	190.786	97.6193	136.881	190.786	97.6193	136.881	141.762	1.34582	0.688613	0.965569
novel_circ_0001378	262.331	357.938	661.592	262.331	357.938	661.592	427.287	0.613946	0.837699	1.54836
novel_circ_0001379	0	0	0	1e-07	1e-07	1e-07	1e-07	1	1	1
novel_circ_0001381	0	0	0	1e-07	1e-07	1e-07	1e-07	1	1	1
novel_circ_0001382	119.241	32.5398	250.949	119.241	32.5398	250.949	134.243	0.888248	0.242394	1.86936
novel_circ_0001383	190.786	0	68.4406	190.786	1e-07	68.4406	86.4089	2.20795	1.15729e-09	0.792055
novel_circ_0001389	0	24.4048	0	1e-07	24.4048	1e-07	8.13495	1.22926e-08	3	1.22926e-08
novel_circ_0001391	0	32.5398	0	1e-07	32.5398	1e-07	10.8466	9.21948e-09	3	9.21948e-09
novel_circ_0001392	500.813	97.6193	136.881	500.813	97.6193	136.881	245.105	2.04326	0.398276	0.55846
novel_circ_0001394	0	32.5398	0	1e-07	32.5398	1e-07	10.8466	9.21948e-09	3	9.21948e-09
novel_circ_0001395	47.6965	32.5398	0	47.6965	32.5398	1e-07	26.7454	1.78335	1.21665	3.73896e-09
novel_circ_0001397	0	24.4048	114.068	1e-07	24.4048	114.068	46.1575	2.1665e-09	0.52873	2.47127
novel_circ_0001399	0	48.8097	0	1e-07	48.8097	1e-07	16.2699	6.14632e-09	3	6.14632e-09
novel_circ_0001405	47.6965	40.6747	0	47.6965	40.6747	1e-07	29.4571	1.61919	1.38081	3.39477e-09
novel_circ_0001406	0	0	45.627	1e-07	1e-07	45.627	15.209	6.57505e-09	6.57505e-09	3
novel_circ_0001408	310.027	439.287	45.627	310.027	439.287	45.627	264.98	1.17	1.65781	0.17219
novel_circ_0001412	119.241	130.159	0	119.241	130.159	1e-07	83.1335	1.43434	1.56566	1.20288e-09
novel_circ_0001413	143.09	24.4048	0	143.09	24.4048	1e-07	55.8315	2.56288	0.437116	1.7911e-09
novel_circ_0001414	0	0	0	1e-07	1e-07	1e-07	1e-07	1	1	1
novel_circ_0001415	0	56.9446	0	1e-07	56.9446	1e-07	18.9815	5.26828e-09	3	5.26828e-09
novel_circ_0001418	739.296	504.367	319.389	739.296	504.367	319.389	521.017	1.41895	0.968042	0.613011
novel_circ_0001419	0	40.6747	0	1e-07	40.6747	1e-07	13.5582	7.37559e-09	3	7.37559e-09
novel_circ_0001421	47.6965	1041.27	501.897	47.6965	1041.27	501.897	530.289	0.0899444	1.9636	0.94646
novel_circ_0001424	47.6965	0	0	47.6965	1e-07	1e-07	15.8988	3	6.28977e-09	6.28977e-09
novel_circ_0001426	0	16.2699	0	1e-07	16.2699	1e-07	5.4233	1.8439e-08	3	1.8439e-08
novel_circ_0001427	0	0	0	1e-07	1e-07	1e-07	1e-07	1	1	1
novel_circ_0001428	190.786	244.048	365.016	190.786	244.048	365.016	266.617	0.715581	0.915352	1.36907
novel_circ_0001433	0	178.969	0	1e-07	178.969	1e-07	59.6563	1.67627e-09	3	1.67627e-09
novel_circ_0001434	0	105.754	0	1e-07	105.754	1e-07	35.2514	2.83676e-09	3	2.83676e-09
novel_circ_0001435	0	16.2699	0	1e-07	16.2699	1e-07	5.4233	1.8439e-08	3	1.8439e-08
novel_circ_0001436	0	16.2699	0	1e-07	16.2699	1e-07	5.4233	1.8439e-08	3	1.8439e-08
novel_circ_0001437	47.6965	24.4048	0	47.6965	24.4048	1e-07	24.0338	1.98456	1.01544	4.16081e-09
novel_circ_0001438	71.5448	488.097	205.322	71.5448	488.097	205.322	254.988	0.280581	1.9142	0.805222
novel_circ_0001439	0	48.8097	0	1e-07	48.8097	1e-07	16.2699	6.14632e-09	3	6.14632e-09
novel_circ_0001440	47.6965	244.048	114.068	47.6965	244.048	114.068	135.271	0.3526	1.80415	0.843253
novel_circ_0001441	190.786	455.557	935.354	190.786	455.557	935.354	527.232	0.361863	0.864053	1.77408
novel_circ_0001442	0	40.6747	0	1e-07	40.6747	1e-07	13.5582	7.37559e-09	3	7.37559e-09
novel_circ_0001443	71.5448	73.2145	0	71.5448	73.2145	1e-07	48.2531	1.4827	1.5173	2.07241e-09
novel_circ_0001444	71.5448	0	136.881	71.5448	1e-07	136.881	69.4753	1.02979	1.43936e-09	1.97021
novel_circ_0001445	1168.56	927.384	1277.56	1168.56	927.384	1277.56	1124.5	1.03918	0.824706	1.13611
novel_circ_0001446	0	56.9446	0	1e-07	56.9446	1e-07	18.9815	5.26828e-09	3	5.26828e-09
novel_circ_0001447	0	24.4048	0	1e-07	24.4048	1e-07	8.13495	1.22926e-08	3	1.22926e-08
novel_circ_0001448	0	32.5398	0	1e-07	32.5398	1e-07	10.8466	9.21948e-09	3	9.21948e-09
novel_circ_0001449	0	56.9446	45.627	1e-07	56.9446	45.627	34.1906	2.92478e-09	1.66551	1.33449
novel_circ_0001450	0	260.318	159.695	1e-07	260.318	159.695	140.004	7.14264e-10	1.85936	1.14064
novel_circ_0001451	0	16.2699	0	1e-07	16.2699	1e-07	5.4233	1.8439e-08	3	1.8439e-08
novel_circ_0001452	47.6965	73.2145	0	47.6965	73.2145	1e-07	40.3037	1.18343	1.81657	2.48116e-09
novel_circ_0001453	0	0	0	1e-07	1e-07	1e-07	1e-07	1	1	1
novel_circ_0001458	0	105.754	0	1e-07	105.754	1e-07	35.2514	2.83676e-09	3	2.83676e-09
novel_circ_0001461	0	0	0	1e-07	1e-07	1e-07	1e-07	1	1	1
novel_circ_0001463	47.6965	0	0	47.6965	1e-07	1e-07	15.8988	3	6.28977e-09	6.28977e-09
novel_circ_0001464	190.786	113.889	91.2541	190.786	113.889	91.2541	131.976	1.44561	0.862951	0.691442
novel_circ_0001465	119.241	113.889	68.4406	119.241	113.889	68.4406	100.524	1.1862	1.13296	0.68084
novel_circ_0001467	0	16.2699	0	1e-07	16.2699	1e-07	5.4233	1.8439e-08	3	1.8439e-08
novel_circ_0001468	47.6965	40.6747	0	47.6965	40.6747	1e-07	29.4571	1.61919	1.38081	3.39477e-09
novel_circ_0001469	0	0	91.2541	1e-07	1e-07	91.2541	30.418	3.28752e-09	3.28752e-09	3
novel_circ_0001472	0	56.9446	0	1e-07	56.9446	1e-07	18.9815	5.26828e-09	3	5.26828e-09
novel_circ_0001473	0	32.5398	0	1e-07	32.5398	1e-07	10.8466	9.21948e-09	3	9.21948e-09
novel_circ_0001474	0	89.4844	0	1e-07	89.4844	1e-07	29.8281	3.35254e-09	3	3.35254e-09
novel_circ_0001475	0	0	0	1e-07	1e-07	1e-07	1e-07	1	1	1
novel_circ_0001478	0	24.4048	0	1e-07	24.4048	1e-07	8.13495	1.22926e-08	3	1.22926e-08
novel_circ_0001479	0	0	45.627	1e-07	1e-07	45.627	15.209	6.57505e-09	6.57505e-09	3
novel_circ_0001481	0	24.4048	0	1e-07	24.4048	1e-07	8.13495	1.22926e-08	3	1.22926e-08
novel_circ_0001490	238.483	0	410.643	238.483	1e-07	410.643	216.375	1.10217	4.6216e-10	1.89783
novel_circ_0001491	0	187.104	45.627	1e-07	187.104	45.627	77.5769	1.28904e-09	2.41185	0.588152
novel_circ_0001493	0	0	0	1e-07	1e-07	1e-07	1e-07	1	1	1
novel_circ_0001494	0	0	0	1e-07	1e-07	1e-07	1e-07	1	1	1
novel_circ_0001495	286.179	48.8097	45.627	286.179	48.8097	45.627	126.872	2.25565	0.384716	0.359631
novel_circ_0001498	0	0	0	1e-07	1e-07	1e-07	1e-07	1	1	1
novel_circ_0001502	0	81.3495	0	1e-07	81.3495	1e-07	27.1165	3.68779e-09	3	3.68779e-09
novel_circ_0001503	262.331	715.875	501.897	262.331	715.875	501.897	493.368	0.531715	1.451	1.01729
novel_circ_0001504	0	16.2699	0	1e-07	16.2699	1e-07	5.4233	1.8439e-08	3	1.8439e-08
novel_circ_0001506	0	73.2145	205.322	1e-07	73.2145	205.322	92.8454	1.07706e-09	0.788564	2.21144
novel_circ_0001507	95.393	317.263	205.322	95.393	317.263	205.322	205.993	0.46309	1.54017	0.996743
novel_circ_0001509	0	24.4048	0	1e-07	24.4048	1e-07	8.13495	1.22926e-08	3	1.22926e-08
novel_circ_0001514	0	40.6747	136.881	1e-07	40.6747	136.881	59.1853	1.68961e-09	0.687244	2.31276
novel_circ_0001517	0	56.9446	0	1e-07	56.9446	1e-07	18.9815	5.26828e-09	3	5.26828e-09
novel_circ_0001518	119.241	178.969	45.627	119.241	178.969	45.627	114.612	1.04039	1.56151	0.398099
novel_circ_0001519	190.786	244.048	250.949	190.786	244.048	250.949	228.594	0.834605	1.0676	1.09779
novel_circ_0001520	286.179	349.803	365.016	286.179	349.803	365.016	333.666	0.857681	1.04836	1.09396
novel_circ_0001521	119.241	276.588	273.762	119.241	276.588	273.762	223.197	0.534242	1.23921	1.22655
novel_circ_0001522	0	56.9446	0	1e-07	56.9446	1e-07	18.9815	5.26828e-09	3	5.26828e-09
novel_circ_0001524	0	48.8097	0	1e-07	48.8097	1e-07	16.2699	6.14632e-09	3	6.14632e-09
novel_circ_0001526	0	40.6747	0	1e-07	40.6747	1e-07	13.5582	7.37559e-09	3	7.37559e-09
novel_circ_0001531	0	105.754	319.389	1e-07	105.754	319.389	141.715	7.05644e-10	0.746249	2.25375
novel_circ_0001534	0	32.5398	0	1e-07	32.5398	1e-07	10.8466	9.21948e-09	3	9.21948e-09
novel_circ_0001538	429.269	1277.19	638.778	429.269	1277.19	638.778	781.745	0.549116	1.63376	0.817119
novel_circ_0001542	214.634	268.453	319.389	214.634	268.453	319.389	267.492	0.802395	1.00359	1.19401
novel_circ_0001543	0	32.5398	0	1e-07	32.5398	1e-07	10.8466	9.21948e-09	3	9.21948e-09
novel_circ_0001545	190.786	512.502	319.389	190.786	512.502	319.389	340.892	0.559667	1.50341	0.936921
novel_circ_0001546	214.634	178.969	0	214.634	178.969	1e-07	131.201	1.63592	1.36408	7.62189e-10
novel_circ_0001547	0	1391.08	0	1e-07	1391.08	1e-07	463.692	2.1566e-10	3	2.1566e-10
novel_circ_0001550	0	56.9446	0	1e-07	56.9446	1e-07	18.9815	5.26828e-09	3	5.26828e-09
novel_circ_0001554	0	0	68.4406	1e-07	1e-07	68.4406	22.8135	4.38337e-09	4.38337e-09	3
novel_circ_0001555	47.6965	40.6747	114.068	47.6965	40.6747	114.068	67.4796	0.706829	0.602771	1.6904
novel_circ_0001556	0	48.8097	68.4406	1e-07	48.8097	68.4406	39.0834	2.55863e-09	1.24886	1.75114
novel_circ_0001557	0	24.4048	0	1e-07	24.4048	1e-07	8.13495	1.22926e-08	3	1.22926e-08
novel_circ_0001558	0	32.5398	68.4406	1e-07	32.5398	68.4406	33.6601	2.97088e-09	0.966716	2.03328
novel_circ_0001560	0	40.6747	0	1e-07	40.6747	1e-07	13.5582	7.37559e-09	3	7.37559e-09
novel_circ_0001567	0	48.8097	0	1e-07	48.8097	1e-07	16.2699	6.14632e-09	3	6.14632e-09
novel_circ_0001569	71.5448	0	0	71.5448	1e-07	1e-07	23.8483	3	4.19318e-09	4.19318e-09
novel_circ_0001570	262.331	32.5398	182.508	262.331	32.5398	182.508	159.126	1.64857	0.20449	1.14694
novel_circ_0001571	0	0	68.4406	1e-07	1e-07	68.4406	22.8135	4.38337e-09	4.38337e-09	3
novel_circ_0001572	0	65.0796	0	1e-07	65.0796	1e-07	21.6932	4.60974e-09	3	4.60974e-09
novel_circ_0001574	0	48.8097	0	1e-07	48.8097	1e-07	16.2699	6.14632e-09	3	6.14632e-09
novel_circ_0001575	95.393	0	0	95.393	1e-07	1e-07	31.7977	3	3.14488e-09	3.14488e-09
novel_circ_0001577	0	0	0	1e-07	1e-07	1e-07	1e-07	1	1	1
novel_circ_0001578	0	24.4048	0	1e-07	24.4048	1e-07	8.13495	1.22926e-08	3	1.22926e-08
novel_circ_0001579	0	32.5398	0	1e-07	32.5398	1e-07	10.8466	9.21948e-09	3	9.21948e-09
novel_circ_0001580	0	40.6747	0	1e-07	40.6747	1e-07	13.5582	7.37559e-09	3	7.37559e-09
novel_circ_0001581	214.634	292.858	159.695	214.634	292.858	159.695	222.396	0.965101	1.31683	0.718065
novel_circ_0001582	0	40.6747	0	1e-07	40.6747	1e-07	13.5582	7.37559e-09	3	7.37559e-09
novel_circ_0001584	0	105.754	91.2541	1e-07	105.754	91.2541	65.6695	1.52278e-09	1.6104	1.3896
novel_circ_0001585	0	0	45.627	1e-07	1e-07	45.627	15.209	6.57505e-09	6.57505e-09	3
novel_circ_0001587	0	0	68.4406	1e-07	1e-07	68.4406	22.8135	4.38337e-09	4.38337e-09	3
novel_circ_0001588	0	24.4048	0	1e-07	24.4048	1e-07	8.13495	1.22926e-08	3	1.22926e-08
novel_circ_0001589	0	65.0796	0	1e-07	65.0796	1e-07	21.6932	4.60974e-09	3	4.60974e-09
novel_circ_0001591	0	65.0796	91.2541	1e-07	65.0796	91.2541	52.1112	1.91897e-09	1.24886	1.75114
novel_circ_0001592	0	0	91.2541	1e-07	1e-07	91.2541	30.418	3.28752e-09	3.28752e-09	3
novel_circ_0001593	0	32.5398	68.4406	1e-07	32.5398	68.4406	33.6601	2.97088e-09	0.966716	2.03328
novel_circ_0001594	0	0	0	1e-07	1e-07	1e-07	1e-07	1	1	1
novel_circ_0001595	0	195.239	68.4406	1e-07	195.239	68.4406	87.8931	1.13775e-09	2.22132	0.77868
novel_circ_0001596	119.241	65.0796	0	119.241	65.0796	1e-07	61.4403	1.94077	1.05923	1.6276e-09
novel_circ_0001597	2265.58	0	615.965	2265.58	1e-07	615.965	960.517	2.35871	1.04111e-10	0.641285
novel_circ_0001598	0	16.2699	0	1e-07	16.2699	1e-07	5.4233	1.8439e-08	3	1.8439e-08
novel_circ_0001599	71.5448	0	0	71.5448	1e-07	1e-07	23.8483	3	4.19318e-09	4.19318e-09
novel_circ_0001600	0	0	0	1e-07	1e-07	1e-07	1e-07	1	1	1
novel_circ_0001601	0	16.2699	0	1e-07	16.2699	1e-07	5.4233	1.8439e-08	3	1.8439e-08
novel_circ_0001603	0	32.5398	0	1e-07	32.5398	1e-07	10.8466	9.21948e-09	3	9.21948e-09
novel_circ_0001604	0	0	0	1e-07	1e-07	1e-07	1e-07	1	1	1
novel_circ_0001605	0	366.073	0	1e-07	366.073	1e-07	122.024	8.1951e-10	3	8.1951e-10
novel_circ_0001606	310.027	40.6747	228.135	310.027	40.6747	228.135	192.946	1.60681	0.210809	1.18238
novel_circ_0001607	71.5448	97.6193	205.322	71.5448	97.6193	205.322	124.829	0.573144	0.782027	1.64483
novel_circ_0001609	47.6965	0	0	47.6965	1e-07	1e-07	15.8988	3	6.28977e-09	6.28977e-09
novel_circ_0001610	119.241	0	0	119.241	1e-07	1e-07	39.7471	3	2.51591e-09	2.51591e-09
novel_circ_0001613	0	24.4048	0	1e-07	24.4048	1e-07	8.13495	1.22926e-08	3	1.22926e-08
novel_circ_0001614	0	56.9446	0	1e-07	56.9446	1e-07	18.9815	5.26828e-09	3	5.26828e-09
novel_circ_0001615	0	0	0	1e-07	1e-07	1e-07	1e-07	1	1	1
novel_circ_0001616	0	32.5398	0	1e-07	32.5398	1e-07	10.8466	9.21948e-09	3	9.21948e-09
novel_circ_0001617	0	113.889	91.2541	1e-07	113.889	91.2541	68.3811	1.46239e-09	1.66551	1.33449
novel_circ_0001620	0	170.834	273.762	1e-07	170.834	273.762	148.199	6.7477e-10	1.15274	1.84726
novel_circ_0001621	0	40.6747	0	1e-07	40.6747	1e-07	13.5582	7.37559e-09	3	7.37559e-09
novel_circ_0001622	548.51	3685.13	547.524	548.51	3685.13	547.524	1593.72	0.344169	2.31228	0.343551
novel_circ_0001624	238.483	292.858	68.4406	238.483	292.858	68.4406	199.927	1.19285	1.46482	0.342328
novel_circ_0001625	906.234	390.477	501.897	906.234	390.477	501.897	599.536	1.51156	0.651299	0.837143
novel_circ_0001626	0	40.6747	0	1e-07	40.6747	1e-07	13.5582	7.37559e-09	3	7.37559e-09
novel_circ_0001627	0	32.5398	0	1e-07	32.5398	1e-07	10.8466	9.21948e-09	3	9.21948e-09
novel_circ_0001629	0	81.3495	0	1e-07	81.3495	1e-07	27.1165	3.68779e-09	3	3.68779e-09
novel_circ_0001630	0	113.889	0	1e-07	113.889	1e-07	37.9631	2.63414e-09	3	2.63414e-09
novel_circ_0001632	0	0	68.4406	1e-07	1e-07	68.4406	22.8135	4.38337e-09	4.38337e-09	3
novel_circ_0001633	0	0	0	1e-07	1e-07	1e-07	1e-07	1	1	1
novel_circ_0001634	0	24.4048	0	1e-07	24.4048	1e-07	8.13495	1.22926e-08	3	1.22926e-08
novel_circ_0001635	0	40.6747	0	1e-07	40.6747	1e-07	13.5582	7.37559e-09	3	7.37559e-09
novel_circ_0001636	0	32.5398	45.627	1e-07	32.5398	45.627	26.0556	3.83795e-09	1.24886	1.75114
novel_circ_0001637	0	32.5398	0	1e-07	32.5398	1e-07	10.8466	9.21948e-09	3	9.21948e-09
novel_circ_0001639	0	0	0	1e-07	1e-07	1e-07	1e-07	1	1	1
novel_circ_0001642	0	0	0	1e-07	1e-07	1e-07	1e-07	1	1	1
novel_circ_0001645	0	48.8097	0	1e-07	48.8097	1e-07	16.2699	6.14632e-09	3	6.14632e-09
novel_circ_0001647	0	24.4048	0	1e-07	24.4048	1e-07	8.13495	1.22926e-08	3	1.22926e-08
novel_circ_0001648	476.965	16.2699	638.778	476.965	16.2699	638.778	377.338	1.26403	0.0431176	1.69286
novel_circ_0001649	0	195.239	45.627	1e-07	195.239	45.627	80.2886	1.24551e-09	2.43171	0.568288
novel_circ_0001651	0	32.5398	0	1e-07	32.5398	1e-07	10.8466	9.21948e-09	3	9.21948e-09
novel_circ_0001652	0	81.3495	0	1e-07	81.3495	1e-07	27.1165	3.68779e-09	3	3.68779e-09
novel_circ_0001654	0	0	0	1e-07	1e-07	1e-07	1e-07	1	1	1
novel_circ_0001656	763.144	471.827	638.778	763.144	471.827	638.778	624.583	1.22185	0.755427	1.02273
novel_circ_0001657	71.5448	56.9446	0	71.5448	56.9446	1e-07	42.8298	1.67044	1.32956	2.33482e-09
novel_circ_0001658	0	73.2145	0	1e-07	73.2145	1e-07	24.4048	4.09755e-09	3	4.09755e-09
novel_circ_0001661	357.724	89.4844	136.881	357.724	89.4844	136.881	194.696	1.83734	0.45961	0.703049
novel_circ_0001662	0	0	0	1e-07	1e-07	1e-07	1e-07	1	1	1
novel_circ_0001664	0	32.5398	0	1e-07	32.5398	1e-07	10.8466	9.21948e-09	3	9.21948e-09
novel_circ_0001665	0	73.2145	205.322	1e-07	73.2145	205.322	92.8454	1.07706e-09	0.788564	2.21144
novel_circ_0001666	71.5448	0	0	71.5448	1e-07	1e-07	23.8483	3	4.19318e-09	4.19318e-09
novel_circ_0001667	71.5448	105.754	136.881	71.5448	105.754	136.881	104.727	0.683157	1.00981	1.30703
novel_circ_0001668	1025.48	2131.36	2600.74	1025.48	2131.36	2600.74	1919.19	0.534327	1.11055	1.35512
novel_circ_0001669	310.027	0	45.627	310.027	1e-07	45.627	118.551	2.61513	8.43516e-10	0.384871
novel_circ_0001670	0	81.3495	68.4406	1e-07	81.3495	68.4406	49.93	2.0028e-09	1.62927	1.37073
novel_circ_0001671	0	24.4048	0	1e-07	24.4048	1e-07	8.13495	1.22926e-08	3	1.22926e-08
novel_circ_0001673	0	178.969	91.2541	1e-07	178.969	91.2541	90.0743	1.11019e-09	1.9869	1.0131
novel_circ_0001674	95.393	48.8097	296.576	95.393	48.8097	296.576	146.926	0.649258	0.332205	2.01854
novel_circ_0001675	0	146.429	0	1e-07	146.429	1e-07	48.8097	2.04877e-09	3	2.04877e-09
novel_circ_0001676	119.241	0	0	119.241	1e-07	1e-07	39.7471	3	2.51591e-09	2.51591e-09
novel_circ_0001677	0	16.2699	0	1e-07	16.2699	1e-07	5.4233	1.8439e-08	3	1.8439e-08
novel_circ_0001678	0	0	205.322	1e-07	1e-07	205.322	68.4406	1.46112e-09	1.46112e-09	3
novel_circ_0001679	0	0	68.4406	1e-07	1e-07	68.4406	22.8135	4.38337e-09	4.38337e-09	3
novel_circ_0001680	47.6965	113.889	0	47.6965	113.889	1e-07	53.8619	0.885533	2.11447	1.8566e-09
novel_circ_0001681	0	0	136.881	1e-07	1e-07	136.881	45.627	2.19168e-09	2.19168e-09	3
novel_circ_0001682	0	73.2145	0	1e-07	73.2145	1e-07	24.4048	4.09755e-09	3	4.09755e-09
novel_circ_0001683	0	48.8097	0	1e-07	48.8097	1e-07	16.2699	6.14632e-09	3	6.14632e-09
novel_circ_0001684	0	138.294	45.627	1e-07	138.294	45.627	61.307	1.63113e-09	2.25576	0.744238
novel_circ_0001687	0	40.6747	45.627	1e-07	40.6747	45.627	28.7673	3.47617e-09	1.41392	1.58608
novel_circ_0001688	0	97.6193	0	1e-07	97.6193	1e-07	32.5398	3.07316e-09	3	3.07316e-09
novel_circ_0001689	0	0	68.4406	1e-07	1e-07	68.4406	22.8135	4.38337e-09	4.38337e-09	3
novel_circ_0001690	0	113.889	0	1e-07	113.889	1e-07	37.9631	2.63414e-09	3	2.63414e-09
novel_circ_0001691	0	48.8097	0	1e-07	48.8097	1e-07	16.2699	6.14632e-09	3	6.14632e-09
novel_circ_0001692	0	73.2145	0	1e-07	73.2145	1e-07	24.4048	4.09755e-09	3	4.09755e-09
novel_circ_0001693	0	89.4844	0	1e-07	89.4844	1e-07	29.8281	3.35254e-09	3	3.35254e-09
novel_circ_0001694	0	32.5398	0	1e-07	32.5398	1e-07	10.8466	9.21948e-09	3	9.21948e-09
novel_circ_0001695	0	1366.67	365.016	1e-07	1366.67	365.016	577.229	1.73241e-10	2.36764	0.63236
novel_circ_0001696	0	32.5398	0	1e-07	32.5398	1e-07	10.8466	9.21948e-09	3	9.21948e-09
novel_circ_0001698	0	81.3495	0	1e-07	81.3495	1e-07	27.1165	3.68779e-09	3	3.68779e-09
novel_circ_0001699	0	89.4844	0	1e-07	89.4844	1e-07	29.8281	3.35254e-09	3	3.35254e-09
novel_circ_0001700	71.5448	309.128	114.068	71.5448	309.128	114.068	164.913	0.433832	1.87449	0.691682
novel_circ_0001705	0	16.2699	0	1e-07	16.2699	1e-07	5.4233	1.8439e-08	3	1.8439e-08
novel_circ_0001706	0	81.3495	0	1e-07	81.3495	1e-07	27.1165	3.68779e-09	3	3.68779e-09
novel_circ_0001707	262.331	317.263	0	262.331	317.263	1e-07	193.198	1.35783	1.64217	5.17604e-10
novel_circ_0001708	166.938	203.374	182.508	166.938	203.374	182.508	184.273	0.905926	1.10365	0.990422
novel_circ_0001710	95.393	56.9446	0	95.393	56.9446	1e-07	50.7792	1.87858	1.12142	1.96931e-09
novel_circ_0001714	1407.05	1846.63	2235.72	1407.05	1846.63	2235.72	1829.8	0.768962	1.0092	1.22184
novel_circ_0001715	0	0	0	1e-07	1e-07	1e-07	1e-07	1	1	1
novel_circ_0001716	71.5448	0	0	71.5448	1e-07	1e-07	23.8483	3	4.19318e-09	4.19318e-09
novel_circ_0001719	0	0	0	1e-07	1e-07	1e-07	1e-07	1	1	1
novel_circ_0001720	0	40.6747	0	1e-07	40.6747	1e-07	13.5582	7.37559e-09	3	7.37559e-09
novel_circ_0001721	95.393	0	0	95.393	1e-07	1e-07	31.7977	3	3.14488e-09	3.14488e-09
novel_circ_0001722	0	0	0	1e-07	1e-07	1e-07	1e-07	1	1	1
novel_circ_0001723	0	16.2699	0	1e-07	16.2699	1e-07	5.4233	1.8439e-08	3	1.8439e-08
novel_circ_0001726	119.241	24.4048	0	119.241	24.4048	1e-07	47.882	2.49031	0.509687	2.08847e-09
novel_circ_0001727	1383.2	479.962	296.576	1383.2	479.962	296.576	719.912	1.92134	0.666695	0.411961
novel_circ_0001730	0	0	0	1e-07	1e-07	1e-07	1e-07	1	1	1
novel_circ_0001731	0	24.4048	0	1e-07	24.4048	1e-07	8.13495	1.22926e-08	3	1.22926e-08
novel_circ_0001734	143.09	24.4048	91.2541	143.09	24.4048	91.2541	86.2495	1.65902	0.282956	1.05802
novel_circ_0001736	0	40.6747	0	1e-07	40.6747	1e-07	13.5582	7.37559e-09	3	7.37559e-09
novel_circ_0001737	71.5448	65.0796	91.2541	71.5448	65.0796	91.2541	75.9595	0.941881	0.856767	1.20135
novel_circ_0001739	0	48.8097	0	1e-07	48.8097	1e-07	16.2699	6.14632e-09	3	6.14632e-09
novel_circ_0001740	71.5448	0	0	71.5448	1e-07	1e-07	23.8483	3	4.19318e-09	4.19318e-09
novel_circ_0001741	0	138.294	0	1e-07	138.294	1e-07	46.098	2.16929e-09	3	2.16929e-09
novel_circ_0001743	286.179	97.6193	205.322	286.179	97.6193	205.322	196.373	1.45732	0.497111	1.04557
novel_circ_0001744	0	0	0	1e-07	1e-07	1e-07	1e-07	1	1	1
novel_circ_0001745	71.5448	0	0	71.5448	1e-07	1e-07	23.8483	3	4.19318e-09	4.19318e-09
novel_circ_0001746	357.724	268.453	228.135	357.724	268.453	228.135	284.771	1.25618	0.942699	0.801119
novel_circ_0001747	0	24.4048	0	1e-07	24.4048	1e-07	8.13495	1.22926e-08	3	1.22926e-08
novel_circ_0001750	0	16.2699	0	1e-07	16.2699	1e-07	5.4233	1.8439e-08	3	1.8439e-08
novel_circ_0001751	0	203.374	91.2541	1e-07	203.374	91.2541	98.2092	1.01823e-09	2.07082	0.92918
novel_circ_0001753	0	113.889	0	1e-07	113.889	1e-07	37.9631	2.63414e-09	3	2.63414e-09
novel_circ_0001754	0	16.2699	0	1e-07	16.2699	1e-07	5.4233	1.8439e-08	3	1.8439e-08
novel_circ_0001756	0	24.4048	0	1e-07	24.4048	1e-07	8.13495	1.22926e-08	3	1.22926e-08
novel_circ_0001759	119.241	187.104	296.576	119.241	187.104	296.576	200.974	0.593318	0.930987	1.4757
novel_circ_0001762	0	0	0	1e-07	1e-07	1e-07	1e-07	1	1	1
novel_circ_0001764	0	0	0	1e-07	1e-07	1e-07	1e-07	1	1	1
novel_circ_0001771	71.5448	0	0	71.5448	1e-07	1e-07	23.8483	3	4.19318e-09	4.19318e-09
novel_circ_0001774	71.5448	1000.6	228.135	71.5448	1000.6	228.135	433.426	0.165068	2.30858	0.526353
novel_circ_0001775	0	40.6747	0	1e-07	40.6747	1e-07	13.5582	7.37559e-09	3	7.37559e-09
novel_circ_0001776	0	89.4844	0	1e-07	89.4844	1e-07	29.8281	3.35254e-09	3	3.35254e-09
novel_circ_0001779	0	16.2699	0	1e-07	16.2699	1e-07	5.4233	1.8439e-08	3	1.8439e-08
novel_circ_0001781	0	0	0	1e-07	1e-07	1e-07	1e-07	1	1	1
novel_circ_0001782	572.358	658.931	730.033	572.358	658.931	730.033	653.774	0.875468	1.00789	1.11664
novel_circ_0001783	0	317.263	410.643	1e-07	317.263	410.643	242.635	4.12141e-10	1.30757	1.69243
novel_circ_0001784	95.393	56.9446	91.2541	95.393	56.9446	91.2541	81.1972	1.17483	0.701312	1.12386
novel_circ_0001785	882.386	634.526	935.354	882.386	634.526	935.354	817.422	1.07947	0.776252	1.14427
novel_circ_0001786	143.09	81.3495	182.508	143.09	81.3495	182.508	135.649	1.05485	0.599705	1.34544
novel_circ_0001787	0	16.2699	0	1e-07	16.2699	1e-07	5.4233	1.8439e-08	3	1.8439e-08
novel_circ_0001790	906.234	463.692	479.084	906.234	463.692	479.084	616.337	1.47036	0.752336	0.777309
novel_circ_0001792	0	40.6747	0	1e-07	40.6747	1e-07	13.5582	7.37559e-09	3	7.37559e-09
novel_circ_0001793	0	0	0	1e-07	1e-07	1e-07	1e-07	1	1	1
novel_circ_0001796	0	89.4844	0	1e-07	89.4844	1e-07	29.8281	3.35254e-09	3	3.35254e-09
novel_circ_0001797	71.5448	40.6747	0	71.5448	40.6747	1e-07	37.4065	1.91263	1.08737	2.67333e-09
novel_circ_0001799	0	16.2699	0	1e-07	16.2699	1e-07	5.4233	1.8439e-08	3	1.8439e-08
novel_circ_0001804	71.5448	130.159	45.627	71.5448	130.159	45.627	82.4436	0.867802	1.57876	0.553433
novel_circ_0001806	47.6965	16.2699	0	47.6965	16.2699	1e-07	21.3221	2.23695	0.763052	4.68996e-09
novel_circ_0001807	0	48.8097	0	1e-07	48.8097	1e-07	16.2699	6.14632e-09	3	6.14632e-09
novel_circ_0001809	286.179	341.668	593.151	286.179	341.668	593.151	406.999	0.703144	0.83948	1.45738
novel_circ_0001811	0	16.2699	0	1e-07	16.2699	1e-07	5.4233	1.8439e-08	3	1.8439e-08
novel_circ_0001812	0	154.564	114.068	1e-07	154.564	114.068	89.5438	1.11677e-09	1.72613	1.27387
novel_circ_0001813	47.6965	0	0	47.6965	1e-07	1e-07	15.8988	3	6.28977e-09	6.28977e-09
novel_circ_0001817	0	0	0	1e-07	1e-07	1e-07	1e-07	1	1	1
novel_circ_0001818	0	0	0	1e-07	1e-07	1e-07	1e-07	1	1	1
novel_circ_0001819	0	0	0	1e-07	1e-07	1e-07	1e-07	1	1	1
novel_circ_0001820	95.393	0	0	95.393	1e-07	1e-07	31.7977	3	3.14488e-09	3.14488e-09
novel_circ_0001821	0	0	0	1e-07	1e-07	1e-07	1e-07	1	1	1
novel_circ_0001826	0	16.2699	0	1e-07	16.2699	1e-07	5.4233	1.8439e-08	3	1.8439e-08
novel_circ_0001827	0	32.5398	0	1e-07	32.5398	1e-07	10.8466	9.21948e-09	3	9.21948e-09
novel_circ_0001829	0	0	136.881	1e-07	1e-07	136.881	45.627	2.19168e-09	2.19168e-09	3
novel_circ_0001830	71.5448	32.5398	0	71.5448	32.5398	1e-07	34.6949	2.06212	0.937885	2.88227e-09
novel_circ_0001832	763.144	203.374	661.592	763.144	203.374	661.592	542.703	1.40619	0.374742	1.21907
novel_circ_0001833	0	0	0	1e-07	1e-07	1e-07	1e-07	1	1	1
novel_circ_0001834	0	65.0796	0	1e-07	65.0796	1e-07	21.6932	4.60974e-09	3	4.60974e-09
novel_circ_0001835	0	16.2699	0	1e-07	16.2699	1e-07	5.4233	1.8439e-08	3	1.8439e-08
novel_circ_0001836	0	0	0	1e-07	1e-07	1e-07	1e-07	1	1	1
novel_circ_0001837	0	0	68.4406	1e-07	1e-07	68.4406	22.8135	4.38337e-09	4.38337e-09	3
novel_circ_0001838	47.6965	32.5398	0	47.6965	32.5398	1e-07	26.7454	1.78335	1.21665	3.73896e-09
novel_circ_0001840	0	24.4048	0	1e-07	24.4048	1e-07	8.13495	1.22926e-08	3	1.22926e-08
novel_circ_0001841	0	56.9446	0	1e-07	56.9446	1e-07	18.9815	5.26828e-09	3	5.26828e-09
novel_circ_0001843	47.6965	89.4844	0	47.6965	89.4844	1e-07	45.727	1.04307	1.95693	2.18689e-09
novel_circ_0001847	0	48.8097	0	1e-07	48.8097	1e-07	16.2699	6.14632e-09	3	6.14632e-09
novel_circ_0001849	0	48.8097	0	1e-07	48.8097	1e-07	16.2699	6.14632e-09	3	6.14632e-09
novel_circ_0001854	1717.07	162.699	0	1717.07	162.699	1e-07	626.591	2.74034	0.259657	1.59594e-10
novel_circ_0001858	0	89.4844	0	1e-07	89.4844	1e-07	29.8281	3.35254e-09	3	3.35254e-09
novel_circ_0001859	262.331	24.4048	68.4406	262.331	24.4048	68.4406	118.392	2.21578	0.206136	0.578084
novel_circ_0001860	95.393	211.509	159.695	95.393	211.509	159.695	155.532	0.613334	1.3599	1.02676
novel_circ_0001861	3267.21	4278.98	3878.3	3267.21	4278.98	3878.3	3808.16	0.857949	1.12363	1.01842
novel_circ_0001862	0	32.5398	0	1e-07	32.5398	1e-07	10.8466	9.21948e-09	3	9.21948e-09
novel_circ_0001863	47.6965	24.4048	0	47.6965	24.4048	1e-07	24.0338	1.98456	1.01544	4.16081e-09
novel_circ_0001864	47.6965	0	0	47.6965	1e-07	1e-07	15.8988	3	6.28977e-09	6.28977e-09
novel_circ_0001868	0	0	0	1e-07	1e-07	1e-07	1e-07	1	1	1
novel_circ_0001871	0	65.0796	0	1e-07	65.0796	1e-07	21.6932	4.60974e-09	3	4.60974e-09
novel_circ_0001872	0	24.4048	0	1e-07	24.4048	1e-07	8.13495	1.22926e-08	3	1.22926e-08
novel_circ_0001874	0	0	68.4406	1e-07	1e-07	68.4406	22.8135	4.38337e-09	4.38337e-09	3
novel_circ_0001875	71.5448	81.3495	45.627	71.5448	81.3495	45.627	66.1738	1.08117	1.22933	0.689504
novel_circ_0001877	0	32.5398	0	1e-07	32.5398	1e-07	10.8466	9.21948e-09	3	9.21948e-09
novel_circ_0001879	119.241	154.564	228.135	119.241	154.564	228.135	167.313	0.712682	0.923799	1.36352
novel_circ_0001880	0	16.2699	0	1e-07	16.2699	1e-07	5.4233	1.8439e-08	3	1.8439e-08
novel_circ_0001881	143.09	89.4844	0	143.09	89.4844	1e-07	77.5246	1.84573	1.15427	1.28991e-09
novel_circ_0001884	0	284.723	68.4406	1e-07	284.723	68.4406	117.721	8.49465e-10	2.41862	0.581378
novel_circ_0001885	0	113.889	0	1e-07	113.889	1e-07	37.9631	2.63414e-09	3	2.63414e-09
novel_circ_0001888	0	32.5398	0	1e-07	32.5398	1e-07	10.8466	9.21948e-09	3	9.21948e-09
novel_circ_0001889	0	40.6747	0	1e-07	40.6747	1e-07	13.5582	7.37559e-09	3	7.37559e-09
novel_circ_0001890	47.6965	0	136.881	47.6965	1e-07	136.881	61.5259	0.775227	1.62533e-09	2.22477
novel_circ_0001894	190.786	48.8097	0	190.786	48.8097	1e-07	79.8652	2.38885	0.61115	1.25211e-09
novel_circ_0001895	0	89.4844	0	1e-07	89.4844	1e-07	29.8281	3.35254e-09	3	3.35254e-09
novel_circ_0001896	0	16.2699	0	1e-07	16.2699	1e-07	5.4233	1.8439e-08	3	1.8439e-08
novel_circ_0001897	0	16.2699	0	1e-07	16.2699	1e-07	5.4233	1.8439e-08	3	1.8439e-08
novel_circ_0001899	0	24.4048	0	1e-07	24.4048	1e-07	8.13495	1.22926e-08	3	1.22926e-08
novel_circ_0001901	0	390.477	0	1e-07	390.477	1e-07	130.159	7.6829e-10	3	7.6829e-10
novel_circ_0001902	0	56.9446	0	1e-07	56.9446	1e-07	18.9815	5.26828e-09	3	5.26828e-09
novel_circ_0001904	0	32.5398	0	1e-07	32.5398	1e-07	10.8466	9.21948e-09	3	9.21948e-09
novel_circ_0001906	0	0	68.4406	1e-07	1e-07	68.4406	22.8135	4.38337e-09	4.38337e-09	3
novel_circ_0001910	0	0	0	1e-07	1e-07	1e-07	1e-07	1	1	1
novel_circ_0001911	0	89.4844	0	1e-07	89.4844	1e-07	29.8281	3.35254e-09	3	3.35254e-09
novel_circ_0001913	0	203.374	0	1e-07	203.374	1e-07	67.7912	1.47512e-09	3	1.47512e-09
novel_circ_0001915	0	0	0	1e-07	1e-07	1e-07	1e-07	1	1	1
novel_circ_0001916	47.6965	0	0	47.6965	1e-07	1e-07	15.8988	3	6.28977e-09	6.28977e-09
novel_circ_0001917	0	40.6747	0	1e-07	40.6747	1e-07	13.5582	7.37559e-09	3	7.37559e-09
novel_circ_0001919	0	0	0	1e-07	1e-07	1e-07	1e-07	1	1	1
novel_circ_0001923	0	130.159	0	1e-07	130.159	1e-07	43.3864	2.30487e-09	3	2.30487e-09
novel_circ_0001930	47.6965	48.8097	0	47.6965	48.8097	1e-07	32.1687	1.4827	1.5173	3.10861e-09
novel_circ_0001932	0	0	0	1e-07	1e-07	1e-07	1e-07	1	1	1
novel_circ_0001934	0	0	0	1e-07	1e-07	1e-07	1e-07	1	1	1
novel_circ_0001936	0	32.5398	0	1e-07	32.5398	1e-07	10.8466	9.21948e-09	3	9.21948e-09
novel_circ_0001938	0	382.342	0	1e-07	382.342	1e-07	127.447	7.84637e-10	3	7.84637e-10
novel_circ_0001940	0	16.2699	0	1e-07	16.2699	1e-07	5.4233	1.8439e-08	3	1.8439e-08
novel_circ_0001943	572.358	813.495	342.203	572.358	813.495	342.203	576.018	0.993646	1.41227	0.594083
novel_circ_0001944	0	16.2699	0	1e-07	16.2699	1e-07	5.4233	1.8439e-08	3	1.8439e-08
novel_circ_0001946	0	406.747	0	1e-07	406.747	1e-07	135.582	7.37559e-10	3	7.37559e-10
novel_circ_0001947	0	32.5398	0	1e-07	32.5398	1e-07	10.8466	9.21948e-09	3	9.21948e-09
novel_circ_0001948	95.393	56.9446	182.508	95.393	56.9446	182.508	111.615	0.854659	0.510187	1.63515
novel_circ_0001953	0	0	0	1e-07	1e-07	1e-07	1e-07	1	1	1
novel_circ_0001954	95.393	32.5398	0	95.393	32.5398	1e-07	42.6443	2.23695	0.763052	2.34498e-09
novel_circ_0001956	0	24.4048	0	1e-07	24.4048	1e-07	8.13495	1.22926e-08	3	1.22926e-08
novel_circ_0001957	0	24.4048	0	1e-07	24.4048	1e-07	8.13495	1.22926e-08	3	1.22926e-08
novel_circ_0001958	0	24.4048	0	1e-07	24.4048	1e-07	8.13495	1.22926e-08	3	1.22926e-08
novel_circ_0001959	0	0	0	1e-07	1e-07	1e-07	1e-07	1	1	1
novel_circ_0001963	0	0	0	1e-07	1e-07	1e-07	1e-07	1	1	1
novel_circ_0001964	0	40.6747	0	1e-07	40.6747	1e-07	13.5582	7.37559e-09	3	7.37559e-09
novel_circ_0001967	0	73.2145	0	1e-07	73.2145	1e-07	24.4048	4.09755e-09	3	4.09755e-09
novel_circ_0001969	71.5448	219.644	0	71.5448	219.644	1e-07	97.0628	0.737098	2.2629	1.03026e-09
novel_circ_0001971	71.5448	211.509	250.949	71.5448	211.509	250.949	178.001	0.401935	1.18825	1.40982
novel_circ_0001973	47.6965	16.2699	91.2541	47.6965	16.2699	91.2541	51.7402	0.921847	0.314454	1.7637
novel_circ_0001975	262.331	162.699	45.627	262.331	162.699	45.627	156.886	1.67212	1.03705	0.29083
novel_circ_0001976	71.5448	0	0	71.5448	1e-07	1e-07	23.8483	3	4.19318e-09	4.19318e-09
novel_circ_0001977	0	0	0	1e-07	1e-07	1e-07	1e-07	1	1	1
novel_circ_0001978	0	48.8097	0	1e-07	48.8097	1e-07	16.2699	6.14632e-09	3	6.14632e-09
novel_circ_0001979	0	113.889	0	1e-07	113.889	1e-07	37.9631	2.63414e-09	3	2.63414e-09
novel_circ_0001981	0	97.6193	0	1e-07	97.6193	1e-07	32.5398	3.07316e-09	3	3.07316e-09
novel_circ_0001982	119.241	235.913	0	119.241	235.913	1e-07	118.385	1.00723	1.99277	8.44702e-10
novel_circ_0001983	0	105.754	0	1e-07	105.754	1e-07	35.2514	2.83676e-09	3	2.83676e-09
novel_circ_0001984	71.5448	48.8097	182.508	71.5448	48.8097	182.508	100.954	0.708686	0.483483	1.80783
novel_circ_0001988	763.144	1773.42	1460.07	763.144	1773.42	1460.07	1332.21	0.572841	1.33119	1.09597
novel_circ_0001991	0	89.4844	91.2541	1e-07	89.4844	91.2541	60.2462	1.65986e-09	1.48531	1.51469
novel_circ_0001992	0	24.4048	0	1e-07	24.4048	1e-07	8.13495	1.22926e-08	3	1.22926e-08
novel_circ_0001995	0	48.8097	0	1e-07	48.8097	1e-07	16.2699	6.14632e-09	3	6.14632e-09
novel_circ_0001996	0	16.2699	0	1e-07	16.2699	1e-07	5.4233	1.8439e-08	3	1.8439e-08
novel_circ_0001998	2718.7	878.574	775.66	2718.7	878.574	775.66	1457.65	1.86513	0.602735	0.532132
novel_circ_0002001	357.724	1626.99	501.897	357.724	1626.99	501.897	828.87	0.43158	1.9629	0.60552
novel_circ_0002002	0	16.2699	0	1e-07	16.2699	1e-07	5.4233	1.8439e-08	3	1.8439e-08
novel_circ_0002003	71.5448	0	0	71.5448	1e-07	1e-07	23.8483	3	4.19318e-09	4.19318e-09
novel_circ_0002005	47.6965	0	0	47.6965	1e-07	1e-07	15.8988	3	6.28977e-09	6.28977e-09
novel_circ_0002007	119.241	73.2145	0	119.241	73.2145	1e-07	64.1519	1.85873	1.14127	1.5588e-09
novel_circ_0002008	0	113.889	0	1e-07	113.889	1e-07	37.9631	2.63414e-09	3	2.63414e-09
novel_circ_0002009	405.42	756.55	365.016	405.42	756.55	365.016	508.996	0.796511	1.48636	0.717131
novel_circ_0002010	0	56.9446	136.881	1e-07	56.9446	136.881	64.6086	1.54778e-09	0.881379	2.11862
novel_circ_0002011	3577.24	3896.64	1825.08	3577.24	3896.64	1825.08	3099.65	1.15408	1.25712	0.588802
novel_circ_0002012	786.993	1317.86	730.033	786.993	1317.86	730.033	944.962	0.83283	1.39462	0.772552
novel_circ_0002015	0	0	114.068	1e-07	1e-07	114.068	38.0225	2.63002e-09	2.63002e-09	3
novel_circ_0002017	0	89.4844	0	1e-07	89.4844	1e-07	29.8281	3.35254e-09	3	3.35254e-09
novel_circ_0002018	0	56.9446	0	1e-07	56.9446	1e-07	18.9815	5.26828e-09	3	5.26828e-09
novel_circ_0002020	286.179	56.9446	0	286.179	56.9446	1e-07	114.375	2.50212	0.497878	8.7432e-10
novel_circ_0002021	71.5448	56.9446	0	71.5448	56.9446	1e-07	42.8298	1.67044	1.32956	2.33482e-09
novel_circ_0002022	0	260.318	45.627	1e-07	260.318	45.627	101.982	9.80568e-10	2.5526	0.447404
novel_circ_0002026	95.393	0	0	95.393	1e-07	1e-07	31.7977	3	3.14488e-09	3.14488e-09
novel_circ_0002027	0	24.4048	0	1e-07	24.4048	1e-07	8.13495	1.22926e-08	3	1.22926e-08
novel_circ_0002028	858.537	1740.88	1323.18	858.537	1740.88	1323.18	1307.53	0.656608	1.33142	1.01197
novel_circ_0002029	71.5448	65.0796	114.068	71.5448	65.0796	114.068	83.564	0.856168	0.778799	1.36503
novel_circ_0002030	0	756.55	68.4406	1e-07	756.55	68.4406	274.997	3.63641e-10	2.75112	0.248878
novel_circ_0002031	119.241	0	0	119.241	1e-07	1e-07	39.7471	3	2.51591e-09	2.51591e-09
novel_circ_0002035	71.5448	211.509	0	71.5448	211.509	1e-07	94.3511	0.758282	2.24172	1.05987e-09
novel_circ_0002036	95.393	56.9446	0	95.393	56.9446	1e-07	50.7792	1.87858	1.12142	1.96931e-09
novel_circ_0002038	0	16.2699	0	1e-07	16.2699	1e-07	5.4233	1.8439e-08	3	1.8439e-08
novel_circ_0002039	143.09	56.9446	0	143.09	56.9446	1e-07	66.6781	2.14598	0.854023	1.49974e-09
novel_circ_0002040	286.179	276.588	182.508	286.179	276.588	182.508	248.425	1.15197	1.11337	0.734661
novel_circ_0002042	0	65.0796	0	1e-07	65.0796	1e-07	21.6932	4.60974e-09	3	4.60974e-09
novel_circ_0002045	0	0	0	1e-07	1e-07	1e-07	1e-07	1	1	1
novel_circ_0002046	0	0	68.4406	1e-07	1e-07	68.4406	22.8135	4.38337e-09	4.38337e-09	3
novel_circ_0002051	0	0	159.695	1e-07	1e-07	159.695	53.2315	1.87859e-09	1.87859e-09	3
novel_circ_0002052	0	32.5398	91.2541	1e-07	32.5398	91.2541	41.2646	2.42338e-09	0.788564	2.21144
novel_circ_0002053	47.6965	0	136.881	47.6965	1e-07	136.881	61.5259	0.775227	1.62533e-09	2.22477
novel_circ_0002054	0	65.0796	68.4406	1e-07	65.0796	68.4406	44.5067	2.24685e-09	1.46224	1.53776
novel_circ_0002055	0	0	114.068	1e-07	1e-07	114.068	38.0225	2.63002e-09	2.63002e-09	3
novel_circ_0002056	0	40.6747	0	1e-07	40.6747	1e-07	13.5582	7.37559e-09	3	7.37559e-09
novel_circ_0002059	0	16.2699	0	1e-07	16.2699	1e-07	5.4233	1.8439e-08	3	1.8439e-08
novel_circ_0002060	0	24.4048	0	1e-07	24.4048	1e-07	8.13495	1.22926e-08	3	1.22926e-08
novel_circ_0002061	0	0	136.881	1e-07	1e-07	136.881	45.627	2.19168e-09	2.19168e-09	3
novel_circ_0002062	0	0	0	1e-07	1e-07	1e-07	1e-07	1	1	1
novel_circ_0002064	0	317.263	228.135	1e-07	317.263	228.135	181.799	5.50057e-10	1.74513	1.25487
novel_circ_0002065	95.393	65.0796	182.508	95.393	65.0796	182.508	114.327	0.834388	0.569241	1.59637
novel_circ_0002066	0	16.2699	68.4406	1e-07	16.2699	68.4406	28.2368	3.54148e-09	0.576194	2.42381
novel_circ_0002067	95.393	0	0	95.393	1e-07	1e-07	31.7977	3	3.14488e-09	3.14488e-09
novel_circ_0002068	0	65.0796	0	1e-07	65.0796	1e-07	21.6932	4.60974e-09	3	4.60974e-09
novel_circ_0002069	0	73.2145	45.627	1e-07	73.2145	45.627	39.6138	2.52437e-09	1.8482	1.1518
novel_circ_0002070	0	56.9446	0	1e-07	56.9446	1e-07	18.9815	5.26828e-09	3	5.26828e-09
novel_circ_0002072	0	138.294	0	1e-07	138.294	1e-07	46.098	2.16929e-09	3	2.16929e-09
novel_circ_0002073	0	0	0	1e-07	1e-07	1e-07	1e-07	1	1	1
novel_circ_0002075	0	130.159	136.881	1e-07	130.159	136.881	89.0134	1.12343e-09	1.46224	1.53776
novel_circ_0002077	0	0	0	1e-07	1e-07	1e-07	1e-07	1	1	1
novel_circ_0002079	0	0	0	1e-07	1e-07	1e-07	1e-07	1	1	1
novel_circ_0002082	0	24.4048	0	1e-07	24.4048	1e-07	8.13495	1.22926e-08	3	1.22926e-08
novel_circ_0002084	405.42	0	0	405.42	1e-07	1e-07	135.14	3	7.39973e-10	7.39973e-10
novel_circ_0002085	0	32.5398	0	1e-07	32.5398	1e-07	10.8466	9.21948e-09	3	9.21948e-09
novel_circ_0002087	0	24.4048	0	1e-07	24.4048	1e-07	8.13495	1.22926e-08	3	1.22926e-08
novel_circ_0002089	0	203.374	91.2541	1e-07	203.374	91.2541	98.2092	1.01823e-09	2.07082	0.92918
novel_circ_0002090	286.179	2830.96	1277.56	286.179	2830.96	1277.56	1464.9	0.195358	1.93253	0.872113
novel_circ_0002091	1120.87	634.526	547.524	1120.87	634.526	547.524	767.639	1.46015	0.826593	0.713257
novel_circ_0002092	0	122.024	0	1e-07	122.024	1e-07	40.6747	2.45853e-09	3	2.45853e-09
novel_circ_0002093	71.5448	170.834	68.4406	71.5448	170.834	68.4406	103.606	0.690544	1.64887	0.660582
novel_circ_0002094	95.393	81.3495	205.322	95.393	81.3495	205.322	127.355	0.749034	0.638763	1.6122
novel_circ_0002096	0	16.2699	0	1e-07	16.2699	1e-07	5.4233	1.8439e-08	3	1.8439e-08
novel_circ_0002097	0	89.4844	0	1e-07	89.4844	1e-07	29.8281	3.35254e-09	3	3.35254e-09
novel_circ_0002104	1454.74	3530.57	2098.84	1454.74	3530.57	2098.84	2361.38	0.616055	1.49513	0.888819
novel_circ_0002106	0	32.5398	0	1e-07	32.5398	1e-07	10.8466	9.21948e-09	3	9.21948e-09
novel_circ_0002107	476.965	1382.94	524.711	476.965	1382.94	524.711	794.872	0.600053	1.73983	0.66012
novel_circ_0002108	0	48.8097	0	1e-07	48.8097	1e-07	16.2699	6.14632e-09	3	6.14632e-09
novel_circ_0002109	0	56.9446	0	1e-07	56.9446	1e-07	18.9815	5.26828e-09	3	5.26828e-09
novel_circ_0002110	0	40.6747	0	1e-07	40.6747	1e-07	13.5582	7.37559e-09	3	7.37559e-09
novel_circ_0002112	0	187.104	0	1e-07	187.104	1e-07	62.3679	1.60339e-09	3	1.60339e-09
novel_circ_0002113	0	32.5398	0	1e-07	32.5398	1e-07	10.8466	9.21948e-09	3	9.21948e-09
novel_circ_0002115	0	203.374	0	1e-07	203.374	1e-07	67.7912	1.47512e-09	3	1.47512e-09
novel_circ_0002117	0	32.5398	114.068	1e-07	32.5398	114.068	48.8691	2.04628e-09	0.665856	2.33414
novel_circ_0002121	0	24.4048	0	1e-07	24.4048	1e-07	8.13495	1.22926e-08	3	1.22926e-08
novel_circ_0002122	47.6965	32.5398	0	47.6965	32.5398	1e-07	26.7454	1.78335	1.21665	3.73896e-09
novel_circ_0002123	0	40.6747	0	1e-07	40.6747	1e-07	13.5582	7.37559e-09	3	7.37559e-09
novel_circ_0002124	95.393	48.8097	0	95.393	48.8097	1e-07	48.0676	1.98456	1.01544	2.0804e-09
novel_circ_0002126	0	32.5398	45.627	1e-07	32.5398	45.627	26.0556	3.83795e-09	1.24886	1.75114
novel_circ_0002128	0	0	0	1e-07	1e-07	1e-07	1e-07	1	1	1
novel_circ_0002135	0	105.754	0	1e-07	105.754	1e-07	35.2514	2.83676e-09	3	2.83676e-09
novel_circ_0002136	190.786	40.6747	0	190.786	40.6747	1e-07	77.1536	2.47281	0.527192	1.29612e-09
novel_circ_0002138	95.393	32.5398	0	95.393	32.5398	1e-07	42.6443	2.23695	0.763052	2.34498e-09
novel_circ_0002139	333.876	219.644	182.508	333.876	219.644	182.508	245.342	1.36086	0.895253	0.743891
novel_circ_0002141	262.331	48.8097	0	262.331	48.8097	1e-07	103.714	2.52938	0.47062	9.64195e-10
novel_circ_0002148	0	73.2145	0	1e-07	73.2145	1e-07	24.4048	4.09755e-09	3	4.09755e-09
novel_circ_0002150	0	146.429	0	1e-07	146.429	1e-07	48.8097	2.04877e-09	3	2.04877e-09
novel_circ_0002151	190.786	138.294	0	190.786	138.294	1e-07	109.693	1.73927	1.26073	9.11632e-10
novel_circ_0002152	0	24.4048	0	1e-07	24.4048	1e-07	8.13495	1.22926e-08	3	1.22926e-08
novel_circ_0002153	0	32.5398	0	1e-07	32.5398	1e-07	10.8466	9.21948e-09	3	9.21948e-09
novel_circ_0002155	0	24.4048	0	1e-07	24.4048	1e-07	8.13495	1.22926e-08	3	1.22926e-08
novel_circ_0002156	2861.79	4734.54	3102.64	2861.79	4734.54	3102.64	3566.32	0.802449	1.32757	0.869983
novel_circ_0002157	0	56.9446	0	1e-07	56.9446	1e-07	18.9815	5.26828e-09	3	5.26828e-09
novel_circ_0002158	0	16.2699	0	1e-07	16.2699	1e-07	5.4233	1.8439e-08	3	1.8439e-08
novel_circ_0002160	71.5448	333.533	0	71.5448	333.533	1e-07	135.026	0.52986	2.47014	7.40599e-10
novel_circ_0002161	0	73.2145	0	1e-07	73.2145	1e-07	24.4048	4.09755e-09	3	4.09755e-09
novel_circ_0002162	0	0	45.627	1e-07	1e-07	45.627	15.209	6.57505e-09	6.57505e-09	3
novel_circ_0002163	95.393	0	0	95.393	1e-07	1e-07	31.7977	3	3.14488e-09	3.14488e-09
novel_circ_0002165	0	56.9446	0	1e-07	56.9446	1e-07	18.9815	5.26828e-09	3	5.26828e-09
novel_circ_0002170	0	146.429	0	1e-07	146.429	1e-07	48.8097	2.04877e-09	3	2.04877e-09
novel_circ_0002171	0	219.644	228.135	1e-07	219.644	228.135	149.26	6.69974e-10	1.47155	1.52845
novel_circ_0002172	95.393	146.429	0	95.393	146.429	1e-07	80.6073	1.18343	1.81657	1.24058e-09
novel_circ_0002173	0	40.6747	0	1e-07	40.6747	1e-07	13.5582	7.37559e-09	3	7.37559e-09
novel_circ_0002174	1263.96	715.875	889.727	1263.96	715.875	889.727	956.52	1.32141	0.748416	0.930171
novel_circ_0002177	333.876	292.858	684.406	333.876	292.858	684.406	437.046	0.763936	0.670085	1.56598
novel_circ_0002179	0	40.6747	0	1e-07	40.6747	1e-07	13.5582	7.37559e-09	3	7.37559e-09
novel_circ_0002180	47.6965	32.5398	0	47.6965	32.5398	1e-07	26.7454	1.78335	1.21665	3.73896e-09
novel_circ_0002181	0	40.6747	0	1e-07	40.6747	1e-07	13.5582	7.37559e-09	3	7.37559e-09
novel_circ_0002182	143.09	32.5398	0	143.09	32.5398	1e-07	58.5431	2.44417	0.555826	1.70814e-09
novel_circ_0002183	119.241	81.3495	159.695	119.241	81.3495	159.695	120.095	0.99289	0.677375	1.32973
novel_circ_0002185	0	32.5398	0	1e-07	32.5398	1e-07	10.8466	9.21948e-09	3	9.21948e-09
novel_circ_0002186	0	0	0	1e-07	1e-07	1e-07	1e-07	1	1	1
novel_circ_0002188	0	73.2145	0	1e-07	73.2145	1e-07	24.4048	4.09755e-09	3	4.09755e-09
novel_circ_0002189	333.876	2188.3	0	333.876	2188.3	1e-07	840.725	0.397128	2.60287	1.18945e-10
novel_circ_0002190	0	73.2145	0	1e-07	73.2145	1e-07	24.4048	4.09755e-09	3	4.09755e-09
novel_circ_0002191	0	65.0796	0	1e-07	65.0796	1e-07	21.6932	4.60974e-09	3	4.60974e-09
novel_circ_0002192	0	81.3495	0	1e-07	81.3495	1e-07	27.1165	3.68779e-09	3	3.68779e-09
novel_circ_0002193	0	73.2145	0	1e-07	73.2145	1e-07	24.4048	4.09755e-09	3	4.09755e-09
novel_circ_0002194	0	536.906	182.508	1e-07	536.906	182.508	239.805	4.17006e-10	2.23893	0.761069
novel_circ_0002195	0	65.0796	0	1e-07	65.0796	1e-07	21.6932	4.60974e-09	3	4.60974e-09
novel_circ_0002196	0	138.294	136.881	1e-07	138.294	136.881	91.7251	1.09021e-09	1.5077	1.4923
novel_circ_0002200	0	0	0	1e-07	1e-07	1e-07	1e-07	1	1	1
novel_circ_0002201	47.6965	0	0	47.6965	1e-07	1e-07	15.8988	3	6.28977e-09	6.28977e-09
novel_circ_0002202	739.296	227.778	615.965	739.296	227.778	615.965	527.68	1.40103	0.43166	1.16731
novel_circ_0002204	0	0	0	1e-07	1e-07	1e-07	1e-07	1	1	1
novel_circ_0002206	262.331	0	319.389	262.331	1e-07	319.389	193.907	1.35287	5.15712e-10	1.64713
novel_circ_0002208	119.241	73.2145	91.2541	119.241	73.2145	91.2541	94.57	1.26088	0.774184	0.964937
novel_circ_0002209	0	0	0	1e-07	1e-07	1e-07	1e-07	1	1	1
novel_circ_0002210	0	24.4048	0	1e-07	24.4048	1e-07	8.13495	1.22926e-08	3	1.22926e-08
novel_circ_0002211	0	40.6747	0	1e-07	40.6747	1e-07	13.5582	7.37559e-09	3	7.37559e-09
novel_circ_0002216	143.09	203.374	0	143.09	203.374	1e-07	115.488	1.239	1.761	8.65893e-10
novel_circ_0002218	0	16.2699	0	1e-07	16.2699	1e-07	5.4233	1.8439e-08	3	1.8439e-08
novel_circ_0002220	0	0	0	1e-07	1e-07	1e-07	1e-07	1	1	1
novel_circ_0002221	0	0	0	1e-07	1e-07	1e-07	1e-07	1	1	1
novel_circ_0002222	0	40.6747	0	1e-07	40.6747	1e-07	13.5582	7.37559e-09	3	7.37559e-09
novel_circ_0002224	0	40.6747	0	1e-07	40.6747	1e-07	13.5582	7.37559e-09	3	7.37559e-09
novel_circ_0002225	0	48.8097	136.881	1e-07	48.8097	136.881	61.8969	1.61559e-09	0.788564	2.21144
novel_circ_0002227	95.393	0	0	95.393	1e-07	1e-07	31.7977	3	3.14488e-09	3.14488e-09
novel_circ_0002228	47.6965	0	0	47.6965	1e-07	1e-07	15.8988	3	6.28977e-09	6.28977e-09
novel_circ_0002229	0	24.4048	0	1e-07	24.4048	1e-07	8.13495	1.22926e-08	3	1.22926e-08
novel_circ_0002232	0	0	45.627	1e-07	1e-07	45.627	15.209	6.57505e-09	6.57505e-09	3
novel_circ_0002235	0	24.4048	91.2541	1e-07	24.4048	91.2541	38.553	2.59383e-09	0.633021	2.36698
novel_circ_0002236	0	81.3495	0	1e-07	81.3495	1e-07	27.1165	3.68779e-09	3	3.68779e-09
novel_circ_0002241	405.42	0	456.27	405.42	1e-07	456.27	287.23	1.41148	3.48153e-10	1.58852
novel_circ_0002242	119.241	170.834	0	119.241	170.834	1e-07	96.6917	1.23321	1.76679	1.03421e-09
novel_circ_0002243	0	113.889	205.322	1e-07	113.889	205.322	106.404	9.39818e-10	1.07035	1.92965
novel_circ_0002244	143.09	122.024	0	143.09	122.024	1e-07	88.3712	1.61919	1.38081	1.13159e-09
novel_circ_0002245	262.331	227.778	296.576	262.331	227.778	296.576	262.228	1.00039	0.868626	1.13098
novel_circ_0002246	643.903	724.01	1186.3	643.903	724.01	1186.3	851.405	0.756283	0.850371	1.39335
novel_circ_0002248	238.483	260.318	273.762	238.483	260.318	273.762	257.521	0.92607	1.01086	1.06307
novel_circ_0002249	0	16.2699	0	1e-07	16.2699	1e-07	5.4233	1.8439e-08	3	1.8439e-08
novel_circ_0002250	0	0	0	1e-07	1e-07	1e-07	1e-07	1	1	1
novel_circ_0002252	0	0	114.068	1e-07	1e-07	114.068	38.0225	2.63002e-09	2.63002e-09	3
novel_circ_0002253	47.6965	0	0	47.6965	1e-07	1e-07	15.8988	3	6.28977e-09	6.28977e-09
novel_circ_0002255	0	56.9446	0	1e-07	56.9446	1e-07	18.9815	5.26828e-09	3	5.26828e-09
novel_circ_0002258	0	105.754	68.4406	1e-07	105.754	68.4406	58.0649	1.72221e-09	1.82131	1.17869
novel_circ_0002260	0	56.9446	0	1e-07	56.9446	1e-07	18.9815	5.26828e-09	3	5.26828e-09
novel_circ_0002261	119.241	113.889	45.627	119.241	113.889	45.627	92.9192	1.28328	1.22568	0.49104
novel_circ_0002262	0	56.9446	0	1e-07	56.9446	1e-07	18.9815	5.26828e-09	3	5.26828e-09
novel_circ_0002263	0	32.5398	0	1e-07	32.5398	1e-07	10.8466	9.21948e-09	3	9.21948e-09
novel_circ_0002264	0	0	91.2541	1e-07	1e-07	91.2541	30.418	3.28752e-09	3.28752e-09	3
novel_circ_0002270	0	32.5398	91.2541	1e-07	32.5398	91.2541	41.2646	2.42338e-09	0.788564	2.21144
novel_circ_0002271	0	0	0	1e-07	1e-07	1e-07	1e-07	1	1	1
novel_circ_0002273	119.241	658.931	136.881	119.241	658.931	136.881	305.018	0.390932	2.1603	0.448765
novel_circ_0002277	0	211.509	0	1e-07	211.509	1e-07	70.5029	1.41838e-09	3	1.41838e-09
novel_circ_0002278	71.5448	0	0	71.5448	1e-07	1e-07	23.8483	3	4.19318e-09	4.19318e-09
novel_circ_0002279	214.634	65.0796	68.4406	214.634	65.0796	68.4406	116.051	1.84948	0.560782	0.589743
novel_circ_0002284	119.241	0	0	119.241	1e-07	1e-07	39.7471	3	2.51591e-09	2.51591e-09
novel_circ_0002285	71.5448	0	0	71.5448	1e-07	1e-07	23.8483	3	4.19318e-09	4.19318e-09
novel_circ_0002286	0	0	0	1e-07	1e-07	1e-07	1e-07	1	1	1
novel_circ_0002287	0	0	205.322	1e-07	1e-07	205.322	68.4406	1.46112e-09	1.46112e-09	3
novel_circ_0002288	0	56.9446	0	1e-07	56.9446	1e-07	18.9815	5.26828e-09	3	5.26828e-09
novel_circ_0002289	0	32.5398	0	1e-07	32.5398	1e-07	10.8466	9.21948e-09	3	9.21948e-09
novel_circ_0002291	0	0	0	1e-07	1e-07	1e-07	1e-07	1	1	1
novel_circ_0002292	0	40.6747	0	1e-07	40.6747	1e-07	13.5582	7.37559e-09	3	7.37559e-09
novel_circ_0002293	0	48.8097	0	1e-07	48.8097	1e-07	16.2699	6.14632e-09	3	6.14632e-09
novel_circ_0002294	0	40.6747	0	1e-07	40.6747	1e-07	13.5582	7.37559e-09	3	7.37559e-09
novel_circ_0002295	0	65.0796	68.4406	1e-07	65.0796	68.4406	44.5067	2.24685e-09	1.46224	1.53776
novel_circ_0002297	143.09	56.9446	91.2541	143.09	56.9446	91.2541	97.0961	1.47369	0.586477	0.939833
novel_circ_0002299	0	0	0	1e-07	1e-07	1e-07	1e-07	1	1	1
novel_circ_0002300	71.5448	0	182.508	71.5448	1e-07	182.508	84.6843	0.844841	1.18086e-09	2.15516
novel_circ_0002301	0	0	0	1e-07	1e-07	1e-07	1e-07	1	1	1
novel_circ_0002302	0	0	0	1e-07	1e-07	1e-07	1e-07	1	1	1
novel_circ_0002303	0	187.104	205.322	1e-07	187.104	205.322	130.808	7.64477e-10	1.43036	1.56964
novel_circ_0002306	0	16.2699	0	1e-07	16.2699	1e-07	5.4233	1.8439e-08	3	1.8439e-08
novel_circ_0002307	0	32.5398	0	1e-07	32.5398	1e-07	10.8466	9.21948e-09	3	9.21948e-09
novel_circ_0002309	0	56.9446	0	1e-07	56.9446	1e-07	18.9815	5.26828e-09	3	5.26828e-09
novel_circ_0002310	119.241	16.2699	0	119.241	16.2699	1e-07	45.1704	2.63981	0.360189	2.21384e-09
novel_circ_0002311	47.6965	0	0	47.6965	1e-07	1e-07	15.8988	3	6.28977e-09	6.28977e-09
novel_circ_0002312	47.6965	48.8097	0	47.6965	48.8097	1e-07	32.1687	1.4827	1.5173	3.10861e-09
novel_circ_0002315	0	65.0796	0	1e-07	65.0796	1e-07	21.6932	4.60974e-09	3	4.60974e-09
novel_circ_0002316	0	32.5398	0	1e-07	32.5398	1e-07	10.8466	9.21948e-09	3	9.21948e-09
novel_circ_0002317	95.393	260.318	205.322	95.393	260.318	205.322	187.011	0.510093	1.39199	1.09791
novel_circ_0002319	0	48.8097	0	1e-07	48.8097	1e-07	16.2699	6.14632e-09	3	6.14632e-09
novel_circ_0002320	0	32.5398	0	1e-07	32.5398	1e-07	10.8466	9.21948e-09	3	9.21948e-09
novel_circ_0002321	71.5448	0	0	71.5448	1e-07	1e-07	23.8483	3	4.19318e-09	4.19318e-09
novel_circ_0002322	0	0	0	1e-07	1e-07	1e-07	1e-07	1	1	1
novel_circ_0002323	0	32.5398	0	1e-07	32.5398	1e-07	10.8466	9.21948e-09	3	9.21948e-09
novel_circ_0002325	47.6965	32.5398	0	47.6965	32.5398	1e-07	26.7454	1.78335	1.21665	3.73896e-09
novel_circ_0002328	0	32.5398	0	1e-07	32.5398	1e-07	10.8466	9.21948e-09	3	9.21948e-09
novel_circ_0002330	95.393	0	0	95.393	1e-07	1e-07	31.7977	3	3.14488e-09	3.14488e-09
novel_circ_0002333	0	48.8097	0	1e-07	48.8097	1e-07	16.2699	6.14632e-09	3	6.14632e-09
novel_circ_0002334	0	81.3495	0	1e-07	81.3495	1e-07	27.1165	3.68779e-09	3	3.68779e-09
novel_circ_0002338	0	16.2699	0	1e-07	16.2699	1e-07	5.4233	1.8439e-08	3	1.8439e-08
novel_circ_0002339	0	0	136.881	1e-07	1e-07	136.881	45.627	2.19168e-09	2.19168e-09	3
novel_circ_0002340	95.393	56.9446	182.508	95.393	56.9446	182.508	111.615	0.854659	0.510187	1.63515
novel_circ_0002341	0	105.754	273.762	1e-07	105.754	273.762	126.505	7.90479e-10	0.835966	2.16403
novel_circ_0002342	262.331	146.429	593.151	262.331	146.429	593.151	333.97	0.785491	0.438449	1.77606
novel_circ_0002343	0	235.913	0	1e-07	235.913	1e-07	78.6378	1.27165e-09	3	1.27165e-09
novel_circ_0002344	2885.64	2432.35	2098.84	2885.64	2432.35	2098.84	2472.28	1.1672	0.983849	0.848952
novel_circ_0002346	0	0	0	1e-07	1e-07	1e-07	1e-07	1	1	1
novel_circ_0002347	0	32.5398	0	1e-07	32.5398	1e-07	10.8466	9.21948e-09	3	9.21948e-09
novel_circ_0002350	500.813	821.629	707.219	500.813	821.629	707.219	676.554	0.740242	1.21443	1.04533
novel_circ_0002352	71.5448	89.4844	91.2541	71.5448	89.4844	91.2541	84.0944	0.850767	1.06409	1.08514
novel_circ_0002355	47.6965	73.2145	45.627	47.6965	73.2145	45.627	55.5127	0.8592	1.31888	0.821921
novel_circ_0002356	0	16.2699	0	1e-07	16.2699	1e-07	5.4233	1.8439e-08	3	1.8439e-08
novel_circ_0002359	0	0	0	1e-07	1e-07	1e-07	1e-07	1	1	1
novel_circ_0002360	0	24.4048	0	1e-07	24.4048	1e-07	8.13495	1.22926e-08	3	1.22926e-08
novel_circ_0002362	0	32.5398	0	1e-07	32.5398	1e-07	10.8466	9.21948e-09	3	9.21948e-09
novel_circ_0002364	0	292.858	0	1e-07	292.858	1e-07	97.6193	1.02439e-09	3	1.02439e-09
novel_circ_0002368	95.393	504.367	0	95.393	504.367	1e-07	199.92	0.477156	2.52284	5.002e-10
novel_circ_0002370	0	16.2699	0	1e-07	16.2699	1e-07	5.4233	1.8439e-08	3	1.8439e-08
novel_circ_0002371	190.786	1025	159.695	190.786	1025	159.695	458.495	0.416114	2.23558	0.348302
novel_circ_0002373	0	479.962	91.2541	1e-07	479.962	91.2541	190.405	5.25196e-10	2.52074	0.479262
novel_circ_0002376	0	40.6747	0	1e-07	40.6747	1e-07	13.5582	7.37559e-09	3	7.37559e-09
novel_circ_0002377	0	545.041	0	1e-07	545.041	1e-07	181.68	5.50417e-10	3	5.50417e-10
novel_circ_0002380	0	0	0	1e-07	1e-07	1e-07	1e-07	1	1	1
novel_circ_0002381	0	32.5398	0	1e-07	32.5398	1e-07	10.8466	9.21948e-09	3	9.21948e-09
novel_circ_0002382	190.786	0	0	190.786	1e-07	1e-07	63.5954	3	1.57244e-09	1.57244e-09
novel_circ_0002383	0	154.564	91.2541	1e-07	154.564	91.2541	81.9393	1.22041e-09	1.88632	1.11368
novel_circ_0002384	95.393	0	0	95.393	1e-07	1e-07	31.7977	3	3.14488e-09	3.14488e-09
novel_circ_0002385	238.483	219.644	410.643	238.483	219.644	410.643	289.59	0.823519	0.758464	1.41802
novel_circ_0002387	0	40.6747	0	1e-07	40.6747	1e-07	13.5582	7.37559e-09	3	7.37559e-09
novel_circ_0002389	0	97.6193	0	1e-07	97.6193	1e-07	32.5398	3.07316e-09	3	3.07316e-09
novel_circ_0002390	95.393	24.4048	570.338	95.393	24.4048	570.338	230.045	0.414671	0.106087	2.47924
novel_circ_0002391	0	0	0	1e-07	1e-07	1e-07	1e-07	1	1	1
novel_circ_0002392	0	0	0	1e-07	1e-07	1e-07	1e-07	1	1	1
novel_circ_0002393	1478.59	0	1026.61	1478.59	1e-07	1026.61	835.067	1.77063	1.19751e-10	1.22937
novel_circ_0002394	238.483	0	91.2541	238.483	1e-07	91.2541	109.912	2.16975	9.09817e-10	0.830245
novel_circ_0002398	0	0	114.068	1e-07	1e-07	114.068	38.0225	2.63002e-09	2.63002e-09	3
novel_circ_0002399	0	0	0	1e-07	1e-07	1e-07	1e-07	1	1	1
novel_circ_0002400	0	0	0	1e-07	1e-07	1e-07	1e-07	1	1	1
novel_circ_0002403	0	97.6193	0	1e-07	97.6193	1e-07	32.5398	3.07316e-09	3	3.07316e-09
novel_circ_0002404	190.786	0	0	190.786	1e-07	1e-07	63.5954	3	1.57244e-09	1.57244e-09
novel_circ_0002405	262.331	211.509	0	262.331	211.509	1e-07	157.946	1.66088	1.33912	6.33126e-10
novel_circ_0002406	0	0	0	1e-07	1e-07	1e-07	1e-07	1	1	1
novel_circ_0002407	0	48.8097	0	1e-07	48.8097	1e-07	16.2699	6.14632e-09	3	6.14632e-09
novel_circ_0002409	0	32.5398	0	1e-07	32.5398	1e-07	10.8466	9.21948e-09	3	9.21948e-09
novel_circ_0002410	143.09	414.882	296.576	143.09	414.882	296.576	284.849	0.502334	1.4565	1.04117
novel_circ_0002411	47.6965	113.889	0	47.6965	113.889	1e-07	53.8619	0.885533	2.11447	1.8566e-09
novel_circ_0002412	119.241	406.747	159.695	119.241	406.747	159.695	228.561	0.521704	1.7796	0.698696
novel_circ_0002413	95.393	40.6747	45.627	95.393	40.6747	45.627	60.5649	1.57505	0.671589	0.753357
novel_circ_0002415	0	40.6747	0	1e-07	40.6747	1e-07	13.5582	7.37559e-09	3	7.37559e-09
novel_circ_0002416	0	32.5398	68.4406	1e-07	32.5398	68.4406	33.6601	2.97088e-09	0.966716	2.03328
novel_circ_0002418	0	40.6747	0	1e-07	40.6747	1e-07	13.5582	7.37559e-09	3	7.37559e-09
novel_circ_0002419	0	16.2699	0	1e-07	16.2699	1e-07	5.4233	1.8439e-08	3	1.8439e-08
novel_circ_0002420	0	81.3495	0	1e-07	81.3495	1e-07	27.1165	3.68779e-09	3	3.68779e-09
novel_circ_0002421	47.6965	56.9446	0	47.6965	56.9446	1e-07	34.8804	1.36743	1.63257	2.86694e-09
novel_circ_0002422	524.662	0	775.66	524.662	1e-07	775.66	433.44	1.21046	2.30712e-10	1.78954
novel_circ_0002424	71.5448	162.699	0	71.5448	162.699	1e-07	78.0812	0.916287	2.08371	1.28072e-09
novel_circ_0002426	0	40.6747	0	1e-07	40.6747	1e-07	13.5582	7.37559e-09	3	7.37559e-09
novel_circ_0002428	0	24.4048	0	1e-07	24.4048	1e-07	8.13495	1.22926e-08	3	1.22926e-08
novel_circ_0002431	0	0	68.4406	1e-07	1e-07	68.4406	22.8135	4.38337e-09	4.38337e-09	3
novel_circ_0002432	0	447.422	159.695	1e-07	447.422	159.695	202.372	4.94139e-10	2.21089	0.789113
novel_circ_0002437	0	40.6747	0	1e-07	40.6747	1e-07	13.5582	7.37559e-09	3	7.37559e-09
novel_circ_0002441	0	0	0	1e-07	1e-07	1e-07	1e-07	1	1	1
novel_circ_0002442	0	0	205.322	1e-07	1e-07	205.322	68.4406	1.46112e-09	1.46112e-09	3
novel_circ_0002443	0	0	0	1e-07	1e-07	1e-07	1e-07	1	1	1
novel_circ_0002445	0	0	45.627	1e-07	1e-07	45.627	15.209	6.57505e-09	6.57505e-09	3
novel_circ_0002447	95.393	235.913	387.83	95.393	235.913	387.83	239.712	0.397948	0.984153	1.6179
novel_circ_0002453	0	341.668	205.322	1e-07	341.668	205.322	182.33	5.48457e-10	1.8739	1.1261
novel_circ_0002454	0	65.0796	0	1e-07	65.0796	1e-07	21.6932	4.60974e-09	3	4.60974e-09
novel_circ_0002455	0	24.4048	114.068	1e-07	24.4048	114.068	46.1575	2.1665e-09	0.52873	2.47127
novel_circ_0002457	0	0	45.627	1e-07	1e-07	45.627	15.209	6.57505e-09	6.57505e-09	3
novel_circ_0002465	0	0	136.881	1e-07	1e-07	136.881	45.627	2.19168e-09	2.19168e-09	3
novel_circ_0002466	0	56.9446	0	1e-07	56.9446	1e-07	18.9815	5.26828e-09	3	5.26828e-09
novel_circ_0002468	95.393	40.6747	0	95.393	40.6747	1e-07	45.3559	2.10321	0.89679	2.20478e-09
novel_circ_0002469	143.09	48.8097	0	143.09	48.8097	1e-07	63.9664	2.23695	0.763052	1.56332e-09
novel_circ_0002470	119.241	40.6747	0	119.241	40.6747	1e-07	53.3053	2.23695	0.763052	1.87598e-09
novel_circ_0002471	0	32.5398	0	1e-07	32.5398	1e-07	10.8466	9.21948e-09	3	9.21948e-09
novel_circ_0002472	0	154.564	0	1e-07	154.564	1e-07	51.5213	1.94094e-09	3	1.94094e-09
novel_circ_0002473	0	0	68.4406	1e-07	1e-07	68.4406	22.8135	4.38337e-09	4.38337e-09	3
novel_circ_0002474	0	0	0	1e-07	1e-07	1e-07	1e-07	1	1	1
novel_circ_0002476	0	0	0	1e-07	1e-07	1e-07	1e-07	1	1	1
novel_circ_0002477	0	48.8097	0	1e-07	48.8097	1e-07	16.2699	6.14632e-09	3	6.14632e-09
novel_circ_0002478	0	146.429	0	1e-07	146.429	1e-07	48.8097	2.04877e-09	3	2.04877e-09
novel_circ_0002479	119.241	0	114.068	119.241	1e-07	114.068	77.7696	1.53326	1.28585e-09	1.46674
novel_circ_0002480	667.751	244.048	250.949	667.751	244.048	250.949	387.583	1.72286	0.629668	0.647471
novel_circ_0002481	119.241	0	0	119.241	1e-07	1e-07	39.7471	3	2.51591e-09	2.51591e-09
novel_circ_0002482	0	24.4048	0	1e-07	24.4048	1e-07	8.13495	1.22926e-08	3	1.22926e-08
novel_circ_0002486	119.241	0	45.627	119.241	1e-07	45.627	54.9561	2.16975	1.81963e-09	0.830245
novel_circ_0002487	0	40.6747	0	1e-07	40.6747	1e-07	13.5582	7.37559e-09	3	7.37559e-09
novel_circ_0002489	0	48.8097	45.627	1e-07	48.8097	45.627	31.4789	3.17673e-09	1.55055	1.44945
novel_circ_0002490	0	40.6747	0	1e-07	40.6747	1e-07	13.5582	7.37559e-09	3	7.37559e-09
novel_circ_0002494	0	32.5398	0	1e-07	32.5398	1e-07	10.8466	9.21948e-09	3	9.21948e-09
novel_circ_0002495	71.5448	48.8097	0	71.5448	48.8097	1e-07	40.1181	1.78335	1.21665	2.49264e-09
novel_circ_0002496	0	81.3495	0	1e-07	81.3495	1e-07	27.1165	3.68779e-09	3	3.68779e-09
novel_circ_0002497	0	56.9446	0	1e-07	56.9446	1e-07	18.9815	5.26828e-09	3	5.26828e-09
novel_circ_0002499	143.09	130.159	91.2541	143.09	130.159	91.2541	121.501	1.17768	1.07126	0.751057
novel_circ_0002500	71.5448	65.0796	68.4406	71.5448	65.0796	68.4406	68.355	1.04667	0.952082	1.00125
novel_circ_0002502	95.393	48.8097	0	95.393	48.8097	1e-07	48.0676	1.98456	1.01544	2.0804e-09
novel_circ_0002503	0	24.4048	0	1e-07	24.4048	1e-07	8.13495	1.22926e-08	3	1.22926e-08
novel_circ_0002505	95.393	130.159	68.4406	95.393	130.159	68.4406	97.9976	0.973422	1.32819	0.69839
novel_circ_0002506	0	24.4048	0	1e-07	24.4048	1e-07	8.13495	1.22926e-08	3	1.22926e-08
novel_circ_0002507	190.786	0	296.576	190.786	1e-07	296.576	162.454	1.1744	6.15559e-10	1.8256
novel_circ_0002508	0	0	0	1e-07	1e-07	1e-07	1e-07	1	1	1
novel_circ_0002511	71.5448	0	0	71.5448	1e-07	1e-07	23.8483	3	4.19318e-09	4.19318e-09
novel_circ_0002512	119.241	0	0	119.241	1e-07	1e-07	39.7471	3	2.51591e-09	2.51591e-09
novel_circ_0002513	0	24.4048	0	1e-07	24.4048	1e-07	8.13495	1.22926e-08	3	1.22926e-08
novel_circ_0002514	95.393	227.778	68.4406	95.393	227.778	68.4406	130.537	0.730772	1.74493	0.524299
novel_circ_0002517	0	0	0	1e-07	1e-07	1e-07	1e-07	1	1	1
novel_circ_0002518	47.6965	0	0	47.6965	1e-07	1e-07	15.8988	3	6.28977e-09	6.28977e-09
novel_circ_0002521	71.5448	0	0	71.5448	1e-07	1e-07	23.8483	3	4.19318e-09	4.19318e-09
novel_circ_0002523	0	260.318	0	1e-07	260.318	1e-07	86.7727	1.15244e-09	3	1.15244e-09
novel_circ_0002528	0	81.3495	0	1e-07	81.3495	1e-07	27.1165	3.68779e-09	3	3.68779e-09
novel_circ_0002536	310.027	138.294	0	310.027	138.294	1e-07	149.44	2.07459	0.925412	6.69163e-10
novel_circ_0002537	453.117	56.9446	91.2541	453.117	56.9446	91.2541	200.439	2.26063	0.2841	0.455272
novel_circ_0002541	643.903	89.4844	296.576	643.903	89.4844	296.576	343.321	1.87551	0.260644	0.863844
novel_circ_0002542	286.179	0	136.881	286.179	1e-07	136.881	141.02	2.02935	7.09119e-10	0.97065
novel_circ_0002543	476.965	0	0	476.965	1e-07	1e-07	158.988	3	6.28977e-10	6.28977e-10
novel_circ_0002546	0	187.104	0	1e-07	187.104	1e-07	62.3679	1.60339e-09	3	1.60339e-09
novel_circ_0002547	0	105.754	0	1e-07	105.754	1e-07	35.2514	2.83676e-09	3	2.83676e-09
novel_circ_0002550	0	16.2699	0	1e-07	16.2699	1e-07	5.4233	1.8439e-08	3	1.8439e-08
novel_circ_0002551	0	56.9446	68.4406	1e-07	56.9446	68.4406	41.7951	2.39263e-09	1.36247	1.63753
novel_circ_0002553	0	113.889	0	1e-07	113.889	1e-07	37.9631	2.63414e-09	3	2.63414e-09
novel_circ_0002555	95.393	73.2145	0	95.393	73.2145	1e-07	56.2025	1.69731	1.30269	1.77928e-09
novel_circ_0002556	0	0	0	1e-07	1e-07	1e-07	1e-07	1	1	1
novel_circ_0002557	143.09	178.969	91.2541	143.09	178.969	91.2541	137.771	1.03861	1.29903	0.662361
novel_circ_0002558	143.09	105.754	0	143.09	105.754	1e-07	82.9479	1.72505	1.27495	1.20558e-09
novel_circ_0002559	0	113.889	68.4406	1e-07	113.889	68.4406	60.7766	1.64537e-09	1.8739	1.1261
novel_circ_0002561	0	24.4048	68.4406	1e-07	24.4048	68.4406	30.9485	3.23118e-09	0.788564	2.21144
novel_circ_0002562	0	0	228.135	1e-07	1e-07	228.135	76.0451	1.31501e-09	1.31501e-09	3
novel_circ_0002563	0	48.8097	0	1e-07	48.8097	1e-07	16.2699	6.14632e-09	3	6.14632e-09
novel_circ_0002564	0	32.5398	0	1e-07	32.5398	1e-07	10.8466	9.21948e-09	3	9.21948e-09
novel_circ_0002565	1216.26	1195.84	912.541	1216.26	1195.84	912.541	1108.21	1.0975	1.07907	0.823434
novel_circ_0002567	0	414.882	68.4406	1e-07	414.882	68.4406	161.108	6.20703e-10	2.57519	0.424813
novel_circ_0002569	0	56.9446	0	1e-07	56.9446	1e-07	18.9815	5.26828e-09	3	5.26828e-09
novel_circ_0002571	0	81.3495	0	1e-07	81.3495	1e-07	27.1165	3.68779e-09	3	3.68779e-09
novel_circ_0002575	0	16.2699	0	1e-07	16.2699	1e-07	5.4233	1.8439e-08	3	1.8439e-08
novel_circ_0002577	0	81.3495	0	1e-07	81.3495	1e-07	27.1165	3.68779e-09	3	3.68779e-09
novel_circ_0002581	0	24.4048	114.068	1e-07	24.4048	114.068	46.1575	2.1665e-09	0.52873	2.47127
novel_circ_0002583	0	56.9446	68.4406	1e-07	56.9446	68.4406	41.7951	2.39263e-09	1.36247	1.63753
novel_circ_0002586	0	0	0	1e-07	1e-07	1e-07	1e-07	1	1	1
novel_circ_0002589	0	48.8097	0	1e-07	48.8097	1e-07	16.2699	6.14632e-09	3	6.14632e-09
novel_circ_0002590	0	0	0	1e-07	1e-07	1e-07	1e-07	1	1	1
novel_circ_0002592	0	0	0	1e-07	1e-07	1e-07	1e-07	1	1	1
novel_circ_0002594	286.179	48.8097	159.695	286.179	48.8097	159.695	164.894	1.73553	0.296006	0.968466
novel_circ_0002595	71.5448	24.4048	0	71.5448	24.4048	1e-07	31.9832	2.23695	0.763052	3.12664e-09
novel_circ_0002596	47.6965	0	0	47.6965	1e-07	1e-07	15.8988	3	6.28977e-09	6.28977e-09
novel_circ_0002597	0	0	91.2541	1e-07	1e-07	91.2541	30.418	3.28752e-09	3.28752e-09	3
novel_circ_0002599	0	24.4048	68.4406	1e-07	24.4048	68.4406	30.9485	3.23118e-09	0.788564	2.21144
novel_circ_0002602	0	1106.35	365.016	1e-07	1106.35	365.016	490.456	2.03892e-10	2.25576	0.744238
novel_circ_0002603	0	40.6747	0	1e-07	40.6747	1e-07	13.5582	7.37559e-09	3	7.37559e-09
novel_circ_0002606	0	146.429	0	1e-07	146.429	1e-07	48.8097	2.04877e-09	3	2.04877e-09
novel_circ_0002608	0	73.2145	0	1e-07	73.2145	1e-07	24.4048	4.09755e-09	3	4.09755e-09
novel_circ_0002609	95.393	48.8097	0	95.393	48.8097	1e-07	48.0676	1.98456	1.01544	2.0804e-09
novel_circ_0002610	0	16.2699	0	1e-07	16.2699	1e-07	5.4233	1.8439e-08	3	1.8439e-08
novel_circ_0002611	1049.32	1138.89	1049.42	1049.32	1138.89	1049.42	1079.21	0.972305	1.0553	0.972396
novel_circ_0002613	3410.3	1692.07	1756.64	3410.3	1692.07	1756.64	2286.34	1.4916	0.740078	0.768321
novel_circ_0002614	0	0	0	1e-07	1e-07	1e-07	1e-07	1	1	1
novel_circ_0002615	0	40.6747	0	1e-07	40.6747	1e-07	13.5582	7.37559e-09	3	7.37559e-09
novel_circ_0002616	0	16.2699	0	1e-07	16.2699	1e-07	5.4233	1.8439e-08	3	1.8439e-08
novel_circ_0002617	0	32.5398	0	1e-07	32.5398	1e-07	10.8466	9.21948e-09	3	9.21948e-09
novel_circ_0002618	95.393	48.8097	0	95.393	48.8097	1e-07	48.0676	1.98456	1.01544	2.0804e-09
novel_circ_0002619	0	81.3495	0	1e-07	81.3495	1e-07	27.1165	3.68779e-09	3	3.68779e-09
novel_circ_0002620	0	48.8097	0	1e-07	48.8097	1e-07	16.2699	6.14632e-09	3	6.14632e-09
novel_circ_0002621	0	105.754	0	1e-07	105.754	1e-07	35.2514	2.83676e-09	3	2.83676e-09
novel_circ_0002622	0	65.0796	45.627	1e-07	65.0796	45.627	36.9022	2.70987e-09	1.76357	1.23643
novel_circ_0002623	0	65.0796	68.4406	1e-07	65.0796	68.4406	44.5067	2.24685e-09	1.46224	1.53776
novel_circ_0002624	0	48.8097	0	1e-07	48.8097	1e-07	16.2699	6.14632e-09	3	6.14632e-09
novel_circ_0002627	143.09	0	0	143.09	1e-07	1e-07	47.6965	3	2.09659e-09	2.09659e-09
novel_circ_0002629	119.241	244.048	0	119.241	244.048	1e-07	121.097	0.98468	2.01532	8.25787e-10
novel_circ_0002630	214.634	2025.6	159.695	214.634	2025.6	159.695	799.977	0.268301	2.53208	0.199624
novel_circ_0002631	0	154.564	0	1e-07	154.564	1e-07	51.5213	1.94094e-09	3	1.94094e-09
novel_circ_0002632	0	0	0	1e-07	1e-07	1e-07	1e-07	1	1	1
novel_circ_0002633	0	170.834	0	1e-07	170.834	1e-07	56.9446	1.75609e-09	3	1.75609e-09
novel_circ_0002634	0	0	0	1e-07	1e-07	1e-07	1e-07	1	1	1
novel_circ_0002635	0	81.3495	68.4406	1e-07	81.3495	68.4406	49.93	2.0028e-09	1.62927	1.37073
novel_circ_0002636	0	24.4048	68.4406	1e-07	24.4048	68.4406	30.9485	3.23118e-09	0.788564	2.21144
novel_circ_0002638	47.6965	65.0796	0	47.6965	65.0796	1e-07	37.592	1.26879	1.73121	2.66014e-09
novel_circ_0002639	95.393	0	0	95.393	1e-07	1e-07	31.7977	3	3.14488e-09	3.14488e-09
novel_circ_0002644	0	24.4048	0	1e-07	24.4048	1e-07	8.13495	1.22926e-08	3	1.22926e-08
novel_circ_0002645	95.393	0	0	95.393	1e-07	1e-07	31.7977	3	3.14488e-09	3.14488e-09
novel_circ_0002653	0	56.9446	0	1e-07	56.9446	1e-07	18.9815	5.26828e-09	3	5.26828e-09
novel_circ_0002654	0	73.2145	45.627	1e-07	73.2145	45.627	39.6138	2.52437e-09	1.8482	1.1518
novel_circ_0002655	262.331	0	159.695	262.331	1e-07	159.695	140.675	1.8648	7.10858e-10	1.1352
novel_circ_0002656	0	32.5398	0	1e-07	32.5398	1e-07	10.8466	9.21948e-09	3	9.21948e-09
novel_circ_0002657	0	0	0	1e-07	1e-07	1e-07	1e-07	1	1	1
novel_circ_0002658	0	0	68.4406	1e-07	1e-07	68.4406	22.8135	4.38337e-09	4.38337e-09	3
novel_circ_0002659	0	56.9446	0	1e-07	56.9446	1e-07	18.9815	5.26828e-09	3	5.26828e-09
novel_circ_0002660	47.6965	0	0	47.6965	1e-07	1e-07	15.8988	3	6.28977e-09	6.28977e-09
novel_circ_0002661	95.393	105.754	0	95.393	105.754	1e-07	67.0491	1.42273	1.57727	1.49144e-09
novel_circ_0002663	0	97.6193	0	1e-07	97.6193	1e-07	32.5398	3.07316e-09	3	3.07316e-09
novel_circ_0002665	0	24.4048	0	1e-07	24.4048	1e-07	8.13495	1.22926e-08	3	1.22926e-08
novel_circ_0002668	143.09	300.993	136.881	143.09	300.993	136.881	193.655	0.738891	1.55428	0.706831
novel_circ_0002669	0	48.8097	0	1e-07	48.8097	1e-07	16.2699	6.14632e-09	3	6.14632e-09
novel_circ_0002672	0	81.3495	0	1e-07	81.3495	1e-07	27.1165	3.68779e-09	3	3.68779e-09
novel_circ_0002673	119.241	48.8097	91.2541	119.241	48.8097	91.2541	86.435	1.37955	0.564698	1.05575
novel_circ_0002675	214.634	1203.97	752.846	214.634	1203.97	752.846	723.817	0.296531	1.66336	1.0401
novel_circ_0002678	0	24.4048	0	1e-07	24.4048	1e-07	8.13495	1.22926e-08	3	1.22926e-08
novel_circ_0002679	1621.68	3432.95	1688.2	1621.68	3432.95	1688.2	2247.61	0.721514	1.52738	0.751109
novel_circ_0002680	0	203.374	0	1e-07	203.374	1e-07	67.7912	1.47512e-09	3	1.47512e-09
novel_circ_0002681	0	16.2699	0	1e-07	16.2699	1e-07	5.4233	1.8439e-08	3	1.8439e-08
novel_circ_0002684	0	89.4844	0	1e-07	89.4844	1e-07	29.8281	3.35254e-09	3	3.35254e-09
novel_circ_0002685	47.6965	162.699	0	47.6965	162.699	1e-07	70.1318	0.680098	2.3199	1.42589e-09
novel_circ_0002686	286.179	553.176	296.576	286.179	553.176	296.576	378.644	0.755801	1.46094	0.783258
novel_circ_0002688	0	48.8097	0	1e-07	48.8097	1e-07	16.2699	6.14632e-09	3	6.14632e-09
novel_circ_0002689	0	56.9446	0	1e-07	56.9446	1e-07	18.9815	5.26828e-09	3	5.26828e-09
novel_circ_0002690	0	24.4048	0	1e-07	24.4048	1e-07	8.13495	1.22926e-08	3	1.22926e-08
novel_circ_0002691	0	122.024	250.949	1e-07	122.024	250.949	124.324	8.04348e-10	0.981499	2.0185
novel_circ_0002692	0	16.2699	0	1e-07	16.2699	1e-07	5.4233	1.8439e-08	3	1.8439e-08
novel_circ_0002693	0	0	0	1e-07	1e-07	1e-07	1e-07	1	1	1
novel_circ_0002695	0	0	45.627	1e-07	1e-07	45.627	15.209	6.57505e-09	6.57505e-09	3
novel_circ_0002696	0	32.5398	0	1e-07	32.5398	1e-07	10.8466	9.21948e-09	3	9.21948e-09
novel_circ_0002699	0	154.564	0	1e-07	154.564	1e-07	51.5213	1.94094e-09	3	1.94094e-09
novel_circ_0002701	405.42	105.754	136.881	405.42	105.754	136.881	216.019	1.87678	0.489561	0.633654
novel_circ_0002702	0	406.747	45.627	1e-07	406.747	45.627	150.791	6.63168e-10	2.69742	0.302584
novel_circ_0002703	71.5448	81.3495	0	71.5448	81.3495	1e-07	50.9647	1.40381	1.59619	1.96214e-09
novel_circ_0002704	47.6965	48.8097	68.4406	47.6965	48.8097	68.4406	54.9822	0.867489	0.887735	1.24478
novel_circ_0002707	262.331	1155.16	1072.24	262.331	1155.16	1072.24	829.909	0.316096	1.39191	1.29199
novel_circ_0002708	0	73.2145	0	1e-07	73.2145	1e-07	24.4048	4.09755e-09	3	4.09755e-09
novel_circ_0002710	47.6965	0	159.695	47.6965	1e-07	159.695	69.1304	0.68995	1.44654e-09	2.31005
novel_circ_0002711	95.393	0	0	95.393	1e-07	1e-07	31.7977	3	3.14488e-09	3.14488e-09
novel_circ_0002713	119.241	0	91.2541	119.241	1e-07	91.2541	70.1651	1.69944	1.42521e-09	1.30056
novel_circ_0002716	0	553.176	0	1e-07	553.176	1e-07	184.392	5.42323e-10	3	5.42323e-10
novel_circ_0002718	119.241	0	136.881	119.241	1e-07	136.881	85.3741	1.39669	1.17131e-09	1.60331
novel_circ_0002721	190.786	113.889	0	190.786	113.889	1e-07	101.558	1.87858	1.12142	9.84655e-10
novel_circ_0002722	0	40.6747	0	1e-07	40.6747	1e-07	13.5582	7.37559e-09	3	7.37559e-09
novel_circ_0002724	143.09	170.834	0	143.09	170.834	1e-07	104.641	1.36743	1.63257	9.55647e-10
novel_circ_0002726	0	292.858	0	1e-07	292.858	1e-07	97.6193	1.02439e-09	3	1.02439e-09
novel_circ_0002728	95.393	300.993	91.2541	95.393	300.993	91.2541	162.547	0.586865	1.85173	0.561402
novel_circ_0002730	0	56.9446	0	1e-07	56.9446	1e-07	18.9815	5.26828e-09	3	5.26828e-09
novel_circ_0002731	0	97.6193	0	1e-07	97.6193	1e-07	32.5398	3.07316e-09	3	3.07316e-09
novel_circ_0002732	1025.48	2603.18	0	1025.48	2603.18	1e-07	1209.55	0.847814	2.15219	8.26752e-11
novel_circ_0002734	262.331	1285.32	433.457	262.331	1285.32	433.457	660.37	0.397248	1.94637	0.656385
novel_circ_0002735	0	89.4844	0	1e-07	89.4844	1e-07	29.8281	3.35254e-09	3	3.35254e-09
novel_circ_0002737	0	81.3495	0	1e-07	81.3495	1e-07	27.1165	3.68779e-09	3	3.68779e-09
novel_circ_0002738	0	48.8097	0	1e-07	48.8097	1e-07	16.2699	6.14632e-09	3	6.14632e-09
novel_circ_0002739	0	24.4048	0	1e-07	24.4048	1e-07	8.13495	1.22926e-08	3	1.22926e-08
novel_circ_0002740	71.5448	699.605	319.389	71.5448	699.605	319.389	363.513	0.196815	1.92457	0.878618
novel_circ_0002741	95.393	976.193	365.016	95.393	976.193	365.016	478.868	0.199205	2.03855	0.762249
novel_circ_0002742	0	97.6193	0	1e-07	97.6193	1e-07	32.5398	3.07316e-09	3	3.07316e-09
novel_circ_0002745	0	24.4048	0	1e-07	24.4048	1e-07	8.13495	1.22926e-08	3	1.22926e-08
novel_circ_0002747	0	24.4048	0	1e-07	24.4048	1e-07	8.13495	1.22926e-08	3	1.22926e-08
novel_circ_0002748	0	32.5398	0	1e-07	32.5398	1e-07	10.8466	9.21948e-09	3	9.21948e-09
novel_circ_0002749	0	65.0796	0	1e-07	65.0796	1e-07	21.6932	4.60974e-09	3	4.60974e-09
novel_circ_0002750	0	73.2145	205.322	1e-07	73.2145	205.322	92.8454	1.07706e-09	0.788564	2.21144
novel_circ_0002751	0	65.0796	0	1e-07	65.0796	1e-07	21.6932	4.60974e-09	3	4.60974e-09
novel_circ_0002752	0	48.8097	0	1e-07	48.8097	1e-07	16.2699	6.14632e-09	3	6.14632e-09
novel_circ_0002753	0	40.6747	0	1e-07	40.6747	1e-07	13.5582	7.37559e-09	3	7.37559e-09
novel_circ_0002754	0	16.2699	0	1e-07	16.2699	1e-07	5.4233	1.8439e-08	3	1.8439e-08
novel_circ_0002755	0	32.5398	0	1e-07	32.5398	1e-07	10.8466	9.21948e-09	3	9.21948e-09
novel_circ_0002756	0	40.6747	91.2541	1e-07	40.6747	91.2541	43.9763	2.27395e-09	0.924925	2.07508
novel_circ_0002757	47.6965	0	0	47.6965	1e-07	1e-07	15.8988	3	6.28977e-09	6.28977e-09
novel_circ_0002758	0	0	0	1e-07	1e-07	1e-07	1e-07	1	1	1
novel_circ_0002759	286.179	805.36	250.949	286.179	805.36	250.949	447.496	0.639512	1.7997	0.560784
novel_circ_0002760	71.5448	89.4844	0	71.5448	89.4844	1e-07	53.6764	1.33289	1.66711	1.86302e-09
novel_circ_0002761	0	40.6747	0	1e-07	40.6747	1e-07	13.5582	7.37559e-09	3	7.37559e-09
novel_circ_0002764	739.296	154.564	250.949	739.296	154.564	250.949	381.603	1.93734	0.405039	0.657617
novel_circ_0002765	71.5448	81.3495	250.949	71.5448	81.3495	250.949	134.614	0.53148	0.604315	1.86421
novel_circ_0002767	0	0	0	1e-07	1e-07	1e-07	1e-07	1	1	1
novel_circ_0002768	0	178.969	45.627	1e-07	178.969	45.627	74.8653	1.33573e-09	2.39054	0.609455
novel_circ_0002772	0	0	0	1e-07	1e-07	1e-07	1e-07	1	1	1
novel_circ_0002775	0	40.6747	0	1e-07	40.6747	1e-07	13.5582	7.37559e-09	3	7.37559e-09
novel_circ_0002776	0	32.5398	0	1e-07	32.5398	1e-07	10.8466	9.21948e-09	3	9.21948e-09
novel_circ_0002778	0	73.2145	0	1e-07	73.2145	1e-07	24.4048	4.09755e-09	3	4.09755e-09
novel_circ_0002780	0	154.564	0	1e-07	154.564	1e-07	51.5213	1.94094e-09	3	1.94094e-09
novel_circ_0002781	0	32.5398	0	1e-07	32.5398	1e-07	10.8466	9.21948e-09	3	9.21948e-09
novel_circ_0002785	0	113.889	0	1e-07	113.889	1e-07	37.9631	2.63414e-09	3	2.63414e-09
novel_circ_0002787	0	0	68.4406	1e-07	1e-07	68.4406	22.8135	4.38337e-09	4.38337e-09	3
novel_circ_0002788	0	16.2699	0	1e-07	16.2699	1e-07	5.4233	1.8439e-08	3	1.8439e-08
novel_circ_0002789	0	16.2699	0	1e-07	16.2699	1e-07	5.4233	1.8439e-08	3	1.8439e-08
novel_circ_0002791	143.09	24.4048	0	143.09	24.4048	1e-07	55.8315	2.56288	0.437116	1.7911e-09
novel_circ_0002794	0	16.2699	0	1e-07	16.2699	1e-07	5.4233	1.8439e-08	3	1.8439e-08
novel_circ_0002795	1430.9	244.048	479.084	1430.9	244.048	479.084	718.009	1.99287	0.339896	0.667239
novel_circ_0002796	0	138.294	0	1e-07	138.294	1e-07	46.098	2.16929e-09	3	2.16929e-09
novel_circ_0002799	0	16.2699	0	1e-07	16.2699	1e-07	5.4233	1.8439e-08	3	1.8439e-08
novel_circ_0002800	0	16.2699	0	1e-07	16.2699	1e-07	5.4233	1.8439e-08	3	1.8439e-08
novel_circ_0002801	0	65.0796	45.627	1e-07	65.0796	45.627	36.9022	2.70987e-09	1.76357	1.23643
novel_circ_0002802	71.5448	0	0	71.5448	1e-07	1e-07	23.8483	3	4.19318e-09	4.19318e-09
novel_circ_0002803	0	89.4844	0	1e-07	89.4844	1e-07	29.8281	3.35254e-09	3	3.35254e-09
novel_circ_0002805	0	32.5398	0	1e-07	32.5398	1e-07	10.8466	9.21948e-09	3	9.21948e-09
novel_circ_0002806	667.751	1025	615.965	667.751	1025	615.965	769.573	0.86769	1.33191	0.800398
novel_circ_0002807	0	113.889	0	1e-07	113.889	1e-07	37.9631	2.63414e-09	3	2.63414e-09
novel_circ_0002808	47.6965	56.9446	0	47.6965	56.9446	1e-07	34.8804	1.36743	1.63257	2.86694e-09
novel_circ_0002814	0	48.8097	0	1e-07	48.8097	1e-07	16.2699	6.14632e-09	3	6.14632e-09
novel_circ_0002815	0	0	0	1e-07	1e-07	1e-07	1e-07	1	1	1
novel_circ_0002816	143.09	0	0	143.09	1e-07	1e-07	47.6965	3	2.09659e-09	2.09659e-09
novel_circ_0002817	0	0	45.627	1e-07	1e-07	45.627	15.209	6.57505e-09	6.57505e-09	3
novel_circ_0002818	0	0	0	1e-07	1e-07	1e-07	1e-07	1	1	1
novel_circ_0002819	95.393	0	114.068	95.393	1e-07	114.068	69.8202	1.36627	1.43225e-09	1.63373
novel_circ_0002826	0	56.9446	0	1e-07	56.9446	1e-07	18.9815	5.26828e-09	3	5.26828e-09
novel_circ_0002828	0	56.9446	0	1e-07	56.9446	1e-07	18.9815	5.26828e-09	3	5.26828e-09
novel_circ_0002829	0	187.104	0	1e-07	187.104	1e-07	62.3679	1.60339e-09	3	1.60339e-09
novel_circ_0002830	0	24.4048	0	1e-07	24.4048	1e-07	8.13495	1.22926e-08	3	1.22926e-08
novel_circ_0002831	0	886.709	479.084	1e-07	886.709	479.084	455.264	2.19653e-10	1.94768	1.05232
novel_circ_0002833	0	40.6747	0	1e-07	40.6747	1e-07	13.5582	7.37559e-09	3	7.37559e-09
novel_circ_0002834	0	40.6747	0	1e-07	40.6747	1e-07	13.5582	7.37559e-09	3	7.37559e-09
novel_circ_0002835	166.938	1155.16	228.135	166.938	1155.16	228.135	516.745	0.323056	2.23546	0.441485
novel_circ_0002836	0	56.9446	0	1e-07	56.9446	1e-07	18.9815	5.26828e-09	3	5.26828e-09
novel_circ_0002837	0	0	68.4406	1e-07	1e-07	68.4406	22.8135	4.38337e-09	4.38337e-09	3
novel_circ_0002840	0	48.8097	0	1e-07	48.8097	1e-07	16.2699	6.14632e-09	3	6.14632e-09
novel_circ_0002844	0	317.263	0	1e-07	317.263	1e-07	105.754	9.45588e-10	3	9.45588e-10
novel_circ_0002845	429.269	382.342	205.322	429.269	382.342	205.322	338.978	1.26636	1.12793	0.605709
novel_circ_0002846	262.331	154.564	0	262.331	154.564	1e-07	138.965	1.88775	1.11225	7.19606e-10
novel_circ_0002847	1788.62	0	912.541	1788.62	1e-07	912.541	900.387	1.9865	1.11063e-10	1.0135
novel_circ_0002850	47.6965	0	0	47.6965	1e-07	1e-07	15.8988	3	6.28977e-09	6.28977e-09
novel_circ_0002851	119.241	577.581	0	119.241	577.581	1e-07	232.274	0.513364	2.48664	4.30526e-10
novel_circ_0002852	0	178.969	68.4406	1e-07	178.969	68.4406	82.4698	1.21257e-09	2.17011	0.829886
novel_circ_0002853	71.5448	130.159	0	71.5448	130.159	1e-07	67.2346	1.06411	1.93589	1.48733e-09
novel_circ_0002854	119.241	626.391	91.2541	119.241	626.391	91.2541	278.962	0.427446	2.24543	0.32712
novel_circ_0002855	0	24.4048	0	1e-07	24.4048	1e-07	8.13495	1.22926e-08	3	1.22926e-08
novel_circ_0002856	500.813	260.318	0	500.813	260.318	1e-07	253.711	1.97396	1.02604	3.9415e-10
novel_circ_0002857	0	56.9446	0	1e-07	56.9446	1e-07	18.9815	5.26828e-09	3	5.26828e-09
novel_circ_0002859	166.938	113.889	136.881	166.938	113.889	136.881	139.236	1.19896	0.817958	0.983087
novel_circ_0002863	0	0	0	1e-07	1e-07	1e-07	1e-07	1	1	1
novel_circ_0002865	143.09	16.2699	0	143.09	16.2699	1e-07	53.1198	2.69371	0.306287	1.88254e-09
novel_circ_0002866	190.786	56.9446	0	190.786	56.9446	1e-07	82.5769	2.3104	0.689595	1.21099e-09
novel_circ_0002867	0	0	68.4406	1e-07	1e-07	68.4406	22.8135	4.38337e-09	4.38337e-09	3
novel_circ_0002869	0	65.0796	0	1e-07	65.0796	1e-07	21.6932	4.60974e-09	3	4.60974e-09
novel_circ_0002870	71.5448	48.8097	0	71.5448	48.8097	1e-07	40.1181	1.78335	1.21665	2.49264e-09
novel_circ_0002875	0	40.6747	365.016	1e-07	40.6747	365.016	135.23	7.39479e-10	0.300781	2.69922
novel_circ_0002877	0	32.5398	342.203	1e-07	32.5398	342.203	124.914	8.0055e-10	0.260497	2.7395
novel_circ_0002878	143.09	130.159	0	143.09	130.159	1e-07	91.0829	1.57098	1.42902	1.0979e-09
novel_circ_0002879	47.6965	24.4048	159.695	47.6965	24.4048	159.695	77.2653	0.617308	0.315858	2.06683
novel_circ_0002882	0	32.5398	0	1e-07	32.5398	1e-07	10.8466	9.21948e-09	3	9.21948e-09
novel_circ_0002883	715.448	837.899	228.135	715.448	837.899	228.135	593.827	1.20481	1.41101	0.384178
novel_circ_0002884	0	65.0796	0	1e-07	65.0796	1e-07	21.6932	4.60974e-09	3	4.60974e-09
novel_circ_0002886	47.6965	0	0	47.6965	1e-07	1e-07	15.8988	3	6.28977e-09	6.28977e-09
novel_circ_0002888	0	24.4048	0	1e-07	24.4048	1e-07	8.13495	1.22926e-08	3	1.22926e-08
novel_circ_0002891	0	24.4048	0	1e-07	24.4048	1e-07	8.13495	1.22926e-08	3	1.22926e-08
novel_circ_0002893	0	40.6747	0	1e-07	40.6747	1e-07	13.5582	7.37559e-09	3	7.37559e-09
novel_circ_0002894	262.331	73.2145	0	262.331	73.2145	1e-07	111.848	2.34541	0.654587	8.94067e-10
novel_circ_0002898	0	16.2699	0	1e-07	16.2699	1e-07	5.4233	1.8439e-08	3	1.8439e-08
novel_circ_0002899	0	40.6747	0	1e-07	40.6747	1e-07	13.5582	7.37559e-09	3	7.37559e-09
novel_circ_0002901	0	1008.73	159.695	1e-07	1008.73	159.695	389.476	2.56755e-10	2.58998	0.410024
novel_circ_0002902	71.5448	0	0	71.5448	1e-07	1e-07	23.8483	3	4.19318e-09	4.19318e-09
novel_circ_0002903	119.241	0	91.2541	119.241	1e-07	91.2541	70.1651	1.69944	1.42521e-09	1.30056
novel_circ_0002904	0	65.0796	45.627	1e-07	65.0796	45.627	36.9022	2.70987e-09	1.76357	1.23643
novel_circ_0002906	262.331	162.699	159.695	262.331	162.699	159.695	194.908	1.34592	0.834747	0.819333
novel_circ_0002907	0	0	0	1e-07	1e-07	1e-07	1e-07	1	1	1
novel_circ_0002911	166.938	0	0	166.938	1e-07	1e-07	55.6459	3	1.79708e-09	1.79708e-09
novel_circ_0002912	190.786	32.5398	0	190.786	32.5398	1e-07	74.4419	2.56288	0.437116	1.34333e-09
novel_circ_0002913	0	32.5398	0	1e-07	32.5398	1e-07	10.8466	9.21948e-09	3	9.21948e-09
novel_circ_0002914	71.5448	16.2699	0	71.5448	16.2699	1e-07	29.2716	2.44417	0.555826	3.41629e-09
novel_circ_0002916	0	0	0	1e-07	1e-07	1e-07	1e-07	1	1	1
novel_circ_0002918	0	16.2699	0	1e-07	16.2699	1e-07	5.4233	1.8439e-08	3	1.8439e-08
novel_circ_0002919	47.6965	138.294	182.508	47.6965	138.294	182.508	122.833	0.388304	1.12587	1.48582
novel_circ_0002920	0	89.4844	0	1e-07	89.4844	1e-07	29.8281	3.35254e-09	3	3.35254e-09
novel_circ_0002922	95.393	0	0	95.393	1e-07	1e-07	31.7977	3	3.14488e-09	3.14488e-09
novel_circ_0002923	0	113.889	0	1e-07	113.889	1e-07	37.9631	2.63414e-09	3	2.63414e-09
novel_circ_0002924	0	113.889	0	1e-07	113.889	1e-07	37.9631	2.63414e-09	3	2.63414e-09
novel_circ_0002927	71.5448	187.104	45.627	71.5448	187.104	45.627	101.425	0.705395	1.84475	0.449859
novel_circ_0002928	0	113.889	45.627	1e-07	113.889	45.627	53.1721	1.88069e-09	2.1419	0.858101
novel_circ_0002933	0	16.2699	0	1e-07	16.2699	1e-07	5.4233	1.8439e-08	3	1.8439e-08
novel_circ_0002939	0	40.6747	0	1e-07	40.6747	1e-07	13.5582	7.37559e-09	3	7.37559e-09
novel_circ_0002940	0	40.6747	0	1e-07	40.6747	1e-07	13.5582	7.37559e-09	3	7.37559e-09
novel_circ_0002941	0	24.4048	0	1e-07	24.4048	1e-07	8.13495	1.22926e-08	3	1.22926e-08
novel_circ_0002943	166.938	56.9446	159.695	166.938	56.9446	159.695	127.859	1.30564	0.44537	1.24899
novel_circ_0002945	0	0	0	1e-07	1e-07	1e-07	1e-07	1	1	1
novel_circ_0002946	0	73.2145	159.695	1e-07	73.2145	159.695	77.6364	1.28806e-09	0.943044	2.05696
novel_circ_0002947	286.179	870.439	250.949	286.179	870.439	250.949	469.189	0.609944	1.8552	0.534856
novel_circ_0002948	0	0	0	1e-07	1e-07	1e-07	1e-07	1	1	1
novel_circ_0002951	0	16.2699	0	1e-07	16.2699	1e-07	5.4233	1.8439e-08	3	1.8439e-08
novel_circ_0002953	0	48.8097	0	1e-07	48.8097	1e-07	16.2699	6.14632e-09	3	6.14632e-09
novel_circ_0002955	0	40.6747	0	1e-07	40.6747	1e-07	13.5582	7.37559e-09	3	7.37559e-09
novel_circ_0002959	0	32.5398	0	1e-07	32.5398	1e-07	10.8466	9.21948e-09	3	9.21948e-09
novel_circ_0002960	0	16.2699	0	1e-07	16.2699	1e-07	5.4233	1.8439e-08	3	1.8439e-08
novel_circ_0002961	0	16.2699	0	1e-07	16.2699	1e-07	5.4233	1.8439e-08	3	1.8439e-08
novel_circ_0002963	71.5448	122.024	68.4406	71.5448	122.024	68.4406	87.3365	0.819185	1.39717	0.783642
novel_circ_0002964	0	24.4048	68.4406	1e-07	24.4048	68.4406	30.9485	3.23118e-09	0.788564	2.21144
novel_circ_0002965	0	0	68.4406	1e-07	1e-07	68.4406	22.8135	4.38337e-09	4.38337e-09	3
novel_circ_0002969	0	0	0	1e-07	1e-07	1e-07	1e-07	1	1	1
novel_circ_0002971	0	24.4048	0	1e-07	24.4048	1e-07	8.13495	1.22926e-08	3	1.22926e-08
novel_circ_0002972	1669.38	1594.45	1163.49	1669.38	1594.45	1163.49	1475.77	1.13119	1.08042	0.788394
novel_circ_0002973	0	48.8097	0	1e-07	48.8097	1e-07	16.2699	6.14632e-09	3	6.14632e-09
novel_circ_0002974	0	24.4048	0	1e-07	24.4048	1e-07	8.13495	1.22926e-08	3	1.22926e-08
novel_circ_0002975	166.938	105.754	68.4406	166.938	105.754	68.4406	113.711	1.46809	0.930028	0.601882
novel_circ_0002976	0	130.159	0	1e-07	130.159	1e-07	43.3864	2.30487e-09	3	2.30487e-09
novel_circ_0002977	143.09	16.2699	0	143.09	16.2699	1e-07	53.1198	2.69371	0.306287	1.88254e-09
novel_circ_0002979	0	48.8097	0	1e-07	48.8097	1e-07	16.2699	6.14632e-09	3	6.14632e-09
novel_circ_0002980	0	16.2699	0	1e-07	16.2699	1e-07	5.4233	1.8439e-08	3	1.8439e-08
novel_circ_0002981	0	244.048	250.949	1e-07	244.048	250.949	164.999	6.06064e-10	1.47909	1.52091
novel_circ_0002982	0	0	0	1e-07	1e-07	1e-07	1e-07	1	1	1
novel_circ_0002985	95.393	122.024	0	95.393	122.024	1e-07	72.4724	1.31627	1.68373	1.37984e-09
novel_circ_0002986	0	48.8097	0	1e-07	48.8097	1e-07	16.2699	6.14632e-09	3	6.14632e-09
novel_circ_0002988	0	40.6747	0	1e-07	40.6747	1e-07	13.5582	7.37559e-09	3	7.37559e-09
novel_circ_0002990	0	73.2145	0	1e-07	73.2145	1e-07	24.4048	4.09755e-09	3	4.09755e-09
novel_circ_0002991	0	138.294	159.695	1e-07	138.294	159.695	99.3296	1.00675e-09	1.39227	1.60773
novel_circ_0002992	0	536.906	433.457	1e-07	536.906	433.457	323.454	3.09163e-10	1.65991	1.34009
novel_circ_0002996	0	40.6747	0	1e-07	40.6747	1e-07	13.5582	7.37559e-09	3	7.37559e-09
novel_circ_0002998	0	97.6193	0	1e-07	97.6193	1e-07	32.5398	3.07316e-09	3	3.07316e-09
novel_circ_0002999	262.331	130.159	45.627	262.331	130.159	45.627	146.039	1.79631	0.891263	0.31243
novel_circ_0003000	0	16.2699	0	1e-07	16.2699	1e-07	5.4233	1.8439e-08	3	1.8439e-08
novel_circ_0003002	119.241	32.5398	0	119.241	32.5398	1e-07	50.5937	2.35684	0.643159	1.97653e-09
novel_circ_0003003	119.241	300.993	228.135	119.241	300.993	228.135	216.123	0.551728	1.39269	1.05558
novel_circ_0003004	0	32.5398	0	1e-07	32.5398	1e-07	10.8466	9.21948e-09	3	9.21948e-09
novel_circ_0003005	0	40.6747	0	1e-07	40.6747	1e-07	13.5582	7.37559e-09	3	7.37559e-09
novel_circ_0003006	95.393	406.747	114.068	95.393	406.747	114.068	205.403	0.46442	1.98024	0.555337
novel_circ_0003007	0	195.239	68.4406	1e-07	195.239	68.4406	87.8931	1.13775e-09	2.22132	0.77868
novel_circ_0003008	0	130.159	136.881	1e-07	130.159	136.881	89.0134	1.12343e-09	1.46224	1.53776
novel_circ_0003009	47.6965	73.2145	0	47.6965	73.2145	1e-07	40.3037	1.18343	1.81657	2.48116e-09
novel_circ_0003010	0	32.5398	0	1e-07	32.5398	1e-07	10.8466	9.21948e-09	3	9.21948e-09
novel_circ_0003011	0	0	91.2541	1e-07	1e-07	91.2541	30.418	3.28752e-09	3.28752e-09	3
novel_circ_0003012	0	40.6747	0	1e-07	40.6747	1e-07	13.5582	7.37559e-09	3	7.37559e-09
novel_circ_0003014	0	81.3495	0	1e-07	81.3495	1e-07	27.1165	3.68779e-09	3	3.68779e-09
novel_circ_0003015	0	65.0796	0	1e-07	65.0796	1e-07	21.6932	4.60974e-09	3	4.60974e-09
novel_circ_0003016	0	40.6747	0	1e-07	40.6747	1e-07	13.5582	7.37559e-09	3	7.37559e-09
novel_circ_0003019	0	24.4048	0	1e-07	24.4048	1e-07	8.13495	1.22926e-08	3	1.22926e-08
novel_circ_0003020	0	162.699	0	1e-07	162.699	1e-07	54.233	1.8439e-09	3	1.8439e-09
novel_circ_0003021	71.5448	0	0	71.5448	1e-07	1e-07	23.8483	3	4.19318e-09	4.19318e-09
novel_circ_0003023	0	0	0	1e-07	1e-07	1e-07	1e-07	1	1	1
novel_circ_0003025	0	0	68.4406	1e-07	1e-07	68.4406	22.8135	4.38337e-09	4.38337e-09	3
novel_circ_0003026	47.6965	0	0	47.6965	1e-07	1e-07	15.8988	3	6.28977e-09	6.28977e-09
novel_circ_0003028	0	0	0	1e-07	1e-07	1e-07	1e-07	1	1	1
novel_circ_0003029	0	32.5398	0	1e-07	32.5398	1e-07	10.8466	9.21948e-09	3	9.21948e-09
novel_circ_0003030	0	56.9446	0	1e-07	56.9446	1e-07	18.9815	5.26828e-09	3	5.26828e-09
novel_circ_0003031	0	97.6193	0	1e-07	97.6193	1e-07	32.5398	3.07316e-09	3	3.07316e-09
novel_circ_0003032	0	24.4048	0	1e-07	24.4048	1e-07	8.13495	1.22926e-08	3	1.22926e-08
novel_circ_0003035	0	0	0	1e-07	1e-07	1e-07	1e-07	1	1	1
novel_circ_0003036	0	203.374	68.4406	1e-07	203.374	68.4406	90.6047	1.1037e-09	2.24462	0.755375
novel_circ_0003037	810.841	780.955	456.27	810.841	780.955	456.27	682.689	1.18772	1.14394	0.668343
novel_circ_0003039	0	0	0	1e-07	1e-07	1e-07	1e-07	1	1	1
novel_circ_0003040	143.09	48.8097	0	143.09	48.8097	1e-07	63.9664	2.23695	0.763052	1.56332e-09
novel_circ_0003041	143.09	219.644	228.135	143.09	219.644	228.135	196.956	0.726505	1.11519	1.1583
novel_circ_0003043	0	0	68.4406	1e-07	1e-07	68.4406	22.8135	4.38337e-09	4.38337e-09	3
novel_circ_0003045	0	65.0796	0	1e-07	65.0796	1e-07	21.6932	4.60974e-09	3	4.60974e-09
novel_circ_0003047	0	0	68.4406	1e-07	1e-07	68.4406	22.8135	4.38337e-09	4.38337e-09	3
novel_circ_0003048	95.393	0	0	95.393	1e-07	1e-07	31.7977	3	3.14488e-09	3.14488e-09
novel_circ_0003049	0	16.2699	0	1e-07	16.2699	1e-07	5.4233	1.8439e-08	3	1.8439e-08
novel_circ_0003050	0	0	0	1e-07	1e-07	1e-07	1e-07	1	1	1
novel_circ_0003051	0	32.5398	0	1e-07	32.5398	1e-07	10.8466	9.21948e-09	3	9.21948e-09
novel_circ_0003052	0	24.4048	0	1e-07	24.4048	1e-07	8.13495	1.22926e-08	3	1.22926e-08
novel_circ_0003056	0	40.6747	0	1e-07	40.6747	1e-07	13.5582	7.37559e-09	3	7.37559e-09
novel_circ_0003058	119.241	0	0	119.241	1e-07	1e-07	39.7471	3	2.51591e-09	2.51591e-09
novel_circ_0003060	0	97.6193	0	1e-07	97.6193	1e-07	32.5398	3.07316e-09	3	3.07316e-09
novel_circ_0003062	0	16.2699	0	1e-07	16.2699	1e-07	5.4233	1.8439e-08	3	1.8439e-08
novel_circ_0003063	0	97.6193	0	1e-07	97.6193	1e-07	32.5398	3.07316e-09	3	3.07316e-09
novel_circ_0003065	0	73.2145	0	1e-07	73.2145	1e-07	24.4048	4.09755e-09	3	4.09755e-09
novel_circ_0003066	0	105.754	0	1e-07	105.754	1e-07	35.2514	2.83676e-09	3	2.83676e-09
novel_circ_0003067	0	40.6747	0	1e-07	40.6747	1e-07	13.5582	7.37559e-09	3	7.37559e-09
novel_circ_0003068	0	805.36	980.981	1e-07	805.36	980.981	595.447	1.67941e-10	1.35253	1.64747
novel_circ_0003069	238.483	227.778	114.068	238.483	227.778	114.068	193.443	1.23283	1.1775	0.589671
novel_circ_0003070	71.5448	187.104	68.4406	71.5448	187.104	68.4406	109.03	0.656195	1.71608	0.627724
novel_circ_0003071	0	211.509	114.068	1e-07	211.509	114.068	108.525	9.21443e-10	1.94893	1.05107
novel_circ_0003072	262.331	390.477	0	262.331	390.477	1e-07	217.603	1.20555	1.79445	4.59553e-10
novel_circ_0003073	0	32.5398	0	1e-07	32.5398	1e-07	10.8466	9.21948e-09	3	9.21948e-09
novel_circ_0003074	0	0	45.627	1e-07	1e-07	45.627	15.209	6.57505e-09	6.57505e-09	3
novel_circ_0003075	47.6965	317.263	0	47.6965	317.263	1e-07	121.653	0.39207	2.60793	8.22009e-10
novel_circ_0003076	0	48.8097	0	1e-07	48.8097	1e-07	16.2699	6.14632e-09	3	6.14632e-09
novel_circ_0003077	0	16.2699	0	1e-07	16.2699	1e-07	5.4233	1.8439e-08	3	1.8439e-08
novel_circ_0003080	0	89.4844	0	1e-07	89.4844	1e-07	29.8281	3.35254e-09	3	3.35254e-09
novel_circ_0003081	0	211.509	0	1e-07	211.509	1e-07	70.5029	1.41838e-09	3	1.41838e-09
novel_circ_0003082	0	32.5398	0	1e-07	32.5398	1e-07	10.8466	9.21948e-09	3	9.21948e-09
novel_circ_0003085	0	24.4048	0	1e-07	24.4048	1e-07	8.13495	1.22926e-08	3	1.22926e-08
novel_circ_0003087	0	0	0	1e-07	1e-07	1e-07	1e-07	1	1	1
novel_circ_0003088	0	0	0	1e-07	1e-07	1e-07	1e-07	1	1	1
novel_circ_0003090	71.5448	40.6747	0	71.5448	40.6747	1e-07	37.4065	1.91263	1.08737	2.67333e-09
novel_circ_0003092	3219.51	4880.97	3285.15	3219.51	4880.97	3285.15	3795.21	0.84831	1.28609	0.865603
novel_circ_0003093	95.393	32.5398	68.4406	95.393	32.5398	68.4406	65.4578	1.45732	0.497111	1.04557
novel_circ_0003094	0	16.2699	0	1e-07	16.2699	1e-07	5.4233	1.8439e-08	3	1.8439e-08
novel_circ_0003095	119.241	81.3495	0	119.241	81.3495	1e-07	66.8636	1.78335	1.21665	1.49558e-09
novel_circ_0003096	95.393	0	0	95.393	1e-07	1e-07	31.7977	3	3.14488e-09	3.14488e-09
novel_circ_0003101	0	56.9446	0	1e-07	56.9446	1e-07	18.9815	5.26828e-09	3	5.26828e-09
novel_circ_0003102	0	89.4844	0	1e-07	89.4844	1e-07	29.8281	3.35254e-09	3	3.35254e-09
novel_circ_0003103	0	24.4048	0	1e-07	24.4048	1e-07	8.13495	1.22926e-08	3	1.22926e-08
novel_circ_0003105	0	65.0796	0	1e-07	65.0796	1e-07	21.6932	4.60974e-09	3	4.60974e-09
novel_circ_0003107	0	40.6747	0	1e-07	40.6747	1e-07	13.5582	7.37559e-09	3	7.37559e-09
novel_circ_0003109	238.483	317.263	182.508	238.483	317.263	182.508	246.085	0.969108	1.28924	0.741648
novel_circ_0003111	0	81.3495	0	1e-07	81.3495	1e-07	27.1165	3.68779e-09	3	3.68779e-09
novel_circ_0003114	0	24.4048	0	1e-07	24.4048	1e-07	8.13495	1.22926e-08	3	1.22926e-08
novel_circ_0003115	0	40.6747	0	1e-07	40.6747	1e-07	13.5582	7.37559e-09	3	7.37559e-09
novel_circ_0003116	381.572	1545.64	684.406	381.572	1545.64	684.406	870.539	0.438317	1.7755	0.786186
novel_circ_0003118	47.6965	48.8097	0	47.6965	48.8097	1e-07	32.1687	1.4827	1.5173	3.10861e-09
novel_circ_0003119	0	24.4048	0	1e-07	24.4048	1e-07	8.13495	1.22926e-08	3	1.22926e-08
novel_circ_0003121	0	32.5398	0	1e-07	32.5398	1e-07	10.8466	9.21948e-09	3	9.21948e-09
novel_circ_0003122	0	73.2145	0	1e-07	73.2145	1e-07	24.4048	4.09755e-09	3	4.09755e-09
novel_circ_0003125	0	32.5398	0	1e-07	32.5398	1e-07	10.8466	9.21948e-09	3	9.21948e-09
novel_circ_0003127	0	56.9446	0	1e-07	56.9446	1e-07	18.9815	5.26828e-09	3	5.26828e-09
novel_circ_0003128	47.6965	0	0	47.6965	1e-07	1e-07	15.8988	3	6.28977e-09	6.28977e-09
novel_circ_0003130	0	0	0	1e-07	1e-07	1e-07	1e-07	1	1	1
novel_circ_0003131	0	16.2699	0	1e-07	16.2699	1e-07	5.4233	1.8439e-08	3	1.8439e-08
novel_circ_0003133	0	32.5398	0	1e-07	32.5398	1e-07	10.8466	9.21948e-09	3	9.21948e-09
novel_circ_0003136	119.241	0	0	119.241	1e-07	1e-07	39.7471	3	2.51591e-09	2.51591e-09
novel_circ_0003138	0	113.889	0	1e-07	113.889	1e-07	37.9631	2.63414e-09	3	2.63414e-09
novel_circ_0003140	0	0	0	1e-07	1e-07	1e-07	1e-07	1	1	1
novel_circ_0003143	0	32.5398	0	1e-07	32.5398	1e-07	10.8466	9.21948e-09	3	9.21948e-09
novel_circ_0003148	0	24.4048	0	1e-07	24.4048	1e-07	8.13495	1.22926e-08	3	1.22926e-08
novel_circ_0003149	0	0	0	1e-07	1e-07	1e-07	1e-07	1	1	1
novel_circ_0003152	238.483	0	0	238.483	1e-07	1e-07	79.4942	3	1.25795e-09	1.25795e-09
novel_circ_0003153	0	0	0	1e-07	1e-07	1e-07	1e-07	1	1	1
novel_circ_0003156	0	32.5398	0	1e-07	32.5398	1e-07	10.8466	9.21948e-09	3	9.21948e-09
novel_circ_0003158	71.5448	374.207	136.881	71.5448	374.207	136.881	194.211	0.368387	1.92681	0.704806
novel_circ_0003159	190.786	357.938	0	190.786	357.938	1e-07	182.908	1.04307	1.95693	5.46723e-10
novel_circ_0003160	1001.63	1423.62	501.897	1001.63	1423.62	501.897	975.713	1.02656	1.45905	0.51439
novel_circ_0003161	0	81.3495	0	1e-07	81.3495	1e-07	27.1165	3.68779e-09	3	3.68779e-09
novel_circ_0003162	238.483	658.931	205.322	238.483	658.931	205.322	367.578	0.648794	1.79263	0.558579
novel_circ_0003163	0	0	0	1e-07	1e-07	1e-07	1e-07	1	1	1
novel_circ_0003164	0	73.2145	0	1e-07	73.2145	1e-07	24.4048	4.09755e-09	3	4.09755e-09
novel_circ_0003166	0	56.9446	0	1e-07	56.9446	1e-07	18.9815	5.26828e-09	3	5.26828e-09
novel_circ_0003167	691.599	618.256	501.897	691.599	618.256	501.897	603.918	1.14519	1.02374	0.831069
novel_circ_0003168	0	0	0	1e-07	1e-07	1e-07	1e-07	1	1	1
novel_circ_0003172	0	235.913	0	1e-07	235.913	1e-07	78.6378	1.27165e-09	3	1.27165e-09
novel_circ_0003173	0	105.754	68.4406	1e-07	105.754	68.4406	58.0649	1.72221e-09	1.82131	1.17869
novel_circ_0003175	476.965	284.723	0	476.965	284.723	1e-07	253.896	1.87858	1.12142	3.93862e-10
novel_circ_0003176	0	65.0796	0	1e-07	65.0796	1e-07	21.6932	4.60974e-09	3	4.60974e-09
novel_circ_0003178	0	24.4048	0	1e-07	24.4048	1e-07	8.13495	1.22926e-08	3	1.22926e-08
novel_circ_0003179	95.393	0	0	95.393	1e-07	1e-07	31.7977	3	3.14488e-09	3.14488e-09
novel_circ_0003183	47.6965	0	0	47.6965	1e-07	1e-07	15.8988	3	6.28977e-09	6.28977e-09
novel_circ_0003184	0	16.2699	0	1e-07	16.2699	1e-07	5.4233	1.8439e-08	3	1.8439e-08
novel_circ_0003185	0	40.6747	0	1e-07	40.6747	1e-07	13.5582	7.37559e-09	3	7.37559e-09
novel_circ_0003188	0	24.4048	205.322	1e-07	24.4048	205.322	76.5755	1.3059e-09	0.318703	2.6813
novel_circ_0003190	0	16.2699	91.2541	1e-07	16.2699	91.2541	35.8413	2.79008e-09	0.453942	2.54606
novel_circ_0003192	0	73.2145	0	1e-07	73.2145	1e-07	24.4048	4.09755e-09	3	4.09755e-09
novel_circ_0003195	0	0	114.068	1e-07	1e-07	114.068	38.0225	2.63002e-09	2.63002e-09	3
novel_circ_0003196	0	24.4048	0	1e-07	24.4048	1e-07	8.13495	1.22926e-08	3	1.22926e-08
novel_circ_0003197	71.5448	0	0	71.5448	1e-07	1e-07	23.8483	3	4.19318e-09	4.19318e-09
novel_circ_0003199	0	16.2699	0	1e-07	16.2699	1e-07	5.4233	1.8439e-08	3	1.8439e-08
novel_circ_0003204	95.393	81.3495	68.4406	95.393	81.3495	68.4406	81.7277	1.16721	0.995372	0.837422
novel_circ_0003205	0	32.5398	136.881	1e-07	32.5398	136.881	56.4736	1.77074e-09	0.576194	2.42381
novel_circ_0003206	0	0	0	1e-07	1e-07	1e-07	1e-07	1	1	1
novel_circ_0003207	0	0	45.627	1e-07	1e-07	45.627	15.209	6.57505e-09	6.57505e-09	3
novel_circ_0003208	0	0	0	1e-07	1e-07	1e-07	1e-07	1	1	1
novel_circ_0003209	0	56.9446	0	1e-07	56.9446	1e-07	18.9815	5.26828e-09	3	5.26828e-09
novel_circ_0003210	0	0	0	1e-07	1e-07	1e-07	1e-07	1	1	1
novel_circ_0003211	0	48.8097	0	1e-07	48.8097	1e-07	16.2699	6.14632e-09	3	6.14632e-09
novel_circ_0003212	0	40.6747	0	1e-07	40.6747	1e-07	13.5582	7.37559e-09	3	7.37559e-09
novel_circ_0003213	119.241	187.104	182.508	119.241	187.104	182.508	162.951	0.731761	1.14822	1.12002
novel_circ_0003216	0	24.4048	0	1e-07	24.4048	1e-07	8.13495	1.22926e-08	3	1.22926e-08
novel_circ_0003217	0	0	114.068	1e-07	1e-07	114.068	38.0225	2.63002e-09	2.63002e-09	3
novel_circ_0003218	0	0	45.627	1e-07	1e-07	45.627	15.209	6.57505e-09	6.57505e-09	3
novel_circ_0003220	0	73.2145	0	1e-07	73.2145	1e-07	24.4048	4.09755e-09	3	4.09755e-09
novel_circ_0003222	763.144	561.311	456.27	763.144	561.311	456.27	593.575	1.28567	0.945645	0.768682
novel_circ_0003223	119.241	0	0	119.241	1e-07	1e-07	39.7471	3	2.51591e-09	2.51591e-09
novel_circ_0003225	0	48.8097	0	1e-07	48.8097	1e-07	16.2699	6.14632e-09	3	6.14632e-09
novel_circ_0003227	0	0	0	1e-07	1e-07	1e-07	1e-07	1	1	1
novel_circ_0003228	0	16.2699	0	1e-07	16.2699	1e-07	5.4233	1.8439e-08	3	1.8439e-08
novel_circ_0003229	0	24.4048	68.4406	1e-07	24.4048	68.4406	30.9485	3.23118e-09	0.788564	2.21144
novel_circ_0003231	0	24.4048	0	1e-07	24.4048	1e-07	8.13495	1.22926e-08	3	1.22926e-08
novel_circ_0003232	286.179	65.0796	182.508	286.179	65.0796	182.508	177.922	1.60845	0.365775	1.02577
novel_circ_0003233	0	16.2699	0	1e-07	16.2699	1e-07	5.4233	1.8439e-08	3	1.8439e-08
novel_circ_0003235	47.6965	40.6747	91.2541	47.6965	40.6747	91.2541	59.8751	0.7966	0.679326	1.52407
novel_circ_0003237	214.634	105.754	68.4406	214.634	105.754	68.4406	129.61	1.656	0.815944	0.528051
novel_circ_0003238	0	32.5398	0	1e-07	32.5398	1e-07	10.8466	9.21948e-09	3	9.21948e-09
novel_circ_0003239	0	292.858	228.135	1e-07	292.858	228.135	173.664	5.75823e-10	1.68634	1.31366
novel_circ_0003240	0	154.564	114.068	1e-07	154.564	114.068	89.5438	1.11677e-09	1.72613	1.27387
novel_circ_0003242	47.6965	0	0	47.6965	1e-07	1e-07	15.8988	3	6.28977e-09	6.28977e-09
novel_circ_0003253	0	16.2699	0	1e-07	16.2699	1e-07	5.4233	1.8439e-08	3	1.8439e-08
novel_circ_0003256	2718.7	97.6193	889.727	2718.7	97.6193	889.727	1235.35	2.20076	0.0790217	0.720223
novel_circ_0003260	524.662	89.4844	479.084	524.662	89.4844	479.084	364.41	1.43976	0.24556	1.31468
novel_circ_0003263	0	0	45.627	1e-07	1e-07	45.627	15.209	6.57505e-09	6.57505e-09	3
novel_circ_0003267	0	0	0	1e-07	1e-07	1e-07	1e-07	1	1	1
novel_circ_0003269	143.09	105.754	159.695	143.09	105.754	159.695	136.179	1.05074	0.77658	1.17268
novel_circ_0003271	0	24.4048	0	1e-07	24.4048	1e-07	8.13495	1.22926e-08	3	1.22926e-08
novel_circ_0003273	0	32.5398	0	1e-07	32.5398	1e-07	10.8466	9.21948e-09	3	9.21948e-09
novel_circ_0003274	0	854.169	1186.3	1e-07	854.169	1186.3	680.157	1.47025e-10	1.25584	1.74416
novel_circ_0003275	0	16.2699	0	1e-07	16.2699	1e-07	5.4233	1.8439e-08	3	1.8439e-08
novel_circ_0003276	166.938	0	0	166.938	1e-07	1e-07	55.6459	3	1.79708e-09	1.79708e-09
novel_circ_0003277	381.572	0	638.778	381.572	1e-07	638.778	340.117	1.12189	2.94017e-10	1.87811
novel_circ_0003278	95.393	0	0	95.393	1e-07	1e-07	31.7977	3	3.14488e-09	3.14488e-09
novel_circ_0003279	0	16.2699	0	1e-07	16.2699	1e-07	5.4233	1.8439e-08	3	1.8439e-08
novel_circ_0003280	0	65.0796	136.881	1e-07	65.0796	136.881	67.3202	1.48544e-09	0.966716	2.03328
novel_circ_0003281	0	16.2699	0	1e-07	16.2699	1e-07	5.4233	1.8439e-08	3	1.8439e-08
novel_circ_0003285	71.5448	32.5398	0	71.5448	32.5398	1e-07	34.6949	2.06212	0.937885	2.88227e-09
novel_circ_0003286	119.241	56.9446	0	119.241	56.9446	1e-07	58.7286	2.03038	0.969623	1.70275e-09
novel_circ_0003290	0	24.4048	0	1e-07	24.4048	1e-07	8.13495	1.22926e-08	3	1.22926e-08
novel_circ_0003292	0	24.4048	0	1e-07	24.4048	1e-07	8.13495	1.22926e-08	3	1.22926e-08
novel_circ_0003294	0	40.6747	159.695	1e-07	40.6747	159.695	66.7898	1.49723e-09	0.608996	2.391
novel_circ_0003295	47.6965	0	0	47.6965	1e-07	1e-07	15.8988	3	6.28977e-09	6.28977e-09
novel_circ_0003296	71.5448	130.159	0	71.5448	130.159	1e-07	67.2346	1.06411	1.93589	1.48733e-09
novel_circ_0003297	0	0	68.4406	1e-07	1e-07	68.4406	22.8135	4.38337e-09	4.38337e-09	3
novel_circ_0003298	2694.85	2643.86	1779.45	2694.85	2643.86	1779.45	2372.72	1.13576	1.11427	0.749963
novel_circ_0003300	0	89.4844	0	1e-07	89.4844	1e-07	29.8281	3.35254e-09	3	3.35254e-09
novel_circ_0003301	0	24.4048	0	1e-07	24.4048	1e-07	8.13495	1.22926e-08	3	1.22926e-08
novel_circ_0003303	0	0	68.4406	1e-07	1e-07	68.4406	22.8135	4.38337e-09	4.38337e-09	3
novel_circ_0003305	0	65.0796	0	1e-07	65.0796	1e-07	21.6932	4.60974e-09	3	4.60974e-09
novel_circ_0003306	0	56.9446	0	1e-07	56.9446	1e-07	18.9815	5.26828e-09	3	5.26828e-09
novel_circ_0003307	0	24.4048	0	1e-07	24.4048	1e-07	8.13495	1.22926e-08	3	1.22926e-08
novel_circ_0003308	95.393	325.398	114.068	95.393	325.398	114.068	178.286	0.535056	1.82514	0.639801
novel_circ_0003310	0	16.2699	0	1e-07	16.2699	1e-07	5.4233	1.8439e-08	3	1.8439e-08
novel_circ_0003311	0	0	0	1e-07	1e-07	1e-07	1e-07	1	1	1
novel_circ_0003312	0	113.889	0	1e-07	113.889	1e-07	37.9631	2.63414e-09	3	2.63414e-09
novel_circ_0003313	0	32.5398	0	1e-07	32.5398	1e-07	10.8466	9.21948e-09	3	9.21948e-09
novel_circ_0003315	0	130.159	0	1e-07	130.159	1e-07	43.3864	2.30487e-09	3	2.30487e-09
novel_circ_0003318	71.5448	65.0796	0	71.5448	65.0796	1e-07	45.5414	1.57098	1.42902	2.1958e-09
novel_circ_0003319	0	24.4048	0	1e-07	24.4048	1e-07	8.13495	1.22926e-08	3	1.22926e-08
novel_circ_0003320	0	0	114.068	1e-07	1e-07	114.068	38.0225	2.63002e-09	2.63002e-09	3
novel_circ_0003321	0	0	0	1e-07	1e-07	1e-07	1e-07	1	1	1
novel_circ_0003323	0	0	0	1e-07	1e-07	1e-07	1e-07	1	1	1
novel_circ_0003324	0	0	0	1e-07	1e-07	1e-07	1e-07	1	1	1
novel_circ_0003325	0	48.8097	0	1e-07	48.8097	1e-07	16.2699	6.14632e-09	3	6.14632e-09
novel_circ_0003327	0	0	0	1e-07	1e-07	1e-07	1e-07	1	1	1
novel_circ_0003329	47.6965	284.723	0	47.6965	284.723	1e-07	110.807	0.430449	2.56955	9.02474e-10
novel_circ_0003330	0	24.4048	0	1e-07	24.4048	1e-07	8.13495	1.22926e-08	3	1.22926e-08
novel_circ_0003331	0	227.778	228.135	1e-07	227.778	228.135	151.971	6.58019e-10	1.49883	1.50117
novel_circ_0003332	0	56.9446	296.576	1e-07	56.9446	296.576	117.84	8.48607e-10	0.483236	2.51676
novel_circ_0003333	0	16.2699	0	1e-07	16.2699	1e-07	5.4233	1.8439e-08	3	1.8439e-08
novel_circ_0003334	0	0	68.4406	1e-07	1e-07	68.4406	22.8135	4.38337e-09	4.38337e-09	3
novel_circ_0003335	0	16.2699	0	1e-07	16.2699	1e-07	5.4233	1.8439e-08	3	1.8439e-08
novel_circ_0003337	0	0	0	1e-07	1e-07	1e-07	1e-07	1	1	1
novel_circ_0003338	0	16.2699	0	1e-07	16.2699	1e-07	5.4233	1.8439e-08	3	1.8439e-08
novel_circ_0003339	119.241	48.8097	0	119.241	48.8097	1e-07	56.017	2.12866	0.871337	1.78517e-09
novel_circ_0003340	190.786	81.3495	0	190.786	81.3495	1e-07	90.7118	2.10321	0.89679	1.10239e-09
novel_circ_0003342	0	0	45.627	1e-07	1e-07	45.627	15.209	6.57505e-09	6.57505e-09	3
novel_circ_0003343	0	32.5398	0	1e-07	32.5398	1e-07	10.8466	9.21948e-09	3	9.21948e-09
novel_circ_0003344	0	48.8097	0	1e-07	48.8097	1e-07	16.2699	6.14632e-09	3	6.14632e-09
novel_circ_0003345	0	0	0	1e-07	1e-07	1e-07	1e-07	1	1	1
novel_circ_0003346	286.179	292.858	273.762	286.179	292.858	273.762	284.266	1.00673	1.03022	0.963048
novel_circ_0003347	47.6965	0	0	47.6965	1e-07	1e-07	15.8988	3	6.28977e-09	6.28977e-09
novel_circ_0003349	0	0	68.4406	1e-07	1e-07	68.4406	22.8135	4.38337e-09	4.38337e-09	3
novel_circ_0003350	47.6965	0	68.4406	47.6965	1e-07	68.4406	38.7124	1.23207	2.58315e-09	1.76793
novel_circ_0003353	143.09	0	479.084	143.09	1e-07	479.084	207.391	0.68995	4.82181e-10	2.31005
novel_circ_0003354	95.393	0	91.2541	95.393	1e-07	91.2541	62.2157	1.53326	1.60731e-09	1.46674
novel_circ_0003355	0	0	0	1e-07	1e-07	1e-07	1e-07	1	1	1
novel_circ_0003358	0	32.5398	0	1e-07	32.5398	1e-07	10.8466	9.21948e-09	3	9.21948e-09
novel_circ_0003359	0	40.6747	0	1e-07	40.6747	1e-07	13.5582	7.37559e-09	3	7.37559e-09
novel_circ_0003360	47.6965	0	0	47.6965	1e-07	1e-07	15.8988	3	6.28977e-09	6.28977e-09
novel_circ_0003362	166.938	122.024	68.4406	166.938	122.024	68.4406	119.134	1.40126	1.02426	0.574483
novel_circ_0003366	0	24.4048	0	1e-07	24.4048	1e-07	8.13495	1.22926e-08	3	1.22926e-08
novel_circ_0003367	381.572	227.778	342.203	381.572	227.778	342.203	317.184	1.203	0.718126	1.07888
novel_circ_0003368	0	24.4048	0	1e-07	24.4048	1e-07	8.13495	1.22926e-08	3	1.22926e-08
novel_circ_0003369	0	0	0	1e-07	1e-07	1e-07	1e-07	1	1	1
novel_circ_0003370	71.5448	0	0	71.5448	1e-07	1e-07	23.8483	3	4.19318e-09	4.19318e-09
novel_circ_0003371	0	105.754	159.695	1e-07	105.754	159.695	88.483	1.13016e-09	1.19519	1.80481
novel_circ_0003372	0	0	0	1e-07	1e-07	1e-07	1e-07	1	1	1
novel_circ_0003373	47.6965	0	0	47.6965	1e-07	1e-07	15.8988	3	6.28977e-09	6.28977e-09
novel_circ_0003375	0	40.6747	114.068	1e-07	40.6747	114.068	51.5808	1.93871e-09	0.788564	2.21144
novel_circ_0003376	0	317.263	0	1e-07	317.263	1e-07	105.754	9.45588e-10	3	9.45588e-10
novel_circ_0003377	95.393	0	159.695	95.393	1e-07	159.695	85.0292	1.12189	1.17607e-09	1.87811
novel_circ_0003379	0	130.159	0	1e-07	130.159	1e-07	43.3864	2.30487e-09	3	2.30487e-09
novel_circ_0003380	95.393	40.6747	0	95.393	40.6747	1e-07	45.3559	2.10321	0.89679	2.20478e-09
novel_circ_0003382	0	32.5398	0	1e-07	32.5398	1e-07	10.8466	9.21948e-09	3	9.21948e-09
novel_circ_0003384	71.5448	235.913	114.068	71.5448	235.913	114.068	140.509	0.509184	1.679	0.811819
novel_circ_0003386	0	65.0796	136.881	1e-07	65.0796	136.881	67.3202	1.48544e-09	0.966716	2.03328
novel_circ_0003387	310.027	357.938	319.389	310.027	357.938	319.389	329.118	0.941994	1.08757	0.97044
novel_circ_0003388	953.93	618.256	570.338	953.93	618.256	570.338	714.175	1.33571	0.865693	0.798597
novel_circ_0003389	596.206	463.692	342.203	596.206	463.692	342.203	467.367	1.27567	0.992136	0.732193
novel_circ_0003392	0	32.5398	0	1e-07	32.5398	1e-07	10.8466	9.21948e-09	3	9.21948e-09
novel_circ_0003393	0	16.2699	0	1e-07	16.2699	1e-07	5.4233	1.8439e-08	3	1.8439e-08
novel_circ_0003394	262.331	333.533	159.695	262.331	333.533	159.695	251.853	1.0416	1.32432	0.634079
novel_circ_0003397	47.6965	0	0	47.6965	1e-07	1e-07	15.8988	3	6.28977e-09	6.28977e-09
[truncated: 4,933 more rows]
