# Supplementary material for: Comprehensive identification and analysis of circRNAs during hickory (Carya cathayensis Sarg.) flower bud differentiation
Source: Front Plant Sci. 2023 Jan 4;13:1000489. doi: 10.3389/fpls.2022.1000489 (PMC9846342; doi:10.3389/fpls.2022.1000489)
Supplement: Supplementary Table 5 — The expression of circRNAs in male buds. [file Table_5.xlsx]

## Sheet: relative_Mean
Table S5 The expression of circRNA in female buds
RefTag	M.00H	M.02H	M.03H	M.00H_b	M.02H_b	M.03H_b	Mean	relMean_M.00H_b	relMean_M.02H_b	relMean_M.03H_b
novel_circ_0000001	0	0	0	1e-07	1e-07	1e-07	1e-07	1	1	1
novel_circ_0000002	0	0	0	1e-07	1e-07	1e-07	1e-07	1	1	1
novel_circ_0000003	0	219.596	0	1e-07	219.596	1e-07	73.1986	1.36615e-09	3	1.36615e-09
novel_circ_0000004	0	0	0	1e-07	1e-07	1e-07	1e-07	1	1	1
novel_circ_0000005	0	0	0	1e-07	1e-07	1e-07	1e-07	1	1	1
novel_circ_0000006	114.468	247.045	127.326	114.468	247.045	127.326	162.946	0.702488	1.51611	0.781398
novel_circ_0000007	0	0	0	1e-07	1e-07	1e-07	1e-07	1	1	1
novel_circ_0000009	0	219.596	0	1e-07	219.596	1e-07	73.1986	1.36615e-09	3	1.36615e-09
novel_circ_0000012	0	0	0	1e-07	1e-07	1e-07	1e-07	1	1	1
novel_circ_0000013	0	0	0	1e-07	1e-07	1e-07	1e-07	1	1	1
novel_circ_0000014	0	164.697	169.768	1e-07	164.697	169.768	111.488	8.96955e-10	1.47726	1.52274
novel_circ_0000016	0	0	0	1e-07	1e-07	1e-07	1e-07	1	1	1
novel_circ_0000017	1087.45	0	1315.7	1087.45	1e-07	1315.7	801.049	1.35753	1.24836e-10	1.64247
novel_circ_0000018	0	0	0	1e-07	1e-07	1e-07	1e-07	1	1	1
novel_circ_0000020	0	0	0	1e-07	1e-07	1e-07	1e-07	1	1	1
novel_circ_0000021	0	82.3485	339.536	1e-07	82.3485	339.536	140.628	7.11095e-10	0.585576	2.41442
novel_circ_0000022	343.404	905.833	169.768	343.404	905.833	169.768	473.002	0.72601	1.91507	0.358916
novel_circ_0000023	0	0	0	1e-07	1e-07	1e-07	1e-07	1	1	1
novel_circ_0000026	0	0	84.884	1e-07	1e-07	84.884	28.2947	3.53424e-09	3.53424e-09	3
novel_circ_0000028	0	0	297.094	1e-07	1e-07	297.094	99.0313	1.00978e-09	1.00978e-09	3
novel_circ_0000030	0	82.3485	339.536	1e-07	82.3485	339.536	140.628	7.11095e-10	0.585576	2.41442
novel_circ_0000031	0	109.798	297.094	1e-07	109.798	297.094	135.631	7.37297e-10	0.809537	2.19046
novel_circ_0000034	0	82.3485	0	1e-07	82.3485	1e-07	27.4495	3.64306e-09	3	3.64306e-09
novel_circ_0000035	0	0	0	1e-07	1e-07	1e-07	1e-07	1	1	1
novel_circ_0000037	0	0	0	1e-07	1e-07	1e-07	1e-07	1	1	1
novel_circ_0000039	0	0	0	1e-07	1e-07	1e-07	1e-07	1	1	1
novel_circ_0000040	0	137.247	0	1e-07	137.247	1e-07	45.7491	2.18583e-09	3	2.18583e-09
novel_circ_0000042	0	0	84.884	1e-07	1e-07	84.884	28.2947	3.53424e-09	3.53424e-09	3
novel_circ_0000043	0	219.596	0	1e-07	219.596	1e-07	73.1986	1.36615e-09	3	1.36615e-09
novel_circ_0000044	0	0	0	1e-07	1e-07	1e-07	1e-07	1	1	1
novel_circ_0000045	171.702	466.641	466.862	171.702	466.641	466.862	368.402	0.466073	1.26666	1.26726
novel_circ_0000047	0	82.3485	0	1e-07	82.3485	1e-07	27.4495	3.64306e-09	3	3.64306e-09
novel_circ_0000048	0	0	0	1e-07	1e-07	1e-07	1e-07	1	1	1
novel_circ_0000049	0	0	0	1e-07	1e-07	1e-07	1e-07	1	1	1
novel_circ_0000050	0	0	0	1e-07	1e-07	1e-07	1e-07	1	1	1
novel_circ_0000052	114.468	137.247	84.884	114.468	137.247	84.884	112.2	1.02022	1.22324	0.756543
novel_circ_0000053	0	137.247	0	1e-07	137.247	1e-07	45.7491	2.18583e-09	3	2.18583e-09
novel_circ_0000055	0	0	0	1e-07	1e-07	1e-07	1e-07	1	1	1
novel_circ_0000056	0	0	0	1e-07	1e-07	1e-07	1e-07	1	1	1
novel_circ_0000057	0	0	0	1e-07	1e-07	1e-07	1e-07	1	1	1
novel_circ_0000058	0	0	0	1e-07	1e-07	1e-07	1e-07	1	1	1
novel_circ_0000061	0	0	0	1e-07	1e-07	1e-07	1e-07	1	1	1
novel_circ_0000062	0	137.247	0	1e-07	137.247	1e-07	45.7491	2.18583e-09	3	2.18583e-09
novel_circ_0000064	0	54.899	0	1e-07	54.899	1e-07	18.2997	5.46458e-09	3	5.46458e-09
novel_circ_0000072	0	0	0	1e-07	1e-07	1e-07	1e-07	1	1	1
novel_circ_0000073	0	82.3485	0	1e-07	82.3485	1e-07	27.4495	3.64306e-09	3	3.64306e-09
novel_circ_0000074	0	0	0	1e-07	1e-07	1e-07	1e-07	1	1	1
novel_circ_0000080	0	137.247	0	1e-07	137.247	1e-07	45.7491	2.18583e-09	3	2.18583e-09
novel_circ_0000082	286.17	54.899	84.884	286.17	54.899	84.884	141.984	2.0155	0.386655	0.597841
novel_circ_0000085	0	0	0	1e-07	1e-07	1e-07	1e-07	1	1	1
novel_circ_0000089	0	0	0	1e-07	1e-07	1e-07	1e-07	1	1	1
novel_circ_0000091	0	576.439	0	1e-07	576.439	1e-07	192.146	5.20436e-10	3	5.20436e-10
novel_circ_0000092	286.17	439.192	0	286.17	439.192	1e-07	241.787	1.18356	1.81644	4.13587e-10
novel_circ_0000093	0	0	0	1e-07	1e-07	1e-07	1e-07	1	1	1
novel_circ_0000094	0	0	0	1e-07	1e-07	1e-07	1e-07	1	1	1
novel_circ_0000095	0	54.899	127.326	1e-07	54.899	127.326	60.7416	1.64632e-09	0.903811	2.09619
novel_circ_0000096	0	0	0	1e-07	1e-07	1e-07	1e-07	1	1	1
novel_circ_0000099	0	0	0	1e-07	1e-07	1e-07	1e-07	1	1	1
novel_circ_0000101	0	0	169.768	1e-07	1e-07	169.768	56.5893	1.76712e-09	1.76712e-09	3
novel_circ_0000102	114.468	0	0	114.468	1e-07	1e-07	38.156	3	2.62082e-09	2.62082e-09
novel_circ_0000103	0	0	0	1e-07	1e-07	1e-07	1e-07	1	1	1
novel_circ_0000104	0	0	0	1e-07	1e-07	1e-07	1e-07	1	1	1
novel_circ_0000105	0	0	0	1e-07	1e-07	1e-07	1e-07	1	1	1
novel_circ_0000106	171.702	0	169.768	171.702	1e-07	169.768	113.823	1.5085	8.78555e-10	1.4915
novel_circ_0000107	0	0	0	1e-07	1e-07	1e-07	1e-07	1	1	1
novel_circ_0000108	686.808	0	169.768	686.808	1e-07	169.768	285.525	2.40542	3.50232e-10	0.594581
novel_circ_0000109	286.17	603.889	212.21	286.17	603.889	212.21	367.423	0.778857	1.64358	0.577563
novel_circ_0000111	457.872	356.843	466.862	457.872	356.843	466.862	427.192	1.07182	0.835322	1.09286
novel_circ_0000112	0	109.798	0	1e-07	109.798	1e-07	36.5993	2.73229e-09	3	2.73229e-09
novel_circ_0000114	0	54.899	0	1e-07	54.899	1e-07	18.2997	5.46458e-09	3	5.46458e-09
novel_circ_0000115	0	0	0	1e-07	1e-07	1e-07	1e-07	1	1	1
novel_circ_0000116	0	0	0	1e-07	1e-07	1e-07	1e-07	1	1	1
novel_circ_0000117	0	0	297.094	1e-07	1e-07	297.094	99.0313	1.00978e-09	1.00978e-09	3
novel_circ_0000118	0	0	339.536	1e-07	1e-07	339.536	113.179	8.83559e-10	8.83559e-10	3
novel_circ_0000119	114.468	0	0	114.468	1e-07	1e-07	38.156	3	2.62082e-09	2.62082e-09
novel_circ_0000120	0	109.798	0	1e-07	109.798	1e-07	36.5993	2.73229e-09	3	2.73229e-09
novel_circ_0000121	0	0	0	1e-07	1e-07	1e-07	1e-07	1	1	1
novel_circ_0000122	0	0	0	1e-07	1e-07	1e-07	1e-07	1	1	1
novel_circ_0000123	0	54.899	0	1e-07	54.899	1e-07	18.2997	5.46458e-09	3	5.46458e-09
novel_circ_0000125	0	0	0	1e-07	1e-07	1e-07	1e-07	1	1	1
novel_circ_0000126	0	0	0	1e-07	1e-07	1e-07	1e-07	1	1	1
novel_circ_0000127	0	0	0	1e-07	1e-07	1e-07	1e-07	1	1	1
novel_circ_0000132	0	109.798	212.21	1e-07	109.798	212.21	107.336	9.31654e-10	1.02294	1.97706
novel_circ_0000133	171.702	82.3485	0	171.702	82.3485	1e-07	84.6835	2.02757	0.972427	1.18087e-09
novel_circ_0000135	171.702	82.3485	0	171.702	82.3485	1e-07	84.6835	2.02757	0.972427	1.18087e-09
novel_circ_0000137	0	0	84.884	1e-07	1e-07	84.884	28.2947	3.53424e-09	3.53424e-09	3
novel_circ_0000138	629.574	384.293	1230.82	629.574	384.293	1230.82	748.228	0.84142	0.513604	1.64498
novel_circ_0000139	0	0	0	1e-07	1e-07	1e-07	1e-07	1	1	1
novel_circ_0000140	0	0	1825.01	1e-07	1e-07	1825.01	608.335	1.64383e-10	1.64383e-10	3
novel_circ_0000143	0	0	0	1e-07	1e-07	1e-07	1e-07	1	1	1
novel_circ_0000144	0	0	0	1e-07	1e-07	1e-07	1e-07	1	1	1
novel_circ_0000147	0	0	0	1e-07	1e-07	1e-07	1e-07	1	1	1
novel_circ_0000149	0	0	0	1e-07	1e-07	1e-07	1e-07	1	1	1
novel_circ_0000150	0	0	0	1e-07	1e-07	1e-07	1e-07	1	1	1
novel_circ_0000152	0	0	0	1e-07	1e-07	1e-07	1e-07	1	1	1
novel_circ_0000155	515.106	0	0	515.106	1e-07	1e-07	171.702	3	5.82405e-10	5.82405e-10
novel_circ_0000157	0	0	0	1e-07	1e-07	1e-07	1e-07	1	1	1
novel_circ_0000159	457.872	439.192	1145.93	457.872	439.192	1145.93	680.999	0.672353	0.644923	1.68272
novel_circ_0000166	0	0	0	1e-07	1e-07	1e-07	1e-07	1	1	1
novel_circ_0000167	228.936	54.899	0	228.936	54.899	1e-07	94.6116	2.41974	0.580256	1.05695e-09
novel_circ_0000169	0	0	0	1e-07	1e-07	1e-07	1e-07	1	1	1
novel_circ_0000171	0	0	0	1e-07	1e-07	1e-07	1e-07	1	1	1
novel_circ_0000177	0	301.944	0	1e-07	301.944	1e-07	100.648	9.93561e-10	3	9.93561e-10
novel_circ_0000178	0	0	0	1e-07	1e-07	1e-07	1e-07	1	1	1
novel_circ_0000179	0	137.247	0	1e-07	137.247	1e-07	45.7491	2.18583e-09	3	2.18583e-09
novel_circ_0000180	0	0	0	1e-07	1e-07	1e-07	1e-07	1	1	1
novel_circ_0000181	0	0	212.21	1e-07	1e-07	212.21	70.7366	1.41369e-09	1.41369e-09	3
novel_circ_0000182	0	0	0	1e-07	1e-07	1e-07	1e-07	1	1	1
novel_circ_0000183	0	0	254.652	1e-07	1e-07	254.652	84.884	1.17808e-09	1.17808e-09	3
novel_circ_0000184	171.702	0	0	171.702	1e-07	1e-07	57.234	3	1.74721e-09	1.74721e-09
novel_circ_0000185	0	0	0	1e-07	1e-07	1e-07	1e-07	1	1	1
novel_circ_0000186	0	0	0	1e-07	1e-07	1e-07	1e-07	1	1	1
novel_circ_0000187	0	0	0	1e-07	1e-07	1e-07	1e-07	1	1	1
novel_circ_0000189	0	329.394	169.768	1e-07	329.394	169.768	166.387	6.01008e-10	1.97968	1.02032
novel_circ_0000190	0	0	0	1e-07	1e-07	1e-07	1e-07	1	1	1
novel_circ_0000191	515.106	466.641	339.536	515.106	466.641	339.536	440.428	1.16956	1.05952	0.770923
novel_circ_0000192	0	0	0	1e-07	1e-07	1e-07	1e-07	1	1	1
novel_circ_0000193	0	0	0	1e-07	1e-07	1e-07	1e-07	1	1	1
novel_circ_0000194	0	301.944	339.536	1e-07	301.944	339.536	213.827	4.67668e-10	1.4121	1.5879
novel_circ_0000195	0	137.247	0	1e-07	137.247	1e-07	45.7491	2.18583e-09	3	2.18583e-09
novel_circ_0000197	0	0	127.326	1e-07	1e-07	127.326	42.442	2.35616e-09	2.35616e-09	3
novel_circ_0000198	0	0	0	1e-07	1e-07	1e-07	1e-07	1	1	1
novel_circ_0000199	1831.49	2003.81	2164.54	1831.49	2003.81	2164.54	1999.95	0.915768	1.00193	1.0823
novel_circ_0000200	114.468	0	0	114.468	1e-07	1e-07	38.156	3	2.62082e-09	2.62082e-09
novel_circ_0000202	0	0	0	1e-07	1e-07	1e-07	1e-07	1	1	1
novel_circ_0000207	1430.85	796.035	636.63	1430.85	796.035	636.63	954.505	1.49905	0.833977	0.666974
novel_circ_0000208	0	82.3485	466.862	1e-07	82.3485	466.862	183.07	5.46239e-10	0.449819	2.55018
novel_circ_0000209	0	301.944	212.21	1e-07	301.944	212.21	171.385	5.83482e-10	1.76179	1.23821
novel_circ_0000210	0	0	0	1e-07	1e-07	1e-07	1e-07	1	1	1
novel_circ_0000216	114.468	247.045	297.094	114.468	247.045	297.094	219.536	0.521409	1.12531	1.35328
novel_circ_0000217	0	0	0	1e-07	1e-07	1e-07	1e-07	1	1	1
novel_circ_0000218	0	0	169.768	1e-07	1e-07	169.768	56.5893	1.76712e-09	1.76712e-09	3
novel_circ_0000219	0	0	0	1e-07	1e-07	1e-07	1e-07	1	1	1
novel_circ_0000220	0	192.146	0	1e-07	192.146	1e-07	64.0488	1.56131e-09	3	1.56131e-09
novel_circ_0000222	171.702	356.843	0	171.702	356.843	1e-07	176.182	0.974573	2.02543	5.67596e-10
novel_circ_0000223	0	0	254.652	1e-07	1e-07	254.652	84.884	1.17808e-09	1.17808e-09	3
novel_circ_0000224	457.872	137.247	254.652	457.872	137.247	254.652	283.257	1.61645	0.484533	0.899013
novel_circ_0000226	286.17	0	0	286.17	1e-07	1e-07	95.39	3	1.04833e-09	1.04833e-09
novel_circ_0000229	0	0	254.652	1e-07	1e-07	254.652	84.884	1.17808e-09	1.17808e-09	3
novel_circ_0000230	0	54.899	0	1e-07	54.899	1e-07	18.2997	5.46458e-09	3	5.46458e-09
novel_circ_0000231	0	0	0	1e-07	1e-07	1e-07	1e-07	1	1	1
novel_circ_0000232	0	0	127.326	1e-07	1e-07	127.326	42.442	2.35616e-09	2.35616e-09	3
novel_circ_0000233	0	0	0	1e-07	1e-07	1e-07	1e-07	1	1	1
novel_circ_0000236	0	0	297.094	1e-07	1e-07	297.094	99.0313	1.00978e-09	1.00978e-09	3
novel_circ_0000237	515.106	137.247	297.094	515.106	137.247	297.094	316.482	1.6276	0.433665	0.938737
novel_circ_0000240	0	0	0	1e-07	1e-07	1e-07	1e-07	1	1	1
novel_circ_0000241	0	0	0	1e-07	1e-07	1e-07	1e-07	1	1	1
novel_circ_0000242	0	0	0	1e-07	1e-07	1e-07	1e-07	1	1	1
novel_circ_0000243	114.468	137.247	0	114.468	137.247	1e-07	83.9051	1.36425	1.63575	1.19182e-09
novel_circ_0000244	0	0	0	1e-07	1e-07	1e-07	1e-07	1	1	1
novel_circ_0000245	0	0	84.884	1e-07	1e-07	84.884	28.2947	3.53424e-09	3.53424e-09	3
novel_circ_0000246	0	0	0	1e-07	1e-07	1e-07	1e-07	1	1	1
novel_circ_0000247	0	137.247	0	1e-07	137.247	1e-07	45.7491	2.18583e-09	3	2.18583e-09
novel_circ_0000248	0	82.3485	0	1e-07	82.3485	1e-07	27.4495	3.64306e-09	3	3.64306e-09
novel_circ_0000249	0	0	0	1e-07	1e-07	1e-07	1e-07	1	1	1
novel_circ_0000251	286.17	0	254.652	286.17	1e-07	254.652	180.274	1.58742	5.54711e-10	1.41258
novel_circ_0000252	0	82.3485	0	1e-07	82.3485	1e-07	27.4495	3.64306e-09	3	3.64306e-09
novel_circ_0000257	0	82.3485	0	1e-07	82.3485	1e-07	27.4495	3.64306e-09	3	3.64306e-09
novel_circ_0000260	0	0	0	1e-07	1e-07	1e-07	1e-07	1	1	1
novel_circ_0000262	0	0	0	1e-07	1e-07	1e-07	1e-07	1	1	1
novel_circ_0000264	0	137.247	0	1e-07	137.247	1e-07	45.7491	2.18583e-09	3	2.18583e-09
novel_circ_0000267	0	0	0	1e-07	1e-07	1e-07	1e-07	1	1	1
novel_circ_0000270	0	0	0	1e-07	1e-07	1e-07	1e-07	1	1	1
novel_circ_0000272	0	0	0	1e-07	1e-07	1e-07	1e-07	1	1	1
novel_circ_0000273	0	0	0	1e-07	1e-07	1e-07	1e-07	1	1	1
novel_circ_0000274	0	0	0	1e-07	1e-07	1e-07	1e-07	1	1	1
novel_circ_0000275	0	0	84.884	1e-07	1e-07	84.884	28.2947	3.53424e-09	3.53424e-09	3
novel_circ_0000276	0	0	0	1e-07	1e-07	1e-07	1e-07	1	1	1
novel_circ_0000277	515.106	658.788	509.304	515.106	658.788	509.304	561.066	0.918085	1.17417	0.907743
novel_circ_0000278	0	0	0	1e-07	1e-07	1e-07	1e-07	1	1	1
novel_circ_0000279	0	0	212.21	1e-07	1e-07	212.21	70.7366	1.41369e-09	1.41369e-09	3
novel_circ_0000281	0	0	0	1e-07	1e-07	1e-07	1e-07	1	1	1
novel_circ_0000282	343.404	137.247	127.326	343.404	137.247	127.326	202.659	1.69449	0.677233	0.628276
novel_circ_0000285	228.936	329.394	169.768	228.936	329.394	169.768	242.699	0.943291	1.35721	0.699499
novel_circ_0000287	0	0	0	1e-07	1e-07	1e-07	1e-07	1	1	1
novel_circ_0000289	0	0	169.768	1e-07	1e-07	169.768	56.5893	1.76712e-09	1.76712e-09	3
novel_circ_0000291	0	0	0	1e-07	1e-07	1e-07	1e-07	1	1	1
novel_circ_0000292	0	0	0	1e-07	1e-07	1e-07	1e-07	1	1	1
novel_circ_0000293	0	0	0	1e-07	1e-07	1e-07	1e-07	1	1	1
novel_circ_0000294	0	0	0	1e-07	1e-07	1e-07	1e-07	1	1	1
novel_circ_0000298	0	0	0	1e-07	1e-07	1e-07	1e-07	1	1	1
novel_circ_0000299	0	0	0	1e-07	1e-07	1e-07	1e-07	1	1	1
novel_circ_0000300	0	0	0	1e-07	1e-07	1e-07	1e-07	1	1	1
novel_circ_0000301	0	0	0	1e-07	1e-07	1e-07	1e-07	1	1	1
novel_circ_0000303	0	0	0	1e-07	1e-07	1e-07	1e-07	1	1	1
novel_circ_0000305	0	0	0	1e-07	1e-07	1e-07	1e-07	1	1	1
novel_circ_0000306	0	82.3485	0	1e-07	82.3485	1e-07	27.4495	3.64306e-09	3	3.64306e-09
novel_circ_0000307	0	356.843	297.094	1e-07	356.843	297.094	217.979	4.5876e-10	1.63705	1.36295
novel_circ_0000308	0	0	0	1e-07	1e-07	1e-07	1e-07	1	1	1
novel_circ_0000310	0	0	0	1e-07	1e-07	1e-07	1e-07	1	1	1
novel_circ_0000314	0	0	0	1e-07	1e-07	1e-07	1e-07	1	1	1
novel_circ_0000315	0	0	0	1e-07	1e-07	1e-07	1e-07	1	1	1
novel_circ_0000316	114.468	0	0	114.468	1e-07	1e-07	38.156	3	2.62082e-09	2.62082e-09
novel_circ_0000318	0	0	0	1e-07	1e-07	1e-07	1e-07	1	1	1
novel_circ_0000320	0	0	0	1e-07	1e-07	1e-07	1e-07	1	1	1
novel_circ_0000321	0	0	0	1e-07	1e-07	1e-07	1e-07	1	1	1
novel_circ_0000323	0	0	0	1e-07	1e-07	1e-07	1e-07	1	1	1
novel_circ_0000324	0	0	0	1e-07	1e-07	1e-07	1e-07	1	1	1
novel_circ_0000325	0	0	0	1e-07	1e-07	1e-07	1e-07	1	1	1
novel_circ_0000330	0	0	0	1e-07	1e-07	1e-07	1e-07	1	1	1
novel_circ_0000331	0	0	0	1e-07	1e-07	1e-07	1e-07	1	1	1
novel_circ_0000333	0	0	0	1e-07	1e-07	1e-07	1e-07	1	1	1
novel_circ_0000334	0	0	0	1e-07	1e-07	1e-07	1e-07	1	1	1
novel_circ_0000336	0	0	0	1e-07	1e-07	1e-07	1e-07	1	1	1
novel_circ_0000337	0	0	0	1e-07	1e-07	1e-07	1e-07	1	1	1
novel_circ_0000338	0	0	0	1e-07	1e-07	1e-07	1e-07	1	1	1
novel_circ_0000339	0	0	0	1e-07	1e-07	1e-07	1e-07	1	1	1
novel_circ_0000344	0	0	0	1e-07	1e-07	1e-07	1e-07	1	1	1
novel_circ_0000347	0	0	0	1e-07	1e-07	1e-07	1e-07	1	1	1
novel_circ_0000348	228.936	109.798	84.884	228.936	109.798	84.884	141.206	1.62129	0.777573	0.601136
novel_circ_0000349	858.51	0	339.536	858.51	1e-07	339.536	399.349	2.14978	2.50408e-10	0.850224
novel_circ_0000350	0	137.247	0	1e-07	137.247	1e-07	45.7491	2.18583e-09	3	2.18583e-09
novel_circ_0000353	0	0	0	1e-07	1e-07	1e-07	1e-07	1	1	1
novel_circ_0000354	0	0	0	1e-07	1e-07	1e-07	1e-07	1	1	1
novel_circ_0000355	171.702	0	127.326	171.702	1e-07	127.326	99.676	1.7226	1.00325e-09	1.2774
novel_circ_0000361	515.106	603.889	169.768	515.106	603.889	169.768	429.588	1.19907	1.40574	0.395188
novel_circ_0000362	3491.27	8179.95	2079.66	3491.27	8179.95	2079.66	4583.63	0.761684	1.7846	0.453714
novel_circ_0000363	343.404	439.192	212.21	343.404	439.192	212.21	331.602	1.03559	1.32446	0.639954
novel_circ_0000364	0	0	84.884	1e-07	1e-07	84.884	28.2947	3.53424e-09	3.53424e-09	3
novel_circ_0000365	0	0	0	1e-07	1e-07	1e-07	1e-07	1	1	1
novel_circ_0000367	0	0	0	1e-07	1e-07	1e-07	1e-07	1	1	1
novel_circ_0000372	0	82.3485	212.21	1e-07	82.3485	212.21	98.1861	1.01847e-09	0.838698	2.1613
novel_circ_0000375	0	82.3485	297.094	1e-07	82.3485	297.094	126.481	7.90634e-10	0.651075	2.34893
novel_circ_0000376	0	0	84.884	1e-07	1e-07	84.884	28.2947	3.53424e-09	3.53424e-09	3
novel_circ_0000379	0	0	0	1e-07	1e-07	1e-07	1e-07	1	1	1
novel_circ_0000380	0	0	84.884	1e-07	1e-07	84.884	28.2947	3.53424e-09	3.53424e-09	3
novel_circ_0000381	0	192.146	127.326	1e-07	192.146	127.326	106.491	9.39048e-10	1.80435	1.19565
novel_circ_0000383	171.702	411.742	594.188	171.702	411.742	594.188	392.544	0.437408	1.04891	1.51368
novel_circ_0000384	0	0	0	1e-07	1e-07	1e-07	1e-07	1	1	1
novel_circ_0000385	0	109.798	0	1e-07	109.798	1e-07	36.5993	2.73229e-09	3	2.73229e-09
novel_circ_0000388	457.872	82.3485	0	457.872	82.3485	1e-07	180.073	2.5427	0.457305	5.55329e-10
novel_circ_0000389	0	0	0	1e-07	1e-07	1e-07	1e-07	1	1	1
novel_circ_0000390	0	0	0	1e-07	1e-07	1e-07	1e-07	1	1	1
novel_circ_0000394	0	0	0	1e-07	1e-07	1e-07	1e-07	1	1	1
novel_circ_0000397	0	0	0	1e-07	1e-07	1e-07	1e-07	1	1	1
novel_circ_0000398	114.468	548.99	212.21	114.468	548.99	212.21	291.889	0.392162	1.88082	0.727022
novel_circ_0000399	114.468	247.045	127.326	114.468	247.045	127.326	162.946	0.702488	1.51611	0.781398
novel_circ_0000400	228.936	796.035	1188.38	228.936	796.035	1188.38	737.782	0.310303	1.07896	1.61074
novel_circ_0000401	0	0	0	1e-07	1e-07	1e-07	1e-07	1	1	1
novel_circ_0000402	0	0	0	1e-07	1e-07	1e-07	1e-07	1	1	1
novel_circ_0000403	0	0	0	1e-07	1e-07	1e-07	1e-07	1	1	1
novel_circ_0000404	0	0	0	1e-07	1e-07	1e-07	1e-07	1	1	1
novel_circ_0000405	0	0	0	1e-07	1e-07	1e-07	1e-07	1	1	1
novel_circ_0000407	343.404	109.798	0	343.404	109.798	1e-07	151.067	2.27319	0.726815	6.61957e-10
novel_circ_0000408	0	0	0	1e-07	1e-07	1e-07	1e-07	1	1	1
novel_circ_0000409	0	0	0	1e-07	1e-07	1e-07	1e-07	1	1	1
novel_circ_0000410	1430.85	1592.07	2334.31	1430.85	1592.07	2334.31	1785.74	0.801263	0.891545	1.30719
novel_circ_0000412	286.17	164.697	0	286.17	164.697	1e-07	150.289	1.90413	1.09587	6.65385e-10
novel_circ_0000413	0	0	0	1e-07	1e-07	1e-07	1e-07	1	1	1
novel_circ_0000414	0	0	0	1e-07	1e-07	1e-07	1e-07	1	1	1
novel_circ_0000416	0	0	0	1e-07	1e-07	1e-07	1e-07	1	1	1
novel_circ_0000417	0	164.697	0	1e-07	164.697	1e-07	54.899	1.82153e-09	3	1.82153e-09
novel_circ_0000418	0	0	0	1e-07	1e-07	1e-07	1e-07	1	1	1
novel_circ_0000422	0	82.3485	0	1e-07	82.3485	1e-07	27.4495	3.64306e-09	3	3.64306e-09
novel_circ_0000423	0	0	127.326	1e-07	1e-07	127.326	42.442	2.35616e-09	2.35616e-09	3
novel_circ_0000424	0	0	0	1e-07	1e-07	1e-07	1e-07	1	1	1
novel_circ_0000425	0	0	127.326	1e-07	1e-07	127.326	42.442	2.35616e-09	2.35616e-09	3
novel_circ_0000426	0	0	0	1e-07	1e-07	1e-07	1e-07	1	1	1
novel_circ_0000429	0	192.146	0	1e-07	192.146	1e-07	64.0488	1.56131e-09	3	1.56131e-09
novel_circ_0000430	0	0	0	1e-07	1e-07	1e-07	1e-07	1	1	1
novel_circ_0000431	0	0	0	1e-07	1e-07	1e-07	1e-07	1	1	1
novel_circ_0000434	0	0	0	1e-07	1e-07	1e-07	1e-07	1	1	1
novel_circ_0000435	0	0	0	1e-07	1e-07	1e-07	1e-07	1	1	1
novel_circ_0000436	0	0	0	1e-07	1e-07	1e-07	1e-07	1	1	1
novel_circ_0000437	0	0	0	1e-07	1e-07	1e-07	1e-07	1	1	1
novel_circ_0000438	572.34	82.3485	339.536	572.34	82.3485	339.536	331.408	1.72699	0.248481	1.02453
novel_circ_0000442	0	0	0	1e-07	1e-07	1e-07	1e-07	1	1	1
novel_circ_0000445	0	0	0	1e-07	1e-07	1e-07	1e-07	1	1	1
novel_circ_0000448	0	356.843	0	1e-07	356.843	1e-07	118.948	8.40705e-10	3	8.40705e-10
novel_circ_0000451	0	54.899	0	1e-07	54.899	1e-07	18.2997	5.46458e-09	3	5.46458e-09
novel_circ_0000452	0	0	127.326	1e-07	1e-07	127.326	42.442	2.35616e-09	2.35616e-09	3
novel_circ_0000453	0	0	0	1e-07	1e-07	1e-07	1e-07	1	1	1
novel_circ_0000455	0	0	169.768	1e-07	1e-07	169.768	56.5893	1.76712e-09	1.76712e-09	3
novel_circ_0000456	0	0	0	1e-07	1e-07	1e-07	1e-07	1	1	1
novel_circ_0000457	0	109.798	0	1e-07	109.798	1e-07	36.5993	2.73229e-09	3	2.73229e-09
novel_circ_0000458	171.702	0	0	171.702	1e-07	1e-07	57.234	3	1.74721e-09	1.74721e-09
novel_circ_0000459	0	0	0	1e-07	1e-07	1e-07	1e-07	1	1	1
novel_circ_0000460	0	0	0	1e-07	1e-07	1e-07	1e-07	1	1	1
novel_circ_0000461	0	82.3485	0	1e-07	82.3485	1e-07	27.4495	3.64306e-09	3	3.64306e-09
novel_circ_0000462	0	0	0	1e-07	1e-07	1e-07	1e-07	1	1	1
novel_circ_0000464	0	0	0	1e-07	1e-07	1e-07	1e-07	1	1	1
novel_circ_0000466	343.404	54.899	169.768	343.404	54.899	169.768	189.357	1.81353	0.289923	0.89655
novel_circ_0000467	0	0	0	1e-07	1e-07	1e-07	1e-07	1	1	1
novel_circ_0000468	0	0	84.884	1e-07	1e-07	84.884	28.2947	3.53424e-09	3.53424e-09	3
novel_circ_0000469	0	0	0	1e-07	1e-07	1e-07	1e-07	1	1	1
novel_circ_0000470	0	0	0	1e-07	1e-07	1e-07	1e-07	1	1	1
novel_circ_0000471	0	0	0	1e-07	1e-07	1e-07	1e-07	1	1	1
novel_circ_0000472	0	0	0	1e-07	1e-07	1e-07	1e-07	1	1	1
novel_circ_0000473	114.468	0	0	114.468	1e-07	1e-07	38.156	3	2.62082e-09	2.62082e-09
novel_circ_0000474	0	0	127.326	1e-07	1e-07	127.326	42.442	2.35616e-09	2.35616e-09	3
novel_circ_0000476	0	0	0	1e-07	1e-07	1e-07	1e-07	1	1	1
novel_circ_0000479	0	631.338	0	1e-07	631.338	1e-07	210.446	4.75181e-10	3	4.75181e-10
novel_circ_0000480	0	0	0	1e-07	1e-07	1e-07	1e-07	1	1	1
novel_circ_0000481	0	0	424.42	1e-07	1e-07	424.42	141.473	7.06847e-10	7.06847e-10	3
novel_circ_0000482	0	0	297.094	1e-07	1e-07	297.094	99.0313	1.00978e-09	1.00978e-09	3
novel_circ_0000483	801.276	0	3904.66	801.276	1e-07	3904.66	1568.65	0.510807	6.37492e-11	2.48919
novel_circ_0000484	0	0	254.652	1e-07	1e-07	254.652	84.884	1.17808e-09	1.17808e-09	3
novel_circ_0000486	0	0	0	1e-07	1e-07	1e-07	1e-07	1	1	1
novel_circ_0000488	343.404	164.697	339.536	343.404	164.697	339.536	282.546	1.21539	0.582904	1.2017
novel_circ_0000489	0	0	0	1e-07	1e-07	1e-07	1e-07	1	1	1
novel_circ_0000490	0	1262.68	1527.91	1e-07	1262.68	1527.91	930.196	1.07504e-10	1.35743	1.64257
novel_circ_0000492	0	137.247	0	1e-07	137.247	1e-07	45.7491	2.18583e-09	3	2.18583e-09
novel_circ_0000494	228.936	219.596	0	228.936	219.596	1e-07	149.511	1.53124	1.46876	6.68849e-10
novel_circ_0000495	0	0	0	1e-07	1e-07	1e-07	1e-07	1	1	1
novel_circ_0000497	0	0	0	1e-07	1e-07	1e-07	1e-07	1	1	1
novel_circ_0000498	0	0	0	1e-07	1e-07	1e-07	1e-07	1	1	1
novel_circ_0000502	801.276	1317.58	1612.8	801.276	1317.58	1612.8	1243.88	0.644173	1.05924	1.29658
novel_circ_0000503	0	0	0	1e-07	1e-07	1e-07	1e-07	1	1	1
novel_circ_0000504	0	0	0	1e-07	1e-07	1e-07	1e-07	1	1	1
novel_circ_0000508	0	0	0	1e-07	1e-07	1e-07	1e-07	1	1	1
novel_circ_0000509	0	0	0	1e-07	1e-07	1e-07	1e-07	1	1	1
novel_circ_0000512	0	0	2122.1	1e-07	1e-07	2122.1	707.366	1.41369e-10	1.41369e-10	3
novel_circ_0000516	0	0	0	1e-07	1e-07	1e-07	1e-07	1	1	1
novel_circ_0000517	0	164.697	0	1e-07	164.697	1e-07	54.899	1.82153e-09	3	1.82153e-09
novel_circ_0000519	400.638	219.596	0	400.638	219.596	1e-07	206.745	1.93784	1.06216	4.83689e-10
novel_circ_0000520	0	0	0	1e-07	1e-07	1e-07	1e-07	1	1	1
novel_circ_0000521	0	0	0	1e-07	1e-07	1e-07	1e-07	1	1	1
novel_circ_0000522	0	0	0	1e-07	1e-07	1e-07	1e-07	1	1	1
novel_circ_0000523	0	0	0	1e-07	1e-07	1e-07	1e-07	1	1	1
novel_circ_0000524	0	0	0	1e-07	1e-07	1e-07	1e-07	1	1	1
novel_circ_0000525	0	0	0	1e-07	1e-07	1e-07	1e-07	1	1	1
novel_circ_0000526	228.936	0	0	228.936	1e-07	1e-07	76.312	3	1.31041e-09	1.31041e-09
novel_circ_0000527	0	0	0	1e-07	1e-07	1e-07	1e-07	1	1	1
novel_circ_0000529	0	82.3485	0	1e-07	82.3485	1e-07	27.4495	3.64306e-09	3	3.64306e-09
novel_circ_0000530	228.936	219.596	0	228.936	219.596	1e-07	149.511	1.53124	1.46876	6.68849e-10
novel_circ_0000533	0	0	84.884	1e-07	1e-07	84.884	28.2947	3.53424e-09	3.53424e-09	3
novel_circ_0000534	0	0	339.536	1e-07	1e-07	339.536	113.179	8.83559e-10	8.83559e-10	3
novel_circ_0000535	171.702	713.687	254.652	171.702	713.687	254.652	380.014	0.451831	1.87806	0.670113
novel_circ_0000536	0	137.247	0	1e-07	137.247	1e-07	45.7491	2.18583e-09	3	2.18583e-09
novel_circ_0000537	3376.81	1646.97	297.094	3376.81	1646.97	297.094	1773.62	1.9039	0.92859	0.167507
novel_circ_0000539	171.702	0	0	171.702	1e-07	1e-07	57.234	3	1.74721e-09	1.74721e-09
novel_circ_0000543	171.702	0	84.884	171.702	1e-07	84.884	85.5286	2.00754	1.1692e-09	0.992462
novel_circ_0000544	114.468	0	0	114.468	1e-07	1e-07	38.156	3	2.62082e-09	2.62082e-09
novel_circ_0000546	0	0	0	1e-07	1e-07	1e-07	1e-07	1	1	1
novel_circ_0000549	0	0	0	1e-07	1e-07	1e-07	1e-07	1	1	1
novel_circ_0000551	171.702	0	0	171.702	1e-07	1e-07	57.234	3	1.74721e-09	1.74721e-09
novel_circ_0000552	0	192.146	0	1e-07	192.146	1e-07	64.0488	1.56131e-09	3	1.56131e-09
novel_circ_0000555	0	0	0	1e-07	1e-07	1e-07	1e-07	1	1	1
novel_circ_0000556	0	0	0	1e-07	1e-07	1e-07	1e-07	1	1	1
novel_circ_0000560	19516.8	22892.9	13454.1	19516.8	22892.9	13454.1	18621.3	1.04809	1.22939	0.722513
novel_circ_0000561	171.702	0	381.978	171.702	1e-07	381.978	184.56	0.930332	5.41829e-10	2.06967
novel_circ_0000566	0	0	0	1e-07	1e-07	1e-07	1e-07	1	1	1
novel_circ_0000567	0	0	0	1e-07	1e-07	1e-07	1e-07	1	1	1
novel_circ_0000568	0	0	0	1e-07	1e-07	1e-07	1e-07	1	1	1
novel_circ_0000569	1888.72	1043.08	763.956	1888.72	1043.08	763.956	1231.92	1.53315	0.846712	0.620135
novel_circ_0000570	0	301.944	339.536	1e-07	301.944	339.536	213.827	4.67668e-10	1.4121	1.5879
novel_circ_0000572	0	494.091	212.21	1e-07	494.091	212.21	235.434	4.24748e-10	2.09864	0.901358
novel_circ_0000573	0	0	0	1e-07	1e-07	1e-07	1e-07	1	1	1
novel_circ_0000576	228.936	0	0	228.936	1e-07	1e-07	76.312	3	1.31041e-09	1.31041e-09
novel_circ_0000577	0	0	0	1e-07	1e-07	1e-07	1e-07	1	1	1
novel_circ_0000578	0	137.247	0	1e-07	137.247	1e-07	45.7491	2.18583e-09	3	2.18583e-09
novel_circ_0000579	228.936	247.045	84.884	228.936	247.045	84.884	186.955	1.22455	1.32142	0.454034
novel_circ_0000580	0	0	0	1e-07	1e-07	1e-07	1e-07	1	1	1
novel_circ_0000581	171.702	164.697	0	171.702	164.697	1e-07	112.133	1.53124	1.46876	8.91798e-10
novel_circ_0000582	0	247.045	0	1e-07	247.045	1e-07	82.3485	1.21435e-09	3	1.21435e-09
novel_circ_0000583	0	301.944	0	1e-07	301.944	1e-07	100.648	9.93561e-10	3	9.93561e-10
novel_circ_0000584	0	109.798	0	1e-07	109.798	1e-07	36.5993	2.73229e-09	3	2.73229e-09
novel_circ_0000585	0	0	0	1e-07	1e-07	1e-07	1e-07	1	1	1
novel_circ_0000587	0	219.596	0	1e-07	219.596	1e-07	73.1986	1.36615e-09	3	1.36615e-09
novel_circ_0000589	0	0	0	1e-07	1e-07	1e-07	1e-07	1	1	1
novel_circ_0000591	0	384.293	127.326	1e-07	384.293	127.326	170.54	5.86374e-10	2.25339	0.746606
novel_circ_0000593	0	0	381.978	1e-07	1e-07	381.978	127.326	7.85386e-10	7.85386e-10	3
novel_circ_0000596	0	164.697	212.21	1e-07	164.697	212.21	125.636	7.95953e-10	1.31091	1.68909
novel_circ_0000599	0	0	254.652	1e-07	1e-07	254.652	84.884	1.17808e-09	1.17808e-09	3
novel_circ_0000600	0	0	0	1e-07	1e-07	1e-07	1e-07	1	1	1
novel_circ_0000602	0	0	0	1e-07	1e-07	1e-07	1e-07	1	1	1
novel_circ_0000603	0	137.247	381.978	1e-07	137.247	381.978	173.075	5.77784e-10	0.792994	2.20701
novel_circ_0000604	286.17	0	254.652	286.17	1e-07	254.652	180.274	1.58742	5.54711e-10	1.41258
novel_circ_0000605	0	82.3485	0	1e-07	82.3485	1e-07	27.4495	3.64306e-09	3	3.64306e-09
novel_circ_0000606	0	0	0	1e-07	1e-07	1e-07	1e-07	1	1	1
novel_circ_0000609	114.468	82.3485	0	114.468	82.3485	1e-07	65.6055	1.74479	1.25521	1.52426e-09
novel_circ_0000612	0	0	169.768	1e-07	1e-07	169.768	56.5893	1.76712e-09	1.76712e-09	3
novel_circ_0000613	457.872	219.596	509.304	457.872	219.596	509.304	395.591	1.15744	0.555109	1.28745
novel_circ_0000615	286.17	494.091	254.652	286.17	494.091	254.652	344.971	0.829548	1.43227	0.738184
novel_circ_0000617	0	0	0	1e-07	1e-07	1e-07	1e-07	1	1	1
novel_circ_0000618	0	0	0	1e-07	1e-07	1e-07	1e-07	1	1	1
novel_circ_0000620	0	0	0	1e-07	1e-07	1e-07	1e-07	1	1	1
novel_circ_0000621	0	0	0	1e-07	1e-07	1e-07	1e-07	1	1	1
novel_circ_0000622	0	0	0	1e-07	1e-07	1e-07	1e-07	1	1	1
novel_circ_0000623	0	0	0	1e-07	1e-07	1e-07	1e-07	1	1	1
novel_circ_0000625	0	0	0	1e-07	1e-07	1e-07	1e-07	1	1	1
novel_circ_0000629	0	0	0	1e-07	1e-07	1e-07	1e-07	1	1	1
novel_circ_0000630	0	0	0	1e-07	1e-07	1e-07	1e-07	1	1	1
novel_circ_0000632	0	0	0	1e-07	1e-07	1e-07	1e-07	1	1	1
novel_circ_0000633	286.17	0	0	286.17	1e-07	1e-07	95.39	3	1.04833e-09	1.04833e-09
novel_circ_0000634	0	0	0	1e-07	1e-07	1e-07	1e-07	1	1	1
novel_circ_0000636	114.468	0	0	114.468	1e-07	1e-07	38.156	3	2.62082e-09	2.62082e-09
novel_circ_0000637	0	0	0	1e-07	1e-07	1e-07	1e-07	1	1	1
novel_circ_0000638	0	0	169.768	1e-07	1e-07	169.768	56.5893	1.76712e-09	1.76712e-09	3
novel_circ_0000639	0	0	0	1e-07	1e-07	1e-07	1e-07	1	1	1
novel_circ_0000642	0	0	169.768	1e-07	1e-07	169.768	56.5893	1.76712e-09	1.76712e-09	3
novel_circ_0000643	0	0	0	1e-07	1e-07	1e-07	1e-07	1	1	1
novel_circ_0000644	0	137.247	0	1e-07	137.247	1e-07	45.7491	2.18583e-09	3	2.18583e-09
novel_circ_0000645	171.702	219.596	0	171.702	219.596	1e-07	130.433	1.3164	1.6836	7.66679e-10
novel_circ_0000646	0	109.798	0	1e-07	109.798	1e-07	36.5993	2.73229e-09	3	2.73229e-09
novel_circ_0000648	0	0	0	1e-07	1e-07	1e-07	1e-07	1	1	1
novel_circ_0000649	0	54.899	0	1e-07	54.899	1e-07	18.2997	5.46458e-09	3	5.46458e-09
novel_circ_0000650	0	0	0	1e-07	1e-07	1e-07	1e-07	1	1	1
novel_circ_0000655	0	0	0	1e-07	1e-07	1e-07	1e-07	1	1	1
novel_circ_0000656	0	0	0	1e-07	1e-07	1e-07	1e-07	1	1	1
novel_circ_0000662	400.638	137.247	169.768	400.638	137.247	169.768	235.884	1.69845	0.581842	0.719708
novel_circ_0000664	0	0	0	1e-07	1e-07	1e-07	1e-07	1	1	1
novel_circ_0000670	0	0	0	1e-07	1e-07	1e-07	1e-07	1	1	1
novel_circ_0000672	228.936	0	169.768	228.936	1e-07	169.768	132.901	1.7226	7.52438e-10	1.2774
novel_circ_0000675	0	0	0	1e-07	1e-07	1e-07	1e-07	1	1	1
novel_circ_0000678	0	0	0	1e-07	1e-07	1e-07	1e-07	1	1	1
novel_circ_0000679	0	0	0	1e-07	1e-07	1e-07	1e-07	1	1	1
novel_circ_0000680	286.17	0	84.884	286.17	1e-07	84.884	123.685	2.31371	8.08508e-10	0.686294
novel_circ_0000681	0	0	0	1e-07	1e-07	1e-07	1e-07	1	1	1
novel_circ_0000686	0	0	0	1e-07	1e-07	1e-07	1e-07	1	1	1
novel_circ_0000688	0	0	0	1e-07	1e-07	1e-07	1e-07	1	1	1
novel_circ_0000690	0	219.596	0	1e-07	219.596	1e-07	73.1986	1.36615e-09	3	1.36615e-09
novel_circ_0000692	0	0	0	1e-07	1e-07	1e-07	1e-07	1	1	1
novel_circ_0000694	0	82.3485	0	1e-07	82.3485	1e-07	27.4495	3.64306e-09	3	3.64306e-09
novel_circ_0000697	286.17	247.045	0	286.17	247.045	1e-07	177.738	1.61006	1.38994	5.62624e-10
novel_circ_0000698	0	54.899	0	1e-07	54.899	1e-07	18.2997	5.46458e-09	3	5.46458e-09
novel_circ_0000699	0	0	0	1e-07	1e-07	1e-07	1e-07	1	1	1
novel_circ_0000700	0	0	0	1e-07	1e-07	1e-07	1e-07	1	1	1
novel_circ_0000701	0	0	0	1e-07	1e-07	1e-07	1e-07	1	1	1
novel_circ_0000702	171.702	0	0	171.702	1e-07	1e-07	57.234	3	1.74721e-09	1.74721e-09
novel_circ_0000703	744.042	960.732	636.63	744.042	960.732	636.63	780.468	0.953328	1.23097	0.815703
novel_circ_0000706	0	0	0	1e-07	1e-07	1e-07	1e-07	1	1	1
novel_circ_0000707	0	0	0	1e-07	1e-07	1e-07	1e-07	1	1	1
novel_circ_0000708	228.936	0	466.862	228.936	1e-07	466.862	231.933	0.98708	4.3116e-10	2.01292
novel_circ_0000709	0	0	0	1e-07	1e-07	1e-07	1e-07	1	1	1
novel_circ_0000710	2289.36	1592.07	2419.19	2289.36	1592.07	2419.19	2100.21	1.09006	0.758054	1.15188
novel_circ_0000711	0	109.798	0	1e-07	109.798	1e-07	36.5993	2.73229e-09	3	2.73229e-09
novel_circ_0000719	0	0	424.42	1e-07	1e-07	424.42	141.473	7.06847e-10	7.06847e-10	3
novel_circ_0000722	0	0	0	1e-07	1e-07	1e-07	1e-07	1	1	1
novel_circ_0000723	0	0	0	1e-07	1e-07	1e-07	1e-07	1	1	1
novel_circ_0000725	114.468	164.697	0	114.468	164.697	1e-07	93.055	1.23011	1.76989	1.07463e-09
novel_circ_0000726	171.702	0	212.21	171.702	1e-07	212.21	127.971	1.34173	7.81429e-10	1.65827
novel_circ_0000727	0	0	169.768	1e-07	1e-07	169.768	56.5893	1.76712e-09	1.76712e-09	3
novel_circ_0000729	0	0	0	1e-07	1e-07	1e-07	1e-07	1	1	1
novel_circ_0000731	343.404	137.247	297.094	343.404	137.247	297.094	259.248	1.32461	0.529405	1.14598
novel_circ_0000732	0	329.394	466.862	1e-07	329.394	466.862	265.419	3.76763e-10	1.24104	1.75896
novel_circ_0000734	228.936	137.247	0	228.936	137.247	1e-07	122.061	1.87558	1.12442	8.19262e-10
novel_circ_0000735	228.936	109.798	169.768	228.936	109.798	169.768	169.501	1.35065	0.647773	1.00158
novel_circ_0000736	286.17	0	127.326	286.17	1e-07	127.326	137.832	2.07622	7.25521e-10	0.923777
novel_circ_0000737	0	0	0	1e-07	1e-07	1e-07	1e-07	1	1	1
novel_circ_0000738	286.17	356.843	212.21	286.17	356.843	212.21	285.074	1.00384	1.25176	0.744402
novel_circ_0000740	0	164.697	0	1e-07	164.697	1e-07	54.899	1.82153e-09	3	1.82153e-09
novel_circ_0000741	0	54.899	0	1e-07	54.899	1e-07	18.2997	5.46458e-09	3	5.46458e-09
novel_circ_0000742	0	0	0	1e-07	1e-07	1e-07	1e-07	1	1	1
novel_circ_0000744	0	0	0	1e-07	1e-07	1e-07	1e-07	1	1	1
novel_circ_0000745	0	0	0	1e-07	1e-07	1e-07	1e-07	1	1	1
novel_circ_0000746	0	0	0	1e-07	1e-07	1e-07	1e-07	1	1	1
novel_circ_0000749	0	0	0	1e-07	1e-07	1e-07	1e-07	1	1	1
novel_circ_0000750	0	0	0	1e-07	1e-07	1e-07	1e-07	1	1	1
novel_circ_0000752	0	0	84.884	1e-07	1e-07	84.884	28.2947	3.53424e-09	3.53424e-09	3
novel_circ_0000753	0	82.3485	127.326	1e-07	82.3485	127.326	69.8915	1.43079e-09	1.17823	1.82177
novel_circ_0000756	0	0	0	1e-07	1e-07	1e-07	1e-07	1	1	1
novel_circ_0000758	0	192.146	0	1e-07	192.146	1e-07	64.0488	1.56131e-09	3	1.56131e-09
novel_circ_0000759	0	82.3485	424.42	1e-07	82.3485	424.42	168.923	5.91987e-10	0.487492	2.51251
novel_circ_0000760	0	0	0	1e-07	1e-07	1e-07	1e-07	1	1	1
novel_circ_0000762	972.978	301.944	212.21	972.978	301.944	212.21	495.711	1.96279	0.609114	0.428092
novel_circ_0000763	0	0	0	1e-07	1e-07	1e-07	1e-07	1	1	1
novel_circ_0000765	171.702	0	0	171.702	1e-07	1e-07	57.234	3	1.74721e-09	1.74721e-09
novel_circ_0000766	0	0	0	1e-07	1e-07	1e-07	1e-07	1	1	1
novel_circ_0000768	0	164.697	0	1e-07	164.697	1e-07	54.899	1.82153e-09	3	1.82153e-09
novel_circ_0000769	0	0	0	1e-07	1e-07	1e-07	1e-07	1	1	1
novel_circ_0000770	0	0	0	1e-07	1e-07	1e-07	1e-07	1	1	1
novel_circ_0000775	0	0	0	1e-07	1e-07	1e-07	1e-07	1	1	1
novel_circ_0000776	0	137.247	0	1e-07	137.247	1e-07	45.7491	2.18583e-09	3	2.18583e-09
novel_circ_0000780	0	0	0	1e-07	1e-07	1e-07	1e-07	1	1	1
novel_circ_0000782	0	54.899	84.884	1e-07	54.899	84.884	46.5943	2.14618e-09	1.17823	1.82177
novel_circ_0000785	0	0	0	1e-07	1e-07	1e-07	1e-07	1	1	1
novel_circ_0000789	0	82.3485	0	1e-07	82.3485	1e-07	27.4495	3.64306e-09	3	3.64306e-09
novel_circ_0000790	343.404	54.899	0	343.404	54.899	1e-07	132.768	2.5865	0.413497	7.53196e-10
novel_circ_0000794	0	0	0	1e-07	1e-07	1e-07	1e-07	1	1	1
novel_circ_0000796	0	219.596	0	1e-07	219.596	1e-07	73.1986	1.36615e-09	3	1.36615e-09
novel_circ_0000797	0	0	0	1e-07	1e-07	1e-07	1e-07	1	1	1
novel_circ_0000798	0	0	84.884	1e-07	1e-07	84.884	28.2947	3.53424e-09	3.53424e-09	3
novel_circ_0000799	0	0	0	1e-07	1e-07	1e-07	1e-07	1	1	1
novel_circ_0000800	114.468	0	0	114.468	1e-07	1e-07	38.156	3	2.62082e-09	2.62082e-09
novel_circ_0000804	0	0	127.326	1e-07	1e-07	127.326	42.442	2.35616e-09	2.35616e-09	3
novel_circ_0000808	0	0	0	1e-07	1e-07	1e-07	1e-07	1	1	1
novel_circ_0000812	0	192.146	0	1e-07	192.146	1e-07	64.0488	1.56131e-09	3	1.56131e-09
novel_circ_0000814	0	0	0	1e-07	1e-07	1e-07	1e-07	1	1	1
novel_circ_0000818	0	0	0	1e-07	1e-07	1e-07	1e-07	1	1	1
novel_circ_0000819	0	0	127.326	1e-07	1e-07	127.326	42.442	2.35616e-09	2.35616e-09	3
novel_circ_0000820	171.702	192.146	381.978	171.702	192.146	381.978	248.609	0.690651	0.772887	1.53646
novel_circ_0000822	0	0	254.652	1e-07	1e-07	254.652	84.884	1.17808e-09	1.17808e-09	3
novel_circ_0000824	0	82.3485	254.652	1e-07	82.3485	254.652	112.333	8.90207e-10	0.733072	2.26693
novel_circ_0000825	0	0	212.21	1e-07	1e-07	212.21	70.7366	1.41369e-09	1.41369e-09	3
novel_circ_0000826	0	0	0	1e-07	1e-07	1e-07	1e-07	1	1	1
novel_circ_0000828	0	0	0	1e-07	1e-07	1e-07	1e-07	1	1	1
novel_circ_0000829	0	247.045	0	1e-07	247.045	1e-07	82.3485	1.21435e-09	3	1.21435e-09
novel_circ_0000831	0	384.293	381.978	1e-07	384.293	381.978	255.424	3.91507e-10	1.50453	1.49547
novel_circ_0000832	0	82.3485	0	1e-07	82.3485	1e-07	27.4495	3.64306e-09	3	3.64306e-09
novel_circ_0000833	0	0	127.326	1e-07	1e-07	127.326	42.442	2.35616e-09	2.35616e-09	3
novel_circ_0000837	4864.89	0	4838.39	4864.89	1e-07	4838.39	3234.43	1.5041	3.09174e-11	1.4959
novel_circ_0000842	1144.68	0	0	1144.68	1e-07	1e-07	381.56	3	2.62082e-10	2.62082e-10
novel_circ_0000844	0	0	0	1e-07	1e-07	1e-07	1e-07	1	1	1
novel_circ_0000846	114.468	0	0	114.468	1e-07	1e-07	38.156	3	2.62082e-09	2.62082e-09
novel_circ_0000847	0	0	339.536	1e-07	1e-07	339.536	113.179	8.83559e-10	8.83559e-10	3
novel_circ_0000852	114.468	0	0	114.468	1e-07	1e-07	38.156	3	2.62082e-09	2.62082e-09
novel_circ_0000854	0	82.3485	0	1e-07	82.3485	1e-07	27.4495	3.64306e-09	3	3.64306e-09
novel_circ_0000855	0	0	0	1e-07	1e-07	1e-07	1e-07	1	1	1
novel_circ_0000858	0	247.045	0	1e-07	247.045	1e-07	82.3485	1.21435e-09	3	1.21435e-09
novel_circ_0000859	286.17	192.146	0	286.17	192.146	1e-07	159.439	1.79486	1.20514	6.272e-10
novel_circ_0000861	0	0	84.884	1e-07	1e-07	84.884	28.2947	3.53424e-09	3.53424e-09	3
novel_circ_0000862	0	0	0	1e-07	1e-07	1e-07	1e-07	1	1	1
novel_circ_0000863	0	0	0	1e-07	1e-07	1e-07	1e-07	1	1	1
novel_circ_0000864	343.404	274.495	0	343.404	274.495	1e-07	205.966	1.66728	1.33272	4.85516e-10
novel_circ_0000865	0	0	0	1e-07	1e-07	1e-07	1e-07	1	1	1
novel_circ_0000867	114.468	164.697	0	114.468	164.697	1e-07	93.055	1.23011	1.76989	1.07463e-09
novel_circ_0000868	0	0	0	1e-07	1e-07	1e-07	1e-07	1	1	1
novel_circ_0000869	0	109.798	0	1e-07	109.798	1e-07	36.5993	2.73229e-09	3	2.73229e-09
novel_circ_0000870	0	0	0	1e-07	1e-07	1e-07	1e-07	1	1	1
novel_circ_0000871	0	0	0	1e-07	1e-07	1e-07	1e-07	1	1	1
novel_circ_0000876	0	0	0	1e-07	1e-07	1e-07	1e-07	1	1	1
novel_circ_0000877	0	0	0	1e-07	1e-07	1e-07	1e-07	1	1	1
novel_circ_0000880	0	0	0	1e-07	1e-07	1e-07	1e-07	1	1	1
novel_circ_0000882	0	54.899	0	1e-07	54.899	1e-07	18.2997	5.46458e-09	3	5.46458e-09
novel_circ_0000883	0	0	127.326	1e-07	1e-07	127.326	42.442	2.35616e-09	2.35616e-09	3
novel_circ_0000888	0	0	0	1e-07	1e-07	1e-07	1e-07	1	1	1
novel_circ_0000889	0	0	169.768	1e-07	1e-07	169.768	56.5893	1.76712e-09	1.76712e-09	3
novel_circ_0000892	0	0	381.978	1e-07	1e-07	381.978	127.326	7.85386e-10	7.85386e-10	3
novel_circ_0000893	0	0	0	1e-07	1e-07	1e-07	1e-07	1	1	1
novel_circ_0000894	171.702	466.641	254.652	171.702	466.641	254.652	297.665	0.576829	1.56767	0.855498
novel_circ_0000895	171.702	137.247	0	171.702	137.247	1e-07	102.983	1.66728	1.33272	9.71033e-10
novel_circ_0000896	0	0	0	1e-07	1e-07	1e-07	1e-07	1	1	1
novel_circ_0000899	915.744	301.944	721.514	915.744	301.944	721.514	646.401	1.41668	0.467116	1.1162
novel_circ_0000900	0	0	0	1e-07	1e-07	1e-07	1e-07	1	1	1
novel_circ_0000901	0	0	127.326	1e-07	1e-07	127.326	42.442	2.35616e-09	2.35616e-09	3
novel_circ_0000903	1087.45	905.833	424.42	1087.45	905.833	424.42	805.9	1.34936	1.124	0.526641
novel_circ_0000905	171.702	0	127.326	171.702	1e-07	127.326	99.676	1.7226	1.00325e-09	1.2774
novel_circ_0000906	171.702	0	0	171.702	1e-07	1e-07	57.234	3	1.74721e-09	1.74721e-09
novel_circ_0000907	0	0	0	1e-07	1e-07	1e-07	1e-07	1	1	1
novel_circ_0000908	0	0	0	1e-07	1e-07	1e-07	1e-07	1	1	1
novel_circ_0000909	0	0	0	1e-07	1e-07	1e-07	1e-07	1	1	1
novel_circ_0000912	0	137.247	0	1e-07	137.247	1e-07	45.7491	2.18583e-09	3	2.18583e-09
novel_circ_0000913	286.17	713.687	297.094	286.17	713.687	297.094	432.317	0.661945	1.65084	0.687213
novel_circ_0000914	0	0	0	1e-07	1e-07	1e-07	1e-07	1	1	1
novel_circ_0000915	0	137.247	84.884	1e-07	137.247	84.884	74.0438	1.35055e-09	1.8536	1.1464
novel_circ_0000916	343.404	247.045	169.768	343.404	247.045	169.768	253.406	1.35515	0.9749	0.669945
novel_circ_0000917	0	0	0	1e-07	1e-07	1e-07	1e-07	1	1	1
novel_circ_0000922	0	0	0	1e-07	1e-07	1e-07	1e-07	1	1	1
novel_circ_0000923	0	219.596	254.652	1e-07	219.596	254.652	158.083	6.32581e-10	1.38912	1.61088
novel_circ_0000926	0	54.899	0	1e-07	54.899	1e-07	18.2997	5.46458e-09	3	5.46458e-09
novel_circ_0000928	114.468	0	0	114.468	1e-07	1e-07	38.156	3	2.62082e-09	2.62082e-09
novel_circ_0000929	0	0	0	1e-07	1e-07	1e-07	1e-07	1	1	1
novel_circ_0000930	0	82.3485	0	1e-07	82.3485	1e-07	27.4495	3.64306e-09	3	3.64306e-09
novel_circ_0000932	171.702	0	84.884	171.702	1e-07	84.884	85.5286	2.00754	1.1692e-09	0.992462
novel_circ_0000934	0	0	0	1e-07	1e-07	1e-07	1e-07	1	1	1
novel_circ_0000939	0	0	0	1e-07	1e-07	1e-07	1e-07	1	1	1
novel_circ_0000941	0	0	0	1e-07	1e-07	1e-07	1e-07	1	1	1
novel_circ_0000944	171.702	219.596	509.304	171.702	219.596	509.304	300.201	0.571958	0.731497	1.69655
novel_circ_0000945	114.468	0	297.094	114.468	1e-07	297.094	137.187	0.834392	7.28931e-10	2.16561
novel_circ_0000947	0	301.944	636.63	1e-07	301.944	636.63	312.858	3.19634e-10	0.965116	2.03488
novel_circ_0000948	0	164.697	169.768	1e-07	164.697	169.768	111.488	8.96955e-10	1.47726	1.52274
novel_circ_0000949	0	0	169.768	1e-07	1e-07	169.768	56.5893	1.76712e-09	1.76712e-09	3
novel_circ_0000951	0	109.798	0	1e-07	109.798	1e-07	36.5993	2.73229e-09	3	2.73229e-09
novel_circ_0000952	629.574	439.192	297.094	629.574	439.192	297.094	455.287	1.38281	0.964649	0.652543
novel_circ_0000954	0	0	212.21	1e-07	1e-07	212.21	70.7366	1.41369e-09	1.41369e-09	3
novel_circ_0000957	0	0	0	1e-07	1e-07	1e-07	1e-07	1	1	1
novel_circ_0000958	0	0	0	1e-07	1e-07	1e-07	1e-07	1	1	1
novel_circ_0000959	0	0	0	1e-07	1e-07	1e-07	1e-07	1	1	1
novel_circ_0000960	0	0	0	1e-07	1e-07	1e-07	1e-07	1	1	1
novel_circ_0000966	0	0	127.326	1e-07	1e-07	127.326	42.442	2.35616e-09	2.35616e-09	3
novel_circ_0000969	0	0	0	1e-07	1e-07	1e-07	1e-07	1	1	1
novel_circ_0000970	515.106	439.192	763.956	515.106	439.192	763.956	572.751	0.899354	0.766811	1.33384
novel_circ_0000971	0	109.798	0	1e-07	109.798	1e-07	36.5993	2.73229e-09	3	2.73229e-09
novel_circ_0000973	0	0	169.768	1e-07	1e-07	169.768	56.5893	1.76712e-09	1.76712e-09	3
novel_circ_0000978	0	0	0	1e-07	1e-07	1e-07	1e-07	1	1	1
novel_circ_0000979	0	0	127.326	1e-07	1e-07	127.326	42.442	2.35616e-09	2.35616e-09	3
novel_circ_0000983	171.702	54.899	0	171.702	54.899	1e-07	75.5336	2.27319	0.726815	1.32391e-09
novel_circ_0000984	114.468	0	0	114.468	1e-07	1e-07	38.156	3	2.62082e-09	2.62082e-09
novel_circ_0000985	171.702	0	0	171.702	1e-07	1e-07	57.234	3	1.74721e-09	1.74721e-09
novel_circ_0000986	114.468	192.146	84.884	114.468	192.146	84.884	130.499	0.877153	1.47239	0.650455
novel_circ_0000987	0	0	127.326	1e-07	1e-07	127.326	42.442	2.35616e-09	2.35616e-09	3
novel_circ_0000988	0	0	297.094	1e-07	1e-07	297.094	99.0313	1.00978e-09	1.00978e-09	3
novel_circ_0000990	0	0	297.094	1e-07	1e-07	297.094	99.0313	1.00978e-09	1.00978e-09	3
novel_circ_0000991	0	0	84.884	1e-07	1e-07	84.884	28.2947	3.53424e-09	3.53424e-09	3
novel_circ_0000992	515.106	192.146	127.326	515.106	192.146	127.326	278.193	1.85162	0.690695	0.45769
novel_circ_0000994	0	109.798	0	1e-07	109.798	1e-07	36.5993	2.73229e-09	3	2.73229e-09
novel_circ_0000995	0	0	0	1e-07	1e-07	1e-07	1e-07	1	1	1
novel_circ_0000998	0	0	0	1e-07	1e-07	1e-07	1e-07	1	1	1
novel_circ_0000999	0	0	0	1e-07	1e-07	1e-07	1e-07	1	1	1
novel_circ_0001000	0	0	679.072	1e-07	1e-07	679.072	226.357	4.4178e-10	4.4178e-10	3
novel_circ_0001004	114.468	192.146	0	114.468	192.146	1e-07	102.205	1.11999	1.88001	9.78428e-10
novel_circ_0001005	400.638	411.742	169.768	400.638	411.742	169.768	327.383	1.22376	1.25768	0.518561
novel_circ_0001007	0	0	0	1e-07	1e-07	1e-07	1e-07	1	1	1
novel_circ_0001008	0	82.3485	0	1e-07	82.3485	1e-07	27.4495	3.64306e-09	3	3.64306e-09
novel_circ_0001010	0	0	0	1e-07	1e-07	1e-07	1e-07	1	1	1
novel_circ_0001012	0	0	0	1e-07	1e-07	1e-07	1e-07	1	1	1
novel_circ_0001013	286.17	274.495	0	286.17	274.495	1e-07	186.888	1.53124	1.46876	5.35079e-10
novel_circ_0001015	0	109.798	0	1e-07	109.798	1e-07	36.5993	2.73229e-09	3	2.73229e-09
novel_circ_0001016	343.404	0	0	343.404	1e-07	1e-07	114.468	3	8.73607e-10	8.73607e-10
novel_circ_0001020	0	0	0	1e-07	1e-07	1e-07	1e-07	1	1	1
novel_circ_0001021	0	82.3485	297.094	1e-07	82.3485	297.094	126.481	7.90634e-10	0.651075	2.34893
novel_circ_0001022	0	0	0	1e-07	1e-07	1e-07	1e-07	1	1	1
novel_circ_0001023	0	54.899	0	1e-07	54.899	1e-07	18.2997	5.46458e-09	3	5.46458e-09
novel_circ_0001025	515.106	658.788	0	515.106	658.788	1e-07	391.298	1.3164	1.6836	2.5556e-10
novel_circ_0001027	114.468	0	0	114.468	1e-07	1e-07	38.156	3	2.62082e-09	2.62082e-09
novel_circ_0001029	0	0	0	1e-07	1e-07	1e-07	1e-07	1	1	1
novel_circ_0001030	0	0	0	1e-07	1e-07	1e-07	1e-07	1	1	1
novel_circ_0001031	0	0	0	1e-07	1e-07	1e-07	1e-07	1	1	1
novel_circ_0001032	343.404	0	169.768	343.404	1e-07	169.768	171.057	2.00754	5.84599e-10	0.992462
novel_circ_0001034	0	0	0	1e-07	1e-07	1e-07	1e-07	1	1	1
novel_circ_0001035	0	0	0	1e-07	1e-07	1e-07	1e-07	1	1	1
novel_circ_0001036	0	0	0	1e-07	1e-07	1e-07	1e-07	1	1	1
novel_circ_0001037	0	0	0	1e-07	1e-07	1e-07	1e-07	1	1	1
novel_circ_0001038	0	0	0	1e-07	1e-07	1e-07	1e-07	1	1	1
novel_circ_0001039	1430.85	1262.68	381.978	1430.85	1262.68	381.978	1025.17	1.39572	1.23168	0.3726
novel_circ_0001040	0	0	0	1e-07	1e-07	1e-07	1e-07	1	1	1
novel_circ_0001041	0	0	0	1e-07	1e-07	1e-07	1e-07	1	1	1
novel_circ_0001042	0	0	381.978	1e-07	1e-07	381.978	127.326	7.85386e-10	7.85386e-10	3
novel_circ_0001043	0	274.495	0	1e-07	274.495	1e-07	91.4983	1.09292e-09	3	1.09292e-09
novel_circ_0001044	0	0	0	1e-07	1e-07	1e-07	1e-07	1	1	1
novel_circ_0001045	0	1729.32	0	1e-07	1729.32	1e-07	576.439	1.73479e-10	3	1.73479e-10
novel_circ_0001046	0	301.944	0	1e-07	301.944	1e-07	100.648	9.93561e-10	3	9.93561e-10
novel_circ_0001047	0	384.293	0	1e-07	384.293	1e-07	128.098	7.80655e-10	3	7.80655e-10
novel_circ_0001048	0	0	0	1e-07	1e-07	1e-07	1e-07	1	1	1
novel_circ_0001050	0	1235.23	0	1e-07	1235.23	1e-07	411.742	2.4287e-10	3	2.4287e-10
novel_circ_0001051	0	274.495	0	1e-07	274.495	1e-07	91.4983	1.09292e-09	3	1.09292e-09
novel_circ_0001052	12591.5	12654.2	9719.21	12591.5	12654.2	9719.21	11655	1.08035	1.08574	0.833912
novel_circ_0001054	0	0	0	1e-07	1e-07	1e-07	1e-07	1	1	1
novel_circ_0001057	0	0	0	1e-07	1e-07	1e-07	1e-07	1	1	1
novel_circ_0001058	0	0	84.884	1e-07	1e-07	84.884	28.2947	3.53424e-09	3.53424e-09	3
novel_circ_0001059	0	82.3485	0	1e-07	82.3485	1e-07	27.4495	3.64306e-09	3	3.64306e-09
novel_circ_0001060	0	247.045	0	1e-07	247.045	1e-07	82.3485	1.21435e-09	3	1.21435e-09
novel_circ_0001062	114.468	0	0	114.468	1e-07	1e-07	38.156	3	2.62082e-09	2.62082e-09
novel_circ_0001063	171.702	109.798	339.536	171.702	109.798	339.536	207.012	0.82943	0.530394	1.64018
novel_circ_0001064	0	0	0	1e-07	1e-07	1e-07	1e-07	1	1	1
novel_circ_0001065	0	0	0	1e-07	1e-07	1e-07	1e-07	1	1	1
novel_circ_0001066	0	109.798	0	1e-07	109.798	1e-07	36.5993	2.73229e-09	3	2.73229e-09
novel_circ_0001067	171.702	137.247	0	171.702	137.247	1e-07	102.983	1.66728	1.33272	9.71033e-10
novel_circ_0001068	0	0	0	1e-07	1e-07	1e-07	1e-07	1	1	1
novel_circ_0001069	0	109.798	466.862	1e-07	109.798	466.862	192.22	5.20237e-10	0.57121	2.42879
novel_circ_0001072	0	0	0	1e-07	1e-07	1e-07	1e-07	1	1	1
novel_circ_0001073	0	0	0	1e-07	1e-07	1e-07	1e-07	1	1	1
novel_circ_0001074	0	0	0	1e-07	1e-07	1e-07	1e-07	1	1	1
novel_circ_0001076	744.042	960.732	509.304	744.042	960.732	509.304	738.026	1.00815	1.30176	0.690089
novel_circ_0001078	0	0	127.326	1e-07	1e-07	127.326	42.442	2.35616e-09	2.35616e-09	3
novel_circ_0001079	0	0	0	1e-07	1e-07	1e-07	1e-07	1	1	1
novel_circ_0001080	0	0	0	1e-07	1e-07	1e-07	1e-07	1	1	1
novel_circ_0001081	0	82.3485	0	1e-07	82.3485	1e-07	27.4495	3.64306e-09	3	3.64306e-09
novel_circ_0001083	0	137.247	0	1e-07	137.247	1e-07	45.7491	2.18583e-09	3	2.18583e-09
novel_circ_0001086	0	0	0	1e-07	1e-07	1e-07	1e-07	1	1	1
novel_circ_0001088	0	0	0	1e-07	1e-07	1e-07	1e-07	1	1	1
novel_circ_0001089	228.936	796.035	0	228.936	796.035	1e-07	341.657	0.670075	2.32992	2.92691e-10
novel_circ_0001090	0	0	0	1e-07	1e-07	1e-07	1e-07	1	1	1
novel_circ_0001091	0	0	0	1e-07	1e-07	1e-07	1e-07	1	1	1
novel_circ_0001093	0	0	0	1e-07	1e-07	1e-07	1e-07	1	1	1
novel_circ_0001095	0	54.899	169.768	1e-07	54.899	169.768	74.889	1.33531e-09	0.733072	2.26693
novel_circ_0001099	0	0	0	1e-07	1e-07	1e-07	1e-07	1	1	1
novel_circ_0001100	0	0	0	1e-07	1e-07	1e-07	1e-07	1	1	1
novel_circ_0001102	0	0	0	1e-07	1e-07	1e-07	1e-07	1	1	1
novel_circ_0001103	171.702	0	0	171.702	1e-07	1e-07	57.234	3	1.74721e-09	1.74721e-09
novel_circ_0001104	0	0	212.21	1e-07	1e-07	212.21	70.7366	1.41369e-09	1.41369e-09	3
novel_circ_0001105	0	82.3485	127.326	1e-07	82.3485	127.326	69.8915	1.43079e-09	1.17823	1.82177
novel_circ_0001107	0	0	0	1e-07	1e-07	1e-07	1e-07	1	1	1
novel_circ_0001108	0	0	0	1e-07	1e-07	1e-07	1e-07	1	1	1
novel_circ_0001109	629.574	1482.27	1358.14	629.574	1482.27	1358.14	1156.66	0.544302	1.28151	1.17419
novel_circ_0001110	0	0	0	1e-07	1e-07	1e-07	1e-07	1	1	1
novel_circ_0001112	0	0	0	1e-07	1e-07	1e-07	1e-07	1	1	1
novel_circ_0001113	343.404	247.045	254.652	343.404	247.045	254.652	281.7	1.21904	0.876979	0.903981
novel_circ_0001114	0	109.798	84.884	1e-07	109.798	84.884	64.894	1.54098e-09	1.69196	1.30804
novel_circ_0001115	5379.99	9085.78	15788.4	5379.99	9085.78	15788.4	10084.7	0.533479	0.900944	1.56558
novel_circ_0001117	0	0	0	1e-07	1e-07	1e-07	1e-07	1	1	1
novel_circ_0001119	572.34	109.798	0	572.34	109.798	1e-07	227.379	2.51712	0.482885	4.39794e-10
novel_circ_0001120	0	0	0	1e-07	1e-07	1e-07	1e-07	1	1	1
novel_circ_0001122	0	54.899	0	1e-07	54.899	1e-07	18.2997	5.46458e-09	3	5.46458e-09
novel_circ_0001124	0	0	0	1e-07	1e-07	1e-07	1e-07	1	1	1
novel_circ_0001126	0	0	0	1e-07	1e-07	1e-07	1e-07	1	1	1
novel_circ_0001127	0	54.899	0	1e-07	54.899	1e-07	18.2997	5.46458e-09	3	5.46458e-09
novel_circ_0001128	0	0	0	1e-07	1e-07	1e-07	1e-07	1	1	1
novel_circ_0001129	0	0	0	1e-07	1e-07	1e-07	1e-07	1	1	1
novel_circ_0001130	0	0	0	1e-07	1e-07	1e-07	1e-07	1	1	1
novel_circ_0001131	0	0	0	1e-07	1e-07	1e-07	1e-07	1	1	1
novel_circ_0001132	0	0	0	1e-07	1e-07	1e-07	1e-07	1	1	1
novel_circ_0001133	0	0	0	1e-07	1e-07	1e-07	1e-07	1	1	1
novel_circ_0001135	171.702	329.394	0	171.702	329.394	1e-07	167.032	1.02796	1.97204	5.98688e-10
novel_circ_0001137	0	0	0	1e-07	1e-07	1e-07	1e-07	1	1	1
novel_circ_0001138	0	0	0	1e-07	1e-07	1e-07	1e-07	1	1	1
novel_circ_0001142	0	0	0	1e-07	1e-07	1e-07	1e-07	1	1	1
novel_circ_0001143	0	0	169.768	1e-07	1e-07	169.768	56.5893	1.76712e-09	1.76712e-09	3
novel_circ_0001145	0	0	0	1e-07	1e-07	1e-07	1e-07	1	1	1
novel_circ_0001147	0	109.798	0	1e-07	109.798	1e-07	36.5993	2.73229e-09	3	2.73229e-09
novel_circ_0001148	0	0	0	1e-07	1e-07	1e-07	1e-07	1	1	1
novel_circ_0001149	0	0	0	1e-07	1e-07	1e-07	1e-07	1	1	1
novel_circ_0001150	0	0	0	1e-07	1e-07	1e-07	1e-07	1	1	1
novel_circ_0001151	0	54.899	0	1e-07	54.899	1e-07	18.2997	5.46458e-09	3	5.46458e-09
novel_circ_0001152	171.702	137.247	0	171.702	137.247	1e-07	102.983	1.66728	1.33272	9.71033e-10
novel_circ_0001153	343.404	0	2122.1	343.404	1e-07	2122.1	821.834	0.417851	1.21679e-10	2.58215
novel_circ_0001154	0	54.899	0	1e-07	54.899	1e-07	18.2997	5.46458e-09	3	5.46458e-09
novel_circ_0001157	171.702	548.99	636.63	171.702	548.99	636.63	452.44	0.379502	1.2134	1.4071
novel_circ_0001159	0	0	297.094	1e-07	1e-07	297.094	99.0313	1.00978e-09	1.00978e-09	3
novel_circ_0001160	0	137.247	0	1e-07	137.247	1e-07	45.7491	2.18583e-09	3	2.18583e-09
novel_circ_0001161	0	82.3485	0	1e-07	82.3485	1e-07	27.4495	3.64306e-09	3	3.64306e-09
novel_circ_0001162	0	0	169.768	1e-07	1e-07	169.768	56.5893	1.76712e-09	1.76712e-09	3
novel_circ_0001164	0	0	0	1e-07	1e-07	1e-07	1e-07	1	1	1
novel_circ_0001165	0	0	0	1e-07	1e-07	1e-07	1e-07	1	1	1
novel_circ_0001166	0	0	0	1e-07	1e-07	1e-07	1e-07	1	1	1
novel_circ_0001167	343.404	109.798	0	343.404	109.798	1e-07	151.067	2.27319	0.726815	6.61957e-10
novel_circ_0001168	286.17	109.798	0	286.17	109.798	1e-07	131.989	2.16813	0.83187	7.57637e-10
novel_circ_0001169	0	0	0	1e-07	1e-07	1e-07	1e-07	1	1	1
novel_circ_0001171	0	0	0	1e-07	1e-07	1e-07	1e-07	1	1	1
novel_circ_0001172	171.702	82.3485	0	171.702	82.3485	1e-07	84.6835	2.02757	0.972427	1.18087e-09
novel_circ_0001174	0	0	0	1e-07	1e-07	1e-07	1e-07	1	1	1
novel_circ_0001175	0	0	0	1e-07	1e-07	1e-07	1e-07	1	1	1
novel_circ_0001176	0	0	297.094	1e-07	1e-07	297.094	99.0313	1.00978e-09	1.00978e-09	3
novel_circ_0001180	0	0	0	1e-07	1e-07	1e-07	1e-07	1	1	1
novel_circ_0001181	0	54.899	0	1e-07	54.899	1e-07	18.2997	5.46458e-09	3	5.46458e-09
novel_circ_0001182	228.936	164.697	254.652	228.936	164.697	254.652	216.095	1.05942	0.762151	1.17843
novel_circ_0001183	1774.25	1646.97	254.652	1774.25	1646.97	254.652	1225.29	1.44803	1.34414	0.20783
novel_circ_0001190	0	0	0	1e-07	1e-07	1e-07	1e-07	1	1	1
novel_circ_0001191	0	0	127.326	1e-07	1e-07	127.326	42.442	2.35616e-09	2.35616e-09	3
novel_circ_0001192	0	0	0	1e-07	1e-07	1e-07	1e-07	1	1	1
novel_circ_0001193	343.404	329.394	254.652	343.404	329.394	254.652	309.15	1.1108	1.06548	0.823717
novel_circ_0001194	0	0	297.094	1e-07	1e-07	297.094	99.0313	1.00978e-09	1.00978e-09	3
novel_circ_0001196	0	54.899	0	1e-07	54.899	1e-07	18.2997	5.46458e-09	3	5.46458e-09
novel_circ_0001197	0	0	0	1e-07	1e-07	1e-07	1e-07	1	1	1
novel_circ_0001198	0	109.798	127.326	1e-07	109.798	127.326	79.0413	1.26516e-09	1.38912	1.61088
novel_circ_0001200	0	54.899	0	1e-07	54.899	1e-07	18.2997	5.46458e-09	3	5.46458e-09
novel_circ_0001203	0	0	0	1e-07	1e-07	1e-07	1e-07	1	1	1
novel_circ_0001204	0	0	0	1e-07	1e-07	1e-07	1e-07	1	1	1
novel_circ_0001206	0	82.3485	0	1e-07	82.3485	1e-07	27.4495	3.64306e-09	3	3.64306e-09
novel_circ_0001207	114.468	0	0	114.468	1e-07	1e-07	38.156	3	2.62082e-09	2.62082e-09
novel_circ_0001208	0	0	0	1e-07	1e-07	1e-07	1e-07	1	1	1
novel_circ_0001209	0	0	0	1e-07	1e-07	1e-07	1e-07	1	1	1
novel_circ_0001210	0	0	254.652	1e-07	1e-07	254.652	84.884	1.17808e-09	1.17808e-09	3
novel_circ_0001211	0	0	0	1e-07	1e-07	1e-07	1e-07	1	1	1
novel_circ_0001212	0	0	212.21	1e-07	1e-07	212.21	70.7366	1.41369e-09	1.41369e-09	3
novel_circ_0001213	0	54.899	0	1e-07	54.899	1e-07	18.2997	5.46458e-09	3	5.46458e-09
novel_circ_0001214	0	82.3485	0	1e-07	82.3485	1e-07	27.4495	3.64306e-09	3	3.64306e-09
novel_circ_0001215	0	0	0	1e-07	1e-07	1e-07	1e-07	1	1	1
novel_circ_0001216	0	192.146	127.326	1e-07	192.146	127.326	106.491	9.39048e-10	1.80435	1.19565
novel_circ_0001218	0	0	0	1e-07	1e-07	1e-07	1e-07	1	1	1
novel_circ_0001219	0	82.3485	169.768	1e-07	82.3485	169.768	84.0388	1.18993e-09	0.979886	2.02011
novel_circ_0001220	0	0	212.21	1e-07	1e-07	212.21	70.7366	1.41369e-09	1.41369e-09	3
novel_circ_0001222	0	0	0	1e-07	1e-07	1e-07	1e-07	1	1	1
novel_circ_0001224	0	0	0	1e-07	1e-07	1e-07	1e-07	1	1	1
novel_circ_0001226	0	0	0	1e-07	1e-07	1e-07	1e-07	1	1	1
novel_circ_0001229	0	247.045	0	1e-07	247.045	1e-07	82.3485	1.21435e-09	3	1.21435e-09
novel_circ_0001230	114.468	0	0	114.468	1e-07	1e-07	38.156	3	2.62082e-09	2.62082e-09
novel_circ_0001234	0	0	212.21	1e-07	1e-07	212.21	70.7366	1.41369e-09	1.41369e-09	3
novel_circ_0001236	0	0	0	1e-07	1e-07	1e-07	1e-07	1	1	1
novel_circ_0001237	0	0	0	1e-07	1e-07	1e-07	1e-07	1	1	1
novel_circ_0001240	0	0	0	1e-07	1e-07	1e-07	1e-07	1	1	1
novel_circ_0001241	0	0	0	1e-07	1e-07	1e-07	1e-07	1	1	1
novel_circ_0001244	629.574	686.237	1230.82	629.574	686.237	1230.82	848.876	0.741656	0.808407	1.44994
novel_circ_0001245	572.34	878.384	297.094	572.34	878.384	297.094	582.606	0.982379	1.50768	0.50994
novel_circ_0001246	0	0	0	1e-07	1e-07	1e-07	1e-07	1	1	1
novel_circ_0001247	0	54.899	0	1e-07	54.899	1e-07	18.2997	5.46458e-09	3	5.46458e-09
novel_circ_0001250	0	54.899	0	1e-07	54.899	1e-07	18.2997	5.46458e-09	3	5.46458e-09
novel_circ_0001252	0	0	0	1e-07	1e-07	1e-07	1e-07	1	1	1
novel_circ_0001253	0	164.697	0	1e-07	164.697	1e-07	54.899	1.82153e-09	3	1.82153e-09
novel_circ_0001255	0	0	0	1e-07	1e-07	1e-07	1e-07	1	1	1
novel_circ_0001256	0	54.899	0	1e-07	54.899	1e-07	18.2997	5.46458e-09	3	5.46458e-09
novel_circ_0001257	343.404	466.641	212.21	343.404	466.641	212.21	340.752	1.00778	1.36945	0.62277
novel_circ_0001258	0	0	0	1e-07	1e-07	1e-07	1e-07	1	1	1
novel_circ_0001260	0	0	0	1e-07	1e-07	1e-07	1e-07	1	1	1
novel_circ_0001261	0	0	0	1e-07	1e-07	1e-07	1e-07	1	1	1
novel_circ_0001262	0	0	0	1e-07	1e-07	1e-07	1e-07	1	1	1
novel_circ_0001264	171.702	0	0	171.702	1e-07	1e-07	57.234	3	1.74721e-09	1.74721e-09
novel_circ_0001266	0	0	0	1e-07	1e-07	1e-07	1e-07	1	1	1
novel_circ_0001270	0	0	0	1e-07	1e-07	1e-07	1e-07	1	1	1
novel_circ_0001271	0	0	0	1e-07	1e-07	1e-07	1e-07	1	1	1
novel_circ_0001272	0	0	0	1e-07	1e-07	1e-07	1e-07	1	1	1
novel_circ_0001274	686.808	741.136	1230.82	686.808	741.136	1230.82	886.254	0.774956	0.836257	1.38879
novel_circ_0001275	0	0	0	1e-07	1e-07	1e-07	1e-07	1	1	1
novel_circ_0001277	0	0	0	1e-07	1e-07	1e-07	1e-07	1	1	1
novel_circ_0001278	0	0	0	1e-07	1e-07	1e-07	1e-07	1	1	1
novel_circ_0001279	0	0	84.884	1e-07	1e-07	84.884	28.2947	3.53424e-09	3.53424e-09	3
novel_circ_0001280	0	0	0	1e-07	1e-07	1e-07	1e-07	1	1	1
novel_circ_0001282	0	0	0	1e-07	1e-07	1e-07	1e-07	1	1	1
novel_circ_0001284	0	0	84.884	1e-07	1e-07	84.884	28.2947	3.53424e-09	3.53424e-09	3
novel_circ_0001285	0	0	0	1e-07	1e-07	1e-07	1e-07	1	1	1
novel_circ_0001286	0	54.899	0	1e-07	54.899	1e-07	18.2997	5.46458e-09	3	5.46458e-09
novel_circ_0001287	0	0	0	1e-07	1e-07	1e-07	1e-07	1	1	1
novel_circ_0001288	0	0	551.746	1e-07	1e-07	551.746	183.915	5.43729e-10	5.43729e-10	3
novel_circ_0001289	0	54.899	0	1e-07	54.899	1e-07	18.2997	5.46458e-09	3	5.46458e-09
novel_circ_0001294	2232.13	2909.65	0	2232.13	2909.65	1e-07	1713.92	1.30235	1.69765	5.83457e-11
novel_circ_0001309	228.936	137.247	127.326	228.936	137.247	127.326	164.503	1.39168	0.834315	0.774003
novel_circ_0001310	0	219.596	127.326	1e-07	219.596	127.326	115.641	8.64748e-10	1.89895	1.10105
novel_circ_0001319	0	54.899	0	1e-07	54.899	1e-07	18.2997	5.46458e-09	3	5.46458e-09
novel_circ_0001322	228.936	411.742	127.326	228.936	411.742	127.326	256.001	0.894276	1.60836	0.497364
novel_circ_0001346	171.702	356.843	0	171.702	356.843	1e-07	176.182	0.974573	2.02543	5.67596e-10
novel_circ_0001348	457.872	1207.78	339.536	457.872	1207.78	339.536	668.395	0.685032	1.80698	0.507987
novel_circ_0001355	0	0	0	1e-07	1e-07	1e-07	1e-07	1	1	1
novel_circ_0001356	572.34	0	212.21	572.34	1e-07	212.21	261.517	2.18854	3.82385e-10	0.811459
novel_circ_0001357	0	0	0	1e-07	1e-07	1e-07	1e-07	1	1	1
novel_circ_0001362	0	0	0	1e-07	1e-07	1e-07	1e-07	1	1	1
novel_circ_0001365	1430.85	850.934	254.652	1430.85	850.934	254.652	845.479	1.69235	1.00645	0.301193
novel_circ_0001366	1545.32	631.338	127.326	1545.32	631.338	127.326	767.994	2.01215	0.822061	0.16579
novel_circ_0001368	744.042	329.394	0	744.042	329.394	1e-07	357.812	2.07942	0.920578	2.79476e-10
novel_circ_0001370	515.106	494.091	84.884	515.106	494.091	84.884	364.694	1.41243	1.35481	0.232754
novel_circ_0001371	3434.04	1345.02	636.63	3434.04	1345.02	636.63	1805.23	1.90227	0.745071	0.352658
novel_circ_0001372	686.808	301.944	127.326	686.808	301.944	127.326	372.026	1.84613	0.811622	0.34225
novel_circ_0001373	2232.13	1399.92	466.862	2232.13	1399.92	466.862	1366.3	1.6337	1.02461	0.341697
novel_circ_0001374	629.574	521.54	0	629.574	521.54	1e-07	383.705	1.64078	1.35922	2.60617e-10
novel_circ_0001375	0	0	0	1e-07	1e-07	1e-07	1e-07	1	1	1
novel_circ_0001376	0	0	84.884	1e-07	1e-07	84.884	28.2947	3.53424e-09	3.53424e-09	3
novel_circ_0001377	343.404	109.798	169.768	343.404	109.798	169.768	207.657	1.65371	0.528748	0.817542
novel_circ_0001378	0	247.045	0	1e-07	247.045	1e-07	82.3485	1.21435e-09	3	1.21435e-09
novel_circ_0001379	114.468	0	0	114.468	1e-07	1e-07	38.156	3	2.62082e-09	2.62082e-09
novel_circ_0001381	0	54.899	0	1e-07	54.899	1e-07	18.2997	5.46458e-09	3	5.46458e-09
novel_circ_0001382	228.936	164.697	0	228.936	164.697	1e-07	131.211	1.74479	1.25521	7.62131e-10
novel_circ_0001383	228.936	219.596	169.768	228.936	219.596	169.768	206.1	1.1108	1.06548	0.823717
novel_circ_0001389	0	0	0	1e-07	1e-07	1e-07	1e-07	1	1	1
novel_circ_0001391	0	0	0	1e-07	1e-07	1e-07	1e-07	1	1	1
novel_circ_0001392	400.638	439.192	721.514	400.638	439.192	721.514	520.448	0.769795	0.843873	1.38633
novel_circ_0001394	0	0	0	1e-07	1e-07	1e-07	1e-07	1	1	1
novel_circ_0001395	0	0	0	1e-07	1e-07	1e-07	1e-07	1	1	1
novel_circ_0001397	228.936	82.3485	169.768	228.936	82.3485	169.768	160.351	1.42772	0.513552	1.05873
novel_circ_0001399	0	0	0	1e-07	1e-07	1e-07	1e-07	1	1	1
novel_circ_0001405	0	82.3485	0	1e-07	82.3485	1e-07	27.4495	3.64306e-09	3	3.64306e-09
novel_circ_0001406	0	0	0	1e-07	1e-07	1e-07	1e-07	1	1	1
novel_circ_0001408	0	0	297.094	1e-07	1e-07	297.094	99.0313	1.00978e-09	1.00978e-09	3
novel_circ_0001412	0	82.3485	381.978	1e-07	82.3485	381.978	154.775	6.46097e-10	0.532051	2.46795
novel_circ_0001413	171.702	192.146	169.768	171.702	192.146	169.768	177.872	0.965311	1.08025	0.954438
novel_circ_0001414	0	137.247	0	1e-07	137.247	1e-07	45.7491	2.18583e-09	3	2.18583e-09
novel_circ_0001415	0	109.798	0	1e-07	109.798	1e-07	36.5993	2.73229e-09	3	2.73229e-09
novel_circ_0001418	572.34	658.788	679.072	572.34	658.788	679.072	636.733	0.898869	1.03464	1.06649
novel_circ_0001419	0	54.899	0	1e-07	54.899	1e-07	18.2997	5.46458e-09	3	5.46458e-09
novel_circ_0001421	228.936	109.798	0	228.936	109.798	1e-07	112.911	2.02757	0.972427	8.85651e-10
novel_circ_0001424	0	137.247	0	1e-07	137.247	1e-07	45.7491	2.18583e-09	3	2.18583e-09
novel_circ_0001426	0	0	0	1e-07	1e-07	1e-07	1e-07	1	1	1
novel_circ_0001427	0	82.3485	0	1e-07	82.3485	1e-07	27.4495	3.64306e-09	3	3.64306e-09
novel_circ_0001428	0	192.146	0	1e-07	192.146	1e-07	64.0488	1.56131e-09	3	1.56131e-09
novel_circ_0001433	0	0	0	1e-07	1e-07	1e-07	1e-07	1	1	1
novel_circ_0001434	0	0	0	1e-07	1e-07	1e-07	1e-07	1	1	1
novel_circ_0001435	0	0	0	1e-07	1e-07	1e-07	1e-07	1	1	1
novel_circ_0001436	0	0	0	1e-07	1e-07	1e-07	1e-07	1	1	1
novel_circ_0001437	0	0	0	1e-07	1e-07	1e-07	1e-07	1	1	1
novel_circ_0001438	400.638	192.146	0	400.638	192.146	1e-07	197.595	2.02757	0.972427	5.06086e-10
novel_circ_0001439	0	0	0	1e-07	1e-07	1e-07	1e-07	1	1	1
novel_circ_0001440	0	0	297.094	1e-07	1e-07	297.094	99.0313	1.00978e-09	1.00978e-09	3
novel_circ_0001441	286.17	192.146	297.094	286.17	192.146	297.094	258.47	1.10717	0.743399	1.14943
novel_circ_0001442	0	0	0	1e-07	1e-07	1e-07	1e-07	1	1	1
novel_circ_0001443	0	0	0	1e-07	1e-07	1e-07	1e-07	1	1	1
novel_circ_0001444	0	247.045	0	1e-07	247.045	1e-07	82.3485	1.21435e-09	3	1.21435e-09
novel_circ_0001445	915.744	1701.87	1145.93	915.744	1701.87	1145.93	1254.52	0.729958	1.35659	0.913447
novel_circ_0001446	0	0	0	1e-07	1e-07	1e-07	1e-07	1	1	1
novel_circ_0001447	0	0	0	1e-07	1e-07	1e-07	1e-07	1	1	1
novel_circ_0001448	0	0	127.326	1e-07	1e-07	127.326	42.442	2.35616e-09	2.35616e-09	3
novel_circ_0001449	0	0	0	1e-07	1e-07	1e-07	1e-07	1	1	1
novel_circ_0001450	0	0	0	1e-07	1e-07	1e-07	1e-07	1	1	1
novel_circ_0001451	0	0	0	1e-07	1e-07	1e-07	1e-07	1	1	1
novel_circ_0001452	0	0	0	1e-07	1e-07	1e-07	1e-07	1	1	1
novel_circ_0001453	0	0	84.884	1e-07	1e-07	84.884	28.2947	3.53424e-09	3.53424e-09	3
novel_circ_0001458	0	0	0	1e-07	1e-07	1e-07	1e-07	1	1	1
novel_circ_0001461	0	54.899	0	1e-07	54.899	1e-07	18.2997	5.46458e-09	3	5.46458e-09
novel_circ_0001463	0	0	0	1e-07	1e-07	1e-07	1e-07	1	1	1
novel_circ_0001464	0	137.247	0	1e-07	137.247	1e-07	45.7491	2.18583e-09	3	2.18583e-09
novel_circ_0001465	286.17	192.146	0	286.17	192.146	1e-07	159.439	1.79486	1.20514	6.272e-10
novel_circ_0001467	0	0	0	1e-07	1e-07	1e-07	1e-07	1	1	1
novel_circ_0001468	0	0	0	1e-07	1e-07	1e-07	1e-07	1	1	1
novel_circ_0001469	0	0	0	1e-07	1e-07	1e-07	1e-07	1	1	1
novel_circ_0001472	0	0	0	1e-07	1e-07	1e-07	1e-07	1	1	1
novel_circ_0001473	0	82.3485	0	1e-07	82.3485	1e-07	27.4495	3.64306e-09	3	3.64306e-09
novel_circ_0001474	0	0	0	1e-07	1e-07	1e-07	1e-07	1	1	1
novel_circ_0001475	0	82.3485	0	1e-07	82.3485	1e-07	27.4495	3.64306e-09	3	3.64306e-09
novel_circ_0001478	0	0	0	1e-07	1e-07	1e-07	1e-07	1	1	1
novel_circ_0001479	0	0	0	1e-07	1e-07	1e-07	1e-07	1	1	1
novel_circ_0001481	0	0	0	1e-07	1e-07	1e-07	1e-07	1	1	1
novel_circ_0001490	343.404	1097.98	636.63	343.404	1097.98	636.63	692.671	0.495768	1.58514	0.919094
novel_circ_0001491	0	0	0	1e-07	1e-07	1e-07	1e-07	1	1	1
novel_circ_0001493	0	82.3485	0	1e-07	82.3485	1e-07	27.4495	3.64306e-09	3	3.64306e-09
novel_circ_0001494	0	109.798	0	1e-07	109.798	1e-07	36.5993	2.73229e-09	3	2.73229e-09
novel_circ_0001495	171.702	0	0	171.702	1e-07	1e-07	57.234	3	1.74721e-09	1.74721e-09
novel_circ_0001498	171.702	82.3485	0	171.702	82.3485	1e-07	84.6835	2.02757	0.972427	1.18087e-09
novel_circ_0001502	0	0	0	1e-07	1e-07	1e-07	1e-07	1	1	1
novel_circ_0001503	171.702	576.439	254.652	171.702	576.439	254.652	334.264	0.513671	1.7245	0.761828
novel_circ_0001504	0	0	0	1e-07	1e-07	1e-07	1e-07	1	1	1
novel_circ_0001506	0	192.146	0	1e-07	192.146	1e-07	64.0488	1.56131e-09	3	1.56131e-09
novel_circ_0001507	0	0	0	1e-07	1e-07	1e-07	1e-07	1	1	1
novel_circ_0001509	0	0	0	1e-07	1e-07	1e-07	1e-07	1	1	1
novel_circ_0001514	0	0	127.326	1e-07	1e-07	127.326	42.442	2.35616e-09	2.35616e-09	3
novel_circ_0001517	0	0	0	1e-07	1e-07	1e-07	1e-07	1	1	1
novel_circ_0001518	114.468	0	127.326	114.468	1e-07	127.326	80.598	1.42023	1.24073e-09	1.57977
novel_circ_0001519	629.574	603.889	466.862	629.574	603.889	466.862	566.775	1.1108	1.06548	0.823717
novel_circ_0001520	286.17	411.742	381.978	286.17	411.742	381.978	359.963	0.794997	1.14385	1.06116
novel_circ_0001521	228.936	274.495	339.536	228.936	274.495	339.536	280.989	0.814751	0.976889	1.20836
novel_circ_0001522	0	0	0	1e-07	1e-07	1e-07	1e-07	1	1	1
novel_circ_0001524	0	109.798	0	1e-07	109.798	1e-07	36.5993	2.73229e-09	3	2.73229e-09
novel_circ_0001526	0	0	0	1e-07	1e-07	1e-07	1e-07	1	1	1
novel_circ_0001531	0	274.495	933.724	1e-07	274.495	933.724	402.74	2.48299e-10	0.681569	2.31843
novel_circ_0001534	0	0	0	1e-07	1e-07	1e-07	1e-07	1	1	1
novel_circ_0001538	114.468	164.697	339.536	114.468	164.697	339.536	206.234	0.55504	0.798594	1.64637
novel_circ_0001542	0	576.439	466.862	1e-07	576.439	466.862	347.767	2.87549e-10	1.65754	1.34246
novel_circ_0001543	114.468	0	0	114.468	1e-07	1e-07	38.156	3	2.62082e-09	2.62082e-09
novel_circ_0001545	114.468	192.146	0	114.468	192.146	1e-07	102.205	1.11999	1.88001	9.78428e-10
novel_circ_0001546	0	384.293	551.746	1e-07	384.293	551.746	312.013	3.205e-10	1.23166	1.76834
novel_circ_0001547	0	0	0	1e-07	1e-07	1e-07	1e-07	1	1	1
novel_circ_0001550	0	0	0	1e-07	1e-07	1e-07	1e-07	1	1	1
novel_circ_0001554	0	0	0	1e-07	1e-07	1e-07	1e-07	1	1	1
novel_circ_0001555	0	0	169.768	1e-07	1e-07	169.768	56.5893	1.76712e-09	1.76712e-09	3
novel_circ_0001556	0	82.3485	127.326	1e-07	82.3485	127.326	69.8915	1.43079e-09	1.17823	1.82177
novel_circ_0001557	0	0	0	1e-07	1e-07	1e-07	1e-07	1	1	1
novel_circ_0001558	0	0	0	1e-07	1e-07	1e-07	1e-07	1	1	1
novel_circ_0001560	0	0	0	1e-07	1e-07	1e-07	1e-07	1	1	1
novel_circ_0001567	0	0	0	1e-07	1e-07	1e-07	1e-07	1	1	1
novel_circ_0001569	0	0	0	1e-07	1e-07	1e-07	1e-07	1	1	1
novel_circ_0001570	515.106	219.596	297.094	515.106	219.596	297.094	343.932	1.4977	0.638487	0.863816
novel_circ_0001571	0	0	0	1e-07	1e-07	1e-07	1e-07	1	1	1
novel_circ_0001572	0	0	0	1e-07	1e-07	1e-07	1e-07	1	1	1
novel_circ_0001574	0	0	509.304	1e-07	1e-07	509.304	169.768	5.89039e-10	5.89039e-10	3
novel_circ_0001575	114.468	0	0	114.468	1e-07	1e-07	38.156	3	2.62082e-09	2.62082e-09
novel_circ_0001577	0	164.697	0	1e-07	164.697	1e-07	54.899	1.82153e-09	3	1.82153e-09
novel_circ_0001578	0	0	0	1e-07	1e-07	1e-07	1e-07	1	1	1
novel_circ_0001579	0	0	0	1e-07	1e-07	1e-07	1e-07	1	1	1
novel_circ_0001580	0	0	0	1e-07	1e-07	1e-07	1e-07	1	1	1
novel_circ_0001581	0	274.495	212.21	1e-07	274.495	212.21	162.235	6.1639e-10	1.69196	1.30804
novel_circ_0001582	0	0	0	1e-07	1e-07	1e-07	1e-07	1	1	1
novel_circ_0001584	0	0	0	1e-07	1e-07	1e-07	1e-07	1	1	1
novel_circ_0001585	0	0	169.768	1e-07	1e-07	169.768	56.5893	1.76712e-09	1.76712e-09	3
novel_circ_0001587	0	0	0	1e-07	1e-07	1e-07	1e-07	1	1	1
novel_circ_0001588	0	0	0	1e-07	1e-07	1e-07	1e-07	1	1	1
novel_circ_0001589	0	0	0	1e-07	1e-07	1e-07	1e-07	1	1	1
novel_circ_0001591	0	0	381.978	1e-07	1e-07	381.978	127.326	7.85386e-10	7.85386e-10	3
novel_circ_0001592	0	0	381.978	1e-07	1e-07	381.978	127.326	7.85386e-10	7.85386e-10	3
novel_circ_0001593	228.936	137.247	254.652	228.936	137.247	254.652	206.945	1.10626	0.663207	1.23053
novel_circ_0001594	0	137.247	0	1e-07	137.247	1e-07	45.7491	2.18583e-09	3	2.18583e-09
novel_circ_0001595	0	274.495	127.326	1e-07	274.495	127.326	133.94	7.46601e-10	2.04938	0.950617
novel_circ_0001596	629.574	82.3485	0	629.574	82.3485	1e-07	237.307	2.65299	0.347012	4.21394e-10
novel_circ_0001597	0	2250.86	0	1e-07	2250.86	1e-07	750.286	1.33283e-10	3	1.33283e-10
novel_circ_0001598	0	0	0	1e-07	1e-07	1e-07	1e-07	1	1	1
novel_circ_0001599	0	0	0	1e-07	1e-07	1e-07	1e-07	1	1	1
novel_circ_0001600	0	0	127.326	1e-07	1e-07	127.326	42.442	2.35616e-09	2.35616e-09	3
novel_circ_0001601	0	0	0	1e-07	1e-07	1e-07	1e-07	1	1	1
novel_circ_0001603	0	0	0	1e-07	1e-07	1e-07	1e-07	1	1	1
novel_circ_0001604	0	0	84.884	1e-07	1e-07	84.884	28.2947	3.53424e-09	3.53424e-09	3
novel_circ_0001605	0	0	339.536	1e-07	1e-07	339.536	113.179	8.83559e-10	8.83559e-10	3
novel_circ_0001606	171.702	109.798	509.304	171.702	109.798	509.304	263.601	0.65137	0.41653	1.9321
novel_circ_0001607	0	137.247	0	1e-07	137.247	1e-07	45.7491	2.18583e-09	3	2.18583e-09
novel_circ_0001609	0	0	381.978	1e-07	1e-07	381.978	127.326	7.85386e-10	7.85386e-10	3
novel_circ_0001610	0	0	84.884	1e-07	1e-07	84.884	28.2947	3.53424e-09	3.53424e-09	3
novel_circ_0001613	0	0	0	1e-07	1e-07	1e-07	1e-07	1	1	1
novel_circ_0001614	0	0	0	1e-07	1e-07	1e-07	1e-07	1	1	1
novel_circ_0001615	0	164.697	0	1e-07	164.697	1e-07	54.899	1.82153e-09	3	1.82153e-09
novel_circ_0001616	0	0	0	1e-07	1e-07	1e-07	1e-07	1	1	1
novel_circ_0001617	0	164.697	0	1e-07	164.697	1e-07	54.899	1.82153e-09	3	1.82153e-09
novel_circ_0001620	114.468	109.798	0	114.468	109.798	1e-07	74.7553	1.53124	1.46876	1.3377e-09
novel_circ_0001621	0	0	169.768	1e-07	1e-07	169.768	56.5893	1.76712e-09	1.76712e-09	3
novel_circ_0001622	457.872	686.237	1061.05	457.872	686.237	1061.05	735.053	0.62291	0.933589	1.4435
novel_circ_0001624	0	54.899	0	1e-07	54.899	1e-07	18.2997	5.46458e-09	3	5.46458e-09
novel_circ_0001625	572.34	164.697	679.072	572.34	164.697	679.072	472.036	1.21249	0.348907	1.4386
novel_circ_0001626	0	0	0	1e-07	1e-07	1e-07	1e-07	1	1	1
novel_circ_0001627	171.702	0	0	171.702	1e-07	1e-07	57.234	3	1.74721e-09	1.74721e-09
novel_circ_0001629	0	0	0	1e-07	1e-07	1e-07	1e-07	1	1	1
novel_circ_0001630	0	82.3485	0	1e-07	82.3485	1e-07	27.4495	3.64306e-09	3	3.64306e-09
novel_circ_0001632	0	0	0	1e-07	1e-07	1e-07	1e-07	1	1	1
novel_circ_0001633	0	0	169.768	1e-07	1e-07	169.768	56.5893	1.76712e-09	1.76712e-09	3
novel_circ_0001634	0	0	0	1e-07	1e-07	1e-07	1e-07	1	1	1
novel_circ_0001635	0	0	0	1e-07	1e-07	1e-07	1e-07	1	1	1
novel_circ_0001636	0	0	0	1e-07	1e-07	1e-07	1e-07	1	1	1
novel_circ_0001637	0	0	0	1e-07	1e-07	1e-07	1e-07	1	1	1
novel_circ_0001639	0	137.247	127.326	1e-07	137.247	127.326	88.1911	1.1339e-09	1.55625	1.44375
novel_circ_0001642	0	54.899	0	1e-07	54.899	1e-07	18.2997	5.46458e-09	3	5.46458e-09
novel_circ_0001645	0	0	0	1e-07	1e-07	1e-07	1e-07	1	1	1
novel_circ_0001647	0	0	0	1e-07	1e-07	1e-07	1e-07	1	1	1
novel_circ_0001648	515.106	466.641	381.978	515.106	466.641	381.978	454.575	1.13316	1.02654	0.840297
novel_circ_0001649	0	54.899	0	1e-07	54.899	1e-07	18.2997	5.46458e-09	3	5.46458e-09
novel_circ_0001651	0	0	0	1e-07	1e-07	1e-07	1e-07	1	1	1
novel_circ_0001652	0	54.899	0	1e-07	54.899	1e-07	18.2997	5.46458e-09	3	5.46458e-09
novel_circ_0001654	0	0	127.326	1e-07	1e-07	127.326	42.442	2.35616e-09	2.35616e-09	3
novel_circ_0001656	572.34	0	551.746	572.34	1e-07	551.746	374.695	1.52748	2.66884e-10	1.47252
novel_circ_0001657	0	0	0	1e-07	1e-07	1e-07	1e-07	1	1	1
novel_circ_0001658	0	82.3485	0	1e-07	82.3485	1e-07	27.4495	3.64306e-09	3	3.64306e-09
novel_circ_0001661	286.17	521.54	84.884	286.17	521.54	84.884	297.531	0.961814	1.75289	0.285294
novel_circ_0001662	114.468	109.798	0	114.468	109.798	1e-07	74.7553	1.53124	1.46876	1.3377e-09
novel_circ_0001664	0	0	0	1e-07	1e-07	1e-07	1e-07	1	1	1
novel_circ_0001665	0	0	84.884	1e-07	1e-07	84.884	28.2947	3.53424e-09	3.53424e-09	3
novel_circ_0001666	0	0	0	1e-07	1e-07	1e-07	1e-07	1	1	1
novel_circ_0001667	0	82.3485	0	1e-07	82.3485	1e-07	27.4495	3.64306e-09	3	3.64306e-09
novel_circ_0001668	1201.91	933.283	2206.98	1201.91	933.283	2206.98	1447.39	0.830399	0.644802	1.5248
novel_circ_0001669	228.936	247.045	254.652	228.936	247.045	254.652	243.544	0.940017	1.01438	1.04561
novel_circ_0001670	0	0	0	1e-07	1e-07	1e-07	1e-07	1	1	1
novel_circ_0001671	0	0	0	1e-07	1e-07	1e-07	1e-07	1	1	1
novel_circ_0001673	0	54.899	84.884	1e-07	54.899	84.884	46.5943	2.14618e-09	1.17823	1.82177
novel_circ_0001674	0	82.3485	466.862	1e-07	82.3485	466.862	183.07	5.46239e-10	0.449819	2.55018
novel_circ_0001675	0	0	0	1e-07	1e-07	1e-07	1e-07	1	1	1
novel_circ_0001676	0	54.899	84.884	1e-07	54.899	84.884	46.5943	2.14618e-09	1.17823	1.82177
novel_circ_0001677	0	0	0	1e-07	1e-07	1e-07	1e-07	1	1	1
novel_circ_0001678	0	0	0	1e-07	1e-07	1e-07	1e-07	1	1	1
novel_circ_0001679	0	0	0	1e-07	1e-07	1e-07	1e-07	1	1	1
novel_circ_0001680	0	0	169.768	1e-07	1e-07	169.768	56.5893	1.76712e-09	1.76712e-09	3
novel_circ_0001681	0	0	0	1e-07	1e-07	1e-07	1e-07	1	1	1
novel_circ_0001682	0	0	0	1e-07	1e-07	1e-07	1e-07	1	1	1
novel_circ_0001683	0	0	0	1e-07	1e-07	1e-07	1e-07	1	1	1
novel_circ_0001684	0	0	0	1e-07	1e-07	1e-07	1e-07	1	1	1
novel_circ_0001687	0	0	0	1e-07	1e-07	1e-07	1e-07	1	1	1
novel_circ_0001688	0	0	0	1e-07	1e-07	1e-07	1e-07	1	1	1
novel_circ_0001689	0	0	0	1e-07	1e-07	1e-07	1e-07	1	1	1
novel_circ_0001690	0	0	0	1e-07	1e-07	1e-07	1e-07	1	1	1
novel_circ_0001691	0	0	0	1e-07	1e-07	1e-07	1e-07	1	1	1
novel_circ_0001692	0	0	0	1e-07	1e-07	1e-07	1e-07	1	1	1
novel_circ_0001693	0	0	0	1e-07	1e-07	1e-07	1e-07	1	1	1
novel_circ_0001694	0	0	0	1e-07	1e-07	1e-07	1e-07	1	1	1
novel_circ_0001695	0	0	254.652	1e-07	1e-07	254.652	84.884	1.17808e-09	1.17808e-09	3
novel_circ_0001696	0	0	0	1e-07	1e-07	1e-07	1e-07	1	1	1
novel_circ_0001698	0	0	0	1e-07	1e-07	1e-07	1e-07	1	1	1
novel_circ_0001699	0	0	0	1e-07	1e-07	1e-07	1e-07	1	1	1
novel_circ_0001700	0	137.247	0	1e-07	137.247	1e-07	45.7491	2.18583e-09	3	2.18583e-09
novel_circ_0001705	0	0	0	1e-07	1e-07	1e-07	1e-07	1	1	1
novel_circ_0001706	0	0	0	1e-07	1e-07	1e-07	1e-07	1	1	1
novel_circ_0001707	0	0	0	1e-07	1e-07	1e-07	1e-07	1	1	1
novel_circ_0001708	228.936	0	297.094	228.936	1e-07	297.094	175.343	1.30564	5.7031e-10	1.69436
novel_circ_0001710	286.17	0	466.862	286.17	1e-07	466.862	251.011	1.14007	3.9839e-10	1.85993
novel_circ_0001714	1144.68	1345.02	3098.26	1144.68	1345.02	3098.26	1862.66	0.614542	0.7221	1.66336
novel_circ_0001715	0	0	254.652	1e-07	1e-07	254.652	84.884	1.17808e-09	1.17808e-09	3
novel_circ_0001716	0	0	0	1e-07	1e-07	1e-07	1e-07	1	1	1
novel_circ_0001719	0	0	254.652	1e-07	1e-07	254.652	84.884	1.17808e-09	1.17808e-09	3
novel_circ_0001720	0	0	0	1e-07	1e-07	1e-07	1e-07	1	1	1
novel_circ_0001721	0	137.247	0	1e-07	137.247	1e-07	45.7491	2.18583e-09	3	2.18583e-09
novel_circ_0001722	114.468	0	0	114.468	1e-07	1e-07	38.156	3	2.62082e-09	2.62082e-09
novel_circ_0001723	0	0	0	1e-07	1e-07	1e-07	1e-07	1	1	1
novel_circ_0001726	0	54.899	0	1e-07	54.899	1e-07	18.2997	5.46458e-09	3	5.46458e-09
novel_circ_0001727	1545.32	0	1103.49	1545.32	1e-07	1103.49	882.936	1.7502	1.13258e-10	1.2498
novel_circ_0001730	0	109.798	0	1e-07	109.798	1e-07	36.5993	2.73229e-09	3	2.73229e-09
novel_circ_0001731	0	82.3485	0	1e-07	82.3485	1e-07	27.4495	3.64306e-09	3	3.64306e-09
novel_circ_0001734	286.17	356.843	127.326	286.17	356.843	127.326	256.78	1.11446	1.38969	0.495857
novel_circ_0001736	0	0	0	1e-07	1e-07	1e-07	1e-07	1	1	1
novel_circ_0001737	0	0	0	1e-07	1e-07	1e-07	1e-07	1	1	1
novel_circ_0001739	0	0	0	1e-07	1e-07	1e-07	1e-07	1	1	1
novel_circ_0001740	0	0	0	1e-07	1e-07	1e-07	1e-07	1	1	1
novel_circ_0001741	0	0	0	1e-07	1e-07	1e-07	1e-07	1	1	1
novel_circ_0001743	0	192.146	466.862	1e-07	192.146	466.862	219.669	4.5523e-10	0.874707	2.12529
novel_circ_0001744	0	0	84.884	1e-07	1e-07	84.884	28.2947	3.53424e-09	3.53424e-09	3
novel_circ_0001745	0	0	0	1e-07	1e-07	1e-07	1e-07	1	1	1
novel_circ_0001746	858.51	0	594.188	858.51	1e-07	594.188	484.233	1.77293	2.06512e-10	1.22707
novel_circ_0001747	0	0	0	1e-07	1e-07	1e-07	1e-07	1	1	1
novel_circ_0001750	0	0	0	1e-07	1e-07	1e-07	1e-07	1	1	1
novel_circ_0001751	0	0	127.326	1e-07	1e-07	127.326	42.442	2.35616e-09	2.35616e-09	3
novel_circ_0001753	0	0	0	1e-07	1e-07	1e-07	1e-07	1	1	1
novel_circ_0001754	114.468	0	0	114.468	1e-07	1e-07	38.156	3	2.62082e-09	2.62082e-09
novel_circ_0001756	0	0	0	1e-07	1e-07	1e-07	1e-07	1	1	1
novel_circ_0001759	629.574	521.54	254.652	629.574	521.54	254.652	468.589	1.34355	1.113	0.543444
novel_circ_0001762	0	82.3485	0	1e-07	82.3485	1e-07	27.4495	3.64306e-09	3	3.64306e-09
novel_circ_0001764	0	0	84.884	1e-07	1e-07	84.884	28.2947	3.53424e-09	3.53424e-09	3
novel_circ_0001771	0	0	0	1e-07	1e-07	1e-07	1e-07	1	1	1
novel_circ_0001774	572.34	631.338	254.652	572.34	631.338	254.652	486.11	1.17739	1.29876	0.523857
novel_circ_0001775	0	109.798	0	1e-07	109.798	1e-07	36.5993	2.73229e-09	3	2.73229e-09
novel_circ_0001776	0	0	0	1e-07	1e-07	1e-07	1e-07	1	1	1
novel_circ_0001779	0	0	0	1e-07	1e-07	1e-07	1e-07	1	1	1
novel_circ_0001781	0	82.3485	0	1e-07	82.3485	1e-07	27.4495	3.64306e-09	3	3.64306e-09
novel_circ_0001782	744.042	274.495	551.746	744.042	274.495	551.746	523.428	1.42148	0.524418	1.0541
novel_circ_0001783	686.808	301.944	551.746	686.808	301.944	551.746	513.499	1.3375	0.588013	1.07448
novel_circ_0001784	171.702	0	636.63	171.702	1e-07	636.63	269.444	0.637246	3.71135e-10	2.36275
novel_circ_0001785	1430.85	2168.51	0	1430.85	2168.51	1e-07	1199.79	1.19259	1.80741	8.33482e-11
novel_circ_0001786	0	109.798	0	1e-07	109.798	1e-07	36.5993	2.73229e-09	3	2.73229e-09
novel_circ_0001787	0	0	0	1e-07	1e-07	1e-07	1e-07	1	1	1
novel_circ_0001790	1316.38	1097.98	381.978	1316.38	1097.98	381.978	932.113	1.41226	1.17795	0.409798
novel_circ_0001792	0	0	0	1e-07	1e-07	1e-07	1e-07	1	1	1
novel_circ_0001793	0	137.247	0	1e-07	137.247	1e-07	45.7491	2.18583e-09	3	2.18583e-09
novel_circ_0001796	0	0	0	1e-07	1e-07	1e-07	1e-07	1	1	1
novel_circ_0001797	0	54.899	0	1e-07	54.899	1e-07	18.2997	5.46458e-09	3	5.46458e-09
novel_circ_0001799	114.468	0	254.652	114.468	1e-07	254.652	123.04	0.930332	8.12744e-10	2.06967
novel_circ_0001804	0	0	0	1e-07	1e-07	1e-07	1e-07	1	1	1
novel_circ_0001806	0	109.798	0	1e-07	109.798	1e-07	36.5993	2.73229e-09	3	2.73229e-09
novel_circ_0001807	0	0	0	1e-07	1e-07	1e-07	1e-07	1	1	1
novel_circ_0001809	343.404	356.843	891.282	343.404	356.843	891.282	530.51	0.64731	0.672643	1.68005
novel_circ_0001811	0	0	0	1e-07	1e-07	1e-07	1e-07	1	1	1
novel_circ_0001812	0	0	0	1e-07	1e-07	1e-07	1e-07	1	1	1
novel_circ_0001813	0	0	0	1e-07	1e-07	1e-07	1e-07	1	1	1
novel_circ_0001817	228.936	0	0	228.936	1e-07	1e-07	76.312	3	1.31041e-09	1.31041e-09
novel_circ_0001818	0	109.798	0	1e-07	109.798	1e-07	36.5993	2.73229e-09	3	2.73229e-09
novel_circ_0001819	171.702	109.798	0	171.702	109.798	1e-07	93.8333	1.82986	1.17014	1.06572e-09
novel_circ_0001820	0	0	0	1e-07	1e-07	1e-07	1e-07	1	1	1
novel_circ_0001821	0	82.3485	0	1e-07	82.3485	1e-07	27.4495	3.64306e-09	3	3.64306e-09
novel_circ_0001826	0	0	0	1e-07	1e-07	1e-07	1e-07	1	1	1
novel_circ_0001827	228.936	274.495	0	228.936	274.495	1e-07	167.81	1.36425	1.63575	5.95911e-10
novel_circ_0001829	0	54.899	127.326	1e-07	54.899	127.326	60.7416	1.64632e-09	0.903811	2.09619
novel_circ_0001830	0	0	0	1e-07	1e-07	1e-07	1e-07	1	1	1
novel_circ_0001832	572.34	1125.43	891.282	572.34	1125.43	891.282	863.017	0.663185	1.30406	1.03275
novel_circ_0001833	0	164.697	0	1e-07	164.697	1e-07	54.899	1.82153e-09	3	1.82153e-09
novel_circ_0001834	0	0	0	1e-07	1e-07	1e-07	1e-07	1	1	1
novel_circ_0001835	0	0	0	1e-07	1e-07	1e-07	1e-07	1	1	1
novel_circ_0001836	0	137.247	0	1e-07	137.247	1e-07	45.7491	2.18583e-09	3	2.18583e-09
novel_circ_0001837	0	0	0	1e-07	1e-07	1e-07	1e-07	1	1	1
novel_circ_0001838	114.468	164.697	0	114.468	164.697	1e-07	93.055	1.23011	1.76989	1.07463e-09
novel_circ_0001840	0	0	0	1e-07	1e-07	1e-07	1e-07	1	1	1
novel_circ_0001841	0	0	0	1e-07	1e-07	1e-07	1e-07	1	1	1
novel_circ_0001843	0	0	127.326	1e-07	1e-07	127.326	42.442	2.35616e-09	2.35616e-09	3
novel_circ_0001847	0	0	0	1e-07	1e-07	1e-07	1e-07	1	1	1
novel_circ_0001849	0	0	0	1e-07	1e-07	1e-07	1e-07	1	1	1
novel_circ_0001854	0	2964.54	721.514	1e-07	2964.54	721.514	1228.69	8.13877e-11	2.41278	0.587224
novel_circ_0001858	0	0	0	1e-07	1e-07	1e-07	1e-07	1	1	1
novel_circ_0001859	0	0	212.21	1e-07	1e-07	212.21	70.7366	1.41369e-09	1.41369e-09	3
novel_circ_0001860	0	0	0	1e-07	1e-07	1e-07	1e-07	1	1	1
novel_circ_0001861	4521.49	5599.7	5050.6	4521.49	5599.7	5050.6	5057.26	0.894058	1.10726	0.998683
novel_circ_0001862	0	0	0	1e-07	1e-07	1e-07	1e-07	1	1	1
novel_circ_0001863	0	0	0	1e-07	1e-07	1e-07	1e-07	1	1	1
novel_circ_0001864	0	0	0	1e-07	1e-07	1e-07	1e-07	1	1	1
novel_circ_0001868	114.468	0	0	114.468	1e-07	1e-07	38.156	3	2.62082e-09	2.62082e-09
novel_circ_0001871	0	0	0	1e-07	1e-07	1e-07	1e-07	1	1	1
novel_circ_0001872	0	0	0	1e-07	1e-07	1e-07	1e-07	1	1	1
novel_circ_0001874	0	0	0	1e-07	1e-07	1e-07	1e-07	1	1	1
novel_circ_0001875	0	109.798	0	1e-07	109.798	1e-07	36.5993	2.73229e-09	3	2.73229e-09
novel_circ_0001877	0	0	0	1e-07	1e-07	1e-07	1e-07	1	1	1
novel_circ_0001879	0	109.798	339.536	1e-07	109.798	339.536	149.778	6.67655e-10	0.733072	2.26693
novel_circ_0001880	0	82.3485	0	1e-07	82.3485	1e-07	27.4495	3.64306e-09	3	3.64306e-09
novel_circ_0001881	0	466.641	0	1e-07	466.641	1e-07	155.547	6.42892e-10	3	6.42892e-10
novel_circ_0001884	0	0	84.884	1e-07	1e-07	84.884	28.2947	3.53424e-09	3.53424e-09	3
novel_circ_0001885	0	0	0	1e-07	1e-07	1e-07	1e-07	1	1	1
novel_circ_0001888	0	0	0	1e-07	1e-07	1e-07	1e-07	1	1	1
novel_circ_0001889	0	0	0	1e-07	1e-07	1e-07	1e-07	1	1	1
novel_circ_0001890	286.17	0	297.094	286.17	1e-07	297.094	194.421	1.47191	5.14347e-10	1.52809
novel_circ_0001894	0	0	0	1e-07	1e-07	1e-07	1e-07	1	1	1
novel_circ_0001895	0	0	169.768	1e-07	1e-07	169.768	56.5893	1.76712e-09	1.76712e-09	3
novel_circ_0001896	0	54.899	0	1e-07	54.899	1e-07	18.2997	5.46458e-09	3	5.46458e-09
novel_circ_0001897	0	0	0	1e-07	1e-07	1e-07	1e-07	1	1	1
novel_circ_0001899	0	0	0	1e-07	1e-07	1e-07	1e-07	1	1	1
novel_circ_0001901	0	0	0	1e-07	1e-07	1e-07	1e-07	1	1	1
novel_circ_0001902	0	0	0	1e-07	1e-07	1e-07	1e-07	1	1	1
novel_circ_0001904	0	0	0	1e-07	1e-07	1e-07	1e-07	1	1	1
novel_circ_0001906	0	0	0	1e-07	1e-07	1e-07	1e-07	1	1	1
novel_circ_0001910	0	0	169.768	1e-07	1e-07	169.768	56.5893	1.76712e-09	1.76712e-09	3
novel_circ_0001911	0	0	0	1e-07	1e-07	1e-07	1e-07	1	1	1
novel_circ_0001913	0	247.045	0	1e-07	247.045	1e-07	82.3485	1.21435e-09	3	1.21435e-09
novel_circ_0001915	0	219.596	0	1e-07	219.596	1e-07	73.1986	1.36615e-09	3	1.36615e-09
novel_circ_0001916	0	0	0	1e-07	1e-07	1e-07	1e-07	1	1	1
novel_circ_0001917	0	0	0	1e-07	1e-07	1e-07	1e-07	1	1	1
novel_circ_0001919	0	54.899	0	1e-07	54.899	1e-07	18.2997	5.46458e-09	3	5.46458e-09
novel_circ_0001923	0	0	0	1e-07	1e-07	1e-07	1e-07	1	1	1
novel_circ_0001930	0	0	0	1e-07	1e-07	1e-07	1e-07	1	1	1
novel_circ_0001932	228.936	0	0	228.936	1e-07	1e-07	76.312	3	1.31041e-09	1.31041e-09
novel_circ_0001934	0	192.146	0	1e-07	192.146	1e-07	64.0488	1.56131e-09	3	1.56131e-09
novel_circ_0001936	0	0	0	1e-07	1e-07	1e-07	1e-07	1	1	1
novel_circ_0001938	0	0	0	1e-07	1e-07	1e-07	1e-07	1	1	1
novel_circ_0001940	0	0	0	1e-07	1e-07	1e-07	1e-07	1	1	1
novel_circ_0001943	801.276	1262.68	976.166	801.276	1262.68	976.166	1013.37	0.790702	1.24601	0.963284
novel_circ_0001944	0	0	0	1e-07	1e-07	1e-07	1e-07	1	1	1
novel_circ_0001946	0	0	0	1e-07	1e-07	1e-07	1e-07	1	1	1
novel_circ_0001947	0	0	0	1e-07	1e-07	1e-07	1e-07	1	1	1
novel_circ_0001948	0	109.798	169.768	1e-07	109.798	169.768	93.1886	1.07309e-09	1.17823	1.82177
novel_circ_0001953	0	137.247	0	1e-07	137.247	1e-07	45.7491	2.18583e-09	3	2.18583e-09
novel_circ_0001954	0	82.3485	0	1e-07	82.3485	1e-07	27.4495	3.64306e-09	3	3.64306e-09
novel_circ_0001956	0	0	0	1e-07	1e-07	1e-07	1e-07	1	1	1
novel_circ_0001957	0	0	0	1e-07	1e-07	1e-07	1e-07	1	1	1
novel_circ_0001958	0	0	0	1e-07	1e-07	1e-07	1e-07	1	1	1
novel_circ_0001959	0	109.798	0	1e-07	109.798	1e-07	36.5993	2.73229e-09	3	2.73229e-09
novel_circ_0001963	0	137.247	0	1e-07	137.247	1e-07	45.7491	2.18583e-09	3	2.18583e-09
novel_circ_0001964	0	0	0	1e-07	1e-07	1e-07	1e-07	1	1	1
novel_circ_0001967	0	0	84.884	1e-07	1e-07	84.884	28.2947	3.53424e-09	3.53424e-09	3
novel_circ_0001969	286.17	137.247	0	286.17	137.247	1e-07	141.139	2.02757	0.972427	7.08521e-10
novel_circ_0001971	0	247.045	169.768	1e-07	247.045	169.768	138.938	7.19747e-10	1.7781	1.2219
novel_circ_0001973	0	82.3485	0	1e-07	82.3485	1e-07	27.4495	3.64306e-09	3	3.64306e-09
novel_circ_0001975	286.17	164.697	297.094	286.17	164.697	297.094	249.32	1.1478	0.660584	1.19162
novel_circ_0001976	0	0	0	1e-07	1e-07	1e-07	1e-07	1	1	1
novel_circ_0001977	171.702	0	0	171.702	1e-07	1e-07	57.234	3	1.74721e-09	1.74721e-09
novel_circ_0001978	0	0	0	1e-07	1e-07	1e-07	1e-07	1	1	1
novel_circ_0001979	0	0	0	1e-07	1e-07	1e-07	1e-07	1	1	1
novel_circ_0001981	0	0	0	1e-07	1e-07	1e-07	1e-07	1	1	1
novel_circ_0001982	0	54.899	0	1e-07	54.899	1e-07	18.2997	5.46458e-09	3	5.46458e-09
novel_circ_0001983	0	0	0	1e-07	1e-07	1e-07	1e-07	1	1	1
novel_circ_0001984	171.702	137.247	0	171.702	137.247	1e-07	102.983	1.66728	1.33272	9.71033e-10
novel_circ_0001988	457.872	1399.92	1061.05	457.872	1399.92	1061.05	972.948	0.470602	1.43885	1.09055
novel_circ_0001991	0	0	0	1e-07	1e-07	1e-07	1e-07	1	1	1
novel_circ_0001992	0	0	0	1e-07	1e-07	1e-07	1e-07	1	1	1
novel_circ_0001995	0	0	0	1e-07	1e-07	1e-07	1e-07	1	1	1
novel_circ_0001996	0	0	0	1e-07	1e-07	1e-07	1e-07	1	1	1
novel_circ_0001998	0	1180.33	2504.08	1e-07	1180.33	2504.08	1228.14	8.14243e-11	0.961073	2.03893
novel_circ_0002001	343.404	384.293	509.304	343.404	384.293	509.304	412.334	0.832831	0.931995	1.23517
novel_circ_0002002	0	0	169.768	1e-07	1e-07	169.768	56.5893	1.76712e-09	1.76712e-09	3
novel_circ_0002003	0	0	0	1e-07	1e-07	1e-07	1e-07	1	1	1
novel_circ_0002005	114.468	219.596	0	114.468	219.596	1e-07	111.355	1.02796	1.97204	8.98032e-10
novel_circ_0002007	0	0	0	1e-07	1e-07	1e-07	1e-07	1	1	1
novel_circ_0002008	0	0	0	1e-07	1e-07	1e-07	1e-07	1	1	1
novel_circ_0002009	0	164.697	297.094	1e-07	164.697	297.094	153.93	6.49645e-10	1.06995	1.93005
novel_circ_0002010	0	0	127.326	1e-07	1e-07	127.326	42.442	2.35616e-09	2.35616e-09	3
novel_circ_0002011	4750.42	9634.77	0	4750.42	9634.77	1e-07	4795.06	0.99069	2.00931	2.08548e-11
novel_circ_0002012	1201.91	1592.07	721.514	1201.91	1592.07	721.514	1171.83	1.02567	1.35862	0.615714
novel_circ_0002015	0	0	0	1e-07	1e-07	1e-07	1e-07	1	1	1
novel_circ_0002017	0	0	0	1e-07	1e-07	1e-07	1e-07	1	1	1
novel_circ_0002018	0	0	0	1e-07	1e-07	1e-07	1e-07	1	1	1
novel_circ_0002020	0	0	84.884	1e-07	1e-07	84.884	28.2947	3.53424e-09	3.53424e-09	3
novel_circ_0002021	0	0	0	1e-07	1e-07	1e-07	1e-07	1	1	1
novel_circ_0002022	114.468	0	0	114.468	1e-07	1e-07	38.156	3	2.62082e-09	2.62082e-09
novel_circ_0002026	457.872	0	0	457.872	1e-07	1e-07	152.624	3	6.55205e-10	6.55205e-10
novel_circ_0002027	0	0	0	1e-07	1e-07	1e-07	1e-07	1	1	1
novel_circ_0002028	915.744	1290.13	1145.93	915.744	1290.13	1145.93	1117.27	0.819628	1.15472	1.02566
novel_circ_0002029	0	0	0	1e-07	1e-07	1e-07	1e-07	1	1	1
novel_circ_0002030	0	0	0	1e-07	1e-07	1e-07	1e-07	1	1	1
novel_circ_0002031	0	0	0	1e-07	1e-07	1e-07	1e-07	1	1	1
novel_circ_0002035	0	0	0	1e-07	1e-07	1e-07	1e-07	1	1	1
novel_circ_0002036	0	109.798	0	1e-07	109.798	1e-07	36.5993	2.73229e-09	3	2.73229e-09
novel_circ_0002038	0	0	0	1e-07	1e-07	1e-07	1e-07	1	1	1
novel_circ_0002039	0	0	0	1e-07	1e-07	1e-07	1e-07	1	1	1
novel_circ_0002040	0	329.394	84.884	1e-07	329.394	84.884	138.093	7.24152e-10	2.38531	0.614689
novel_circ_0002042	0	0	0	1e-07	1e-07	1e-07	1e-07	1	1	1
novel_circ_0002045	0	82.3485	0	1e-07	82.3485	1e-07	27.4495	3.64306e-09	3	3.64306e-09
novel_circ_0002046	0	0	0	1e-07	1e-07	1e-07	1e-07	1	1	1
novel_circ_0002051	0	0	0	1e-07	1e-07	1e-07	1e-07	1	1	1
novel_circ_0002052	0	0	0	1e-07	1e-07	1e-07	1e-07	1	1	1
novel_circ_0002053	0	82.3485	84.884	1e-07	82.3485	84.884	55.7441	1.79391e-09	1.47726	1.52274
novel_circ_0002054	0	0	0	1e-07	1e-07	1e-07	1e-07	1	1	1
novel_circ_0002055	0	0	0	1e-07	1e-07	1e-07	1e-07	1	1	1
novel_circ_0002056	0	0	0	1e-07	1e-07	1e-07	1e-07	1	1	1
novel_circ_0002059	0	0	0	1e-07	1e-07	1e-07	1e-07	1	1	1
novel_circ_0002060	0	0	0	1e-07	1e-07	1e-07	1e-07	1	1	1
novel_circ_0002061	0	109.798	0	1e-07	109.798	1e-07	36.5993	2.73229e-09	3	2.73229e-09
novel_circ_0002062	0	109.798	0	1e-07	109.798	1e-07	36.5993	2.73229e-09	3	2.73229e-09
novel_circ_0002064	114.468	0	0	114.468	1e-07	1e-07	38.156	3	2.62082e-09	2.62082e-09
novel_circ_0002065	0	54.899	84.884	1e-07	54.899	84.884	46.5943	2.14618e-09	1.17823	1.82177
novel_circ_0002066	0	0	0	1e-07	1e-07	1e-07	1e-07	1	1	1
novel_circ_0002067	0	0	0	1e-07	1e-07	1e-07	1e-07	1	1	1
novel_circ_0002068	0	82.3485	0	1e-07	82.3485	1e-07	27.4495	3.64306e-09	3	3.64306e-09
novel_circ_0002069	0	0	0	1e-07	1e-07	1e-07	1e-07	1	1	1
novel_circ_0002070	0	54.899	0	1e-07	54.899	1e-07	18.2997	5.46458e-09	3	5.46458e-09
novel_circ_0002072	0	0	0	1e-07	1e-07	1e-07	1e-07	1	1	1
novel_circ_0002073	171.702	109.798	127.326	171.702	109.798	127.326	136.275	1.25996	0.805707	0.934329
novel_circ_0002075	0	0	127.326	1e-07	1e-07	127.326	42.442	2.35616e-09	2.35616e-09	3
novel_circ_0002077	171.702	0	0	171.702	1e-07	1e-07	57.234	3	1.74721e-09	1.74721e-09
novel_circ_0002079	0	82.3485	0	1e-07	82.3485	1e-07	27.4495	3.64306e-09	3	3.64306e-09
novel_circ_0002082	0	0	0	1e-07	1e-07	1e-07	1e-07	1	1	1
novel_circ_0002084	0	658.788	509.304	1e-07	658.788	509.304	389.364	2.56829e-10	1.69196	1.30804
novel_circ_0002085	0	0	0	1e-07	1e-07	1e-07	1e-07	1	1	1
novel_circ_0002087	0	0	0	1e-07	1e-07	1e-07	1e-07	1	1	1
novel_circ_0002089	0	0	0	1e-07	1e-07	1e-07	1e-07	1	1	1
novel_circ_0002090	286.17	356.843	679.072	286.17	356.843	679.072	440.695	0.649361	0.809729	1.54091
novel_circ_0002091	400.638	466.641	0	400.638	466.641	1e-07	289.093	1.38584	1.61416	3.45909e-10
novel_circ_0002092	0	0	0	1e-07	1e-07	1e-07	1e-07	1	1	1
novel_circ_0002093	0	274.495	127.326	1e-07	274.495	127.326	133.94	7.46601e-10	2.04938	0.950617
novel_circ_0002094	114.468	301.944	0	114.468	301.944	1e-07	138.804	0.824673	2.17533	7.2044e-10
novel_circ_0002096	0	0	0	1e-07	1e-07	1e-07	1e-07	1	1	1
novel_circ_0002097	0	0	0	1e-07	1e-07	1e-07	1e-07	1	1	1
novel_circ_0002104	2117.66	1756.77	2376.75	2117.66	1756.77	2376.75	2083.73	1.01628	0.84309	1.14063
novel_circ_0002106	0	0	0	1e-07	1e-07	1e-07	1e-07	1	1	1
novel_circ_0002107	400.638	548.99	0	400.638	548.99	1e-07	316.543	1.26567	1.73433	3.15913e-10
novel_circ_0002108	0	0	0	1e-07	1e-07	1e-07	1e-07	1	1	1
novel_circ_0002109	0	0	0	1e-07	1e-07	1e-07	1e-07	1	1	1
novel_circ_0002110	0	0	0	1e-07	1e-07	1e-07	1e-07	1	1	1
novel_circ_0002112	0	0	0	1e-07	1e-07	1e-07	1e-07	1	1	1
novel_circ_0002113	0	0	0	1e-07	1e-07	1e-07	1e-07	1	1	1
novel_circ_0002115	0	0	0	1e-07	1e-07	1e-07	1e-07	1	1	1
novel_circ_0002117	0	0	84.884	1e-07	1e-07	84.884	28.2947	3.53424e-09	3.53424e-09	3
novel_circ_0002121	0	0	0	1e-07	1e-07	1e-07	1e-07	1	1	1
novel_circ_0002122	0	0	0	1e-07	1e-07	1e-07	1e-07	1	1	1
novel_circ_0002123	0	0	0	1e-07	1e-07	1e-07	1e-07	1	1	1
novel_circ_0002124	0	82.3485	0	1e-07	82.3485	1e-07	27.4495	3.64306e-09	3	3.64306e-09
novel_circ_0002126	0	0	0	1e-07	1e-07	1e-07	1e-07	1	1	1
novel_circ_0002128	0	82.3485	0	1e-07	82.3485	1e-07	27.4495	3.64306e-09	3	3.64306e-09
novel_circ_0002135	0	54.899	0	1e-07	54.899	1e-07	18.2997	5.46458e-09	3	5.46458e-09
novel_circ_0002136	286.17	137.247	0	286.17	137.247	1e-07	141.139	2.02757	0.972427	7.08521e-10
novel_circ_0002138	0	0	0	1e-07	1e-07	1e-07	1e-07	1	1	1
novel_circ_0002139	400.638	0	424.42	400.638	1e-07	424.42	275.019	1.45676	3.63611e-10	1.54324
novel_circ_0002141	0	0	127.326	1e-07	1e-07	127.326	42.442	2.35616e-09	2.35616e-09	3
novel_circ_0002148	0	0	0	1e-07	1e-07	1e-07	1e-07	1	1	1
novel_circ_0002150	0	0	0	1e-07	1e-07	1e-07	1e-07	1	1	1
novel_circ_0002151	343.404	0	0	343.404	1e-07	1e-07	114.468	3	8.73607e-10	8.73607e-10
novel_circ_0002152	0	54.899	0	1e-07	54.899	1e-07	18.2997	5.46458e-09	3	5.46458e-09
novel_circ_0002153	0	0	0	1e-07	1e-07	1e-07	1e-07	1	1	1
novel_circ_0002155	0	219.596	0	1e-07	219.596	1e-07	73.1986	1.36615e-09	3	1.36615e-09
novel_circ_0002156	5265.53	7136.87	3819.78	5265.53	7136.87	3819.78	5407.39	0.973765	1.31984	0.7064
novel_circ_0002157	0	0	0	1e-07	1e-07	1e-07	1e-07	1	1	1
novel_circ_0002158	0	0	0	1e-07	1e-07	1e-07	1e-07	1	1	1
novel_circ_0002160	0	0	0	1e-07	1e-07	1e-07	1e-07	1	1	1
novel_circ_0002161	0	0	0	1e-07	1e-07	1e-07	1e-07	1	1	1
novel_circ_0002162	0	0	0	1e-07	1e-07	1e-07	1e-07	1	1	1
novel_circ_0002163	0	0	0	1e-07	1e-07	1e-07	1e-07	1	1	1
novel_circ_0002165	0	0	0	1e-07	1e-07	1e-07	1e-07	1	1	1
novel_circ_0002170	0	0	0	1e-07	1e-07	1e-07	1e-07	1	1	1
novel_circ_0002171	114.468	54.899	0	114.468	54.899	1e-07	56.4557	2.02757	0.972427	1.7713e-09
novel_circ_0002172	286.17	192.146	0	286.17	192.146	1e-07	159.439	1.79486	1.20514	6.272e-10
novel_circ_0002173	0	0	0	1e-07	1e-07	1e-07	1e-07	1	1	1
novel_circ_0002174	2403.83	0	1188.38	2403.83	1e-07	1188.38	1197.4	2.00754	8.35142e-11	0.992462
novel_circ_0002177	515.106	192.146	551.746	515.106	192.146	551.746	419.666	1.22742	0.457856	1.31473
novel_circ_0002179	0	0	0	1e-07	1e-07	1e-07	1e-07	1	1	1
novel_circ_0002180	0	0	0	1e-07	1e-07	1e-07	1e-07	1	1	1
novel_circ_0002181	0	0	0	1e-07	1e-07	1e-07	1e-07	1	1	1
novel_circ_0002182	228.936	0	0	228.936	1e-07	1e-07	76.312	3	1.31041e-09	1.31041e-09
novel_circ_0002183	343.404	466.641	84.884	343.404	466.641	84.884	298.31	1.15117	1.56428	0.28455
novel_circ_0002185	0	0	0	1e-07	1e-07	1e-07	1e-07	1	1	1
novel_circ_0002186	0	164.697	0	1e-07	164.697	1e-07	54.899	1.82153e-09	3	1.82153e-09
novel_circ_0002188	0	0	0	1e-07	1e-07	1e-07	1e-07	1	1	1
novel_circ_0002189	286.17	329.394	297.094	286.17	329.394	297.094	304.219	0.94067	1.08275	0.976578
novel_circ_0002190	0	0	0	1e-07	1e-07	1e-07	1e-07	1	1	1
novel_circ_0002191	0	0	0	1e-07	1e-07	1e-07	1e-07	1	1	1
novel_circ_0002192	0	0	0	1e-07	1e-07	1e-07	1e-07	1	1	1
novel_circ_0002193	0	0	0	1e-07	1e-07	1e-07	1e-07	1	1	1
novel_circ_0002194	0	192.146	0	1e-07	192.146	1e-07	64.0488	1.56131e-09	3	1.56131e-09
novel_circ_0002195	0	0	0	1e-07	1e-07	1e-07	1e-07	1	1	1
novel_circ_0002196	343.404	82.3485	0	343.404	82.3485	1e-07	141.917	2.41974	0.580256	7.04635e-10
novel_circ_0002200	0	0	212.21	1e-07	1e-07	212.21	70.7366	1.41369e-09	1.41369e-09	3
novel_circ_0002201	0	0	0	1e-07	1e-07	1e-07	1e-07	1	1	1
novel_circ_0002202	343.404	1509.72	933.724	343.404	1509.72	933.724	928.95	0.369669	1.62519	1.00514
novel_circ_0002204	0	0	297.094	1e-07	1e-07	297.094	99.0313	1.00978e-09	1.00978e-09	3
novel_circ_0002206	171.702	0	254.652	171.702	1e-07	254.652	142.118	1.20817	7.03641e-10	1.79183
novel_circ_0002208	0	0	127.326	1e-07	1e-07	127.326	42.442	2.35616e-09	2.35616e-09	3
novel_circ_0002209	0	0	84.884	1e-07	1e-07	84.884	28.2947	3.53424e-09	3.53424e-09	3
novel_circ_0002210	0	0	0	1e-07	1e-07	1e-07	1e-07	1	1	1
novel_circ_0002211	0	0	0	1e-07	1e-07	1e-07	1e-07	1	1	1
novel_circ_0002216	114.468	137.247	127.326	114.468	137.247	127.326	126.347	0.90598	1.08627	1.00775
novel_circ_0002218	0	0	0	1e-07	1e-07	1e-07	1e-07	1	1	1
novel_circ_0002220	0	82.3485	0	1e-07	82.3485	1e-07	27.4495	3.64306e-09	3	3.64306e-09
novel_circ_0002221	0	54.899	0	1e-07	54.899	1e-07	18.2997	5.46458e-09	3	5.46458e-09
novel_circ_0002222	0	0	0	1e-07	1e-07	1e-07	1e-07	1	1	1
novel_circ_0002224	0	0	169.768	1e-07	1e-07	169.768	56.5893	1.76712e-09	1.76712e-09	3
novel_circ_0002225	0	0	0	1e-07	1e-07	1e-07	1e-07	1	1	1
novel_circ_0002227	0	0	0	1e-07	1e-07	1e-07	1e-07	1	1	1
novel_circ_0002228	0	0	0	1e-07	1e-07	1e-07	1e-07	1	1	1
novel_circ_0002229	0	0	0	1e-07	1e-07	1e-07	1e-07	1	1	1
novel_circ_0002232	0	0	0	1e-07	1e-07	1e-07	1e-07	1	1	1
novel_circ_0002235	0	82.3485	0	1e-07	82.3485	1e-07	27.4495	3.64306e-09	3	3.64306e-09
novel_circ_0002236	0	0	84.884	1e-07	1e-07	84.884	28.2947	3.53424e-09	3.53424e-09	3
novel_circ_0002241	572.34	137.247	1315.7	572.34	137.247	1315.7	675.096	0.84779	0.203301	1.94891
novel_circ_0002242	228.936	0	0	228.936	1e-07	1e-07	76.312	3	1.31041e-09	1.31041e-09
novel_circ_0002243	572.34	247.045	84.884	572.34	247.045	84.884	301.423	1.89879	0.819597	0.281611
novel_circ_0002244	0	0	169.768	1e-07	1e-07	169.768	56.5893	1.76712e-09	1.76712e-09	3
novel_circ_0002245	228.936	356.843	169.768	228.936	356.843	169.768	251.849	0.90902	1.41689	0.674086
novel_circ_0002246	0	192.146	1485.47	1e-07	192.146	1485.47	559.205	1.78825e-10	0.343606	2.65639
novel_circ_0002248	400.638	109.798	169.768	400.638	109.798	169.768	226.735	1.76699	0.484258	0.748752
novel_circ_0002249	0	0	0	1e-07	1e-07	1e-07	1e-07	1	1	1
novel_circ_0002250	0	109.798	0	1e-07	109.798	1e-07	36.5993	2.73229e-09	3	2.73229e-09
novel_circ_0002252	0	0	0	1e-07	1e-07	1e-07	1e-07	1	1	1
novel_circ_0002253	0	0	0	1e-07	1e-07	1e-07	1e-07	1	1	1
novel_circ_0002255	0	0	0	1e-07	1e-07	1e-07	1e-07	1	1	1
novel_circ_0002258	0	0	0	1e-07	1e-07	1e-07	1e-07	1	1	1
novel_circ_0002260	0	0	0	1e-07	1e-07	1e-07	1e-07	1	1	1
novel_circ_0002261	0	0	0	1e-07	1e-07	1e-07	1e-07	1	1	1
novel_circ_0002262	0	0	0	1e-07	1e-07	1e-07	1e-07	1	1	1
novel_circ_0002263	0	0	0	1e-07	1e-07	1e-07	1e-07	1	1	1
novel_circ_0002264	0	0	0	1e-07	1e-07	1e-07	1e-07	1	1	1
novel_circ_0002270	0	0	84.884	1e-07	1e-07	84.884	28.2947	3.53424e-09	3.53424e-09	3
novel_circ_0002271	0	82.3485	0	1e-07	82.3485	1e-07	27.4495	3.64306e-09	3	3.64306e-09
novel_circ_0002273	0	164.697	212.21	1e-07	164.697	212.21	125.636	7.95953e-10	1.31091	1.68909
novel_circ_0002277	0	0	0	1e-07	1e-07	1e-07	1e-07	1	1	1
novel_circ_0002278	0	0	0	1e-07	1e-07	1e-07	1e-07	1	1	1
novel_circ_0002279	0	0	0	1e-07	1e-07	1e-07	1e-07	1	1	1
novel_circ_0002284	228.936	109.798	84.884	228.936	109.798	84.884	141.206	1.62129	0.777573	0.601136
novel_circ_0002285	0	109.798	0	1e-07	109.798	1e-07	36.5993	2.73229e-09	3	2.73229e-09
novel_circ_0002286	171.702	0	0	171.702	1e-07	1e-07	57.234	3	1.74721e-09	1.74721e-09
novel_circ_0002287	0	0	0	1e-07	1e-07	1e-07	1e-07	1	1	1
novel_circ_0002288	0	164.697	0	1e-07	164.697	1e-07	54.899	1.82153e-09	3	1.82153e-09
novel_circ_0002289	0	0	0	1e-07	1e-07	1e-07	1e-07	1	1	1
novel_circ_0002291	0	82.3485	0	1e-07	82.3485	1e-07	27.4495	3.64306e-09	3	3.64306e-09
novel_circ_0002292	0	0	0	1e-07	1e-07	1e-07	1e-07	1	1	1
novel_circ_0002293	0	0	0	1e-07	1e-07	1e-07	1e-07	1	1	1
novel_circ_0002294	0	0	0	1e-07	1e-07	1e-07	1e-07	1	1	1
novel_circ_0002295	0	0	0	1e-07	1e-07	1e-07	1e-07	1	1	1
novel_circ_0002297	0	0	0	1e-07	1e-07	1e-07	1e-07	1	1	1
novel_circ_0002299	171.702	0	0	171.702	1e-07	1e-07	57.234	3	1.74721e-09	1.74721e-09
novel_circ_0002300	0	109.798	0	1e-07	109.798	1e-07	36.5993	2.73229e-09	3	2.73229e-09
novel_circ_0002301	0	137.247	0	1e-07	137.247	1e-07	45.7491	2.18583e-09	3	2.18583e-09
novel_circ_0002302	0	0	212.21	1e-07	1e-07	212.21	70.7366	1.41369e-09	1.41369e-09	3
novel_circ_0002303	0	0	0	1e-07	1e-07	1e-07	1e-07	1	1	1
novel_circ_0002306	0	0	0	1e-07	1e-07	1e-07	1e-07	1	1	1
novel_circ_0002307	0	0	0	1e-07	1e-07	1e-07	1e-07	1	1	1
novel_circ_0002309	0	82.3485	0	1e-07	82.3485	1e-07	27.4495	3.64306e-09	3	3.64306e-09
novel_circ_0002310	171.702	0	0	171.702	1e-07	1e-07	57.234	3	1.74721e-09	1.74721e-09
novel_circ_0002311	0	0	0	1e-07	1e-07	1e-07	1e-07	1	1	1
novel_circ_0002312	0	164.697	0	1e-07	164.697	1e-07	54.899	1.82153e-09	3	1.82153e-09
novel_circ_0002315	0	0	0	1e-07	1e-07	1e-07	1e-07	1	1	1
novel_circ_0002316	0	0	0	1e-07	1e-07	1e-07	1e-07	1	1	1
novel_circ_0002317	400.638	0	424.42	400.638	1e-07	424.42	275.019	1.45676	3.63611e-10	1.54324
novel_circ_0002319	0	0	0	1e-07	1e-07	1e-07	1e-07	1	1	1
novel_circ_0002320	0	0	0	1e-07	1e-07	1e-07	1e-07	1	1	1
novel_circ_0002321	0	0	0	1e-07	1e-07	1e-07	1e-07	1	1	1
novel_circ_0002322	0	192.146	0	1e-07	192.146	1e-07	64.0488	1.56131e-09	3	1.56131e-09
novel_circ_0002323	0	0	0	1e-07	1e-07	1e-07	1e-07	1	1	1
novel_circ_0002325	0	0	0	1e-07	1e-07	1e-07	1e-07	1	1	1
novel_circ_0002328	0	0	0	1e-07	1e-07	1e-07	1e-07	1	1	1
novel_circ_0002330	0	0	0	1e-07	1e-07	1e-07	1e-07	1	1	1
novel_circ_0002333	0	0	0	1e-07	1e-07	1e-07	1e-07	1	1	1
novel_circ_0002334	0	0	0	1e-07	1e-07	1e-07	1e-07	1	1	1
novel_circ_0002338	0	0	0	1e-07	1e-07	1e-07	1e-07	1	1	1
novel_circ_0002339	0	0	0	1e-07	1e-07	1e-07	1e-07	1	1	1
novel_circ_0002340	0	0	466.862	1e-07	1e-07	466.862	155.621	6.42588e-10	6.42588e-10	3
novel_circ_0002341	171.702	0	169.768	171.702	1e-07	169.768	113.823	1.5085	8.78555e-10	1.4915
novel_circ_0002342	228.936	247.045	127.326	228.936	247.045	127.326	201.102	1.1384	1.22846	0.63314
novel_circ_0002343	0	0	0	1e-07	1e-07	1e-07	1e-07	1	1	1
novel_circ_0002344	2232.13	3760.58	2928.5	2232.13	3760.58	2928.5	2973.73	0.750614	1.2646	0.984788
novel_circ_0002346	0	0	84.884	1e-07	1e-07	84.884	28.2947	3.53424e-09	3.53424e-09	3
novel_circ_0002347	0	0	0	1e-07	1e-07	1e-07	1e-07	1	1	1
novel_circ_0002350	915.744	850.934	1018.61	915.744	850.934	1018.61	928.429	0.986337	0.916532	1.09713
novel_circ_0002352	0	137.247	509.304	1e-07	137.247	509.304	215.517	4.64e-10	0.636829	2.36317
novel_circ_0002355	0	247.045	0	1e-07	247.045	1e-07	82.3485	1.21435e-09	3	1.21435e-09
novel_circ_0002356	0	0	0	1e-07	1e-07	1e-07	1e-07	1	1	1
novel_circ_0002359	0	54.899	127.326	1e-07	54.899	127.326	60.7416	1.64632e-09	0.903811	2.09619
novel_circ_0002360	0	0	0	1e-07	1e-07	1e-07	1e-07	1	1	1
novel_circ_0002362	0	0	0	1e-07	1e-07	1e-07	1e-07	1	1	1
novel_circ_0002364	0	0	0	1e-07	1e-07	1e-07	1e-07	1	1	1
novel_circ_0002368	0	0	169.768	1e-07	1e-07	169.768	56.5893	1.76712e-09	1.76712e-09	3
novel_circ_0002370	0	0	0	1e-07	1e-07	1e-07	1e-07	1	1	1
novel_circ_0002371	0	137.247	0	1e-07	137.247	1e-07	45.7491	2.18583e-09	3	2.18583e-09
novel_circ_0002373	0	0	127.326	1e-07	1e-07	127.326	42.442	2.35616e-09	2.35616e-09	3
novel_circ_0002376	0	0	0	1e-07	1e-07	1e-07	1e-07	1	1	1
novel_circ_0002377	0	0	0	1e-07	1e-07	1e-07	1e-07	1	1	1
novel_circ_0002380	0	109.798	0	1e-07	109.798	1e-07	36.5993	2.73229e-09	3	2.73229e-09
novel_circ_0002381	0	0	0	1e-07	1e-07	1e-07	1e-07	1	1	1
novel_circ_0002382	0	0	0	1e-07	1e-07	1e-07	1e-07	1	1	1
novel_circ_0002383	171.702	384.293	0	171.702	384.293	1e-07	185.332	0.926458	2.07354	5.39573e-10
novel_circ_0002384	0	0	84.884	1e-07	1e-07	84.884	28.2947	3.53424e-09	3.53424e-09	3
novel_circ_0002385	171.702	301.944	254.652	171.702	301.944	254.652	242.766	0.707273	1.24377	1.04896
novel_circ_0002387	0	0	0	1e-07	1e-07	1e-07	1e-07	1	1	1
novel_circ_0002389	0	0	0	1e-07	1e-07	1e-07	1e-07	1	1	1
novel_circ_0002390	343.404	0	0	343.404	1e-07	1e-07	114.468	3	8.73607e-10	8.73607e-10
novel_circ_0002391	0	54.899	0	1e-07	54.899	1e-07	18.2997	5.46458e-09	3	5.46458e-09
novel_circ_0002392	0	109.798	0	1e-07	109.798	1e-07	36.5993	2.73229e-09	3	2.73229e-09
novel_circ_0002393	1144.68	1180.33	1909.89	1144.68	1180.33	1909.89	1411.63	0.810891	0.836144	1.35297
novel_circ_0002394	515.106	164.697	594.188	515.106	164.697	594.188	424.664	1.21297	0.387829	1.3992
novel_circ_0002398	0	0	0	1e-07	1e-07	1e-07	1e-07	1	1	1
novel_circ_0002399	0	0	127.326	1e-07	1e-07	127.326	42.442	2.35616e-09	2.35616e-09	3
novel_circ_0002400	0	0	84.884	1e-07	1e-07	84.884	28.2947	3.53424e-09	3.53424e-09	3
novel_circ_0002403	0	0	0	1e-07	1e-07	1e-07	1e-07	1	1	1
novel_circ_0002404	0	0	127.326	1e-07	1e-07	127.326	42.442	2.35616e-09	2.35616e-09	3
novel_circ_0002405	0	0	466.862	1e-07	1e-07	466.862	155.621	6.42588e-10	6.42588e-10	3
novel_circ_0002406	228.936	0	212.21	228.936	1e-07	212.21	147.049	1.55687	6.80047e-10	1.44313
novel_circ_0002407	0	0	381.978	1e-07	1e-07	381.978	127.326	7.85386e-10	7.85386e-10	3
novel_circ_0002409	0	0	0	1e-07	1e-07	1e-07	1e-07	1	1	1
novel_circ_0002410	400.638	247.045	127.326	400.638	247.045	127.326	258.336	1.55084	0.956293	0.492869
novel_circ_0002411	0	0	0	1e-07	1e-07	1e-07	1e-07	1	1	1
novel_circ_0002412	400.638	686.237	254.652	400.638	686.237	254.652	447.176	0.89593	1.5346	0.569467
novel_circ_0002413	114.468	0	0	114.468	1e-07	1e-07	38.156	3	2.62082e-09	2.62082e-09
novel_circ_0002415	114.468	0	0	114.468	1e-07	1e-07	38.156	3	2.62082e-09	2.62082e-09
novel_circ_0002416	0	0	0	1e-07	1e-07	1e-07	1e-07	1	1	1
novel_circ_0002418	0	164.697	84.884	1e-07	164.697	84.884	83.1936	1.20202e-09	1.97968	1.02032
novel_circ_0002419	0	54.899	0	1e-07	54.899	1e-07	18.2997	5.46458e-09	3	5.46458e-09
novel_circ_0002420	0	0	0	1e-07	1e-07	1e-07	1e-07	1	1	1
novel_circ_0002421	0	0	0	1e-07	1e-07	1e-07	1e-07	1	1	1
novel_circ_0002422	457.872	658.788	679.072	457.872	658.788	679.072	598.577	0.764934	1.10059	1.13448
novel_circ_0002424	171.702	274.495	0	171.702	274.495	1e-07	148.732	1.15444	1.84556	6.72349e-10
novel_circ_0002426	0	0	0	1e-07	1e-07	1e-07	1e-07	1	1	1
novel_circ_0002428	0	82.3485	0	1e-07	82.3485	1e-07	27.4495	3.64306e-09	3	3.64306e-09
novel_circ_0002431	0	0	0	1e-07	1e-07	1e-07	1e-07	1	1	1
novel_circ_0002432	0	0	0	1e-07	1e-07	1e-07	1e-07	1	1	1
novel_circ_0002437	0	0	0	1e-07	1e-07	1e-07	1e-07	1	1	1
novel_circ_0002441	0	164.697	0	1e-07	164.697	1e-07	54.899	1.82153e-09	3	1.82153e-09
novel_circ_0002442	0	0	0	1e-07	1e-07	1e-07	1e-07	1	1	1
novel_circ_0002443	0	0	127.326	1e-07	1e-07	127.326	42.442	2.35616e-09	2.35616e-09	3
novel_circ_0002445	0	0	0	1e-07	1e-07	1e-07	1e-07	1	1	1
novel_circ_0002447	0	164.697	127.326	1e-07	164.697	127.326	97.341	1.02732e-09	1.69196	1.30804
novel_circ_0002453	0	0	84.884	1e-07	1e-07	84.884	28.2947	3.53424e-09	3.53424e-09	3
novel_circ_0002454	0	0	0	1e-07	1e-07	1e-07	1e-07	1	1	1
novel_circ_0002455	0	0	0	1e-07	1e-07	1e-07	1e-07	1	1	1
novel_circ_0002457	0	0	0	1e-07	1e-07	1e-07	1e-07	1	1	1
novel_circ_0002465	0	0	0	1e-07	1e-07	1e-07	1e-07	1	1	1
novel_circ_0002466	0	0	0	1e-07	1e-07	1e-07	1e-07	1	1	1
novel_circ_0002468	0	0	0	1e-07	1e-07	1e-07	1e-07	1	1	1
novel_circ_0002469	0	0	0	1e-07	1e-07	1e-07	1e-07	1	1	1
novel_circ_0002470	0	54.899	339.536	1e-07	54.899	339.536	131.478	7.60582e-10	0.417552	2.58245
novel_circ_0002471	0	0	0	1e-07	1e-07	1e-07	1e-07	1	1	1
novel_circ_0002472	0	0	339.536	1e-07	1e-07	339.536	113.179	8.83559e-10	8.83559e-10	3
novel_circ_0002473	0	0	127.326	1e-07	1e-07	127.326	42.442	2.35616e-09	2.35616e-09	3
novel_circ_0002474	0	0	169.768	1e-07	1e-07	169.768	56.5893	1.76712e-09	1.76712e-09	3
novel_circ_0002476	0	109.798	0	1e-07	109.798	1e-07	36.5993	2.73229e-09	3	2.73229e-09
novel_circ_0002477	0	0	0	1e-07	1e-07	1e-07	1e-07	1	1	1
novel_circ_0002478	0	0	0	1e-07	1e-07	1e-07	1e-07	1	1	1
novel_circ_0002479	0	0	84.884	1e-07	1e-07	84.884	28.2947	3.53424e-09	3.53424e-09	3
novel_circ_0002480	400.638	576.439	551.746	400.638	576.439	551.746	509.608	0.786169	1.13114	1.08269
novel_circ_0002481	0	192.146	0	1e-07	192.146	1e-07	64.0488	1.56131e-09	3	1.56131e-09
novel_circ_0002482	0	0	0	1e-07	1e-07	1e-07	1e-07	1	1	1
novel_circ_0002486	114.468	0	0	114.468	1e-07	1e-07	38.156	3	2.62082e-09	2.62082e-09
novel_circ_0002487	0	0	0	1e-07	1e-07	1e-07	1e-07	1	1	1
novel_circ_0002489	0	0	0	1e-07	1e-07	1e-07	1e-07	1	1	1
novel_circ_0002490	0	0	0	1e-07	1e-07	1e-07	1e-07	1	1	1
novel_circ_0002494	0	109.798	0	1e-07	109.798	1e-07	36.5993	2.73229e-09	3	2.73229e-09
novel_circ_0002495	114.468	0	0	114.468	1e-07	1e-07	38.156	3	2.62082e-09	2.62082e-09
novel_circ_0002496	0	0	0	1e-07	1e-07	1e-07	1e-07	1	1	1
novel_circ_0002497	114.468	0	0	114.468	1e-07	1e-07	38.156	3	2.62082e-09	2.62082e-09
novel_circ_0002499	0	0	0	1e-07	1e-07	1e-07	1e-07	1	1	1
novel_circ_0002500	114.468	0	212.21	114.468	1e-07	212.21	108.893	1.0512	9.18336e-10	1.9488
novel_circ_0002502	0	54.899	0	1e-07	54.899	1e-07	18.2997	5.46458e-09	3	5.46458e-09
novel_circ_0002503	0	0	0	1e-07	1e-07	1e-07	1e-07	1	1	1
novel_circ_0002505	171.702	54.899	127.326	171.702	54.899	127.326	117.976	1.4554	0.465342	1.07926
novel_circ_0002506	0	0	0	1e-07	1e-07	1e-07	1e-07	1	1	1
novel_circ_0002507	400.638	109.798	0	400.638	109.798	1e-07	170.145	2.35468	0.645319	5.87733e-10
novel_circ_0002508	0	0	127.326	1e-07	1e-07	127.326	42.442	2.35616e-09	2.35616e-09	3
novel_circ_0002511	0	0	0	1e-07	1e-07	1e-07	1e-07	1	1	1
novel_circ_0002512	0	192.146	339.536	1e-07	192.146	339.536	177.227	5.64247e-10	1.08418	1.91582
novel_circ_0002513	0	0	0	1e-07	1e-07	1e-07	1e-07	1	1	1
novel_circ_0002514	228.936	0	0	228.936	1e-07	1e-07	76.312	3	1.31041e-09	1.31041e-09
novel_circ_0002517	228.936	0	0	228.936	1e-07	1e-07	76.312	3	1.31041e-09	1.31041e-09
novel_circ_0002518	228.936	0	0	228.936	1e-07	1e-07	76.312	3	1.31041e-09	1.31041e-09
novel_circ_0002521	0	0	127.326	1e-07	1e-07	127.326	42.442	2.35616e-09	2.35616e-09	3
novel_circ_0002523	0	0	0	1e-07	1e-07	1e-07	1e-07	1	1	1
novel_circ_0002528	0	0	0	1e-07	1e-07	1e-07	1e-07	1	1	1
novel_circ_0002536	858.51	548.99	254.652	858.51	548.99	254.652	554.051	1.54952	0.990866	0.459619
novel_circ_0002537	972.978	466.641	509.304	972.978	466.641	509.304	649.641	1.49772	0.718306	0.783977
novel_circ_0002541	1430.85	658.788	509.304	1430.85	658.788	509.304	866.314	1.65165	0.760449	0.587898
novel_circ_0002542	858.51	301.944	636.63	858.51	301.944	636.63	599.028	1.43317	0.504057	1.06277
novel_circ_0002543	515.106	0	0	515.106	1e-07	1e-07	171.702	3	5.82405e-10	5.82405e-10
novel_circ_0002546	0	0	0	1e-07	1e-07	1e-07	1e-07	1	1	1
novel_circ_0002547	0	82.3485	0	1e-07	82.3485	1e-07	27.4495	3.64306e-09	3	3.64306e-09
novel_circ_0002550	0	0	0	1e-07	1e-07	1e-07	1e-07	1	1	1
novel_circ_0002551	0	54.899	127.326	1e-07	54.899	127.326	60.7416	1.64632e-09	0.903811	2.09619
novel_circ_0002553	0	247.045	0	1e-07	247.045	1e-07	82.3485	1.21435e-09	3	1.21435e-09
novel_circ_0002555	0	0	0	1e-07	1e-07	1e-07	1e-07	1	1	1
novel_circ_0002556	228.936	54.899	0	228.936	54.899	1e-07	94.6116	2.41974	0.580256	1.05695e-09
novel_circ_0002557	0	82.3485	127.326	1e-07	82.3485	127.326	69.8915	1.43079e-09	1.17823	1.82177
novel_circ_0002558	0	0	254.652	1e-07	1e-07	254.652	84.884	1.17808e-09	1.17808e-09	3
novel_circ_0002559	0	0	0	1e-07	1e-07	1e-07	1e-07	1	1	1
novel_circ_0002561	0	0	0	1e-07	1e-07	1e-07	1e-07	1	1	1
novel_circ_0002562	228.936	0	254.652	228.936	1e-07	254.652	161.196	1.42023	6.20363e-10	1.57977
novel_circ_0002563	0	0	0	1e-07	1e-07	1e-07	1e-07	1	1	1
novel_circ_0002564	0	0	0	1e-07	1e-07	1e-07	1e-07	1	1	1
novel_circ_0002565	1316.38	1619.52	3225.59	1316.38	1619.52	3225.59	2053.83	0.64094	0.788536	1.57052
novel_circ_0002567	0	0	212.21	1e-07	1e-07	212.21	70.7366	1.41369e-09	1.41369e-09	3
novel_circ_0002569	0	0	0	1e-07	1e-07	1e-07	1e-07	1	1	1
novel_circ_0002571	0	0	0	1e-07	1e-07	1e-07	1e-07	1	1	1
novel_circ_0002575	0	0	0	1e-07	1e-07	1e-07	1e-07	1	1	1
novel_circ_0002577	0	0	0	1e-07	1e-07	1e-07	1e-07	1	1	1
novel_circ_0002581	0	0	0	1e-07	1e-07	1e-07	1e-07	1	1	1
novel_circ_0002583	114.468	0	0	114.468	1e-07	1e-07	38.156	3	2.62082e-09	2.62082e-09
novel_circ_0002586	0	0	127.326	1e-07	1e-07	127.326	42.442	2.35616e-09	2.35616e-09	3
novel_circ_0002589	0	0	0	1e-07	1e-07	1e-07	1e-07	1	1	1
novel_circ_0002590	0	0	381.978	1e-07	1e-07	381.978	127.326	7.85386e-10	7.85386e-10	3
novel_circ_0002592	629.574	0	0	629.574	1e-07	1e-07	209.858	3	4.76513e-10	4.76513e-10
novel_circ_0002594	286.17	0	0	286.17	1e-07	1e-07	95.39	3	1.04833e-09	1.04833e-09
novel_circ_0002595	0	0	0	1e-07	1e-07	1e-07	1e-07	1	1	1
novel_circ_0002596	0	0	0	1e-07	1e-07	1e-07	1e-07	1	1	1
novel_circ_0002597	0	0	0	1e-07	1e-07	1e-07	1e-07	1	1	1
novel_circ_0002599	0	0	0	1e-07	1e-07	1e-07	1e-07	1	1	1
novel_circ_0002602	0	82.3485	551.746	1e-07	82.3485	551.746	211.365	4.73116e-10	0.389604	2.6104
novel_circ_0002603	0	0	0	1e-07	1e-07	1e-07	1e-07	1	1	1
novel_circ_0002606	171.702	137.247	169.768	171.702	137.247	169.768	159.572	1.07601	0.860095	1.06389
novel_circ_0002608	0	137.247	0	1e-07	137.247	1e-07	45.7491	2.18583e-09	3	2.18583e-09
novel_circ_0002609	0	0	0	1e-07	1e-07	1e-07	1e-07	1	1	1
novel_circ_0002610	0	0	0	1e-07	1e-07	1e-07	1e-07	1	1	1
novel_circ_0002611	686.808	1592.07	1103.49	686.808	1592.07	1103.49	1127.46	0.609166	1.41209	0.978744
novel_circ_0002613	3662.98	5517.35	2546.52	3662.98	5517.35	2546.52	3908.95	0.937075	1.41147	0.651459
novel_circ_0002614	286.17	0	0	286.17	1e-07	1e-07	95.39	3	1.04833e-09	1.04833e-09
novel_circ_0002615	0	0	0	1e-07	1e-07	1e-07	1e-07	1	1	1
novel_circ_0002616	0	0	0	1e-07	1e-07	1e-07	1e-07	1	1	1
novel_circ_0002617	0	0	0	1e-07	1e-07	1e-07	1e-07	1	1	1
novel_circ_0002618	114.468	0	0	114.468	1e-07	1e-07	38.156	3	2.62082e-09	2.62082e-09
novel_circ_0002619	0	0	0	1e-07	1e-07	1e-07	1e-07	1	1	1
novel_circ_0002620	0	0	0	1e-07	1e-07	1e-07	1e-07	1	1	1
novel_circ_0002621	0	0	0	1e-07	1e-07	1e-07	1e-07	1	1	1
novel_circ_0002622	0	0	0	1e-07	1e-07	1e-07	1e-07	1	1	1
novel_circ_0002623	0	164.697	0	1e-07	164.697	1e-07	54.899	1.82153e-09	3	1.82153e-09
novel_circ_0002624	0	0	0	1e-07	1e-07	1e-07	1e-07	1	1	1
novel_circ_0002627	114.468	0	0	114.468	1e-07	1e-07	38.156	3	2.62082e-09	2.62082e-09
novel_circ_0002629	0	219.596	0	1e-07	219.596	1e-07	73.1986	1.36615e-09	3	1.36615e-09
novel_circ_0002630	0	411.742	169.768	1e-07	411.742	169.768	193.837	5.15898e-10	2.12417	0.875829
novel_circ_0002631	0	0	0	1e-07	1e-07	1e-07	1e-07	1	1	1
novel_circ_0002632	0	0	84.884	1e-07	1e-07	84.884	28.2947	3.53424e-09	3.53424e-09	3
novel_circ_0002633	0	54.899	0	1e-07	54.899	1e-07	18.2997	5.46458e-09	3	5.46458e-09
novel_circ_0002634	0	0	127.326	1e-07	1e-07	127.326	42.442	2.35616e-09	2.35616e-09	3
novel_circ_0002635	0	0	0	1e-07	1e-07	1e-07	1e-07	1	1	1
novel_circ_0002636	171.702	0	0	171.702	1e-07	1e-07	57.234	3	1.74721e-09	1.74721e-09
novel_circ_0002638	0	0	0	1e-07	1e-07	1e-07	1e-07	1	1	1
novel_circ_0002639	0	0	0	1e-07	1e-07	1e-07	1e-07	1	1	1
novel_circ_0002644	0	0	0	1e-07	1e-07	1e-07	1e-07	1	1	1
novel_circ_0002645	0	0	0	1e-07	1e-07	1e-07	1e-07	1	1	1
novel_circ_0002653	0	0	0	1e-07	1e-07	1e-07	1e-07	1	1	1
novel_circ_0002654	0	0	0	1e-07	1e-07	1e-07	1e-07	1	1	1
novel_circ_0002655	572.34	356.843	297.094	572.34	356.843	297.094	408.759	1.40019	0.872992	0.726819
novel_circ_0002656	0	0	0	1e-07	1e-07	1e-07	1e-07	1	1	1
novel_circ_0002657	0	0	212.21	1e-07	1e-07	212.21	70.7366	1.41369e-09	1.41369e-09	3
novel_circ_0002658	0	0	0	1e-07	1e-07	1e-07	1e-07	1	1	1
novel_circ_0002659	0	0	0	1e-07	1e-07	1e-07	1e-07	1	1	1
novel_circ_0002660	0	0	0	1e-07	1e-07	1e-07	1e-07	1	1	1
novel_circ_0002661	0	0	0	1e-07	1e-07	1e-07	1e-07	1	1	1
novel_circ_0002663	114.468	192.146	212.21	114.468	192.146	212.21	172.941	0.661889	1.11105	1.22706
novel_circ_0002665	0	0	0	1e-07	1e-07	1e-07	1e-07	1	1	1
novel_circ_0002668	114.468	164.697	339.536	114.468	164.697	339.536	206.234	0.55504	0.798594	1.64637
novel_circ_0002669	0	0	0	1e-07	1e-07	1e-07	1e-07	1	1	1
novel_circ_0002672	0	0	0	1e-07	1e-07	1e-07	1e-07	1	1	1
novel_circ_0002673	114.468	0	169.768	114.468	1e-07	169.768	94.7453	1.20817	1.05546e-09	1.79183
novel_circ_0002675	228.936	301.944	381.978	228.936	301.944	381.978	304.286	0.752371	0.992304	1.25532
novel_circ_0002678	0	0	0	1e-07	1e-07	1e-07	1e-07	1	1	1
novel_circ_0002679	1373.62	2141.06	1952.33	1373.62	2141.06	1952.33	1822.34	0.753767	1.1749	1.07133
novel_circ_0002680	0	0	0	1e-07	1e-07	1e-07	1e-07	1	1	1
novel_circ_0002681	0	0	0	1e-07	1e-07	1e-07	1e-07	1	1	1
novel_circ_0002684	0	0	0	1e-07	1e-07	1e-07	1e-07	1	1	1
novel_circ_0002685	171.702	137.247	254.652	171.702	137.247	254.652	187.867	0.913954	0.730556	1.35549
novel_circ_0002686	0	713.687	297.094	1e-07	713.687	297.094	336.927	2.968e-10	2.11822	0.881776
novel_circ_0002688	0	0	0	1e-07	1e-07	1e-07	1e-07	1	1	1
novel_circ_0002689	0	0	0	1e-07	1e-07	1e-07	1e-07	1	1	1
novel_circ_0002690	0	0	0	1e-07	1e-07	1e-07	1e-07	1	1	1
novel_circ_0002691	0	0	297.094	1e-07	1e-07	297.094	99.0313	1.00978e-09	1.00978e-09	3
novel_circ_0002692	0	0	0	1e-07	1e-07	1e-07	1e-07	1	1	1
novel_circ_0002693	0	0	254.652	1e-07	1e-07	254.652	84.884	1.17808e-09	1.17808e-09	3
novel_circ_0002695	0	0	0	1e-07	1e-07	1e-07	1e-07	1	1	1
novel_circ_0002696	0	0	0	1e-07	1e-07	1e-07	1e-07	1	1	1
novel_circ_0002699	0	82.3485	169.768	1e-07	82.3485	169.768	84.0388	1.18993e-09	0.979886	2.02011
novel_circ_0002701	972.978	1015.63	169.768	972.978	1015.63	169.768	719.459	1.35237	1.41166	0.235966
novel_circ_0002702	0	0	0	1e-07	1e-07	1e-07	1e-07	1	1	1
novel_circ_0002703	0	0	0	1e-07	1e-07	1e-07	1e-07	1	1	1
novel_circ_0002704	0	0	0	1e-07	1e-07	1e-07	1e-07	1	1	1
novel_circ_0002707	744.042	1015.63	339.536	744.042	1015.63	339.536	699.736	1.06332	1.45145	0.485234
novel_circ_0002708	0	0	0	1e-07	1e-07	1e-07	1e-07	1	1	1
novel_circ_0002710	286.17	137.247	0	286.17	137.247	1e-07	141.139	2.02757	0.972427	7.08521e-10
novel_circ_0002711	0	82.3485	212.21	1e-07	82.3485	212.21	98.1861	1.01847e-09	0.838698	2.1613
novel_circ_0002713	114.468	301.944	169.768	114.468	301.944	169.768	195.393	0.585833	1.54531	0.868852
novel_circ_0002716	0	0	169.768	1e-07	1e-07	169.768	56.5893	1.76712e-09	1.76712e-09	3
novel_circ_0002718	343.404	82.3485	0	343.404	82.3485	1e-07	141.917	2.41974	0.580256	7.04635e-10
novel_circ_0002721	114.468	356.843	212.21	114.468	356.843	212.21	227.84	0.502404	1.5662	0.931397
novel_circ_0002722	0	0	0	1e-07	1e-07	1e-07	1e-07	1	1	1
novel_circ_0002724	0	274.495	254.652	1e-07	274.495	254.652	176.382	5.6695e-10	1.55625	1.44375
novel_circ_0002726	0	164.697	0	1e-07	164.697	1e-07	54.899	1.82153e-09	3	1.82153e-09
novel_circ_0002728	0	137.247	0	1e-07	137.247	1e-07	45.7491	2.18583e-09	3	2.18583e-09
novel_circ_0002730	0	0	0	1e-07	1e-07	1e-07	1e-07	1	1	1
novel_circ_0002731	0	0	0	1e-07	1e-07	1e-07	1e-07	1	1	1
novel_circ_0002732	629.574	411.742	1443.03	629.574	411.742	1443.03	828.115	0.76025	0.497205	1.74255
novel_circ_0002734	0	356.843	297.094	1e-07	356.843	297.094	217.979	4.5876e-10	1.63705	1.36295
novel_circ_0002735	0	0	0	1e-07	1e-07	1e-07	1e-07	1	1	1
novel_circ_0002737	0	0	0	1e-07	1e-07	1e-07	1e-07	1	1	1
novel_circ_0002738	0	274.495	0	1e-07	274.495	1e-07	91.4983	1.09292e-09	3	1.09292e-09
novel_circ_0002739	0	0	0	1e-07	1e-07	1e-07	1e-07	1	1	1
novel_circ_0002740	114.468	384.293	0	114.468	384.293	1e-07	166.254	0.688514	2.31149	6.01491e-10
novel_circ_0002741	171.702	329.394	0	171.702	329.394	1e-07	167.032	1.02796	1.97204	5.98688e-10
novel_circ_0002742	0	54.899	0	1e-07	54.899	1e-07	18.2997	5.46458e-09	3	5.46458e-09
novel_circ_0002745	0	0	127.326	1e-07	1e-07	127.326	42.442	2.35616e-09	2.35616e-09	3
novel_circ_0002747	0	0	0	1e-07	1e-07	1e-07	1e-07	1	1	1
novel_circ_0002748	0	0	0	1e-07	1e-07	1e-07	1e-07	1	1	1
novel_circ_0002749	0	0	0	1e-07	1e-07	1e-07	1e-07	1	1	1
novel_circ_0002750	0	0	0	1e-07	1e-07	1e-07	1e-07	1	1	1
novel_circ_0002751	0	0	0	1e-07	1e-07	1e-07	1e-07	1	1	1
novel_circ_0002752	0	0	0	1e-07	1e-07	1e-07	1e-07	1	1	1
novel_circ_0002753	0	0	0	1e-07	1e-07	1e-07	1e-07	1	1	1
novel_circ_0002754	0	0	0	1e-07	1e-07	1e-07	1e-07	1	1	1
novel_circ_0002755	0	0	0	1e-07	1e-07	1e-07	1e-07	1	1	1
novel_circ_0002756	0	219.596	0	1e-07	219.596	1e-07	73.1986	1.36615e-09	3	1.36615e-09
novel_circ_0002757	0	0	0	1e-07	1e-07	1e-07	1e-07	1	1	1
novel_circ_0002758	0	0	127.326	1e-07	1e-07	127.326	42.442	2.35616e-09	2.35616e-09	3
novel_circ_0002759	114.468	137.247	127.326	114.468	137.247	127.326	126.347	0.90598	1.08627	1.00775
novel_circ_0002760	0	0	84.884	1e-07	1e-07	84.884	28.2947	3.53424e-09	3.53424e-09	3
novel_circ_0002761	0	0	0	1e-07	1e-07	1e-07	1e-07	1	1	1
novel_circ_0002764	858.51	0	0	858.51	1e-07	1e-07	286.17	3	3.49443e-10	3.49443e-10
novel_circ_0002765	0	0	0	1e-07	1e-07	1e-07	1e-07	1	1	1
novel_circ_0002767	114.468	0	0	114.468	1e-07	1e-07	38.156	3	2.62082e-09	2.62082e-09
novel_circ_0002768	0	247.045	84.884	1e-07	247.045	84.884	110.643	9.03807e-10	2.23281	0.767187
novel_circ_0002772	0	0	169.768	1e-07	1e-07	169.768	56.5893	1.76712e-09	1.76712e-09	3
novel_circ_0002775	0	0	0	1e-07	1e-07	1e-07	1e-07	1	1	1
novel_circ_0002776	0	0	0	1e-07	1e-07	1e-07	1e-07	1	1	1
novel_circ_0002778	0	0	0	1e-07	1e-07	1e-07	1e-07	1	1	1
novel_circ_0002780	0	0	0	1e-07	1e-07	1e-07	1e-07	1	1	1
novel_circ_0002781	0	0	0	1e-07	1e-07	1e-07	1e-07	1	1	1
novel_circ_0002785	0	0	0	1e-07	1e-07	1e-07	1e-07	1	1	1
novel_circ_0002787	0	0	0	1e-07	1e-07	1e-07	1e-07	1	1	1
novel_circ_0002788	0	192.146	0	1e-07	192.146	1e-07	64.0488	1.56131e-09	3	1.56131e-09
novel_circ_0002789	0	0	0	1e-07	1e-07	1e-07	1e-07	1	1	1
novel_circ_0002791	343.404	219.596	0	343.404	219.596	1e-07	187.667	1.82986	1.17014	5.3286e-10
novel_circ_0002794	0	0	0	1e-07	1e-07	1e-07	1e-07	1	1	1
novel_circ_0002795	1602.55	1152.88	1443.03	1602.55	1152.88	1443.03	1399.49	1.1451	0.823787	1.03111
novel_circ_0002796	0	0	0	1e-07	1e-07	1e-07	1e-07	1	1	1
novel_circ_0002799	0	0	0	1e-07	1e-07	1e-07	1e-07	1	1	1
novel_circ_0002800	0	0	0	1e-07	1e-07	1e-07	1e-07	1	1	1
novel_circ_0002801	0	0	0	1e-07	1e-07	1e-07	1e-07	1	1	1
novel_circ_0002802	0	0	0	1e-07	1e-07	1e-07	1e-07	1	1	1
novel_circ_0002803	0	0	0	1e-07	1e-07	1e-07	1e-07	1	1	1
novel_circ_0002805	0	0	0	1e-07	1e-07	1e-07	1e-07	1	1	1
novel_circ_0002806	2117.66	1125.43	212.21	2117.66	1125.43	212.21	1151.77	1.83862	0.977134	0.184248
novel_circ_0002807	343.404	0	127.326	343.404	1e-07	127.326	156.91	2.18854	6.37308e-10	0.811459
novel_circ_0002808	0	82.3485	0	1e-07	82.3485	1e-07	27.4495	3.64306e-09	3	3.64306e-09
novel_circ_0002814	0	0	0	1e-07	1e-07	1e-07	1e-07	1	1	1
novel_circ_0002815	0	137.247	0	1e-07	137.247	1e-07	45.7491	2.18583e-09	3	2.18583e-09
novel_circ_0002816	0	0	0	1e-07	1e-07	1e-07	1e-07	1	1	1
novel_circ_0002817	0	0	0	1e-07	1e-07	1e-07	1e-07	1	1	1
novel_circ_0002818	0	0	84.884	1e-07	1e-07	84.884	28.2947	3.53424e-09	3.53424e-09	3
novel_circ_0002819	0	0	0	1e-07	1e-07	1e-07	1e-07	1	1	1
novel_circ_0002826	0	0	0	1e-07	1e-07	1e-07	1e-07	1	1	1
novel_circ_0002828	0	0	0	1e-07	1e-07	1e-07	1e-07	1	1	1
novel_circ_0002829	0	0	0	1e-07	1e-07	1e-07	1e-07	1	1	1
novel_circ_0002830	0	164.697	0	1e-07	164.697	1e-07	54.899	1.82153e-09	3	1.82153e-09
novel_circ_0002831	0	247.045	0	1e-07	247.045	1e-07	82.3485	1.21435e-09	3	1.21435e-09
novel_circ_0002833	0	0	0	1e-07	1e-07	1e-07	1e-07	1	1	1
novel_circ_0002834	0	0	0	1e-07	1e-07	1e-07	1e-07	1	1	1
novel_circ_0002835	0	356.843	509.304	1e-07	356.843	509.304	288.716	3.46361e-10	1.23597	1.76403
novel_circ_0002836	0	0	0	1e-07	1e-07	1e-07	1e-07	1	1	1
novel_circ_0002837	0	0	0	1e-07	1e-07	1e-07	1e-07	1	1	1
novel_circ_0002840	0	0	0	1e-07	1e-07	1e-07	1e-07	1	1	1
novel_circ_0002844	0	0	0	1e-07	1e-07	1e-07	1e-07	1	1	1
novel_circ_0002845	228.936	548.99	466.862	228.936	548.99	466.862	414.929	0.551747	1.32309	1.12516
novel_circ_0002846	0	0	0	1e-07	1e-07	1e-07	1e-07	1	1	1
novel_circ_0002847	1259.15	1866.57	636.63	1259.15	1866.57	636.63	1254.11	1.00401	1.48835	0.507633
novel_circ_0002850	0	0	0	1e-07	1e-07	1e-07	1e-07	1	1	1
novel_circ_0002851	0	0	169.768	1e-07	1e-07	169.768	56.5893	1.76712e-09	1.76712e-09	3
novel_circ_0002852	0	0	0	1e-07	1e-07	1e-07	1e-07	1	1	1
novel_circ_0002853	0	164.697	84.884	1e-07	164.697	84.884	83.1936	1.20202e-09	1.97968	1.02032
novel_circ_0002854	0	0	339.536	1e-07	1e-07	339.536	113.179	8.83559e-10	8.83559e-10	3
novel_circ_0002855	0	0	0	1e-07	1e-07	1e-07	1e-07	1	1	1
novel_circ_0002856	343.404	0	297.094	343.404	1e-07	297.094	213.499	1.60845	4.68386e-10	1.39155
novel_circ_0002857	0	54.899	0	1e-07	54.899	1e-07	18.2997	5.46458e-09	3	5.46458e-09
novel_circ_0002859	0	164.697	0	1e-07	164.697	1e-07	54.899	1.82153e-09	3	1.82153e-09
novel_circ_0002863	0	82.3485	0	1e-07	82.3485	1e-07	27.4495	3.64306e-09	3	3.64306e-09
novel_circ_0002865	0	137.247	0	1e-07	137.247	1e-07	45.7491	2.18583e-09	3	2.18583e-09
novel_circ_0002866	400.638	0	254.652	400.638	1e-07	254.652	218.43	1.83417	4.57813e-10	1.16583
novel_circ_0002867	0	0	0	1e-07	1e-07	1e-07	1e-07	1	1	1
novel_circ_0002869	171.702	0	0	171.702	1e-07	1e-07	57.234	3	1.74721e-09	1.74721e-09
novel_circ_0002870	171.702	0	0	171.702	1e-07	1e-07	57.234	3	1.74721e-09	1.74721e-09
novel_circ_0002875	0	0	0	1e-07	1e-07	1e-07	1e-07	1	1	1
novel_circ_0002877	0	0	0	1e-07	1e-07	1e-07	1e-07	1	1	1
novel_circ_0002878	0	0	84.884	1e-07	1e-07	84.884	28.2947	3.53424e-09	3.53424e-09	3
novel_circ_0002879	0	0	0	1e-07	1e-07	1e-07	1e-07	1	1	1
novel_circ_0002882	0	0	0	1e-07	1e-07	1e-07	1e-07	1	1	1
novel_circ_0002883	801.276	768.586	636.63	801.276	768.586	636.63	735.497	1.08943	1.04499	0.865578
novel_circ_0002884	0	0	0	1e-07	1e-07	1e-07	1e-07	1	1	1
novel_circ_0002886	0	0	0	1e-07	1e-07	1e-07	1e-07	1	1	1
novel_circ_0002888	0	0	0	1e-07	1e-07	1e-07	1e-07	1	1	1
novel_circ_0002891	0	0	0	1e-07	1e-07	1e-07	1e-07	1	1	1
novel_circ_0002893	0	0	0	1e-07	1e-07	1e-07	1e-07	1	1	1
novel_circ_0002894	0	247.045	0	1e-07	247.045	1e-07	82.3485	1.21435e-09	3	1.21435e-09
novel_circ_0002898	0	0	0	1e-07	1e-07	1e-07	1e-07	1	1	1
novel_circ_0002899	0	0	0	1e-07	1e-07	1e-07	1e-07	1	1	1
novel_circ_0002901	0	0	0	1e-07	1e-07	1e-07	1e-07	1	1	1
novel_circ_0002902	0	0	0	1e-07	1e-07	1e-07	1e-07	1	1	1
novel_circ_0002903	228.936	137.247	0	228.936	137.247	1e-07	122.061	1.87558	1.12442	8.19262e-10
novel_circ_0002904	114.468	0	84.884	114.468	1e-07	84.884	66.4506	1.7226	1.50488e-09	1.2774
novel_circ_0002906	400.638	631.338	424.42	400.638	631.338	424.42	485.465	0.825266	1.30048	0.874254
novel_circ_0002907	0	82.3485	0	1e-07	82.3485	1e-07	27.4495	3.64306e-09	3	3.64306e-09
novel_circ_0002911	0	0	84.884	1e-07	1e-07	84.884	28.2947	3.53424e-09	3.53424e-09	3
novel_circ_0002912	0	109.798	0	1e-07	109.798	1e-07	36.5993	2.73229e-09	3	2.73229e-09
novel_circ_0002913	0	0	0	1e-07	1e-07	1e-07	1e-07	1	1	1
novel_circ_0002914	0	0	0	1e-07	1e-07	1e-07	1e-07	1	1	1
novel_circ_0002916	0	82.3485	0	1e-07	82.3485	1e-07	27.4495	3.64306e-09	3	3.64306e-09
novel_circ_0002918	0	0	0	1e-07	1e-07	1e-07	1e-07	1	1	1
novel_circ_0002919	286.17	137.247	84.884	286.17	137.247	84.884	169.434	1.68898	0.810036	0.500986
novel_circ_0002920	0	219.596	169.768	1e-07	219.596	169.768	129.788	7.70488e-10	1.69196	1.30804
novel_circ_0002922	0	356.843	0	1e-07	356.843	1e-07	118.948	8.40705e-10	3	8.40705e-10
novel_circ_0002923	0	0	0	1e-07	1e-07	1e-07	1e-07	1	1	1
novel_circ_0002924	0	54.899	84.884	1e-07	54.899	84.884	46.5943	2.14618e-09	1.17823	1.82177
novel_circ_0002927	0	0	0	1e-07	1e-07	1e-07	1e-07	1	1	1
novel_circ_0002928	0	0	0	1e-07	1e-07	1e-07	1e-07	1	1	1
novel_circ_0002933	0	0	0	1e-07	1e-07	1e-07	1e-07	1	1	1
novel_circ_0002939	0	54.899	0	1e-07	54.899	1e-07	18.2997	5.46458e-09	3	5.46458e-09
novel_circ_0002940	0	109.798	0	1e-07	109.798	1e-07	36.5993	2.73229e-09	3	2.73229e-09
novel_circ_0002941	0	0	0	1e-07	1e-07	1e-07	1e-07	1	1	1
novel_circ_0002943	0	54.899	339.536	1e-07	54.899	339.536	131.478	7.60582e-10	0.417552	2.58245
novel_circ_0002945	114.468	0	84.884	114.468	1e-07	84.884	66.4506	1.7226	1.50488e-09	1.2774
novel_circ_0002946	0	192.146	0	1e-07	192.146	1e-07	64.0488	1.56131e-09	3	1.56131e-09
novel_circ_0002947	171.702	439.192	891.282	171.702	439.192	891.282	500.725	0.342907	0.877112	1.77998
novel_circ_0002948	0	0	127.326	1e-07	1e-07	127.326	42.442	2.35616e-09	2.35616e-09	3
novel_circ_0002951	0	0	0	1e-07	1e-07	1e-07	1e-07	1	1	1
novel_circ_0002953	0	82.3485	0	1e-07	82.3485	1e-07	27.4495	3.64306e-09	3	3.64306e-09
novel_circ_0002955	0	0	0	1e-07	1e-07	1e-07	1e-07	1	1	1
novel_circ_0002959	0	0	0	1e-07	1e-07	1e-07	1e-07	1	1	1
novel_circ_0002960	0	0	0	1e-07	1e-07	1e-07	1e-07	1	1	1
novel_circ_0002961	0	0	0	1e-07	1e-07	1e-07	1e-07	1	1	1
novel_circ_0002963	400.638	54.899	0	400.638	54.899	1e-07	151.846	2.63846	0.361545	6.58564e-10
novel_circ_0002964	0	0	0	1e-07	1e-07	1e-07	1e-07	1	1	1
novel_circ_0002965	0	0	127.326	1e-07	1e-07	127.326	42.442	2.35616e-09	2.35616e-09	3
novel_circ_0002969	0	192.146	0	1e-07	192.146	1e-07	64.0488	1.56131e-09	3	1.56131e-09
novel_circ_0002971	0	0	0	1e-07	1e-07	1e-07	1e-07	1	1	1
novel_circ_0002972	1373.62	1235.23	2291.87	1373.62	1235.23	2291.87	1633.57	0.840867	0.756152	1.40298
novel_circ_0002973	0	0	0	1e-07	1e-07	1e-07	1e-07	1	1	1
novel_circ_0002974	0	0	0	1e-07	1e-07	1e-07	1e-07	1	1	1
novel_circ_0002975	0	274.495	212.21	1e-07	274.495	212.21	162.235	6.1639e-10	1.69196	1.30804
novel_circ_0002976	0	0	0	1e-07	1e-07	1e-07	1e-07	1	1	1
novel_circ_0002977	0	109.798	339.536	1e-07	109.798	339.536	149.778	6.67655e-10	0.733072	2.26693
novel_circ_0002979	0	192.146	0	1e-07	192.146	1e-07	64.0488	1.56131e-09	3	1.56131e-09
novel_circ_0002980	0	0	0	1e-07	1e-07	1e-07	1e-07	1	1	1
novel_circ_0002981	0	0	0	1e-07	1e-07	1e-07	1e-07	1	1	1
novel_circ_0002982	228.936	0	0	228.936	1e-07	1e-07	76.312	3	1.31041e-09	1.31041e-09
novel_circ_0002985	0	54.899	0	1e-07	54.899	1e-07	18.2997	5.46458e-09	3	5.46458e-09
novel_circ_0002986	0	0	0	1e-07	1e-07	1e-07	1e-07	1	1	1
novel_circ_0002988	0	0	0	1e-07	1e-07	1e-07	1e-07	1	1	1
novel_circ_0002990	0	0	0	1e-07	1e-07	1e-07	1e-07	1	1	1
novel_circ_0002991	114.468	0	0	114.468	1e-07	1e-07	38.156	3	2.62082e-09	2.62082e-09
novel_circ_0002992	457.872	164.697	636.63	457.872	164.697	636.63	419.733	1.09087	0.392385	1.51675
novel_circ_0002996	0	0	0	1e-07	1e-07	1e-07	1e-07	1	1	1
novel_circ_0002998	0	0	0	1e-07	1e-07	1e-07	1e-07	1	1	1
novel_circ_0002999	228.936	0	0	228.936	1e-07	1e-07	76.312	3	1.31041e-09	1.31041e-09
novel_circ_0003000	0	0	0	1e-07	1e-07	1e-07	1e-07	1	1	1
novel_circ_0003002	0	0	0	1e-07	1e-07	1e-07	1e-07	1	1	1
novel_circ_0003003	114.468	164.697	127.326	114.468	164.697	127.326	135.497	0.844801	1.2155	0.939696
novel_circ_0003004	0	0	0	1e-07	1e-07	1e-07	1e-07	1	1	1
novel_circ_0003005	0	0	0	1e-07	1e-07	1e-07	1e-07	1	1	1
novel_circ_0003006	0	54.899	0	1e-07	54.899	1e-07	18.2997	5.46458e-09	3	5.46458e-09
novel_circ_0003007	0	0	127.326	1e-07	1e-07	127.326	42.442	2.35616e-09	2.35616e-09	3
novel_circ_0003008	0	137.247	84.884	1e-07	137.247	84.884	74.0438	1.35055e-09	1.8536	1.1464
novel_circ_0003009	114.468	0	0	114.468	1e-07	1e-07	38.156	3	2.62082e-09	2.62082e-09
novel_circ_0003010	0	0	0	1e-07	1e-07	1e-07	1e-07	1	1	1
novel_circ_0003011	0	109.798	254.652	1e-07	109.798	254.652	121.483	8.23159e-10	0.903811	2.09619
novel_circ_0003012	0	0	0	1e-07	1e-07	1e-07	1e-07	1	1	1
novel_circ_0003014	0	0	0	1e-07	1e-07	1e-07	1e-07	1	1	1
novel_circ_0003015	0	0	0	1e-07	1e-07	1e-07	1e-07	1	1	1
novel_circ_0003016	0	0	0	1e-07	1e-07	1e-07	1e-07	1	1	1
novel_circ_0003019	0	0	84.884	1e-07	1e-07	84.884	28.2947	3.53424e-09	3.53424e-09	3
novel_circ_0003020	114.468	54.899	0	114.468	54.899	1e-07	56.4557	2.02757	0.972427	1.7713e-09
novel_circ_0003021	0	0	127.326	1e-07	1e-07	127.326	42.442	2.35616e-09	2.35616e-09	3
novel_circ_0003023	400.638	164.697	0	400.638	164.697	1e-07	188.445	2.12602	0.873979	5.30659e-10
novel_circ_0003025	0	0	0	1e-07	1e-07	1e-07	1e-07	1	1	1
novel_circ_0003026	0	0	0	1e-07	1e-07	1e-07	1e-07	1	1	1
novel_circ_0003028	0	82.3485	0	1e-07	82.3485	1e-07	27.4495	3.64306e-09	3	3.64306e-09
novel_circ_0003029	0	0	0	1e-07	1e-07	1e-07	1e-07	1	1	1
novel_circ_0003030	0	0	0	1e-07	1e-07	1e-07	1e-07	1	1	1
novel_circ_0003031	0	0	0	1e-07	1e-07	1e-07	1e-07	1	1	1
novel_circ_0003032	0	0	0	1e-07	1e-07	1e-07	1e-07	1	1	1
novel_circ_0003035	171.702	109.798	169.768	171.702	109.798	169.768	150.423	1.14146	0.72993	1.12861
novel_circ_0003036	0	0	127.326	1e-07	1e-07	127.326	42.442	2.35616e-09	2.35616e-09	3
novel_circ_0003037	572.34	713.687	594.188	572.34	713.687	594.188	626.738	0.913204	1.13873	0.948064
novel_circ_0003039	0	0	84.884	1e-07	1e-07	84.884	28.2947	3.53424e-09	3.53424e-09	3
novel_circ_0003040	0	192.146	0	1e-07	192.146	1e-07	64.0488	1.56131e-09	3	1.56131e-09
novel_circ_0003041	0	301.944	0	1e-07	301.944	1e-07	100.648	9.93561e-10	3	9.93561e-10
novel_circ_0003043	171.702	0	127.326	171.702	1e-07	127.326	99.676	1.7226	1.00325e-09	1.2774
novel_circ_0003045	0	109.798	0	1e-07	109.798	1e-07	36.5993	2.73229e-09	3	2.73229e-09
novel_circ_0003047	0	0	0	1e-07	1e-07	1e-07	1e-07	1	1	1
novel_circ_0003048	0	384.293	0	1e-07	384.293	1e-07	128.098	7.80655e-10	3	7.80655e-10
novel_circ_0003049	0	0	0	1e-07	1e-07	1e-07	1e-07	1	1	1
novel_circ_0003050	0	164.697	0	1e-07	164.697	1e-07	54.899	1.82153e-09	3	1.82153e-09
novel_circ_0003051	0	0	127.326	1e-07	1e-07	127.326	42.442	2.35616e-09	2.35616e-09	3
novel_circ_0003052	0	0	0	1e-07	1e-07	1e-07	1e-07	1	1	1
novel_circ_0003056	0	0	0	1e-07	1e-07	1e-07	1e-07	1	1	1
novel_circ_0003058	0	0	0	1e-07	1e-07	1e-07	1e-07	1	1	1
novel_circ_0003060	0	0	0	1e-07	1e-07	1e-07	1e-07	1	1	1
novel_circ_0003062	0	0	0	1e-07	1e-07	1e-07	1e-07	1	1	1
novel_circ_0003063	0	0	0	1e-07	1e-07	1e-07	1e-07	1	1	1
novel_circ_0003065	0	0	0	1e-07	1e-07	1e-07	1e-07	1	1	1
novel_circ_0003066	114.468	0	381.978	114.468	1e-07	381.978	165.482	0.691725	6.04296e-10	2.30828
novel_circ_0003067	0	0	0	1e-07	1e-07	1e-07	1e-07	1	1	1
novel_circ_0003068	972.978	1235.23	1230.82	972.978	1235.23	1230.82	1146.34	0.848768	1.07754	1.07369
novel_circ_0003069	0	82.3485	0	1e-07	82.3485	1e-07	27.4495	3.64306e-09	3	3.64306e-09
novel_circ_0003070	0	0	297.094	1e-07	1e-07	297.094	99.0313	1.00978e-09	1.00978e-09	3
novel_circ_0003071	0	54.899	0	1e-07	54.899	1e-07	18.2997	5.46458e-09	3	5.46458e-09
novel_circ_0003072	228.936	164.697	0	228.936	164.697	1e-07	131.211	1.74479	1.25521	7.62131e-10
novel_circ_0003073	0	0	0	1e-07	1e-07	1e-07	1e-07	1	1	1
novel_circ_0003074	343.404	0	0	343.404	1e-07	1e-07	114.468	3	8.73607e-10	8.73607e-10
novel_circ_0003075	286.17	0	0	286.17	1e-07	1e-07	95.39	3	1.04833e-09	1.04833e-09
novel_circ_0003076	0	0	0	1e-07	1e-07	1e-07	1e-07	1	1	1
novel_circ_0003077	0	0	0	1e-07	1e-07	1e-07	1e-07	1	1	1
novel_circ_0003080	0	0	0	1e-07	1e-07	1e-07	1e-07	1	1	1
novel_circ_0003081	0	0	0	1e-07	1e-07	1e-07	1e-07	1	1	1
novel_circ_0003082	0	0	0	1e-07	1e-07	1e-07	1e-07	1	1	1
novel_circ_0003085	0	0	0	1e-07	1e-07	1e-07	1e-07	1	1	1
novel_circ_0003087	0	0	212.21	1e-07	1e-07	212.21	70.7366	1.41369e-09	1.41369e-09	3
novel_circ_0003088	0	137.247	0	1e-07	137.247	1e-07	45.7491	2.18583e-09	3	2.18583e-09
novel_circ_0003090	228.936	109.798	127.326	228.936	109.798	127.326	155.353	1.47365	0.706763	0.81959
novel_circ_0003092	2575.53	4968.36	3692.45	2575.53	4968.36	3692.45	3745.45	0.687643	1.32651	0.985851
novel_circ_0003093	0	109.798	0	1e-07	109.798	1e-07	36.5993	2.73229e-09	3	2.73229e-09
novel_circ_0003094	0	0	0	1e-07	1e-07	1e-07	1e-07	1	1	1
novel_circ_0003095	114.468	0	127.326	114.468	1e-07	127.326	80.598	1.42023	1.24073e-09	1.57977
novel_circ_0003096	0	0	0	1e-07	1e-07	1e-07	1e-07	1	1	1
novel_circ_0003101	0	0	0	1e-07	1e-07	1e-07	1e-07	1	1	1
novel_circ_0003102	0	0	0	1e-07	1e-07	1e-07	1e-07	1	1	1
novel_circ_0003103	0	82.3485	0	1e-07	82.3485	1e-07	27.4495	3.64306e-09	3	3.64306e-09
novel_circ_0003105	0	0	0	1e-07	1e-07	1e-07	1e-07	1	1	1
novel_circ_0003107	0	0	0	1e-07	1e-07	1e-07	1e-07	1	1	1
novel_circ_0003109	0	109.798	0	1e-07	109.798	1e-07	36.5993	2.73229e-09	3	2.73229e-09
novel_circ_0003111	0	0	0	1e-07	1e-07	1e-07	1e-07	1	1	1
novel_circ_0003114	0	0	0	1e-07	1e-07	1e-07	1e-07	1	1	1
novel_circ_0003115	0	0	0	1e-07	1e-07	1e-07	1e-07	1	1	1
novel_circ_0003116	0	548.99	933.724	1e-07	548.99	933.724	494.238	2.02332e-10	1.11078	1.88922
novel_circ_0003118	0	0	0	1e-07	1e-07	1e-07	1e-07	1	1	1
novel_circ_0003119	0	0	0	1e-07	1e-07	1e-07	1e-07	1	1	1
novel_circ_0003121	0	0	0	1e-07	1e-07	1e-07	1e-07	1	1	1
novel_circ_0003122	0	0	0	1e-07	1e-07	1e-07	1e-07	1	1	1
novel_circ_0003125	0	0	0	1e-07	1e-07	1e-07	1e-07	1	1	1
novel_circ_0003127	0	0	0	1e-07	1e-07	1e-07	1e-07	1	1	1
novel_circ_0003128	0	0	0	1e-07	1e-07	1e-07	1e-07	1	1	1
novel_circ_0003130	0	54.899	0	1e-07	54.899	1e-07	18.2997	5.46458e-09	3	5.46458e-09
novel_circ_0003131	0	0	0	1e-07	1e-07	1e-07	1e-07	1	1	1
novel_circ_0003133	0	0	0	1e-07	1e-07	1e-07	1e-07	1	1	1
novel_circ_0003136	0	109.798	0	1e-07	109.798	1e-07	36.5993	2.73229e-09	3	2.73229e-09
novel_circ_0003138	0	0	0	1e-07	1e-07	1e-07	1e-07	1	1	1
novel_circ_0003140	114.468	109.798	0	114.468	109.798	1e-07	74.7553	1.53124	1.46876	1.3377e-09
novel_circ_0003143	0	0	0	1e-07	1e-07	1e-07	1e-07	1	1	1
novel_circ_0003148	0	0	0	1e-07	1e-07	1e-07	1e-07	1	1	1
novel_circ_0003149	0	137.247	0	1e-07	137.247	1e-07	45.7491	2.18583e-09	3	2.18583e-09
novel_circ_0003152	286.17	247.045	636.63	286.17	247.045	636.63	389.948	0.733866	0.633534	1.6326
novel_circ_0003153	0	54.899	169.768	1e-07	54.899	169.768	74.889	1.33531e-09	0.733072	2.26693
novel_circ_0003156	0	0	0	1e-07	1e-07	1e-07	1e-07	1	1	1
novel_circ_0003158	0	0	0	1e-07	1e-07	1e-07	1e-07	1	1	1
novel_circ_0003159	286.17	164.697	0	286.17	164.697	1e-07	150.289	1.90413	1.09587	6.65385e-10
novel_circ_0003160	686.808	905.833	1188.38	686.808	905.833	1188.38	927.006	0.740889	0.97716	1.28195
novel_circ_0003161	0	0	0	1e-07	1e-07	1e-07	1e-07	1	1	1
novel_circ_0003162	515.106	301.944	254.652	515.106	301.944	254.652	357.234	1.44193	0.845228	0.712843
novel_circ_0003163	0	137.247	0	1e-07	137.247	1e-07	45.7491	2.18583e-09	3	2.18583e-09
novel_circ_0003164	286.17	713.687	254.652	286.17	713.687	254.652	418.17	0.68434	1.70669	0.608968
novel_circ_0003166	0	0	0	1e-07	1e-07	1e-07	1e-07	1	1	1
novel_circ_0003167	801.276	1537.17	721.514	801.276	1537.17	721.514	1019.99	0.785575	1.50705	0.707375
novel_circ_0003168	0	0	169.768	1e-07	1e-07	169.768	56.5893	1.76712e-09	1.76712e-09	3
novel_circ_0003172	0	0	0	1e-07	1e-07	1e-07	1e-07	1	1	1
novel_circ_0003173	0	82.3485	0	1e-07	82.3485	1e-07	27.4495	3.64306e-09	3	3.64306e-09
novel_circ_0003175	228.936	1317.58	933.724	228.936	1317.58	933.724	826.745	0.276912	1.59369	1.1294
novel_circ_0003176	228.936	0	0	228.936	1e-07	1e-07	76.312	3	1.31041e-09	1.31041e-09
novel_circ_0003178	0	0	0	1e-07	1e-07	1e-07	1e-07	1	1	1
novel_circ_0003179	0	0	0	1e-07	1e-07	1e-07	1e-07	1	1	1
novel_circ_0003183	0	82.3485	127.326	1e-07	82.3485	127.326	69.8915	1.43079e-09	1.17823	1.82177
novel_circ_0003184	0	54.899	127.326	1e-07	54.899	127.326	60.7416	1.64632e-09	0.903811	2.09619
novel_circ_0003185	0	0	0	1e-07	1e-07	1e-07	1e-07	1	1	1
novel_circ_0003188	0	0	0	1e-07	1e-07	1e-07	1e-07	1	1	1
novel_circ_0003190	0	1070.53	1273.26	1e-07	1070.53	1273.26	781.263	1.27998e-10	1.37026	1.62974
novel_circ_0003192	0	0	0	1e-07	1e-07	1e-07	1e-07	1	1	1
novel_circ_0003195	0	0	0	1e-07	1e-07	1e-07	1e-07	1	1	1
novel_circ_0003196	0	0	0	1e-07	1e-07	1e-07	1e-07	1	1	1
novel_circ_0003197	0	0	0	1e-07	1e-07	1e-07	1e-07	1	1	1
novel_circ_0003199	0	0	0	1e-07	1e-07	1e-07	1e-07	1	1	1
novel_circ_0003204	0	247.045	127.326	1e-07	247.045	127.326	124.79	8.01343e-10	1.97968	1.02032
novel_circ_0003205	0	54.899	0	1e-07	54.899	1e-07	18.2997	5.46458e-09	3	5.46458e-09
novel_circ_0003206	114.468	82.3485	0	114.468	82.3485	1e-07	65.6055	1.74479	1.25521	1.52426e-09
novel_circ_0003207	0	0	0	1e-07	1e-07	1e-07	1e-07	1	1	1
novel_circ_0003208	0	109.798	0	1e-07	109.798	1e-07	36.5993	2.73229e-09	3	2.73229e-09
novel_circ_0003209	0	0	0	1e-07	1e-07	1e-07	1e-07	1	1	1
novel_circ_0003210	0	54.899	0	1e-07	54.899	1e-07	18.2997	5.46458e-09	3	5.46458e-09
novel_circ_0003211	0	0	0	1e-07	1e-07	1e-07	1e-07	1	1	1
novel_circ_0003212	0	0	0	1e-07	1e-07	1e-07	1e-07	1	1	1
novel_circ_0003213	0	0	169.768	1e-07	1e-07	169.768	56.5893	1.76712e-09	1.76712e-09	3
novel_circ_0003216	0	0	0	1e-07	1e-07	1e-07	1e-07	1	1	1
novel_circ_0003217	0	0	0	1e-07	1e-07	1e-07	1e-07	1	1	1
novel_circ_0003218	0	0	0	1e-07	1e-07	1e-07	1e-07	1	1	1
novel_circ_0003220	0	0	0	1e-07	1e-07	1e-07	1e-07	1	1	1
novel_circ_0003222	1201.91	2141.06	1103.49	1201.91	2141.06	1103.49	1482.16	0.810923	1.44456	0.744518
novel_circ_0003223	0	82.3485	254.652	1e-07	82.3485	254.652	112.333	8.90207e-10	0.733072	2.26693
novel_circ_0003225	0	0	0	1e-07	1e-07	1e-07	1e-07	1	1	1
novel_circ_0003227	0	54.899	0	1e-07	54.899	1e-07	18.2997	5.46458e-09	3	5.46458e-09
novel_circ_0003228	0	0	0	1e-07	1e-07	1e-07	1e-07	1	1	1
novel_circ_0003229	0	164.697	0	1e-07	164.697	1e-07	54.899	1.82153e-09	3	1.82153e-09
novel_circ_0003231	0	0	0	1e-07	1e-07	1e-07	1e-07	1	1	1
novel_circ_0003232	0	54.899	254.652	1e-07	54.899	254.652	103.184	9.69146e-10	0.532051	2.46795
novel_circ_0003233	0	0	0	1e-07	1e-07	1e-07	1e-07	1	1	1
novel_circ_0003235	0	0	0	1e-07	1e-07	1e-07	1e-07	1	1	1
novel_circ_0003237	629.574	850.934	0	629.574	850.934	1e-07	493.503	1.27573	1.72427	2.02633e-10
novel_circ_0003238	0	54.899	339.536	1e-07	54.899	339.536	131.478	7.60582e-10	0.417552	2.58245
novel_circ_0003239	0	219.596	339.536	1e-07	219.596	339.536	186.377	5.36546e-10	1.17823	1.82177
novel_circ_0003240	0	192.146	0	1e-07	192.146	1e-07	64.0488	1.56131e-09	3	1.56131e-09
novel_circ_0003242	0	0	0	1e-07	1e-07	1e-07	1e-07	1	1	1
novel_circ_0003253	0	0	0	1e-07	1e-07	1e-07	1e-07	1	1	1
novel_circ_0003256	2918.93	3788.03	2249.43	2918.93	3788.03	2249.43	2985.46	0.977716	1.26882	0.753459
novel_circ_0003260	171.702	329.394	212.21	171.702	329.394	212.21	237.769	0.722139	1.38535	0.892506
novel_circ_0003263	0	0	0	1e-07	1e-07	1e-07	1e-07	1	1	1
novel_circ_0003267	0	247.045	127.326	1e-07	247.045	127.326	124.79	8.01343e-10	1.97968	1.02032
novel_circ_0003269	0	82.3485	84.884	1e-07	82.3485	84.884	55.7441	1.79391e-09	1.47726	1.52274
novel_circ_0003271	0	0	0	1e-07	1e-07	1e-07	1e-07	1	1	1
novel_circ_0003273	0	0	0	1e-07	1e-07	1e-07	1e-07	1	1	1
novel_circ_0003274	286.17	1152.88	976.166	286.17	1152.88	976.166	805.071	0.355459	1.43202	1.21252
novel_circ_0003275	0	0	0	1e-07	1e-07	1e-07	1e-07	1	1	1
novel_circ_0003276	0	0	0	1e-07	1e-07	1e-07	1e-07	1	1	1
novel_circ_0003277	171.702	301.944	466.862	171.702	301.944	466.862	313.503	0.547689	0.963132	1.48918
novel_circ_0003278	0	0	0	1e-07	1e-07	1e-07	1e-07	1	1	1
novel_circ_0003279	0	0	0	1e-07	1e-07	1e-07	1e-07	1	1	1
novel_circ_0003280	0	0	0	1e-07	1e-07	1e-07	1e-07	1	1	1
novel_circ_0003281	0	0	0	1e-07	1e-07	1e-07	1e-07	1	1	1
novel_circ_0003285	0	0	0	1e-07	1e-07	1e-07	1e-07	1	1	1
novel_circ_0003286	0	82.3485	0	1e-07	82.3485	1e-07	27.4495	3.64306e-09	3	3.64306e-09
novel_circ_0003290	0	0	0	1e-07	1e-07	1e-07	1e-07	1	1	1
novel_circ_0003292	0	0	0	1e-07	1e-07	1e-07	1e-07	1	1	1
novel_circ_0003294	0	137.247	0	1e-07	137.247	1e-07	45.7491	2.18583e-09	3	2.18583e-09
novel_circ_0003295	0	109.798	169.768	1e-07	109.798	169.768	93.1886	1.07309e-09	1.17823	1.82177
novel_circ_0003296	114.468	0	127.326	114.468	1e-07	127.326	80.598	1.42023	1.24073e-09	1.57977
novel_circ_0003297	0	0	0	1e-07	1e-07	1e-07	1e-07	1	1	1
novel_circ_0003298	5780.63	5956.54	3734.89	5780.63	5956.54	3734.89	5157.36	1.12085	1.15496	0.724188
novel_circ_0003300	0	0	0	1e-07	1e-07	1e-07	1e-07	1	1	1
novel_circ_0003301	0	0	0	1e-07	1e-07	1e-07	1e-07	1	1	1
novel_circ_0003303	0	0	381.978	1e-07	1e-07	381.978	127.326	7.85386e-10	7.85386e-10	3
novel_circ_0003305	0	0	0	1e-07	1e-07	1e-07	1e-07	1	1	1
novel_circ_0003306	0	0	0	1e-07	1e-07	1e-07	1e-07	1	1	1
novel_circ_0003307	0	0	0	1e-07	1e-07	1e-07	1e-07	1	1	1
novel_circ_0003308	0	164.697	169.768	1e-07	164.697	169.768	111.488	8.96955e-10	1.47726	1.52274
novel_circ_0003310	0	0	0	1e-07	1e-07	1e-07	1e-07	1	1	1
novel_circ_0003311	0	54.899	0	1e-07	54.899	1e-07	18.2997	5.46458e-09	3	5.46458e-09
novel_circ_0003312	0	0	0	1e-07	1e-07	1e-07	1e-07	1	1	1
novel_circ_0003313	171.702	0	297.094	171.702	1e-07	297.094	156.265	1.09879	6.39937e-10	1.90121
novel_circ_0003315	0	0	0	1e-07	1e-07	1e-07	1e-07	1	1	1
novel_circ_0003318	400.638	164.697	169.768	400.638	164.697	169.768	245.034	1.63503	0.672138	0.692833
novel_circ_0003319	0	82.3485	0	1e-07	82.3485	1e-07	27.4495	3.64306e-09	3	3.64306e-09
novel_circ_0003320	0	0	0	1e-07	1e-07	1e-07	1e-07	1	1	1
novel_circ_0003321	0	0	339.536	1e-07	1e-07	339.536	113.179	8.83559e-10	8.83559e-10	3
novel_circ_0003323	114.468	0	0	114.468	1e-07	1e-07	38.156	3	2.62082e-09	2.62082e-09
novel_circ_0003324	0	164.697	0	1e-07	164.697	1e-07	54.899	1.82153e-09	3	1.82153e-09
novel_circ_0003325	0	0	0	1e-07	1e-07	1e-07	1e-07	1	1	1
novel_circ_0003327	0	109.798	0	1e-07	109.798	1e-07	36.5993	2.73229e-09	3	2.73229e-09
novel_circ_0003329	0	82.3485	127.326	1e-07	82.3485	127.326	69.8915	1.43079e-09	1.17823	1.82177
novel_circ_0003330	0	0	0	1e-07	1e-07	1e-07	1e-07	1	1	1
novel_circ_0003331	0	0	0	1e-07	1e-07	1e-07	1e-07	1	1	1
novel_circ_0003332	0	54.899	0	1e-07	54.899	1e-07	18.2997	5.46458e-09	3	5.46458e-09
novel_circ_0003333	0	0	0	1e-07	1e-07	1e-07	1e-07	1	1	1
novel_circ_0003334	0	0	0	1e-07	1e-07	1e-07	1e-07	1	1	1
novel_circ_0003335	0	0	0	1e-07	1e-07	1e-07	1e-07	1	1	1
novel_circ_0003337	0	109.798	0	1e-07	109.798	1e-07	36.5993	2.73229e-09	3	2.73229e-09
novel_circ_0003338	0	0	0	1e-07	1e-07	1e-07	1e-07	1	1	1
novel_circ_0003339	0	54.899	84.884	1e-07	54.899	84.884	46.5943	2.14618e-09	1.17823	1.82177
novel_circ_0003340	114.468	82.3485	127.326	114.468	82.3485	127.326	108.047	1.05942	0.762151	1.17843
novel_circ_0003342	0	0	0	1e-07	1e-07	1e-07	1e-07	1	1	1
novel_circ_0003343	0	247.045	0	1e-07	247.045	1e-07	82.3485	1.21435e-09	3	1.21435e-09
novel_circ_0003344	0	0	0	1e-07	1e-07	1e-07	1e-07	1	1	1
novel_circ_0003345	0	54.899	0	1e-07	54.899	1e-07	18.2997	5.46458e-09	3	5.46458e-09
novel_circ_0003346	400.638	713.687	127.326	400.638	713.687	127.326	413.884	0.967997	1.72437	0.307637
novel_circ_0003347	0	0	0	1e-07	1e-07	1e-07	1e-07	1	1	1
novel_circ_0003349	0	0	0	1e-07	1e-07	1e-07	1e-07	1	1	1
novel_circ_0003350	171.702	0	127.326	171.702	1e-07	127.326	99.676	1.7226	1.00325e-09	1.2774
novel_circ_0003353	228.936	329.394	0	228.936	329.394	1e-07	186.11	1.23011	1.76989	5.37317e-10
novel_circ_0003354	171.702	0	0	171.702	1e-07	1e-07	57.234	3	1.74721e-09	1.74721e-09
novel_circ_0003355	0	109.798	0	1e-07	109.798	1e-07	36.5993	2.73229e-09	3	2.73229e-09
novel_circ_0003358	0	0	0	1e-07	1e-07	1e-07	1e-07	1	1	1
novel_circ_0003359	0	0	0	1e-07	1e-07	1e-07	1e-07	1	1	1
novel_circ_0003360	0	0	0	1e-07	1e-07	1e-07	1e-07	1	1	1
novel_circ_0003362	228.936	164.697	0	228.936	164.697	1e-07	131.211	1.74479	1.25521	7.62131e-10
novel_circ_0003366	0	0	0	1e-07	1e-07	1e-07	1e-07	1	1	1
novel_circ_0003367	0	329.394	212.21	1e-07	329.394	212.21	180.535	5.5391e-10	1.82455	1.17545
novel_circ_0003368	0	0	0	1e-07	1e-07	1e-07	1e-07	1	1	1
novel_circ_0003369	0	54.899	0	1e-07	54.899	1e-07	18.2997	5.46458e-09	3	5.46458e-09
novel_circ_0003370	0	0	0	1e-07	1e-07	1e-07	1e-07	1	1	1
novel_circ_0003371	0	0	0	1e-07	1e-07	1e-07	1e-07	1	1	1
novel_circ_0003372	0	0	84.884	1e-07	1e-07	84.884	28.2947	3.53424e-09	3.53424e-09	3
novel_circ_0003373	0	0	0	1e-07	1e-07	1e-07	1e-07	1	1	1
novel_circ_0003375	0	0	297.094	1e-07	1e-07	297.094	99.0313	1.00978e-09	1.00978e-09	3
novel_circ_0003376	171.702	0	0	171.702	1e-07	1e-07	57.234	3	1.74721e-09	1.74721e-09
novel_circ_0003377	0	0	0	1e-07	1e-07	1e-07	1e-07	1	1	1
novel_circ_0003379	0	0	0	1e-07	1e-07	1e-07	1e-07	1	1	1
novel_circ_0003380	0	0	0	1e-07	1e-07	1e-07	1e-07	1	1	1
novel_circ_0003382	0	0	0	1e-07	1e-07	1e-07	1e-07	1	1	1
novel_circ_0003384	0	192.146	297.094	1e-07	192.146	297.094	163.08	6.13196e-10	1.17823	1.82177
novel_circ_0003386	0	0	0	1e-07	1e-07	1e-07	1e-07	1	1	1
novel_circ_0003387	114.468	411.742	466.862	114.468	411.742	466.862	331.024	0.3458	1.24384	1.41036
novel_circ_0003388	515.106	1948.91	1527.91	515.106	1948.91	1527.91	1330.64	0.38711	1.46464	1.14825
novel_circ_0003389	0	823.485	636.63	1e-07	823.485	636.63	486.705	2.05463e-10	1.69196	1.30804
novel_circ_0003392	114.468	0	0	114.468	1e-07	1e-07	38.156	3	2.62082e-09	2.62082e-09
novel_circ_0003393	0	0	0	1e-07	1e-07	1e-07	1e-07	1	1	1
novel_circ_0003394	286.17	439.192	212.21	286.17	439.192	212.21	312.524	0.915674	1.40531	0.67902
novel_circ_0003397	0	82.3485	0	1e-07	82.3485	1e-07	27.4495	3.64306e-09	3	3.64306e-09
[truncated: 4,933 more rows]
