# Supplementary material for: Comprehensive identification and analysis of circRNAs during hickory (Carya cathayensis Sarg.) flower bud differentiation
Source: Front Plant Sci. 2023 Jan 4;13:1000489. doi: 10.3389/fpls.2022.1000489 (PMC9846342; doi:10.3389/fpls.2022.1000489)
Supplement: Supplementary Table 6 — The clusters of circRNAs in female buds. [file Table_6.xlsx]

## Sheet: cluster_01
Cluster	RefTag	relMean_F.00H_b	relMean_F.02H_b	relMean_F.03H_b
1	novel_circ_0000009	1	1	1
1	novel_circ_0000031	1	1	1
1	novel_circ_0000043	1	1	1
1	novel_circ_0000064	1	1	1
1	novel_circ_0000091	1	1	1
1	novel_circ_0000095	1	1	1
1	novel_circ_0000101	1	1	1
1	novel_circ_0000102	1	1	1
1	novel_circ_0000114	1	1	1
1	novel_circ_0000117	1	1	1
1	novel_circ_0000119	1	1	1
1	novel_circ_0000135	1	1	1
1	novel_circ_0000137	1	1	1
1	novel_circ_0000155	1	1	1
1	novel_circ_0000183	1	1	1
1	novel_circ_0000195	1	1	1
1	novel_circ_0000226	1	1	1
1	novel_circ_0000230	1	1	1
1	novel_circ_0000245	1	1	1
1	novel_circ_0000275	1	1	1
1	novel_circ_0000364	1	1	1
1	novel_circ_0000380	1	1	1
1	novel_circ_0000417	1	1	1
1	novel_circ_0000429	1	1	1
1	novel_circ_0000448	1	1	1
1	novel_circ_0000451	1	1	1
1	novel_circ_0000452	1	1	1
1	novel_circ_0000461	1	1	1
1	novel_circ_0000479	1	1	1
1	novel_circ_0000517	1	1	1
1	novel_circ_0000544	1	1	1
1	novel_circ_0000551	1	1	1
1	novel_circ_0000576	1	1	1
1	novel_circ_0000593	1	1	1
1	novel_circ_0000599	1	1	1
1	novel_circ_0000605	1	1	1
1	novel_circ_0000649	1	1	1
1	novel_circ_0000672	1	1	1
1	novel_circ_0000690	1	1	1
1	novel_circ_0000698	1	1	1
1	novel_circ_0000711	1	1	1
1	novel_circ_0000752	1	1	1
1	novel_circ_0000768	1	1	1
1	novel_circ_0000782	1	1	1
1	novel_circ_0000789	1	1	1
1	novel_circ_0000798	1	1	1
1	novel_circ_0000804	1	1	1
1	novel_circ_0000819	1	1	1
1	novel_circ_0000822	1	1	1
1	novel_circ_0000842	1	1	1
1	novel_circ_0000846	1	1	1
1	novel_circ_0000847	1	1	1
1	novel_circ_0000852	1	1	1
1	novel_circ_0000861	1	1	1
1	novel_circ_0000901	1	1	1
1	novel_circ_0000906	1	1	1
1	novel_circ_0000926	1	1	1
1	novel_circ_0000928	1	1	1
1	novel_circ_0000954	1	1	1
1	novel_circ_0000966	1	1	1
1	novel_circ_0000987	1	1	1
1	novel_circ_0000991	1	1	1
1	novel_circ_0000994	1	1	1
1	novel_circ_0001004	1	1	1
1	novel_circ_0001008	1	1	1
1	novel_circ_0001015	1	1	1
1	novel_circ_0001027	1	1	1
1	novel_circ_0001032	1	1	1
1	novel_circ_0001043	1	1	1
1	novel_circ_0001045	1	1	1
1	novel_circ_0001047	1	1	1
1	novel_circ_0001051	1	1	1
1	novel_circ_0001059	1	1	1
1	novel_circ_0001060	1	1	1
1	novel_circ_0001062	1	1	1
1	novel_circ_0001078	1	1	1
1	novel_circ_0001103	1	1	1
1	novel_circ_0001127	1	1	1
1	novel_circ_0001147	1	1	1
1	novel_circ_0001154	1	1	1
1	novel_circ_0001159	1	1	1
1	novel_circ_0001160	1	1	1
1	novel_circ_0001168	1	1	1
1	novel_circ_0001196	1	1	1
1	novel_circ_0001200	1	1	1
1	novel_circ_0001207	1	1	1
1	novel_circ_0001214	1	1	1
1	novel_circ_0001220	1	1	1
1	novel_circ_0001230	1	1	1
1	novel_circ_0001234	1	1	1
1	novel_circ_0001247	1	1	1
1	novel_circ_0001250	1	1	1
1	novel_circ_0001256	1	1	1
1	novel_circ_0001264	1	1	1
1	novel_circ_0001279	1	1	1
1	novel_circ_0001284	1	1	1
1	novel_circ_0001289	1	1	1
1	novel_circ_0001319	1	1	1
1	novel_circ_0001379	1	1	1
1	novel_circ_0001381	1	1	1
1	novel_circ_0001414	1	1	1
1	novel_circ_0001427	1	1	1
1	novel_circ_0001453	1	1	1
1	novel_circ_0001461	1	1	1
1	novel_circ_0001475	1	1	1
1	novel_circ_0001493	1	1	1
1	novel_circ_0001494	1	1	1
1	novel_circ_0001498	1	1	1
1	novel_circ_0001577	1	1	1
1	novel_circ_0001594	1	1	1
1	novel_circ_0001600	1	1	1
1	novel_circ_0001604	1	1	1
1	novel_circ_0001615	1	1	1
1	novel_circ_0001633	1	1	1
1	novel_circ_0001639	1	1	1
1	novel_circ_0001642	1	1	1
1	novel_circ_0001654	1	1	1
1	novel_circ_0001662	1	1	1
1	novel_circ_0001715	1	1	1
1	novel_circ_0001719	1	1	1
1	novel_circ_0001722	1	1	1
1	novel_circ_0001730	1	1	1
1	novel_circ_0001744	1	1	1
1	novel_circ_0001762	1	1	1
1	novel_circ_0001764	1	1	1
1	novel_circ_0001781	1	1	1
1	novel_circ_0001793	1	1	1
1	novel_circ_0001817	1	1	1
1	novel_circ_0001818	1	1	1
1	novel_circ_0001819	1	1	1
1	novel_circ_0001821	1	1	1
1	novel_circ_0001833	1	1	1
1	novel_circ_0001836	1	1	1
1	novel_circ_0001868	1	1	1
1	novel_circ_0001910	1	1	1
1	novel_circ_0001915	1	1	1
1	novel_circ_0001919	1	1	1
1	novel_circ_0001932	1	1	1
1	novel_circ_0001934	1	1	1
1	novel_circ_0001953	1	1	1
1	novel_circ_0001959	1	1	1
1	novel_circ_0001963	1	1	1
1	novel_circ_0001977	1	1	1
1	novel_circ_0002045	1	1	1
1	novel_circ_0002062	1	1	1
1	novel_circ_0002073	1	1	1
1	novel_circ_0002077	1	1	1
1	novel_circ_0002079	1	1	1
1	novel_circ_0002128	1	1	1
1	novel_circ_0002186	1	1	1
1	novel_circ_0002200	1	1	1
1	novel_circ_0002204	1	1	1
1	novel_circ_0002209	1	1	1
1	novel_circ_0002220	1	1	1
1	novel_circ_0002221	1	1	1
1	novel_circ_0002250	1	1	1
1	novel_circ_0002271	1	1	1
1	novel_circ_0002286	1	1	1
1	novel_circ_0002291	1	1	1
1	novel_circ_0002299	1	1	1
1	novel_circ_0002301	1	1	1
1	novel_circ_0002302	1	1	1
1	novel_circ_0002322	1	1	1
1	novel_circ_0002346	1	1	1
1	novel_circ_0002359	1	1	1
1	novel_circ_0002380	1	1	1
1	novel_circ_0002391	1	1	1
1	novel_circ_0002392	1	1	1
1	novel_circ_0002399	1	1	1
1	novel_circ_0002400	1	1	1
1	novel_circ_0002406	1	1	1
1	novel_circ_0002441	1	1	1
1	novel_circ_0002443	1	1	1
1	novel_circ_0002474	1	1	1
1	novel_circ_0002476	1	1	1
1	novel_circ_0002508	1	1	1
1	novel_circ_0002517	1	1	1
1	novel_circ_0002556	1	1	1
1	novel_circ_0002586	1	1	1
1	novel_circ_0002590	1	1	1
1	novel_circ_0002592	1	1	1
1	novel_circ_0002614	1	1	1
1	novel_circ_0002632	1	1	1
1	novel_circ_0002634	1	1	1
1	novel_circ_0002657	1	1	1
1	novel_circ_0002693	1	1	1
1	novel_circ_0002758	1	1	1
1	novel_circ_0002767	1	1	1
1	novel_circ_0002772	1	1	1
1	novel_circ_0002815	1	1	1
1	novel_circ_0002818	1	1	1
1	novel_circ_0002863	1	1	1
1	novel_circ_0002907	1	1	1
1	novel_circ_0002916	1	1	1
1	novel_circ_0002945	1	1	1
1	novel_circ_0002948	1	1	1
1	novel_circ_0002969	1	1	1
1	novel_circ_0002982	1	1	1
1	novel_circ_0003023	1	1	1
1	novel_circ_0003028	1	1	1
1	novel_circ_0003035	1	1	1
1	novel_circ_0003039	1	1	1
1	novel_circ_0003050	1	1	1
1	novel_circ_0003087	1	1	1
1	novel_circ_0003088	1	1	1
1	novel_circ_0003130	1	1	1
1	novel_circ_0003140	1	1	1
1	novel_circ_0003149	1	1	1
1	novel_circ_0003153	1	1	1
1	novel_circ_0003163	1	1	1
1	novel_circ_0003168	1	1	1
1	novel_circ_0003206	1	1	1
1	novel_circ_0003208	1	1	1
1	novel_circ_0003210	1	1	1
1	novel_circ_0003227	1	1	1
1	novel_circ_0003267	1	1	1
1	novel_circ_0003311	1	1	1
1	novel_circ_0003321	1	1	1
1	novel_circ_0003323	1	1	1
1	novel_circ_0003324	1	1	1
1	novel_circ_0003327	1	1	1
1	novel_circ_0003337	1	1	1
1	novel_circ_0003345	1	1	1
1	novel_circ_0003355	1	1	1
1	novel_circ_0003369	1	1	1
1	novel_circ_0003372	1	1	1
1	novel_circ_0003405	1	1	1
1	novel_circ_0003415	1	1	1
1	novel_circ_0003419	1	1	1
1	novel_circ_0003447	1	1	1
1	novel_circ_0003451	1	1	1
1	novel_circ_0003523	1	1	1
1	novel_circ_0003532	1	1	1
1	novel_circ_0003537	1	1	1
1	novel_circ_0003551	1	1	1
1	novel_circ_0003553	1	1	1
1	novel_circ_0003561	1	1	1
1	novel_circ_0003578	1	1	1
1	novel_circ_0003637	1	1	1
1	novel_circ_0003639	1	1	1
1	novel_circ_0003667	1	1	1
1	novel_circ_0003668	1	1	1
1	novel_circ_0003671	1	1	1
1	novel_circ_0003712	1	1	1
1	novel_circ_0003724	1	1	1
1	novel_circ_0003758	1	1	1
1	novel_circ_0003770	1	1	1
1	novel_circ_0003774	1	1	1
1	novel_circ_0003792	1	1	1
1	novel_circ_0003818	1	1	1
1	novel_circ_0003821	1	1	1
1	novel_circ_0003822	1	1	1
1	novel_circ_0003826	1	1	1
1	novel_circ_0003849	1	1	1
1	novel_circ_0003856	1	1	1
1	novel_circ_0003876	1	1	1
1	novel_circ_0003908	1	1	1
1	novel_circ_0003912	1	1	1
1	novel_circ_0003939	1	1	1
1	novel_circ_0003945	1	1	1
1	novel_circ_0003949	1	1	1
1	novel_circ_0003965	1	1	1
1	novel_circ_0003979	1	1	1
1	novel_circ_0004035	1	1	1
1	novel_circ_0004054	1	1	1
1	novel_circ_0004062	1	1	1
1	novel_circ_0004066	1	1	1
1	novel_circ_0004068	1	1	1
1	novel_circ_0004070	1	1	1
1	novel_circ_0004077	1	1	1
1	novel_circ_0004082	1	1	1
1	novel_circ_0004109	1	1	1
1	novel_circ_0004152	1	1	1
1	novel_circ_0004175	1	1	1
1	novel_circ_0004183	1	1	1
1	novel_circ_0004184	1	1	1
1	novel_circ_0004191	1	1	1
1	novel_circ_0004220	1	1	1
1	novel_circ_0004225	1	1	1
1	novel_circ_0004244	1	1	1
1	novel_circ_0004268	1	1	1
1	novel_circ_0004303	1	1	1
1	novel_circ_0004330	1	1	1
1	novel_circ_0004337	1	1	1
1	novel_circ_0004344	1	1	1
1	novel_circ_0004352	1	1	1
1	novel_circ_0004371	1	1	1
1	novel_circ_0004390	1	1	1
1	novel_circ_0004417	1	1	1
1	novel_circ_0004432	1	1	1
1	novel_circ_0004436	1	1	1
1	novel_circ_0004438	1	1	1
1	novel_circ_0004501	1	1	1
1	novel_circ_0004516	1	1	1
1	novel_circ_0004517	1	1	1
1	novel_circ_0004548	1	1	1
1	novel_circ_0004550	1	1	1
1	novel_circ_0004564	1	1	1
1	novel_circ_0004567	1	1	1
1	novel_circ_0004601	1	1	1
1	novel_circ_0004609	1	1	1
1	novel_circ_0004652	1	1	1
1	novel_circ_0004673	1	1	1
1	novel_circ_0004714	1	1	1
1	novel_circ_0004718	1	1	1
1	novel_circ_0004719	1	1	1
1	novel_circ_0004725	1	1	1
1	novel_circ_0004732	1	1	1
1	novel_circ_0004735	1	1	1
1	novel_circ_0004775	1	1	1
1	novel_circ_0004776	1	1	1
1	novel_circ_0004791	1	1	1
1	novel_circ_0004792	1	1	1
1	novel_circ_0004802	1	1	1
1	novel_circ_0004803	1	1	1
1	novel_circ_0004805	1	1	1
1	novel_circ_0004821	1	1	1
1	novel_circ_0004833	1	1	1
1	novel_circ_0004849	1	1	1
1	novel_circ_0004869	1	1	1
1	novel_circ_0004870	1	1	1
1	novel_circ_0004874	1	1	1
1	novel_circ_0004882	1	1	1
1	novel_circ_0004896	1	1	1
1	novel_circ_0004904	1	1	1
1	novel_circ_0004905	1	1	1
1	novel_circ_0004916	1	1	1
1	novel_circ_0004927	1	1	1
1	novel_circ_0004936	1	1	1
1	novel_circ_0004970	1	1	1
1	novel_circ_0004979	1	1	1
1	novel_circ_0004985	1	1	1
1	novel_circ_0004987	1	1	1
1	novel_circ_0004990	1	1	1
1	novel_circ_0004999	1	1	1
1	novel_circ_0005020	1	1	1
1	novel_circ_0005021	1	1	1
1	novel_circ_0005023	1	1	1
1	novel_circ_0005029	1	1	1
1	novel_circ_0005038	1	1	1
1	novel_circ_0005044	1	1	1
1	novel_circ_0005060	1	1	1
1	novel_circ_0005078	1	1	1
1	novel_circ_0005102	1	1	1
1	novel_circ_0005104	1	1	1
1	novel_circ_0005170	1	1	1
1	novel_circ_0005171	1	1	1
1	novel_circ_0005183	1	1	1
1	novel_circ_0005187	1	1	1
1	novel_circ_0005212	1	1	1
1	novel_circ_0005228	1	1	1
1	novel_circ_0005297	1	1	1
1	novel_circ_0005312	1	1	1
1	novel_circ_0005317	1	1	1
1	novel_circ_0005344	1	1	1
1	novel_circ_0005364	1	1	1
1	novel_circ_0005373	1	1	1
1	novel_circ_0005391	1	1	1
1	novel_circ_0005394	1	1	1
1	novel_circ_0005442	1	1	1
1	novel_circ_0005475	1	1	1
1	novel_circ_0005524	1	1	1
1	novel_circ_0005533	1	1	1
1	novel_circ_0005544	1	1	1
1	novel_circ_0005551	1	1	1
1	novel_circ_0005558	1	1	1
1	novel_circ_0005577	1	1	1
1	novel_circ_0005659	1	1	1
1	novel_circ_0005661	1	1	1
1	novel_circ_0005690	1	1	1
1	novel_circ_0005707	1	1	1
1	novel_circ_0005720	1	1	1
1	novel_circ_0005735	1	1	1
1	novel_circ_0005758	1	1	1
1	novel_circ_0005764	1	1	1
1	novel_circ_0005788	1	1	1
1	novel_circ_0005812	1	1	1
1	novel_circ_0005813	1	1	1
1	novel_circ_0005814	1	1	1
1	novel_circ_0005848	1	1	1
1	novel_circ_0005855	1	1	1
1	novel_circ_0005906	1	1	1
1	novel_circ_0005909	1	1	1
1	novel_circ_0005910	1	1	1
1	novel_circ_0005919	1	1	1
1	novel_circ_0005925	1	1	1
1	novel_circ_0005928	1	1	1
1	novel_circ_0005967	1	1	1
1	novel_circ_0005981	1	1	1
1	novel_circ_0005984	1	1	1
1	novel_circ_0006003	1	1	1
1	novel_circ_0006005	1	1	1
1	novel_circ_0006024	1	1	1
1	novel_circ_0006058	1	1	1
1	novel_circ_0006069	1	1	1
1	novel_circ_0006085	1	1	1
1	novel_circ_0006107	1	1	1
1	novel_circ_0006109	1	1	1
1	novel_circ_0006114	1	1	1
1	novel_circ_0006116	1	1	1
1	novel_circ_0006119	1	1	1
1	novel_circ_0006172	1	1	1
1	novel_circ_0006187	1	1	1
1	novel_circ_0006212	1	1	1
1	novel_circ_0006217	1	1	1
1	novel_circ_0006238	1	1	1
1	novel_circ_0006243	1	1	1
1	novel_circ_0006257	1	1	1
1	novel_circ_0006266	1	1	1
1	novel_circ_0006269	1	1	1
1	novel_circ_0006275	1	1	1
1	novel_circ_0006288	1	1	1
1	novel_circ_0006292	1	1	1
1	novel_circ_0006293	1	1	1
1	novel_circ_0006366	1	1	1
1	novel_circ_0006373	1	1	1
1	novel_circ_0006427	1	1	1
1	novel_circ_0006447	1	1	1
1	novel_circ_0006454	1	1	1
1	novel_circ_0006475	1	1	1
1	novel_circ_0006504	1	1	1
1	novel_circ_0006512	1	1	1
1	novel_circ_0006539	1	1	1
1	novel_circ_0006557	1	1	1
1	novel_circ_0006564	1	1	1
1	novel_circ_0006573	1	1	1
1	novel_circ_0006598	1	1	1
1	novel_circ_0006609	1	1	1
1	novel_circ_0006626	1	1	1
1	novel_circ_0006633	1	1	1
1	novel_circ_0006707	1	1	1
1	novel_circ_0006744	1	1	1
1	novel_circ_0006762	1	1	1
1	novel_circ_0006863	1	1	1
1	novel_circ_0006886	1	1	1
1	novel_circ_0006891	1	1	1
1	novel_circ_0006894	1	1	1
1	novel_circ_0006895	1	1	1
1	novel_circ_0006898	1	1	1
1	novel_circ_0006900	1	1	1
1	novel_circ_0006919	1	1	1
1	novel_circ_0006920	1	1	1
1	novel_circ_0006933	1	1	1
1	novel_circ_0006958	1	1	1
1	novel_circ_0006994	1	1	1
1	novel_circ_0007000	1	1	1
1	novel_circ_0007026	1	1	1
1	novel_circ_0007032	1	1	1
1	novel_circ_0007039	1	1	1
1	novel_circ_0007070	1	1	1
1	novel_circ_0007075	1	1	1
1	novel_circ_0007101	1	1	1
1	novel_circ_0007113	1	1	1
1	novel_circ_0007140	1	1	1
1	novel_circ_0007178	1	1	1
1	novel_circ_0007207	1	1	1
1	novel_circ_0007234	1	1	1
1	novel_circ_0007243	1	1	1
1	novel_circ_0007252	1	1	1
1	novel_circ_0007264	1	1	1
1	novel_circ_0007270	1	1	1
1	novel_circ_0007272	1	1	1
1	novel_circ_0007281	1	1	1
1	novel_circ_0007292	1	1	1
1	novel_circ_0007294	1	1	1
1	novel_circ_0007298	1	1	1
1	novel_circ_0007322	1	1	1
1	novel_circ_0007347	1	1	1
1	novel_circ_0007377	1	1	1
1	novel_circ_0007429	1	1	1
1	novel_circ_0007440	1	1	1
1	novel_circ_0007458	1	1	1
1	novel_circ_0007488	1	1	1
1	novel_circ_0007522	1	1	1
1	novel_circ_0007523	1	1	1
1	novel_circ_0007532	1	1	1
1	novel_circ_0007544	1	1	1
1	novel_circ_0007548	1	1	1
1	novel_circ_0007552	1	1	1
1	novel_circ_0007556	1	1	1
1	novel_circ_0007595	1	1	1
1	novel_circ_0007628	1	1	1
1	novel_circ_0007638	1	1	1
1	novel_circ_0007651	1	1	1
1	novel_circ_0007653	1	1	1
1	novel_circ_0007674	1	1	1
1	novel_circ_0007701	1	1	1
1	novel_circ_0007717	1	1	1
1	novel_circ_0007732	1	1	1
1	novel_circ_0007733	1	1	1
1	novel_circ_0007747	1	1	1
1	novel_circ_0007770	1	1	1
1	novel_circ_0007799	1	1	1
1	novel_circ_0007831	1	1	1
1	novel_circ_0007838	1	1	1
1	novel_circ_0007843	1	1	1
1	novel_circ_0007894	1	1	1
1	novel_circ_0007901	1	1	1
1	novel_circ_0007916	1	1	1
1	novel_circ_0007932	1	1	1
1	novel_circ_0007936	1	1	1
1	novel_circ_0008019	1	1	1
1	novel_circ_0008024	1	1	1
1	novel_circ_0008025	1	1	1
1	novel_circ_0008040	1	1	1
1	novel_circ_0008054	1	1	1
1	novel_circ_0008102	1	1	1
1	novel_circ_0008114	1	1	1
1	novel_circ_0008153	1	1	1
1	novel_circ_0008158	1	1	1
1	novel_circ_0008169	1	1	1
1	novel_circ_0008188	1	1	1
1	novel_circ_0008207	1	1	1
1	novel_circ_0008225	1	1	1
1	novel_circ_0008226	1	1	1
1	novel_circ_0008233	1	1	1
1	novel_circ_0008251	1	1	1
1	novel_circ_0008257	1	1	1
1	novel_circ_0008269	1	1	1
1	novel_circ_0008270	1	1	1
1	novel_circ_0008293	1	1	1
1	novel_circ_0008312	1	1	1
1	novel_circ_0008325	1	1	1
1	novel_circ_0008361	1	1	1
1	novel_circ_0008383	1	1	1
1	novel_circ_0008407	1	1	1
1	novel_circ_0008420	1	1	1
1	novel_circ_0008429	1	1	1
1	novel_circ_0008444	1	1	1
1	novel_circ_0008478	1	1	1
1	novel_circ_0008479	1	1	1
1	novel_circ_0008516	1	1	1
1	novel_circ_0008543	1	1	1
1	novel_circ_0008550	1	1	1
1	novel_circ_0008570	1	1	1
1	novel_circ_0008581	1	1	1
1	novel_circ_0008591	1	1	1
1	novel_circ_0008594	1	1	1
1	novel_circ_0008614	1	1	1
1	novel_circ_0008636	1	1	1
1	novel_circ_0008668	1	1	1
1	novel_circ_0008691	1	1	1
1	novel_circ_0008698	1	1	1
1	novel_circ_0008732	1	1	1
1	novel_circ_0008750	1	1	1
1	novel_circ_0008778	1	1	1
1	novel_circ_0008782	1	1	1
1	novel_circ_0008788	1	1	1
1	novel_circ_0008795	1	1	1
1	novel_circ_0008798	1	1	1
1	novel_circ_0008812	1	1	1
1	novel_circ_0008814	1	1	1
1	novel_circ_0008817	1	1	1
1	novel_circ_0008833	1	1	1
1	novel_circ_0008868	1	1	1
1	novel_circ_0008876	1	1	1
1	novel_circ_0008887	1	1	1
1	novel_circ_0008889	1	1	1
1	novel_circ_0008893	1	1	1
1	novel_circ_0008897	1	1	1
1	novel_circ_0008899	1	1	1
1	novel_circ_0008908	1	1	1
1	novel_circ_0008926	1	1	1
1	novel_circ_0008929	1	1	1
1	novel_circ_0008933	1	1	1
1	novel_circ_0008953	1	1	1
1	novel_circ_0009010	1	1	1
1	novel_circ_0009011	1	1	1
1	novel_circ_0009020	1	1	1
1	novel_circ_0009027	1	1	1
1	novel_circ_0009036	1	1	1
1	novel_circ_0009038	1	1	1
1	novel_circ_0009056	1	1	1
1	novel_circ_0009098	1	1	1
1	novel_circ_0009102	1	1	1
1	novel_circ_0009103	1	1	1
1	novel_circ_0009121	1	1	1
1	novel_circ_0009129	1	1	1
1	novel_circ_0009139	1	1	1
1	novel_circ_0009147	1	1	1
1	novel_circ_0009149	1	1	1
1	novel_circ_0009158	1	1	1
1	novel_circ_0009200	1	1	1
1	novel_circ_0009205	1	1	1
1	novel_circ_0009208	1	1	1
1	novel_circ_0009232	1	1	1
1	novel_circ_0009277	1	1	1
1	novel_circ_0009301	1	1	1
1	novel_circ_0009310	1	1	1
1	novel_circ_0009335	1	1	1
1	novel_circ_0009342	1	1	1
1	novel_circ_0009372	1	1	1
1	novel_circ_0009377	1	1	1
1	novel_circ_0009397	1	1	1
1	novel_circ_0009399	1	1	1
1	novel_circ_0009401	1	1	1
1	novel_circ_0009413	1	1	1
1	novel_circ_0009414	1	1	1
1	novel_circ_0009433	1	1	1
1	novel_circ_0009441	1	1	1
1	novel_circ_0009448	1	1	1
1	novel_circ_0009451	1	1	1
1	novel_circ_0009453	1	1	1
1	novel_circ_0009488	1	1	1
1	novel_circ_0009529	1	1	1
1	novel_circ_0009542	1	1	1
1	novel_circ_0009550	1	1	1
1	novel_circ_0009552	1	1	1
1	novel_circ_0009556	1	1	1
1	novel_circ_0009598	1	1	1
1	novel_circ_0009654	1	1	1
1	novel_circ_0009660	1	1	1
1	novel_circ_0009675	1	1	1
1	novel_circ_0009694	1	1	1
1	novel_circ_0009710	1	1	1
1	novel_circ_0009749	1	1	1
1	novel_circ_0009751	1	1	1
1	novel_circ_0009754	1	1	1
1	novel_circ_0009756	1	1	1
1	novel_circ_0009763	1	1	1
1	novel_circ_0009781	1	1	1
1	novel_circ_0009804	1	1	1
1	novel_circ_0009806	1	1	1
1	novel_circ_0009807	1	1	1
1	novel_circ_0009809	1	1	1
1	novel_circ_0009815	1	1	1
1	novel_circ_0009823	1	1	1
1	novel_circ_0009892	1	1	1
1	novel_circ_0009915	1	1	1
1	novel_circ_0009952	1	1	1
1	novel_circ_0009954	1	1	1
1	novel_circ_0009956	1	1	1
1	novel_circ_0009963	1	1	1
1	novel_circ_0009988	1	1	1
1	novel_circ_0010020	1	1	1
1	novel_circ_0010023	1	1	1
1	novel_circ_0010031	1	1	1
1	novel_circ_0010072	1	1	1
1	novel_circ_0010075	1	1	1
1	novel_circ_0010088	1	1	1
1	novel_circ_0010093	1	1	1
1	novel_circ_0010099	1	1	1
1	novel_circ_0010115	1	1	1
1	novel_circ_0010118	1	1	1
1	novel_circ_0010119	1	1	1
1	novel_circ_0010120	1	1	1
1	novel_circ_0010125	1	1	1
1	novel_circ_0010130	1	1	1
1	novel_circ_0010149	1	1	1
1	novel_circ_0010151	1	1	1
1	novel_circ_0010168	1	1	1
1	novel_circ_0010173	1	1	1
1	novel_circ_0010177	1	1	1
1	novel_circ_0010180	1	1	1
1	novel_circ_0010229	1	1	1
1	novel_circ_0010248	1	1	1
1	novel_circ_0010251	1	1	1
1	novel_circ_0010255	1	1	1
1	novel_circ_0010263	1	1	1
1	novel_circ_0010371	1	1	1
1	novel_circ_0010396	1	1	1
1	novel_circ_0010424	1	1	1
1	novel_circ_0010427	1	1	1
1	novel_circ_0010445	1	1	1
1	novel_circ_0010446	1	1	1
1	novel_circ_0010451	1	1	1
1	novel_circ_0010466	1	1	1
1	novel_circ_0010477	1	1	1
1	novel_circ_0010481	1	1	1
1	novel_circ_0010483	1	1	1
1	novel_circ_0010491	1	1	1
1	novel_circ_0010503	1	1	1
1	novel_circ_0010544	1	1	1
1	novel_circ_0010557	1	1	1
1	novel_circ_0010564	1	1	1
1	novel_circ_0010565	1	1	1
1	novel_circ_0010569	1	1	1
1	novel_circ_0010571	1	1	1
1	novel_circ_0010574	1	1	1
1	novel_circ_0010595	1	1	1
1	novel_circ_0010602	1	1	1
1	novel_circ_0010606	1	1	1
1	novel_circ_0010611	1	1	1
1	novel_circ_0010620	1	1	1
1	novel_circ_0010656	1	1	1
1	novel_circ_0010671	1	1	1
1	novel_circ_0010679	1	1	1
1	novel_circ_0010720	1	1	1
1	novel_circ_0010721	1	1	1
1	novel_circ_0010753	1	1	1
1	novel_circ_0010762	1	1	1
1	novel_circ_0010764	1	1	1
1	novel_circ_0010805	1	1	1
1	novel_circ_0010806	1	1	1
1	novel_circ_0010811	1	1	1
1	novel_circ_0010818	1	1	1
1	novel_circ_0010839	1	1	1
1	novel_circ_0010841	1	1	1
1	novel_circ_0010843	1	1	1
1	novel_circ_0010869	1	1	1
1	novel_circ_0010871	1	1	1
1	novel_circ_0010884	1	1	1
1	novel_circ_0010898	1	1	1
1	novel_circ_0010931	1	1	1
1	novel_circ_0010934	1	1	1
1	novel_circ_0010954	1	1	1
1	novel_circ_0010977	1	1	1
1	novel_circ_0010995	1	1	1
1	novel_circ_0011003	1	1	1
1	novel_circ_0011032	1	1	1
1	novel_circ_0011040	1	1	1
1	novel_circ_0011045	1	1	1
1	novel_circ_0011068	1	1	1
1	novel_circ_0011097	1	1	1
1	novel_circ_0011107	1	1	1
1	novel_circ_0011108	1	1	1
1	novel_circ_0011139	1	1	1
1	novel_circ_0011149	1	1	1
1	novel_circ_0011155	1	1	1
1	novel_circ_0011187	1	1	1
1	novel_circ_0011227	1	1	1
1	novel_circ_0011228	1	1	1
1	novel_circ_0011229	1	1	1
1	novel_circ_0011244	1	1	1
1	novel_circ_0011250	1	1	1
1	novel_circ_0011253	1	1	1
1	novel_circ_0011260	1	1	1
1	novel_circ_0011266	1	1	1
1	novel_circ_0011289	1	1	1
1	novel_circ_0011314	1	1	1
1	novel_circ_0011320	1	1	1
1	novel_circ_0011346	1	1	1
1	novel_circ_0011357	1	1	1
1	novel_circ_0011370	1	1	1
1	novel_circ_0011379	1	1	1
1	novel_circ_0011420	1	1	1
1	novel_circ_0011475	1	1	1
1	novel_circ_0011487	1	1	1
1	novel_circ_0011541	1	1	1
1	novel_circ_0011552	1	1	1
1	novel_circ_0011559	1	1	1
1	novel_circ_0011569	1	1	1
1	novel_circ_0011571	1	1	1
1	novel_circ_0011584	1	1	1
1	novel_circ_0011626	1	1	1
1	novel_circ_0011629	1	1	1
1	novel_circ_0011631	1	1	1
1	novel_circ_0011669	1	1	1
1	novel_circ_0011671	1	1	1
1	novel_circ_0011692	1	1	1
1	novel_circ_0011716	1	1	1
1	novel_circ_0011718	1	1	1
1	novel_circ_0011758	1	1	1
1	novel_circ_0011774	1	1	1
1	novel_circ_0011778	1	1	1
1	novel_circ_0011785	1	1	1
1	novel_circ_0011787	1	1	1
1	novel_circ_0011809	1	1	1
1	novel_circ_0011828	1	1	1

## Sheet: cluster_02
Cluster	RefTag	relMean_F.00H_b	relMean_F.02H_b	relMean_F.03H_b
2	novel_circ_0000028	4.38337e-09	4.38337e-09	3
2	novel_circ_0000040	2.63002e-09	2.63002e-09	3
2	novel_circ_0000042	4.38337e-09	4.38337e-09	3
2	novel_circ_0000055	4.38337e-09	4.38337e-09	3
2	novel_circ_0000085	4.38337e-09	4.38337e-09	3
2	novel_circ_0000112	6.57505e-09	6.57505e-09	3
2	novel_circ_0000182	4.38337e-09	4.38337e-09	3
2	novel_circ_0000192	4.38337e-09	4.38337e-09	3
2	novel_circ_0000229	2.19168e-09	2.19168e-09	3
2	novel_circ_0000272	6.57505e-09	6.57505e-09	3
2	novel_circ_0000276	6.57505e-09	6.57505e-09	3
2	novel_circ_0000287	2.63002e-09	2.63002e-09	3
2	novel_circ_0000292	2.63002e-09	2.63002e-09	3
2	novel_circ_0000298	4.38337e-09	4.38337e-09	3
2	novel_circ_0000301	4.38337e-09	4.38337e-09	3
2	novel_circ_0000320	2.63002e-09	2.63002e-09	3
2	novel_circ_0000339	3.28752e-09	3.28752e-09	3
2	novel_circ_0000376	4.38337e-09	4.38337e-09	3
2	novel_circ_0000402	3.28752e-09	3.28752e-09	3
2	novel_circ_0000418	3.28752e-09	3.28752e-09	3
2	novel_circ_0000423	2.63002e-09	2.63002e-09	3
2	novel_circ_0000426	4.38337e-09	4.38337e-09	3
2	novel_circ_0000442	4.38337e-09	4.38337e-09	3
2	novel_circ_0000459	3.28752e-09	3.28752e-09	3
2	novel_circ_0000462	2.63002e-09	2.63002e-09	3
2	novel_circ_0000489	4.38337e-09	4.38337e-09	3
2	novel_circ_0000492	2.19168e-09	2.19168e-09	3
2	novel_circ_0000508	1.87859e-09	1.87859e-09	3
2	novel_circ_0000549	6.57505e-09	6.57505e-09	3
2	novel_circ_0000612	4.38337e-09	4.38337e-09	3
2	novel_circ_0000620	2.19168e-09	2.19168e-09	3
2	novel_circ_0000643	4.38337e-09	4.38337e-09	3
2	novel_circ_0000740	2.19168e-09	2.19168e-09	3
2	novel_circ_0000749	6.57505e-09	6.57505e-09	3
2	novel_circ_0000760	4.38337e-09	4.38337e-09	3
2	novel_circ_0000808	1.09584e-09	1.09584e-09	3
2	novel_circ_0000844	2.63002e-09	2.63002e-09	3
2	novel_circ_0000865	3.28752e-09	3.28752e-09	3
2	novel_circ_0000888	3.28752e-09	3.28752e-09	3
2	novel_circ_0000908	2.63002e-09	2.63002e-09	3
2	novel_circ_0000985	6.57505e-09	6.57505e-09	3
2	novel_circ_0001007	3.28752e-09	3.28752e-09	3
2	novel_circ_0001090	4.38337e-09	4.38337e-09	3
2	novel_circ_0001120	4.38337e-09	4.38337e-09	3
2	novel_circ_0001131	4.38337e-09	4.38337e-09	3
2	novel_circ_0001151	6.57505e-09	6.57505e-09	3
2	novel_circ_0001203	2.63002e-09	2.63002e-09	3
2	novel_circ_0001258	4.38337e-09	4.38337e-09	3
2	novel_circ_0001277	4.38337e-09	4.38337e-09	3
2	novel_circ_0001278	4.38337e-09	4.38337e-09	3
2	novel_circ_0001288	1.09584e-09	1.09584e-09	3
2	novel_circ_0001362	9.52906e-11	9.52906e-11	3
2	novel_circ_0001406	6.57505e-09	6.57505e-09	3
2	novel_circ_0001469	3.28752e-09	3.28752e-09	3
2	novel_circ_0001479	6.57505e-09	6.57505e-09	3
2	novel_circ_0001554	4.38337e-09	4.38337e-09	3
2	novel_circ_0001571	4.38337e-09	4.38337e-09	3
2	novel_circ_0001585	6.57505e-09	6.57505e-09	3
2	novel_circ_0001587	4.38337e-09	4.38337e-09	3
2	novel_circ_0001592	3.28752e-09	3.28752e-09	3
2	novel_circ_0001632	4.38337e-09	4.38337e-09	3
2	novel_circ_0001678	1.46112e-09	1.46112e-09	3
2	novel_circ_0001679	4.38337e-09	4.38337e-09	3
2	novel_circ_0001681	2.19168e-09	2.19168e-09	3
2	novel_circ_0001689	4.38337e-09	4.38337e-09	3
2	novel_circ_0001829	2.19168e-09	2.19168e-09	3
2	novel_circ_0001837	4.38337e-09	4.38337e-09	3
2	novel_circ_0001874	4.38337e-09	4.38337e-09	3
2	novel_circ_0001906	4.38337e-09	4.38337e-09	3
2	novel_circ_0002015	2.63002e-09	2.63002e-09	3
2	novel_circ_0002046	4.38337e-09	4.38337e-09	3
2	novel_circ_0002051	1.87859e-09	1.87859e-09	3
2	novel_circ_0002055	2.63002e-09	2.63002e-09	3
2	novel_circ_0002061	2.19168e-09	2.19168e-09	3
2	novel_circ_0002162	6.57505e-09	6.57505e-09	3
2	novel_circ_0002232	6.57505e-09	6.57505e-09	3
2	novel_circ_0002252	2.63002e-09	2.63002e-09	3
2	novel_circ_0002264	3.28752e-09	3.28752e-09	3
2	novel_circ_0002287	1.46112e-09	1.46112e-09	3
2	novel_circ_0002339	2.19168e-09	2.19168e-09	3
2	novel_circ_0002398	2.63002e-09	2.63002e-09	3
2	novel_circ_0002431	4.38337e-09	4.38337e-09	3
2	novel_circ_0002442	1.46112e-09	1.46112e-09	3
2	novel_circ_0002445	6.57505e-09	6.57505e-09	3
2	novel_circ_0002457	6.57505e-09	6.57505e-09	3
2	novel_circ_0002465	2.19168e-09	2.19168e-09	3
2	novel_circ_0002473	4.38337e-09	4.38337e-09	3
2	novel_circ_0002562	1.31501e-09	1.31501e-09	3
2	novel_circ_0002597	3.28752e-09	3.28752e-09	3
2	novel_circ_0002658	4.38337e-09	4.38337e-09	3
2	novel_circ_0002695	6.57505e-09	6.57505e-09	3
2	novel_circ_0002787	4.38337e-09	4.38337e-09	3
2	novel_circ_0002817	6.57505e-09	6.57505e-09	3
2	novel_circ_0002837	4.38337e-09	4.38337e-09	3
2	novel_circ_0002867	4.38337e-09	4.38337e-09	3
2	novel_circ_0002965	4.38337e-09	4.38337e-09	3
2	novel_circ_0003011	3.28752e-09	3.28752e-09	3
2	novel_circ_0003025	4.38337e-09	4.38337e-09	3
2	novel_circ_0003043	4.38337e-09	4.38337e-09	3
2	novel_circ_0003047	4.38337e-09	4.38337e-09	3
2	novel_circ_0003074	6.57505e-09	6.57505e-09	3
2	novel_circ_0003195	2.63002e-09	2.63002e-09	3
2	novel_circ_0003207	6.57505e-09	6.57505e-09	3
2	novel_circ_0003217	2.63002e-09	2.63002e-09	3
2	novel_circ_0003218	6.57505e-09	6.57505e-09	3
2	novel_circ_0003263	6.57505e-09	6.57505e-09	3
2	novel_circ_0003297	4.38337e-09	4.38337e-09	3
2	novel_circ_0003303	4.38337e-09	4.38337e-09	3
2	novel_circ_0003320	2.63002e-09	2.63002e-09	3
2	novel_circ_0003334	4.38337e-09	4.38337e-09	3
2	novel_circ_0003342	6.57505e-09	6.57505e-09	3
2	novel_circ_0003349	4.38337e-09	4.38337e-09	3
2	novel_circ_0003401	6.57505e-09	6.57505e-09	3
2	novel_circ_0003411	2.63002e-09	2.63002e-09	3
2	novel_circ_0003412	1.64376e-09	1.64376e-09	3
2	novel_circ_0003422	8.76673e-10	8.76673e-10	3
2	novel_circ_0003480	2.63002e-09	2.63002e-09	3
2	novel_circ_0003486	4.38337e-09	4.38337e-09	3
2	novel_circ_0003489	6.57505e-09	6.57505e-09	3
2	novel_circ_0003497	2.63002e-09	2.63002e-09	3
2	novel_circ_0003511	2.63002e-09	2.63002e-09	3
2	novel_circ_0003513	3.28752e-09	3.28752e-09	3
2	novel_circ_0003589	4.38337e-09	4.38337e-09	3
2	novel_circ_0003624	3.28752e-09	3.28752e-09	3
2	novel_circ_0003631	2.19168e-09	2.19168e-09	3
2	novel_circ_0003636	4.38337e-09	4.38337e-09	3
2	novel_circ_0003670	6.57505e-09	6.57505e-09	3
2	novel_circ_0003690	1.46112e-09	1.46112e-09	3
2	novel_circ_0003756	4.38337e-09	4.38337e-09	3
2	novel_circ_0003779	3.28752e-09	3.28752e-09	3
2	novel_circ_0003814	4.38337e-09	4.38337e-09	3
2	novel_circ_0003840	6.57505e-09	6.57505e-09	3
2	novel_circ_0003843	6.57505e-09	6.57505e-09	3
2	novel_circ_0003848	3.28752e-09	3.28752e-09	3
2	novel_circ_0003888	6.57505e-09	6.57505e-09	3
2	novel_circ_0003910	6.57505e-09	6.57505e-09	3
2	novel_circ_0003920	2.19168e-09	2.19168e-09	3
2	novel_circ_0003936	4.38337e-09	4.38337e-09	3
2	novel_circ_0003960	2.63002e-09	2.63002e-09	3
2	novel_circ_0004012	2.63002e-09	2.63002e-09	3
2	novel_circ_0004037	3.28752e-09	3.28752e-09	3
2	novel_circ_0004061	3.28752e-09	3.28752e-09	3
2	novel_circ_0004063	2.19168e-09	2.19168e-09	3
2	novel_circ_0004091	4.38337e-09	4.38337e-09	3
2	novel_circ_0004101	2.63002e-09	2.63002e-09	3
2	novel_circ_0004111	6.57505e-09	6.57505e-09	3
2	novel_circ_0004117	4.38337e-09	4.38337e-09	3
2	novel_circ_0004124	3.28752e-09	3.28752e-09	3
2	novel_circ_0004137	6.57505e-09	6.57505e-09	3
2	novel_circ_0004227	1.64376e-09	1.64376e-09	3
2	novel_circ_0004229	2.19168e-09	2.19168e-09	3
2	novel_circ_0004230	2.63002e-09	2.63002e-09	3
2	novel_circ_0004271	2.63002e-09	2.63002e-09	3
2	novel_circ_0004282	5.26004e-10	5.26004e-10	3
2	novel_circ_0004297	1.87859e-09	1.87859e-09	3
2	novel_circ_0004299	2.63002e-09	2.63002e-09	3
2	novel_circ_0004307	3.28752e-09	3.28752e-09	3
2	novel_circ_0004340	6.57505e-09	6.57505e-09	3
2	novel_circ_0004396	6.57505e-09	6.57505e-09	3
2	novel_circ_0004403	3.28752e-09	3.28752e-09	3
2	novel_circ_0004418	6.57505e-09	6.57505e-09	3
2	novel_circ_0004423	6.57505e-09	6.57505e-09	3
2	novel_circ_0004479	2.19168e-09	2.19168e-09	3
2	novel_circ_0004483	6.57505e-09	6.57505e-09	3
2	novel_circ_0004545	3.28752e-09	3.28752e-09	3
2	novel_circ_0004554	2.19168e-09	2.19168e-09	3
2	novel_circ_0004672	3.28752e-09	3.28752e-09	3
2	novel_circ_0004785	2.63002e-09	2.63002e-09	3
2	novel_circ_0004786	4.38337e-09	4.38337e-09	3
2	novel_circ_0004797	6.57505e-09	6.57505e-09	3
2	novel_circ_0004799	1.01155e-09	1.01155e-09	3
2	novel_circ_0004872	6.57505e-09	6.57505e-09	3
2	novel_circ_0004877	1.87859e-09	1.87859e-09	3
2	novel_circ_0004891	4.38337e-09	4.38337e-09	3
2	novel_circ_0005000	6.57505e-09	6.57505e-09	3
2	novel_circ_0005006	4.38337e-09	4.38337e-09	3
2	novel_circ_0005017	1.19546e-09	1.19546e-09	3
2	novel_circ_0005065	6.57505e-09	6.57505e-09	3
2	novel_circ_0005088	3.28752e-09	3.28752e-09	3
2	novel_circ_0005096	4.38337e-09	4.38337e-09	3
2	novel_circ_0005160	2.19168e-09	2.19168e-09	3
2	novel_circ_0005168	4.38337e-09	4.38337e-09	3
2	novel_circ_0005194	4.38337e-09	4.38337e-09	3
2	novel_circ_0005226	2.19168e-09	2.19168e-09	3
2	novel_circ_0005314	2.63002e-09	2.63002e-09	3
2	novel_circ_0005346	3.28752e-09	3.28752e-09	3
2	novel_circ_0005357	4.38337e-09	4.38337e-09	3
2	novel_circ_0005397	3.28752e-09	3.28752e-09	3
2	novel_circ_0005400	2.63002e-09	2.63002e-09	3
2	novel_circ_0005412	4.38337e-09	4.38337e-09	3
2	novel_circ_0005443	4.38337e-09	4.38337e-09	3
2	novel_circ_0005447	1.46112e-09	1.46112e-09	3
2	novel_circ_0005534	3.28752e-09	3.28752e-09	3
2	novel_circ_0005621	3.28752e-09	3.28752e-09	3
2	novel_circ_0005684	1.87859e-09	1.87859e-09	3
2	novel_circ_0005757	4.38337e-09	4.38337e-09	3
2	novel_circ_0005794	4.38337e-09	4.38337e-09	3
2	novel_circ_0005828	6.57505e-09	6.57505e-09	3
2	novel_circ_0005852	4.38337e-09	4.38337e-09	3
2	novel_circ_0005920	2.63002e-09	2.63002e-09	3
2	novel_circ_0005972	3.28752e-09	3.28752e-09	3
2	novel_circ_0005982	1.87859e-09	1.87859e-09	3
2	novel_circ_0006021	4.38337e-09	4.38337e-09	3
2	novel_circ_0006026	2.19168e-09	2.19168e-09	3
2	novel_circ_0006037	2.19168e-09	2.19168e-09	3
2	novel_circ_0006106	3.28752e-09	3.28752e-09	3
2	novel_circ_0006112	3.28752e-09	3.28752e-09	3
2	novel_circ_0006226	1.87859e-09	1.87859e-09	3
2	novel_circ_0006240	4.38337e-09	4.38337e-09	3
2	novel_circ_0006289	2.63002e-09	2.63002e-09	3
2	novel_circ_0006307	3.28752e-09	3.28752e-09	3
2	novel_circ_0006324	2.63002e-09	2.63002e-09	3
2	novel_circ_0006432	4.38337e-09	4.38337e-09	3
2	novel_circ_0006449	6.57505e-09	6.57505e-09	3
2	novel_circ_0006476	2.63002e-09	2.63002e-09	3
2	novel_circ_0006541	2.19168e-09	2.19168e-09	3
2	novel_circ_0006545	3.28752e-09	3.28752e-09	3
2	novel_circ_0006582	2.63002e-09	2.63002e-09	3
2	novel_circ_0006691	6.57505e-09	6.57505e-09	3
2	novel_circ_0006704	4.38337e-09	4.38337e-09	3
2	novel_circ_0006739	1.46112e-09	1.46112e-09	3
2	novel_circ_0006930	3.28752e-09	3.28752e-09	3
2	novel_circ_0006949	3.28752e-09	3.28752e-09	3
2	novel_circ_0006991	4.38337e-09	4.38337e-09	3
2	novel_circ_0007059	6.57505e-09	6.57505e-09	3
2	novel_circ_0007090	6.57505e-09	6.57505e-09	3
2	novel_circ_0007115	6.57505e-09	6.57505e-09	3
2	novel_circ_0007126	4.38337e-09	4.38337e-09	3
2	novel_circ_0007132	3.28752e-09	3.28752e-09	3
2	novel_circ_0007154	6.57505e-09	6.57505e-09	3
2	novel_circ_0007177	3.28752e-09	3.28752e-09	3
2	novel_circ_0007204	1.64376e-09	1.64376e-09	3
2	novel_circ_0007301	2.63002e-09	2.63002e-09	3
2	novel_circ_0007332	4.38337e-09	4.38337e-09	3
2	novel_circ_0007354	3.28752e-09	3.28752e-09	3
2	novel_circ_0007395	4.38337e-09	4.38337e-09	3
2	novel_circ_0007434	3.28752e-09	3.28752e-09	3
2	novel_circ_0007460	6.57505e-09	6.57505e-09	3
2	novel_circ_0007463	4.38337e-09	4.38337e-09	3
2	novel_circ_0007483	3.28752e-09	3.28752e-09	3
2	novel_circ_0007517	6.57505e-09	6.57505e-09	3
2	novel_circ_0007543	1.46112e-09	1.46112e-09	3
2	novel_circ_0007650	1.87859e-09	1.87859e-09	3
2	novel_circ_0007702	6.57505e-09	6.57505e-09	3
2	novel_circ_0007703	4.38337e-09	4.38337e-09	3
2	novel_circ_0007740	6.57505e-09	6.57505e-09	3
2	novel_circ_0007748	6.57505e-09	6.57505e-09	3
2	novel_circ_0007750	3.28752e-09	3.28752e-09	3
2	novel_circ_0007763	2.63002e-09	2.63002e-09	3
2	novel_circ_0007842	4.38337e-09	4.38337e-09	3
2	novel_circ_0007845	4.38337e-09	4.38337e-09	3
2	novel_circ_0007858	2.63002e-09	2.63002e-09	3
2	novel_circ_0007866	6.57505e-09	6.57505e-09	3
2	novel_circ_0007893	3.28752e-09	3.28752e-09	3
2	novel_circ_0007973	2.63002e-09	2.63002e-09	3
2	novel_circ_0007982	3.28752e-09	3.28752e-09	3
2	novel_circ_0007996	4.38337e-09	4.38337e-09	3
2	novel_circ_0008009	6.57505e-09	6.57505e-09	3
2	novel_circ_0008041	6.57505e-09	6.57505e-09	3
2	novel_circ_0008043	3.28752e-09	3.28752e-09	3
2	novel_circ_0008061	3.28752e-09	3.28752e-09	3
2	novel_circ_0008087	2.63002e-09	2.63002e-09	3
2	novel_circ_0008139	1.46112e-09	1.46112e-09	3
2	novel_circ_0008202	6.57505e-09	6.57505e-09	3
2	novel_circ_0008206	2.19168e-09	2.19168e-09	3
2	novel_circ_0008299	3.28752e-09	3.28752e-09	3
2	novel_circ_0008321	4.38337e-09	4.38337e-09	3
2	novel_circ_0008388	1.64376e-09	1.64376e-09	3
2	novel_circ_0008393	3.28752e-09	3.28752e-09	3
2	novel_circ_0008399	4.38337e-09	4.38337e-09	3
2	novel_circ_0008553	2.19168e-09	2.19168e-09	3
2	novel_circ_0008660	3.28752e-09	3.28752e-09	3
2	novel_circ_0008687	4.38337e-09	4.38337e-09	3
2	novel_circ_0008701	3.28752e-09	3.28752e-09	3
2	novel_circ_0008799	6.57505e-09	6.57505e-09	3
2	novel_circ_0008850	6.57505e-09	6.57505e-09	3
2	novel_circ_0008917	3.28752e-09	3.28752e-09	3
2	novel_circ_0008951	4.38337e-09	4.38337e-09	3
2	novel_circ_0008960	3.28752e-09	3.28752e-09	3
2	novel_circ_0008978	6.57505e-09	6.57505e-09	3
2	novel_circ_0008997	6.57505e-09	6.57505e-09	3
2	novel_circ_0009021	2.19168e-09	2.19168e-09	3
2	novel_circ_0009089	2.19168e-09	2.19168e-09	3
2	novel_circ_0009094	2.19168e-09	2.19168e-09	3
2	novel_circ_0009111	3.28752e-09	3.28752e-09	3
2	novel_circ_0009122	3.28752e-09	3.28752e-09	3
2	novel_circ_0009167	1.87859e-09	1.87859e-09	3
2	novel_circ_0009197	2.63002e-09	2.63002e-09	3
2	novel_circ_0009198	3.28752e-09	3.28752e-09	3
2	novel_circ_0009203	2.63002e-09	2.63002e-09	3
2	novel_circ_0009240	6.57505e-09	6.57505e-09	3
2	novel_circ_0009262	2.19168e-09	2.19168e-09	3
2	novel_circ_0009307	3.28752e-09	3.28752e-09	3
2	novel_circ_0009323	1.87859e-09	1.87859e-09	3
2	novel_circ_0009362	4.38337e-09	4.38337e-09	3
2	novel_circ_0009368	6.57505e-09	6.57505e-09	3
2	novel_circ_0009374	4.38337e-09	4.38337e-09	3
2	novel_circ_0009402	2.19168e-09	2.19168e-09	3
2	novel_circ_0009407	6.57505e-09	6.57505e-09	3
2	novel_circ_0009415	2.63002e-09	2.63002e-09	3
2	novel_circ_0009423	6.57505e-09	6.57505e-09	3
2	novel_circ_0009474	3.28752e-09	3.28752e-09	3
2	novel_circ_0009587	2.63002e-09	2.63002e-09	3
2	novel_circ_0009609	6.57505e-09	6.57505e-09	3
2	novel_circ_0009615	6.57505e-09	6.57505e-09	3
2	novel_circ_0009645	2.19168e-09	2.19168e-09	3
2	novel_circ_0009678	2.19168e-09	2.19168e-09	3
2	novel_circ_0009705	4.38337e-09	4.38337e-09	3
2	novel_circ_0009776	3.28752e-09	3.28752e-09	3
2	novel_circ_0009794	4.38337e-09	4.38337e-09	3
2	novel_circ_0009817	1.64376e-09	1.64376e-09	3
2	novel_circ_0009841	4.38337e-09	4.38337e-09	3
2	novel_circ_0009881	1.01155e-09	1.01155e-09	3
2	novel_circ_0009906	4.38337e-09	4.38337e-09	3
2	novel_circ_0009983	6.57505e-09	6.57505e-09	3
2	novel_circ_0010054	1.19546e-09	1.19546e-09	3
2	novel_circ_0010138	2.63002e-09	2.63002e-09	3
2	novel_circ_0010159	3.28752e-09	3.28752e-09	3
2	novel_circ_0010172	6.57505e-09	6.57505e-09	3
2	novel_circ_0010197	2.63002e-09	2.63002e-09	3
2	novel_circ_0010246	6.57505e-09	6.57505e-09	3
2	novel_circ_0010278	1.46112e-09	1.46112e-09	3
2	novel_circ_0010281	1.87859e-09	1.87859e-09	3
2	novel_circ_0010344	1.19546e-09	1.19546e-09	3
2	novel_circ_0010347	2.19168e-09	2.19168e-09	3
2	novel_circ_0010364	2.63002e-09	2.63002e-09	3
2	novel_circ_0010385	3.28752e-09	3.28752e-09	3
2	novel_circ_0010432	1.46112e-09	1.46112e-09	3
2	novel_circ_0010462	2.63002e-09	2.63002e-09	3
2	novel_circ_0010526	2.63002e-09	2.63002e-09	3
2	novel_circ_0010550	6.57505e-09	6.57505e-09	3
2	novel_circ_0010553	4.38337e-09	4.38337e-09	3
2	novel_circ_0010583	4.38337e-09	4.38337e-09	3
2	novel_circ_0010596	3.28752e-09	3.28752e-09	3
2	novel_circ_0010636	2.19168e-09	2.19168e-09	3
2	novel_circ_0010649	1.64376e-09	1.64376e-09	3
2	novel_circ_0010657	6.57505e-09	6.57505e-09	3
2	novel_circ_0010749	4.38337e-09	4.38337e-09	3
2	novel_circ_0010792	6.57505e-09	6.57505e-09	3
2	novel_circ_0010808	3.28752e-09	3.28752e-09	3
2	novel_circ_0010846	4.38337e-09	4.38337e-09	3
2	novel_circ_0010850	3.28752e-09	3.28752e-09	3
2	novel_circ_0010851	4.38337e-09	4.38337e-09	3
2	novel_circ_0010852	2.63002e-09	2.63002e-09	3
2	novel_circ_0010859	4.38337e-09	4.38337e-09	3
2	novel_circ_0010870	2.63002e-09	2.63002e-09	3
2	novel_circ_0010885	2.19168e-09	2.19168e-09	3
2	novel_circ_0010893	4.38337e-09	4.38337e-09	3
2	novel_circ_0010908	3.28752e-09	3.28752e-09	3
2	novel_circ_0010941	6.57505e-09	6.57505e-09	3
2	novel_circ_0010957	6.57505e-09	6.57505e-09	3
2	novel_circ_0010983	1.46112e-09	1.46112e-09	3
2	novel_circ_0011002	2.63002e-09	2.63002e-09	3
2	novel_circ_0011004	6.57505e-09	6.57505e-09	3
2	novel_circ_0011013	3.28752e-09	3.28752e-09	3
2	novel_circ_0011019	4.38337e-09	4.38337e-09	3
2	novel_circ_0011038	4.38337e-09	4.38337e-09	3
2	novel_circ_0011069	3.28752e-09	3.28752e-09	3
2	novel_circ_0011119	2.19168e-09	2.19168e-09	3
2	novel_circ_0011156	6.57505e-09	6.57505e-09	3
2	novel_circ_0011159	4.38337e-09	4.38337e-09	3
2	novel_circ_0011281	6.57505e-09	6.57505e-09	3
2	novel_circ_0011313	1.87859e-09	1.87859e-09	3
2	novel_circ_0011327	6.57505e-09	6.57505e-09	3
2	novel_circ_0011374	3.28752e-09	3.28752e-09	3
2	novel_circ_0011375	2.63002e-09	2.63002e-09	3
2	novel_circ_0011386	6.57505e-09	6.57505e-09	3
2	novel_circ_0011388	1.87859e-09	1.87859e-09	3
2	novel_circ_0011425	2.63002e-09	2.63002e-09	3
2	novel_circ_0011497	8.21881e-10	8.21881e-10	3
2	novel_circ_0011522	1.87859e-09	1.87859e-09	3
2	novel_circ_0011523	2.19168e-09	2.19168e-09	3
2	novel_circ_0011532	4.38337e-09	4.38337e-09	3
2	novel_circ_0011547	1.46112e-09	1.46112e-09	3
2	novel_circ_0011642	2.63002e-09	2.63002e-09	3
2	novel_circ_0011678	2.63002e-09	2.63002e-09	3
2	novel_circ_0011684	4.38337e-09	4.38337e-09	3

## Sheet: cluster_03
Cluster	RefTag	relMean_F.00H_b	relMean_F.02H_b	relMean_F.03H_b
3	novel_circ_0000053	2.59383e-09	0.633021	2.36698
3	novel_circ_0000152	1.14388e-09	0.651376	2.34862
3	novel_circ_0000750	3.54148e-09	0.576194	2.42381
3	novel_circ_0000912	2.04628e-09	0.665856	2.33414
3	novel_circ_0000983	2.59383e-09	0.633021	2.36698
3	novel_circ_0001088	8.68595e-10	0.423958	2.57604
3	novel_circ_0001164	2.59383e-09	0.633021	2.36698
3	novel_circ_0001219	3.09499e-10	0.52873	2.47127
3	novel_circ_0001376	1.05234e-09	0.599249	2.40075
3	novel_circ_0001397	2.1665e-09	0.52873	2.47127
3	novel_circ_0001514	1.68961e-09	0.687244	2.31276
3	novel_circ_0001531	7.05644e-10	0.746249	2.25375
3	novel_circ_0002066	3.54148e-09	0.576194	2.42381
3	novel_circ_0002117	2.04628e-09	0.665856	2.33414
3	novel_circ_0002235	2.59383e-09	0.633021	2.36698
3	novel_circ_0002455	2.1665e-09	0.52873	2.47127
3	novel_circ_0002581	2.1665e-09	0.52873	2.47127
3	novel_circ_0002875	7.39479e-10	0.300781	2.69922
3	novel_circ_0002877	8.0055e-10	0.260497	2.7395
3	novel_circ_0003188	1.3059e-09	0.318703	2.6813
3	novel_circ_0003190	2.79008e-09	0.453942	2.54606
3	novel_circ_0003205	1.77074e-09	0.576194	2.42381
3	novel_circ_0003294	1.49723e-09	0.608996	2.391
3	novel_circ_0003332	8.48607e-10	0.483236	2.51676
3	novel_circ_0003592	2.79008e-09	0.453942	2.54606
3	novel_circ_0003675	1.49723e-09	0.608996	2.391
3	novel_circ_0003680	7.08295e-10	0.576194	2.42381
3	novel_circ_0003691	1.02314e-09	0.665856	2.33414
3	novel_circ_0003924	1.14388e-09	0.651376	2.34862
3	novel_circ_0003934	2.59383e-09	0.633021	2.36698
3	novel_circ_0004043	5.04571e-10	0.697792	2.30221
3	novel_circ_0004098	2.79008e-09	0.453942	2.54606
3	novel_circ_0004172	2.04628e-09	0.665856	2.33414
3	novel_circ_0004622	1.18049e-09	0.576194	2.42381
3	novel_circ_0004627	3.54148e-09	0.576194	2.42381
3	novel_circ_0004967	2.1665e-09	0.52873	2.47127
3	novel_circ_0005214	2.04628e-09	0.665856	2.33414
3	novel_circ_0005311	2.59383e-09	0.633021	2.36698
3	novel_circ_0005324	1.68961e-09	0.687244	2.31276
3	novel_circ_0005526	1.86005e-09	0.453942	2.54606
3	novel_circ_0005702	1.44988e-09	0.353842	2.64616
3	novel_circ_0006222	1.56059e-09	0.507814	2.49219
3	novel_circ_0006392	3.54148e-09	0.576194	2.42381
3	novel_circ_0006479	2.79008e-09	0.453942	2.54606
3	novel_circ_0007041	2.30172e-09	0.374487	2.62551
3	novel_circ_0007367	1.39504e-09	0.453942	2.54606
3	novel_circ_0007403	2.30172e-09	0.374487	2.62551
3	novel_circ_0007591	6.76921e-10	0.220269	2.77973
3	novel_circ_0007689	1.11603e-09	0.453942	2.54606
3	novel_circ_0007919	2.1665e-09	0.52873	2.47127
3	novel_circ_0007983	1.68961e-09	0.687244	2.31276
3	novel_circ_0008021	1.39504e-09	0.453942	2.54606
3	novel_circ_0008047	1.14388e-09	0.651376	2.34862
3	novel_circ_0008062	2.04628e-09	0.665856	2.33414
3	novel_circ_0008080	9.49282e-10	0.617789	2.38221
3	novel_circ_0008223	3.54148e-09	0.576194	2.42381
3	novel_circ_0008247	1.86026e-10	0.665856	2.33414
3	novel_circ_0008271	2.04628e-09	0.665856	2.33414
3	novel_circ_0008297	1.29692e-09	0.633021	2.36698
3	novel_circ_0008442	1.86005e-09	0.453942	2.54606
3	novel_circ_0008461	1.44988e-09	0.353842	2.64616
3	novel_circ_0008549	2.74849e-10	0.491893	2.50811
3	novel_circ_0008626	4.92414e-10	0.640922	2.35908
3	novel_circ_0008696	3.54148e-09	0.576194	2.42381
3	novel_circ_0009092	1.26124e-09	0.410404	2.5896
3	novel_circ_0009187	1.44988e-09	0.353842	2.64616
3	novel_circ_0009309	2.59383e-09	0.633021	2.36698
3	novel_circ_0009313	1.26124e-09	0.410404	2.5896
3	novel_circ_0009527	2.30172e-09	0.374487	2.62551
3	novel_circ_0009666	2.30172e-09	0.374487	2.62551
3	novel_circ_0010191	2.59383e-09	0.633021	2.36698
3	novel_circ_0010273	1.68961e-09	0.687244	2.31276
3	novel_circ_0010330	2.59383e-09	0.633021	2.36698
3	novel_circ_0010420	1.43882e-09	0.702283	2.29772
3	novel_circ_0010490	7.77081e-10	0.695366	2.30463
3	novel_circ_0010494	2.30172e-09	0.374487	2.62551
3	novel_circ_0010682	1.44988e-09	0.353842	2.64616
3	novel_circ_0010744	1.56059e-09	0.507814	2.49219
3	novel_circ_0010825	8.33185e-10	0.338896	2.6611
3	novel_circ_0010899	7.70374e-10	0.188009	2.81199
3	novel_circ_0011020	1.21953e-09	0.496041	2.50396
3	novel_circ_0011608	7.1941e-10	0.702283	2.29772
3	novel_circ_0011727	1.02314e-09	0.665856	2.33414
3	novel_circ_0011747	2.04628e-09	0.665856	2.33414

## Sheet: cluster_04
Cluster	RefTag	relMean_F.00H_b	relMean_F.02H_b	relMean_F.03H_b
4	novel_circ_0000281	3.23118e-09	0.788564	2.21144
4	novel_circ_0000646	4.84677e-09	0.788564	2.21144
4	novel_circ_0000736	4.84677e-09	0.788564	2.21144
4	novel_circ_0001126	3.23118e-09	0.788564	2.21144
4	novel_circ_0001198	6.05846e-10	0.788564	2.21144
4	novel_circ_0001506	1.07706e-09	0.788564	2.21144
4	novel_circ_0001665	1.07706e-09	0.788564	2.21144
4	novel_circ_0002052	2.42338e-09	0.788564	2.21144
4	novel_circ_0002225	1.61559e-09	0.788564	2.21144
4	novel_circ_0002270	2.42338e-09	0.788564	2.21144
4	novel_circ_0002561	3.23118e-09	0.788564	2.21144
4	novel_circ_0002599	3.23118e-09	0.788564	2.21144
4	novel_circ_0002636	3.23118e-09	0.788564	2.21144
4	novel_circ_0002750	1.07706e-09	0.788564	2.21144
4	novel_circ_0002964	3.23118e-09	0.788564	2.21144
4	novel_circ_0003229	3.23118e-09	0.788564	2.21144
4	novel_circ_0003375	1.93871e-09	0.788564	2.21144
4	novel_circ_0004174	1.38479e-09	0.788564	2.21144
4	novel_circ_0004300	1.93871e-09	0.788564	2.21144
4	novel_circ_0004490	1.21169e-09	0.788564	2.21144
4	novel_circ_0004577	3.23118e-09	0.788564	2.21144
4	novel_circ_0004580	4.84677e-09	0.788564	2.21144
4	novel_circ_0004883	2.42338e-09	0.788564	2.21144
4	novel_circ_0004888	1.93871e-09	0.788564	2.21144
4	novel_circ_0005190	1.93871e-09	0.788564	2.21144
4	novel_circ_0005281	1.61559e-09	0.788564	2.21144
4	novel_circ_0005429	3.23118e-09	0.788564	2.21144
4	novel_circ_0005722	3.23118e-09	0.788564	2.21144
4	novel_circ_0005808	3.23118e-09	0.788564	2.21144
4	novel_circ_0006153	1.21169e-09	0.788564	2.21144
4	novel_circ_0006592	8.8123e-10	0.788564	2.21144
4	novel_circ_0006926	1.21169e-09	0.788564	2.21144
4	novel_circ_0007109	3.23118e-09	0.788564	2.21144
4	novel_circ_0007265	1.93871e-09	0.788564	2.21144
4	novel_circ_0007499	3.23118e-09	0.788564	2.21144
4	novel_circ_0008121	3.23118e-09	0.788564	2.21144
4	novel_circ_0008143	8.07795e-10	0.788564	2.21144
4	novel_circ_0008329	1.93871e-09	0.788564	2.21144
4	novel_circ_0008447	2.42338e-09	0.788564	2.21144
4	novel_circ_0008460	1.07706e-09	0.788564	2.21144
4	novel_circ_0008916	9.69353e-10	0.788564	2.21144
4	novel_circ_0009522	3.23118e-09	0.788564	2.21144
4	novel_circ_0009727	3.23118e-09	0.788564	2.21144
4	novel_circ_0010548	2.42338e-09	0.788564	2.21144
4	novel_circ_0010670	2.42338e-09	0.788564	2.21144
4	novel_circ_0010797	2.42338e-09	0.788564	2.21144
4	novel_circ_0010890	3.23118e-09	0.788564	2.21144
4	novel_circ_0010943	2.42338e-09	0.788564	2.21144
4	novel_circ_0011036	2.42338e-09	0.788564	2.21144
4	novel_circ_0011705	1.61559e-09	0.788564	2.21144

## Sheet: cluster_05
Cluster	RefTag	relMean_F.00H_b	relMean_F.02H_b	relMean_F.03H_b
5	novel_circ_0000020	4.28376e-09	1.04545	1.95455
5	novel_circ_0000039	2.14188e-09	1.04545	1.95455
5	novel_circ_0000190	1.10297e-09	0.986987	2.01301
5	novel_circ_0000355	1.24459e-09	1.01246	1.98754
5	novel_circ_0000425	4.28376e-09	1.04545	1.95455
5	novel_circ_0000467	8.41036e-10	0.889431	2.11057
5	novel_circ_0000494	1.28806e-09	0.943044	2.05696
5	novel_circ_0000686	4.28376e-09	1.04545	1.95455
5	novel_circ_0001197	1.37469e-09	1.11831	1.88169
5	novel_circ_0001241	1.24459e-09	1.01246	1.98754
5	novel_circ_0001558	2.97088e-09	0.966716	2.03328
5	novel_circ_0001593	2.97088e-09	0.966716	2.03328
5	novel_circ_0001620	6.7477e-10	1.15274	1.84726
5	novel_circ_0002010	1.54778e-09	0.881379	2.11862
5	novel_circ_0002243	9.39818e-10	1.07035	1.92965
5	novel_circ_0002341	7.90479e-10	0.835966	2.16403
5	novel_circ_0002416	2.97088e-09	0.966716	2.03328
5	novel_circ_0002691	8.04348e-10	0.981499	2.0185
5	novel_circ_0002756	2.27395e-09	0.924925	2.07508
5	novel_circ_0002946	1.28806e-09	0.943044	2.05696
5	novel_circ_0003280	1.48544e-09	0.966716	2.03328
5	novel_circ_0003386	1.48544e-09	0.966716	2.03328
5	novel_circ_0003439	7.70727e-10	1.06587	1.93413
5	novel_circ_0003516	2.97088e-09	0.966716	2.03328
5	novel_circ_0003630	4.28376e-09	1.04545	1.95455
5	novel_circ_0003652	8.98501e-10	0.950203	2.0498
5	novel_circ_0003676	1.6746e-09	1.08982	1.91018
5	novel_circ_0003679	5.33954e-10	1.1728	1.8272
5	novel_circ_0003754	2.74939e-09	1.11831	1.88169
5	novel_circ_0003760	4.28376e-09	1.04545	1.95455
5	novel_circ_0003975	2.27395e-09	0.924925	2.07508
5	novel_circ_0004089	4.28376e-09	1.04545	1.95455
5	novel_circ_0004154	2.97088e-09	0.966716	2.03328
5	novel_circ_0004217	1.54778e-09	0.881379	2.11862
5	novel_circ_0004221	4.37547e-10	1.10342	1.89658
5	novel_circ_0004325	1.16589e-09	1.13813	1.86187
5	novel_circ_0004499	2.27395e-09	0.924925	2.07508
5	novel_circ_0004930	4.28376e-09	1.04545	1.95455
5	novel_circ_0004969	1.01762e-09	0.910609	2.08939
5	novel_circ_0004993	8.94239e-10	1.16393	1.83607
5	novel_circ_0005074	9.64395e-10	1.01989	1.98011
5	novel_circ_0005166	2.14188e-09	1.04545	1.95455
5	novel_circ_0005293	1.75426e-09	0.998957	2.00104
5	novel_circ_0005388	1.6746e-09	1.08982	1.91018
5	novel_circ_0005389	4.28376e-09	1.04545	1.95455
5	novel_circ_0005685	5.59858e-10	0.956427	2.04357
5	novel_circ_0005876	1.54778e-09	0.881379	2.11862
5	novel_circ_0006067	2.97088e-09	0.966716	2.03328
5	novel_circ_0006134	1.54778e-09	0.881379	2.11862
5	novel_circ_0006372	1.75426e-09	0.998957	2.00104
5	novel_circ_0006385	7.57985e-10	0.924925	2.07508
5	novel_circ_0006517	1.20395e-09	1.07735	1.92265
5	novel_circ_0006563	4.28376e-09	1.04545	1.95455
5	novel_circ_0006986	4.28376e-09	1.04545	1.95455
5	novel_circ_0007330	8.98501e-10	0.950203	2.0498
5	novel_circ_0007364	1.6746e-09	1.08982	1.91018
5	novel_circ_0007509	1.13698e-09	0.924925	2.07508
5	novel_circ_0007713	4.28376e-09	1.04545	1.95455
5	novel_circ_0007864	2.02431e-09	1.15274	1.84726
5	novel_circ_0007910	1.04072e-09	1.1006	1.8994
5	novel_circ_0007955	4.28376e-09	1.04545	1.95455
5	novel_circ_0007964	2.02431e-09	1.15274	1.84726
5	novel_circ_0008045	2.97088e-09	0.966716	2.03328
5	novel_circ_0008092	1.84188e-09	0.899014	2.10099
5	novel_circ_0008205	3.98677e-10	0.9081	2.0919
5	novel_circ_0008349	4.28376e-09	1.04545	1.95455
5	novel_circ_0008370	9.20939e-10	0.899014	2.10099
5	novel_circ_0008435	1.6746e-09	1.08982	1.91018
5	novel_circ_0008585	1.37469e-09	1.11831	1.88169
5	novel_circ_0008760	2.97088e-09	0.966716	2.03328
5	novel_circ_0008770	2.97088e-09	0.966716	2.03328
5	novel_circ_0008861	1.75426e-09	0.998957	2.00104
5	novel_circ_0008884	2.02431e-09	1.15274	1.84726
5	novel_circ_0009018	2.74939e-09	1.11831	1.88169
5	novel_circ_0009086	1.20395e-09	1.07735	1.92265
5	novel_circ_0009114	1.01215e-09	1.15274	1.84726
5	novel_circ_0009130	2.97088e-09	0.966716	2.03328
5	novel_circ_0009169	4.28376e-09	1.04545	1.95455
5	novel_circ_0009170	9.90292e-10	0.966716	2.03328
5	novel_circ_0009421	1.75426e-09	0.998957	2.00104
5	novel_circ_0009430	8.00931e-10	1.1728	1.8272
5	novel_circ_0009670	1.10297e-09	0.986987	2.01301
5	novel_circ_0009713	1.42792e-09	1.04545	1.95455
5	novel_circ_0009723	1.75426e-09	0.998957	2.00104
5	novel_circ_0009724	4.28376e-09	1.04545	1.95455
5	novel_circ_0009907	2.27395e-09	0.924925	2.07508
5	novel_circ_0010012	8.94239e-10	1.16393	1.83607
5	novel_circ_0010033	2.74939e-09	1.11831	1.88169
5	novel_circ_0010190	4.13951e-10	1.11126	1.88874
5	novel_circ_0010203	2.97088e-09	0.966716	2.03328
5	novel_circ_0010360	2.74939e-09	1.11831	1.88169
5	novel_circ_0010428	2.74939e-09	1.11831	1.88169
5	novel_circ_0010538	2.97088e-09	0.966716	2.03328
5	novel_circ_0010554	1.84188e-09	0.899014	2.10099
5	novel_circ_0010635	4.28376e-09	1.04545	1.95455
5	novel_circ_0010652	3.93589e-10	1.02459	1.97541
5	novel_circ_0010675	1.24459e-09	1.01246	1.98754
5	novel_circ_0010981	2.74939e-09	1.11831	1.88169
5	novel_circ_0011007	2.97088e-09	0.966716	2.03328
5	novel_circ_0011148	4.71083e-10	0.958059	2.04194
5	novel_circ_0011257	1.84188e-09	0.899014	2.10099
5	novel_circ_0011279	2.97088e-09	0.966716	2.03328
5	novel_circ_0011429	8.37301e-10	1.08982	1.91018
5	novel_circ_0011502	1.75426e-09	0.998957	2.00104
5	novel_circ_0011673	2.74939e-09	1.11831	1.88169

## Sheet: cluster_06
Cluster	RefTag	relMean_F.00H_b	relMean_F.02H_b	relMean_F.03H_b
6	novel_circ_0000044	1.82406e-09	1.33547	1.66453
6	novel_circ_0000074	1.23642e-09	1.30757	1.69243
6	novel_circ_0000248	9.12028e-10	1.33547	1.66453
6	novel_circ_0000384	7.48951e-10	1.46224	1.53776
6	novel_circ_0000482	1.19631e-09	1.36247	1.63753
6	novel_circ_0000484	1.91897e-09	1.24886	1.75114
6	novel_circ_0000609	8.49036e-10	1.45044	1.54956
6	novel_circ_0000741	1.36474e-09	1.44327	1.55673
6	novel_circ_0000862	1.53518e-09	1.24886	1.75114
6	novel_circ_0000863	1.23642e-09	1.30757	1.69243
6	novel_circ_0001037	2.24685e-09	1.46224	1.53776
6	novel_circ_0001079	2.39263e-09	1.36247	1.63753
6	novel_circ_0001215	2.24685e-09	1.46224	1.53776
6	novel_circ_0001556	2.55863e-09	1.24886	1.75114
6	novel_circ_0001591	1.91897e-09	1.24886	1.75114
6	novel_circ_0001636	3.83795e-09	1.24886	1.75114
6	novel_circ_0001687	3.47617e-09	1.41392	1.58608
6	novel_circ_0001783	4.12141e-10	1.30757	1.69243
6	novel_circ_0001991	1.65986e-09	1.48531	1.51469
6	novel_circ_0002054	2.24685e-09	1.46224	1.53776
6	novel_circ_0002075	1.12343e-09	1.46224	1.53776
6	novel_circ_0002126	3.83795e-09	1.24886	1.75114
6	novel_circ_0002171	6.69974e-10	1.47155	1.52845
6	novel_circ_0002196	1.09021e-09	1.5077	1.4923
6	novel_circ_0002295	2.24685e-09	1.46224	1.53776
6	novel_circ_0002303	7.64477e-10	1.43036	1.56964
6	novel_circ_0002489	3.17673e-09	1.55055	1.44945
6	novel_circ_0002551	2.39263e-09	1.36247	1.63753
6	novel_circ_0002583	2.39263e-09	1.36247	1.63753
6	novel_circ_0002623	2.24685e-09	1.46224	1.53776
6	novel_circ_0002981	6.06064e-10	1.47909	1.52091
6	novel_circ_0002991	1.00675e-09	1.39227	1.60773
6	novel_circ_0003008	1.12343e-09	1.46224	1.53776
6	novel_circ_0003068	1.67941e-10	1.35253	1.64747
6	novel_circ_0003274	1.47025e-10	1.25584	1.74416
6	novel_circ_0003331	6.58019e-10	1.49883	1.50117
6	novel_circ_0003371	1.13016e-09	1.19519	1.80481
6	novel_circ_0003683	6.28752e-10	1.27872	1.72128
6	novel_circ_0003880	6.82371e-10	1.44327	1.55673
6	novel_circ_0004040	1.73809e-09	1.41392	1.58608
6	novel_circ_0004279	3.83795e-09	1.24886	1.75114
6	novel_circ_0004368	3.83795e-09	1.24886	1.75114
6	novel_circ_0004413	1.65986e-09	1.48531	1.51469
6	novel_circ_0004460	3.85452e-10	1.5051	1.4949
6	novel_circ_0004514	2.55863e-09	1.24886	1.75114
6	novel_circ_0004555	1.27932e-09	1.24886	1.75114
6	novel_circ_0004651	1.12343e-09	1.46224	1.53776
6	novel_circ_0004663	3.47617e-09	1.41392	1.58608
6	novel_circ_0004691	1.58837e-09	1.55055	1.44945
6	novel_circ_0004818	3.17673e-09	1.55055	1.44945
6	novel_circ_0004820	7.36912e-10	1.31884	1.68116
6	novel_circ_0004889	2.39263e-09	1.36247	1.63753
6	novel_circ_0004968	4.71215e-10	1.49499	1.50501
6	novel_circ_0005066	2.24685e-09	1.46224	1.53776
6	novel_circ_0005202	3.17673e-09	1.55055	1.44945
6	novel_circ_0005268	3.83795e-09	1.24886	1.75114
6	novel_circ_0005384	3.47617e-09	1.41392	1.58608
6	novel_circ_0005537	6.58019e-10	1.49883	1.50117
6	novel_circ_0005730	1.73809e-09	1.41392	1.58608
6	novel_circ_0005790	3.83795e-09	1.24886	1.75114
6	novel_circ_0006078	6.18212e-10	1.30757	1.69243
6	novel_circ_0006351	1.65986e-09	1.48531	1.51469
6	novel_circ_0006353	1.41719e-09	1.38345	1.61655
6	novel_circ_0006396	1.82406e-09	1.33547	1.66453
6	novel_circ_0006595	1.36474e-09	1.44327	1.55673
6	novel_circ_0006678	1.82406e-09	1.33547	1.66453
6	novel_circ_0006712	1.82406e-09	1.33547	1.66453
6	novel_circ_0006742	2.24685e-09	1.46224	1.53776
6	novel_circ_0007089	1.91897e-09	1.24886	1.75114
6	novel_circ_0007114	2.55863e-09	1.24886	1.75114
6	novel_circ_0007229	3.17673e-09	1.55055	1.44945
6	novel_circ_0007338	8.49036e-10	1.45044	1.54956
6	novel_circ_0007378	8.69044e-10	1.41392	1.58608
6	novel_circ_0007451	5.25177e-11	1.35859	1.64141
6	novel_circ_0007457	1.15872e-09	1.41392	1.58608
6	novel_circ_0007465	2.55863e-09	1.24886	1.75114
6	novel_circ_0007618	3.47617e-09	1.41392	1.58608
6	novel_circ_0007624	1.73809e-09	1.41392	1.58608
6	novel_circ_0007663	3.17673e-09	1.55055	1.44945
6	novel_circ_0007695	3.83795e-09	1.24886	1.75114
6	novel_circ_0007704	2.24685e-09	1.46224	1.53776
6	novel_circ_0007725	1.49909e-10	1.42682	1.57318
6	novel_circ_0007790	1.05891e-09	1.55055	1.44945
6	novel_circ_0007869	9.01319e-11	1.33446	1.66554
6	novel_circ_0007918	3.47617e-09	1.41392	1.58608
6	novel_circ_0008076	5.26333e-10	1.19887	1.80113
6	novel_circ_0008084	8.90017e-10	1.37565	1.62435
6	novel_circ_0008296	2.55863e-09	1.24886	1.75114
6	novel_circ_0008567	3.83795e-09	1.24886	1.75114
6	novel_circ_0008762	6.18212e-10	1.30757	1.69243
6	novel_circ_0008800	1.36474e-09	1.44327	1.55673
6	novel_circ_0008832	1.19631e-09	1.36247	1.63753
6	novel_circ_0008940	5.81148e-10	1.27645	1.72355
6	novel_circ_0008950	1.32529e-09	1.18593	1.81407
6	novel_circ_0008990	7.08594e-10	1.38345	1.61655
6	novel_circ_0009177	3.17673e-09	1.55055	1.44945
6	novel_circ_0009298	2.24685e-09	1.46224	1.53776
6	novel_circ_0009319	1.27932e-09	1.24886	1.75114
6	novel_circ_0009360	3.47617e-09	1.41392	1.58608
6	novel_circ_0009395	2.11782e-09	1.55055	1.44945
6	novel_circ_0009419	3.17673e-09	1.55055	1.44945
6	novel_circ_0009495	9.35156e-10	1.29326	1.70674
6	novel_circ_0009530	1.58837e-09	1.55055	1.44945
6	novel_circ_0009667	2.39263e-09	1.36247	1.63753
6	novel_circ_0009668	2.55863e-09	1.24886	1.75114
6	novel_circ_0009686	1.47382e-09	1.31884	1.68116
6	novel_circ_0009779	3.83795e-09	1.24886	1.75114
6	novel_circ_0009843	3.17673e-09	1.55055	1.44945
6	novel_circ_0009934	1.23642e-09	1.30757	1.69243
6	novel_circ_0010095	0.214698	1.30198	1.48332
6	novel_circ_0010109	3.83795e-09	1.24886	1.75114
6	novel_circ_0010268	7.48951e-10	1.46224	1.53776
6	novel_circ_0010319	5.40246e-10	1.27451	1.72549
6	novel_circ_0011150	2.55863e-09	1.24886	1.75114
6	novel_circ_0011220	2.39263e-09	1.36247	1.63753
6	novel_circ_0011249	1.36474e-09	1.44327	1.55673
6	novel_circ_0011274	1.91897e-09	1.24886	1.75114
6	novel_circ_0011500	2.96672e-10	1.37565	1.62435
6	novel_circ_0011516	1.035e-09	1.34715	1.65285
6	novel_circ_0011531	2.24685e-09	1.46224	1.53776
6	novel_circ_0011681	1.91897e-09	1.24886	1.75114
6	novel_circ_0011792	1.41719e-09	1.38345	1.61655

## Sheet: cluster_07
Cluster	RefTag	relMean_F.00H_b	relMean_F.02H_b	relMean_F.03H_b
7	novel_circ_0000003	2.87035e-10	1.82131	1.17869
7	novel_circ_0000026	5.83148e-10	1.80267	1.19733
7	novel_circ_0000216	9.49818e-10	1.69988	1.30012
7	novel_circ_0000306	0.10522	1.68692	1.20786
7	novel_circ_0000307	0.132106	1.66734	1.20056
7	novel_circ_0000330	1.80658e-09	1.76357	1.23643
7	novel_circ_0000707	2.52437e-09	1.8482	1.1518
7	novel_circ_0000719	3.45705e-10	1.65925	1.34075
7	novel_circ_0001068	1.40661e-09	1.71641	1.28359
7	novel_circ_0001449	2.92478e-09	1.66551	1.33449
7	novel_circ_0001450	7.14264e-10	1.85936	1.14064
7	novel_circ_0001584	1.52278e-09	1.6104	1.3896
7	novel_circ_0001617	1.46239e-09	1.66551	1.33449
7	novel_circ_0001670	2.0028e-09	1.62927	1.37073
7	novel_circ_0001812	1.11677e-09	1.72613	1.27387
7	novel_circ_0002064	5.50057e-10	1.74513	1.25487
7	novel_circ_0002069	2.52437e-09	1.8482	1.1518
7	novel_circ_0002258	1.72221e-09	1.82131	1.17869
7	novel_circ_0002622	2.70987e-09	1.76357	1.23643
7	novel_circ_0002635	2.0028e-09	1.62927	1.37073
7	novel_circ_0002654	2.52437e-09	1.8482	1.1518
7	novel_circ_0002801	2.70987e-09	1.76357	1.23643
7	novel_circ_0002904	2.70987e-09	1.76357	1.23643
7	novel_circ_0002992	3.09163e-10	1.65991	1.34009
7	novel_circ_0003173	1.72221e-09	1.82131	1.17869
7	novel_circ_0003239	5.75823e-10	1.68634	1.31366
7	novel_circ_0003240	1.11677e-09	1.72613	1.27387
7	novel_circ_0003483	5.6527e-10	1.83938	1.16062
7	novel_circ_0003503	4.98055e-10	1.86376	1.13624
7	novel_circ_0003543	2.13273e-10	1.73497	1.26503
7	novel_circ_0003689	2.72598e-10	1.81841	1.18159
7	novel_circ_0003761	2.0028e-09	1.62927	1.37073
7	novel_circ_0003803	1.80658e-09	1.76357	1.23643
7	novel_circ_0003922	2.70987e-09	1.76357	1.23643
7	novel_circ_0004165	1.40661e-09	1.71641	1.28359
7	novel_circ_0004233	7.7744e-10	1.58111	1.41889
7	novel_circ_0004524	1.46239e-09	1.66551	1.33449
7	novel_circ_0004597	1.91357e-10	1.82131	1.17869
7	novel_circ_0004873	4.51644e-10	1.76357	1.23643
7	novel_circ_0004906	4.87464e-10	1.66551	1.33449
7	novel_circ_0004974	2.41821e-10	1.73114	1.26886
7	novel_circ_0005070	2.52437e-09	1.8482	1.1518
7	novel_circ_0005087	2.92478e-09	1.66551	1.33449
7	novel_circ_0005145	1.30692e-09	1.80739	1.19261
7	novel_circ_0005207	7.45987e-10	1.63851	1.36149
7	novel_circ_0005219	1.15165e-09	1.68634	1.31366
7	novel_circ_0005223	1.15165e-09	1.68634	1.31366
7	novel_circ_0005457	2.52437e-09	1.8482	1.1518
7	novel_circ_0005458	1.40661e-09	1.71641	1.28359
7	novel_circ_0005520	9.25969e-10	1.73252	1.26748
7	novel_circ_0005543	8.81692e-10	1.79313	1.20687
7	novel_circ_0005617	0.198716	1.66072	1.14056
7	novel_circ_0005640	1.89964e-09	1.69988	1.30012
7	novel_circ_0005714	2.0028e-09	1.62927	1.37073
7	novel_circ_0005985	2.52437e-09	1.8482	1.1518
7	novel_circ_0006000	0.181323	1.67883	1.13985
7	novel_circ_0006117	1.80658e-09	1.76357	1.23643
7	novel_circ_0006130	5.84957e-10	1.66551	1.33449
7	novel_circ_0006284	5.75823e-10	1.68634	1.31366
7	novel_circ_0006325	1.02376e-09	1.83222	1.16778
7	novel_circ_0006763	1.40661e-09	1.71641	1.28359
7	novel_circ_0006803	9.25969e-10	1.73252	1.26748
7	novel_circ_0006903	2.70987e-09	1.76357	1.23643
7	novel_circ_0006931	1.89964e-09	1.69988	1.30012
7	novel_circ_0006987	6.4208e-10	1.82815	1.17185
7	novel_circ_0007370	8.85835e-10	1.58537	1.41463
7	novel_circ_0007450	2.64657e-11	1.5932	1.4068
7	novel_circ_0007746	1.18877e-09	1.644	1.356
7	novel_circ_0007755	1.52278e-09	1.6104	1.3896
7	novel_circ_0007761	1.52278e-09	1.6104	1.3896
7	novel_circ_0007896	1.89964e-09	1.69988	1.30012
7	novel_circ_0007900	1.46239e-09	1.66551	1.33449
7	novel_circ_0008278	2.70987e-10	1.76357	1.23643
7	novel_circ_0008280	2.52437e-09	1.8482	1.1518
7	novel_circ_0008413	2.52437e-09	1.8482	1.1518
7	novel_circ_0008448	1.52278e-09	1.6104	1.3896
7	novel_circ_0008583	1.89964e-09	1.69988	1.30012
7	novel_circ_0008638	2.92478e-09	1.66551	1.33449
7	novel_circ_0008837	3.57132e-10	1.85936	1.14064
7	novel_circ_0008858	2.0028e-09	1.62927	1.37073
7	novel_circ_0009006	1.40661e-09	1.71641	1.28359
7	novel_circ_0009591	4.57244e-10	1.74824	1.25176
7	novel_circ_0009695	2.0028e-09	1.62927	1.37073
7	novel_circ_0009829	1.15165e-09	1.68634	1.31366
7	novel_circ_0009853	2.0028e-09	1.62927	1.37073
7	novel_circ_0009862	8.26291e-10	1.68046	1.31954
7	novel_circ_0009997	8.26291e-10	1.68046	1.31954
7	novel_circ_0010226	2.92478e-09	1.66551	1.33449
7	novel_circ_0010394	8.81692e-10	1.79313	1.20687
7	novel_circ_0010586	5.00701e-10	1.62927	1.37073
7	novel_circ_0010769	1.80658e-09	1.76357	1.23643
7	novel_circ_0011239	2.92478e-09	1.66551	1.33449
7	novel_circ_0011291	2.70987e-09	1.76357	1.23643
7	novel_circ_0011605	4.7988e-10	1.79575	1.20425
7	novel_circ_0011680	1.80658e-09	1.76357	1.23643
7	novel_circ_0011682	7.31196e-10	1.66551	1.33449
7	novel_circ_0011725	1.22837e-09	1.59883	1.40117
7	novel_circ_0011771	1.80658e-09	1.76357	1.23643
7	novel_circ_0011818	1.80658e-09	1.76357	1.23643

## Sheet: cluster_08
Cluster	RefTag	relMean_F.00H_b	relMean_F.02H_b	relMean_F.03H_b
8	novel_circ_0000030	6.06283e-10	2.17011	0.829886
8	novel_circ_0000118	8.98981e-10	1.97455	1.02545
8	novel_circ_0000122	1.98175e-09	2.09579	0.904214
8	novel_circ_0000179	2.22039e-09	1.9869	1.0131
8	novel_circ_0000197	9.69912e-10	1.89364	1.10636
8	novel_circ_0000208	0.0869295	2.16465	0.74842
8	novel_circ_0000267	2.95846e-10	2.19009	0.809914
8	novel_circ_0000474	1.56204e-09	2.28729	0.712714
8	novel_circ_0000476	2.36264e-09	1.922	1.078
8	novel_circ_0000530	1.13775e-09	2.22132	0.77868
8	novel_circ_0000694	1.01823e-09	2.07082	0.92918
8	novel_circ_0000951	7.00693e-10	1.88103	1.11897
8	novel_circ_0001067	0.124446	1.80413	1.07142
8	novel_circ_0001069	0.183902	1.8192	0.996894
8	novel_circ_0001226	1.45114e-09	2.00683	0.993165
8	novel_circ_0001421	0.0899444	1.9636	0.94646
8	novel_circ_0001438	0.280581	1.9142	0.805222
8	novel_circ_0001595	1.13775e-09	2.22132	0.77868
8	novel_circ_0001673	1.11019e-09	1.9869	1.0131
8	novel_circ_0001684	1.63113e-09	2.25576	0.744238
8	novel_circ_0001751	1.01823e-09	2.07082	0.92918
8	novel_circ_0002089	1.01823e-09	2.07082	0.92918
8	novel_circ_0002090	0.195358	1.93253	0.872113
8	novel_circ_0002194	4.17006e-10	2.23893	0.761069
8	novel_circ_0002383	1.22041e-09	1.88632	1.11368
8	novel_circ_0002432	4.94139e-10	2.21089	0.789113
8	novel_circ_0002453	5.48457e-10	1.8739	1.1261
8	novel_circ_0002559	1.64537e-09	1.8739	1.1261
8	novel_circ_0002602	2.03892e-10	2.25576	0.744238
8	novel_circ_0002740	0.196815	1.92457	0.878618
8	novel_circ_0002741	0.199205	2.03855	0.762249
8	novel_circ_0002831	2.19653e-10	1.94768	1.05232
8	novel_circ_0002852	1.21257e-09	2.17011	0.829886
8	novel_circ_0002928	1.88069e-09	2.1419	0.858101
8	novel_circ_0003007	1.13775e-09	2.22132	0.77868
8	novel_circ_0003036	1.1037e-09	2.24462	0.755375
8	novel_circ_0003071	9.21443e-10	1.94893	1.05107
8	novel_circ_0003481	1.17396e-09	2.19653	0.803468
8	novel_circ_0003509	9.16962e-10	2.16324	0.836765
8	novel_circ_0003645	7.26895e-12	1.88396	1.11604
8	novel_circ_0003653	6.35586e-10	2.275	0.724998
8	novel_circ_0003677	1.22041e-09	1.88632	1.11368
8	novel_circ_0003684	5.07746e-10	2.18916	0.810843
8	novel_circ_0003747	1.56204e-09	2.28729	0.712714
8	novel_circ_0003757	1.07162e-09	2.26658	0.733425
8	novel_circ_0003781	1.63113e-09	2.25576	0.744238
8	novel_circ_0004064	8.57189e-10	2.02222	0.977775
8	novel_circ_0004092	0.132689	2.16125	0.706057
8	novel_circ_0004466	1.88069e-09	2.1419	0.858101
8	novel_circ_0004579	2.01854e-10	1.9869	1.0131
8	novel_circ_0004690	0.0717381	1.93319	0.99507
8	novel_circ_0004758	1.04715e-09	2.04444	0.955564
8	novel_circ_0005217	8.01312e-10	2.08596	0.914038
8	novel_circ_0005237	2.32412e-10	2.09864	0.901365
8	novel_circ_0005441	1.63113e-09	2.25576	0.744238
8	novel_circ_0005468	0.272318	1.88105	0.846634
8	novel_circ_0005511	7.81022e-10	2.28729	0.712714
8	novel_circ_0005514	8.19111e-10	2.06566	0.93434
8	novel_circ_0005643	3.6934e-10	2.07315	0.926854
8	novel_circ_0005737	6.06283e-10	2.17011	0.829886
8	novel_circ_0005871	2.66349e-10	2.21007	0.789928
8	novel_circ_0005963	1.29792e-09	2.1117	0.888302
8	novel_circ_0005964	1.57509e-09	1.922	1.078
8	novel_circ_0006023	1.78943e-09	2.18354	0.816464
8	novel_circ_0006132	3.18868e-10	2.12706	0.872941
8	novel_circ_0006343	1.3962e-09	2.04444	0.955564
8	novel_circ_0006641	2.36264e-09	1.922	1.078
8	novel_circ_0006700	1.88069e-09	2.1419	0.858101
8	novel_circ_0006801	1.78943e-09	2.18354	0.816464
8	novel_circ_0006827	4.8887e-10	2.10777	0.892227
8	novel_circ_0006857	1.98175e-09	2.09579	0.904214
8	novel_circ_0006877	8.15567e-10	2.25576	0.744238
8	novel_circ_0006880	9.16962e-10	2.16324	0.836765
8	novel_circ_0006925	2.09429e-09	2.04444	0.955564
8	novel_circ_0006929	2.36264e-09	1.922	1.078
8	novel_circ_0007173	0.0659369	2.2192	0.714861
8	novel_circ_0007183	9.69912e-10	1.89364	1.10636
8	novel_circ_0007258	9.26122e-11	2.04924	0.950765
8	novel_circ_0007381	8.04733e-10	1.89847	1.10153
8	novel_circ_0007423	6.51201e-10	1.96007	1.03993
8	novel_circ_0007579	0.201487	2.02753	0.77098
8	novel_circ_0007601	0.188383	1.97064	0.840978
8	novel_circ_0007613	2.36264e-09	1.922	1.078
8	novel_circ_0007641	6.87627e-10	1.9019	1.0981
8	novel_circ_0007687	1.51058e-09	1.96615	1.03385
8	novel_circ_0007729	0.221269	2.03789	0.740838
8	novel_circ_0007911	2.36264e-09	1.922	1.078
8	novel_circ_0008032	4.53941e-10	2.06796	0.93204
8	novel_circ_0008194	9.90875e-10	2.09579	0.904214
8	novel_circ_0008211	1.01823e-09	2.07082	0.92918
8	novel_circ_0008212	1.07775e-09	2.01651	0.98349
8	novel_circ_0008316	1.26144e-10	2.02156	0.978444
8	novel_circ_0008324	9.16962e-10	2.16324	0.836765
8	novel_circ_0008332	0.0283803	1.99426	0.97736
8	novel_circ_0008428	9.16962e-10	2.16324	0.836765
8	novel_circ_0008540	0.132337	2.12919	0.738472
8	novel_circ_0008592	6.72632e-10	2.07929	0.920706
8	novel_circ_0008806	1.70662e-09	2.22132	0.77868
8	novel_circ_0008810	6.08239e-10	2.02868	0.971325
8	novel_circ_0008891	8.15567e-10	2.25576	0.744238
8	novel_circ_0008996	4.72528e-10	1.922	1.078
8	novel_circ_0009035	1.98175e-09	2.09579	0.904214
8	novel_circ_0009113	7.71081e-10	1.94454	1.05546
8	novel_circ_0009373	6.60583e-10	2.09579	0.904214
8	novel_circ_0009585	1.57509e-09	1.922	1.078
8	novel_circ_0009650	5.79562e-10	2.07447	0.925529
8	novel_circ_0009685	1.63113e-09	2.25576	0.744238
8	novel_circ_0009702	1.04136e-09	2.28729	0.712714
8	novel_circ_0009792	1.51058e-09	1.96615	1.03385
8	novel_circ_0009848	6.70241e-10	2.23547	0.764527
8	novel_circ_0009855	7.71081e-10	1.94454	1.05546
8	novel_circ_0009914	2.22039e-09	1.9869	1.0131
8	novel_circ_0010028	6.00275e-10	1.90445	1.09555
8	novel_circ_0010030	6.26895e-10	2.1419	0.858101
8	novel_circ_0010039	8.77588e-10	1.99896	1.00104
8	novel_circ_0010051	1.51058e-09	1.96615	1.03385
8	novel_circ_0010063	2.22039e-09	1.9869	1.0131
8	novel_circ_0010259	2.36594e-10	2.13639	0.863606
8	novel_circ_0010272	8.57189e-10	2.02222	0.977775
8	novel_circ_0010276	8.22685e-10	1.8739	1.1261
8	novel_circ_0010384	5.70595e-10	2.08879	0.911209
8	novel_circ_0010552	1.28699e-10	2.0311	0.968903
8	novel_circ_0010584	1.45114e-09	2.00683	0.993165
8	novel_circ_0010645	0.278201	1.8347	0.887102
8	novel_circ_0010647	4.81242e-10	2.23148	0.768518
8	novel_circ_0010712	1.01598e-10	2.0497	0.950299
8	novel_circ_0010804	9.90875e-10	2.09579	0.904214
8	novel_circ_0010992	5.38875e-10	2.01651	0.98349
8	novel_circ_0011157	1.04715e-09	2.04444	0.955564
8	novel_circ_0011161	1.757e-10	2.15825	0.841748
8	novel_circ_0011275	6.60583e-10	2.09579	0.904214
8	novel_circ_0011383	0.184716	1.98479	0.830498
8	novel_circ_0011495	4.49491e-10	1.97455	1.02545
8	novel_circ_0011564	0.190954	1.7587	1.05035
8	novel_circ_0011568	9.69912e-10	1.89364	1.10636
8	novel_circ_0011576	1.45114e-09	2.00683	0.993165
8	novel_circ_0011643	5.81349e-10	1.93899	1.06101
8	novel_circ_0011769	8.94715e-10	2.18354	0.816464
8	novel_circ_0011795	1.98175e-09	2.09579	0.904214
8	novel_circ_0011796	2.36264e-09	1.922	1.078

## Sheet: cluster_09
9	RefTag	relMean_F.00H_b	relMean_F.02H_b	relMean_F.03H_b
9	novel_circ_0000045	0.599061	2.0571	0.343841
9	novel_circ_0000092	0.698093	2.30191	9.75742e-10
9	novel_circ_0000111	0.669644	2.05582	0.274538
9	novel_circ_0000189	0.343033	2.16474	0.492225
9	novel_circ_0000223	0.52346	2.14271	0.333832
9	novel_circ_0000243	0.885533	2.11447	1.23773e-09
9	novel_circ_0000285	0.393021	2.11822	0.488759
9	novel_circ_0000437	0.856777	2.14322	1.19754e-09
9	novel_circ_0000569	0.984574	1.81067	0.204751
9	novel_circ_0000570	1.20482e-09	2.45028	0.549722
9	novel_circ_0000579	0.279806	2.72019	5.86638e-10
9	novel_circ_0000864	0.511707	1.87641	0.611881
9	novel_circ_0000899	0.34347	1.79404	0.862489
9	novel_circ_0000905	2.39703e-10	2.39847	0.601532
9	novel_circ_0000945	1.19691e-10	2.31736	0.682643
9	novel_circ_0000948	5.17821e-10	2.52747	0.472533
9	novel_circ_0000949	0.171125	2.3787	0.450176
9	novel_circ_0000971	0.259191	2.74081	5.43416e-10
9	novel_circ_0000990	2.31272e-10	2.3141	0.685897
9	novel_circ_0001016	0.541683	1.94014	0.51818
9	novel_circ_0001143	0.399029	1.83754	0.763432
9	novel_circ_0001216	0.893072	1.74079	0.366138
9	novel_circ_0001240	3.89794e-10	2.82215	0.177851
9	novel_circ_0001246	0.804526	2.19547	1.68676e-09
9	novel_circ_0001440	0.3526	1.80415	0.843253
9	novel_circ_0001491	1.28904e-09	2.41185	0.588152
9	novel_circ_0001622	0.344169	2.31228	0.343551
9	novel_circ_0001649	1.24551e-09	2.43171	0.568288
9	novel_circ_0001680	0.885533	2.11447	1.8566e-09
9	novel_circ_0001695	1.73241e-10	2.36764	0.63236
9	novel_circ_0001700	0.433832	1.87449	0.691682
9	novel_circ_0001774	0.165068	2.30858	0.526353
9	novel_circ_0001884	8.49465e-10	2.41862	0.581378
9	novel_circ_0001969	0.737098	2.2629	1.03026e-09
9	novel_circ_0001982	1.00723	1.99277	8.44702e-10
9	novel_circ_0002001	0.43158	1.9629	0.60552
9	novel_circ_0002022	9.80568e-10	2.5526	0.447404
9	novel_circ_0002030	3.63641e-10	2.75112	0.248878
9	novel_circ_0002035	0.758282	2.24172	1.05987e-09
9	novel_circ_0002160	0.52986	2.47014	7.40599e-10
9	novel_circ_0002189	0.397128	2.60287	1.18945e-10
9	novel_circ_0002273	0.390932	2.1603	0.448765
9	novel_circ_0002368	0.477156	2.52284	5.002e-10
9	novel_circ_0002371	0.416114	2.23558	0.348302
9	novel_circ_0002373	5.25196e-10	2.52074	0.479262
9	novel_circ_0002411	0.885533	2.11447	1.8566e-09
9	novel_circ_0002412	0.521704	1.7796	0.698696
9	novel_circ_0002424	0.916287	2.08371	1.28072e-09
9	novel_circ_0002514	0.730772	1.74493	0.524299
9	novel_circ_0002567	6.20703e-10	2.57519	0.424813
9	novel_circ_0002629	0.98468	2.01532	8.25787e-10
9	novel_circ_0002630	0.268301	2.53208	0.199624
9	novel_circ_0002685	0.680098	2.3199	1.42589e-09
9	novel_circ_0002702	6.63168e-10	2.69742	0.302584
9	novel_circ_0002728	0.586865	1.85173	0.561402
9	novel_circ_0002732	0.847814	2.15219	8.26752e-11
9	novel_circ_0002734	0.397248	1.94637	0.656385
9	novel_circ_0002759	0.639512	1.7997	0.560784
9	novel_circ_0002768	1.33573e-09	2.39054	0.609455
9	novel_circ_0002835	0.323056	2.23546	0.441485
9	novel_circ_0002851	0.513364	2.48664	4.30526e-10
9	novel_circ_0002854	0.427446	2.24543	0.32712
9	novel_circ_0002901	2.56755e-10	2.58998	0.410024
9	novel_circ_0002927	0.705395	1.84475	0.449859
9	novel_circ_0002947	0.609944	1.8552	0.534856
9	novel_circ_0003006	0.46442	1.98024	0.555337
9	novel_circ_0003075	0.39207	2.60793	8.22009e-10
9	novel_circ_0003116	0.438317	1.7755	0.786186
9	novel_circ_0003158	0.368387	1.92681	0.704806
9	novel_circ_0003162	0.648794	1.79263	0.558579
9	novel_circ_0003308	0.535056	1.82514	0.639801
9	novel_circ_0003329	0.430449	2.56955	9.02474e-10
9	novel_circ_0003475	0.420078	2.17807	0.401852
9	novel_circ_0003494	0.484875	1.81937	0.695756
9	novel_circ_0003546	0.428352	2.57165	3.59231e-10
9	novel_circ_0003762	0.382257	2.2802	0.337543
9	novel_circ_0003768	0.318518	2.18289	0.498596
9	novel_circ_0003973	1.28904e-09	2.41185	0.588152
9	novel_circ_0004042	6.92966e-10	2.36764	0.63236
9	novel_circ_0004114	0.631281	2.36872	1.32354e-09
9	novel_circ_0004119	3.45918e-10	2.84217	0.157832
9	novel_circ_0004129	6.33451e-10	2.42195	0.578049
9	novel_circ_0004138	3.24605e-10	2.85189	0.148107
9	novel_circ_0004157	0.46442	1.98024	0.555337
9	novel_circ_0004239	0.837355	2.16265	5.01597e-10
9	novel_circ_0004305	0.527555	1.79956	0.672887
9	novel_circ_0004377	0.774408	1.73172	0.493872
9	novel_circ_0004441	2.14081e-10	2.31625	0.683753
9	novel_circ_0004450	0.375337	2.62466	7.86928e-10
9	novel_circ_0004457	0.680098	2.3199	1.42589e-09
9	novel_circ_0004519	0.52986	2.47014	7.40599e-10
9	novel_circ_0004582	0.517765	1.98693	0.4953
9	novel_circ_0004638	0.81952	2.18048	1.7182e-10
9	novel_circ_0004697	1.01276e-09	2.30686	0.693141
9	novel_circ_0004703	0.420166	2.57983	5.87277e-10
9	novel_circ_0004720	0.861455	2.01176	0.126781
9	novel_circ_0004773	1.39013e-10	2.39744	0.602563
9	novel_circ_0004837	0.420166	2.57983	8.80916e-10
9	novel_circ_0004944	0.460324	1.80576	0.733919
9	novel_circ_0005073	0.5255	1.9718	0.502699
9	novel_circ_0005079	0.4151	2.08854	0.496362
9	novel_circ_0005105	0.320586	2.01888	0.660534
9	novel_circ_0005122	0.669591	1.90338	0.427026
9	novel_circ_0005164	8.90488e-10	2.39054	0.609455
9	novel_circ_0005269	0.524138	1.90284	0.573024
9	novel_circ_0005271	0.767876	1.9383	0.293824
9	novel_circ_0005291	0.504529	2.49547	1.05779e-09
9	novel_circ_0005335	5.58571e-10	2.36285	0.637149
9	novel_circ_0005379	0.314744	1.93254	0.752719
9	novel_circ_0005405	0.804526	2.19547	1.68676e-09
9	novel_circ_0005419	0.381711	1.88799	0.730297
9	novel_circ_0005422	0.380097	2.0745	0.545408
9	novel_circ_0005439	0.430449	2.56955	9.02474e-10
9	novel_circ_0005481	0.769338	2.23066	1.61298e-09
9	novel_circ_0005484	0.865424	2.13458	2.79144e-10
9	novel_circ_0005507	0.556588	2.08845	0.354959
9	novel_circ_0005510	0.682755	1.97349	0.343753
9	novel_circ_0005705	0.701807	2.29819	5.8856e-10
9	novel_circ_0005706	1.49857e-09	2.31625	0.683753
9	novel_circ_0005710	0.519428	2.48057	4.35611e-10
9	novel_circ_0005770	0.720635	1.81169	0.467677
9	novel_circ_0005793	0.309251	2.19769	0.493055
9	novel_circ_0005820	0.387748	2.61225	4.06474e-10
9	novel_circ_0005823	6.87909e-10	2.68613	0.313872
9	novel_circ_0005889	0.281232	2.27039	0.448383
9	novel_circ_0005897	0.957868	2.04213	1.00413e-09
9	novel_circ_0005943	0.60941	2.39059	1.27768e-09
9	novel_circ_0005952	0.34582	2.65418	7.25042e-10
9	novel_circ_0005989	0.200142	2.32121	0.478645
9	novel_circ_0006088	5.15712e-11	2.7647	0.235304
9	novel_circ_0006166	0.589003	2.411	1.2349e-09
9	novel_circ_0006182	0.589003	2.411	1.2349e-09
9	novel_circ_0006283	7.74604e-10	2.64657	0.353429
9	novel_circ_0006349	3.15137e-10	2.64053	0.359469
9	novel_circ_0006356	0.637246	1.95636	0.406398
9	novel_circ_0006358	0.235502	2.08865	0.675851
9	novel_circ_0006389	0.416311	2.38457	0.199124
9	novel_circ_0006393	0.589003	2.411	1.2349e-09
9	novel_circ_0006411	0.106081	2.56919	0.324732
9	novel_circ_0006652	0.882197	1.88764	0.23016
9	novel_circ_0006686	0.78072	2.21928	5.45616e-10
9	novel_circ_0006717	0.582425	1.88518	0.532392
9	novel_circ_0006771	4.70303e-10	2.67812	0.321878
9	novel_circ_0006838	0.555442	2.17889	0.265671
9	novel_circ_0006845	0.82983	2.17017	1.15988e-09
9	novel_circ_0006879	0.823356	2.17664	8.6312e-10
9	novel_circ_0007015	8.49465e-10	2.41862	0.581378
9	novel_circ_0007025	0.604278	1.81766	0.578059
9	novel_circ_0007044	0.359525	1.81505	0.825422
9	novel_circ_0007169	7.20026e-10	2.34295	0.657053
9	novel_circ_0007192	1.28904e-09	2.41185	0.588152
9	novel_circ_0007255	4.94284e-10	2.77447	0.225527
9	novel_circ_0007323	0.916901	1.88818	0.194915
9	novel_circ_0007336	0.680098	2.3199	7.12943e-10
9	novel_circ_0007376	0.804526	2.19547	1.12451e-09
9	novel_circ_0007380	4.29681e-10	2.41185	0.588152
9	novel_circ_0007396	0.843088	2.15691	1.76761e-09
9	novel_circ_0007406	0.469404	2.08156	0.449038
9	novel_circ_0007476	0.60941	2.39059	1.27768e-09
9	novel_circ_0007480	0.284228	2.03603	0.67974
9	novel_circ_0007526	0.856777	2.14322	3.9918e-10
9	novel_circ_0007573	4.10547e-10	2.43804	0.561962
9	novel_circ_0007602	7.49284e-10	2.31625	0.683753
9	novel_circ_0007696	0.82983	2.17017	1.15988e-09
9	novel_circ_0007851	0.510623	1.79157	0.697811
9	novel_circ_0007861	0.717065	2.28293	1.00226e-09
9	novel_circ_0007881	0.212717	2.17682	0.610464
9	novel_circ_0007882	1.00735e-09	2.54037	0.459625
9	novel_circ_0007915	9.31055e-10	2.57519	0.424813
9	novel_circ_0007921	0.333147	2.30832	0.358528
9	novel_circ_0007927	0.304762	2.28708	0.408155
9	novel_circ_0007961	5.62089e-10	2.74354	0.256464
9	novel_circ_0007995	0.866153	2.13385	4.03548e-10
9	novel_circ_0008057	0.422065	2.0396	0.538336
9	novel_circ_0008060	0.295689	1.95002	0.754291
9	novel_circ_0008133	0.843088	2.15691	1.76761e-09
9	novel_circ_0008322	0.932343	1.78894	0.278716
9	novel_circ_0008335	0.340991	1.90468	0.754328
9	novel_circ_0008503	0.591647	1.80195	0.606403
9	novel_circ_0008508	0.526115	1.92027	0.553616
9	novel_circ_0008621	0.688781	1.76214	0.54908
9	novel_circ_0008659	0.312542	2.15593	0.531523
9	novel_circ_0008680	0.942471	2.05753	7.9039e-10
9	novel_circ_0008681	0.423277	2.57672	1.36529e-10
9	novel_circ_0008702	0.737098	2.2629	1.03026e-09
9	novel_circ_0008725	0.969178	2.03082	5.80562e-10
9	novel_circ_0008730	0.285648	2.71435	1.71111e-10
9	novel_circ_0008772	0.707452	2.29255	1.48324e-09
9	novel_circ_0008808	0.625102	1.77692	0.59798
9	novel_circ_0008877	6.22754e-10	2.43171	0.568288
9	novel_circ_0008944	0.478991	2.0628	0.458209
9	novel_circ_0008946	0.935024	1.73972	0.325256
9	novel_circ_0008958	1.38593e-09	2.36764	0.63236
9	novel_circ_0009002	0.830965	1.77158	0.397455
9	novel_circ_0009101	3.20011e-10	2.34295	0.657053
9	novel_circ_0009141	0.66241	1.7412	0.596395
9	novel_circ_0009289	0.433244	1.79312	0.773632
9	novel_circ_0009543	0.769338	2.23066	1.61298e-09
9	novel_circ_0009623	0.643034	2.00546	0.351505
9	novel_circ_0009630	1.03564e-09	2.52747	0.472533
9	novel_circ_0009631	0.190857	2.17013	0.639016
9	novel_circ_0009647	0.424055	1.83224	0.743703
9	novel_circ_0009845	0.704985	1.93798	0.357034
9	novel_circ_0009884	0.316076	2.00361	0.680314
9	novel_circ_0009900	0.495871	2.02977	0.474356
9	novel_circ_0009921	0.278266	2.27808	0.443654
9	novel_circ_0009932	1.38593e-09	2.36764	0.63236
9	novel_circ_0010002	4.9689e-10	2.54657	0.453432
9	novel_circ_0010013	0.383521	2.61648	8.04086e-10
9	novel_circ_0010029	0.372057	2.09407	0.533871
9	novel_circ_0010147	0.0682067	2.76868	0.163118
9	novel_circ_0010238	0.592877	1.81584	0.591287
9	novel_circ_0010293	0.396869	2.04069	0.562444
9	novel_circ_0010334	4.28704e-10	2.51099	0.489012
9	novel_circ_0010361	0.458655	2.19034	0.351004
9	novel_circ_0010387	6.65509e-10	2.54452	0.455478
9	novel_circ_0010463	0.856777	2.14322	1.19754e-09
9	novel_circ_0010464	0.303869	1.96942	0.726712
9	novel_circ_0010593	1.14706e-10	2.39813	0.601873
9	novel_circ_0010628	2.77186e-10	2.36764	0.63236
9	novel_circ_0010640	0.662012	1.86302	0.474966
9	novel_circ_0010695	0.579304	2.4207	6.07281e-10
9	novel_circ_0010696	0.631281	2.36872	3.30884e-10
9	novel_circ_0010705	0.261227	2.61383	0.124946
9	novel_circ_0010793	0.760836	1.78427	0.45489
9	novel_circ_0010802	0.558959	2.12913	0.311912
9	novel_circ_0010803	4.08767e-10	2.62698	0.373016
9	novel_circ_0010868	0.804526	2.19547	1.12451e-09
9	novel_circ_0010911	0.144613	2.30203	0.553353
9	novel_circ_0010961	0.885533	2.11447	7.4264e-10
9	novel_circ_0010993	1.49857e-09	2.31625	0.683753
9	novel_circ_0011052	0.730772	1.74493	0.524299
9	novel_circ_0011120	0.364317	1.93866	0.69702
9	novel_circ_0011125	0.613662	2.38634	5.14639e-10
9	novel_circ_0011129	0.472488	1.79303	0.734479
9	novel_circ_0011177	0.98468	2.01532	1.37631e-09
9	novel_circ_0011178	6.80185e-10	2.3793	0.620696
9	novel_circ_0011215	0.804526	2.19547	3.74836e-10
9	novel_circ_0011218	0.387748	2.61225	4.06474e-10
9	novel_circ_0011285	0.856777	2.14322	1.19754e-09
9	novel_circ_0011293	0.680713	1.76829	0.550996
9	novel_circ_0011310	0.860063	2.13994	2.12141e-10
9	novel_circ_0011343	0.862998	1.72422	0.412777
9	novel_circ_0011353	0.227043	2.55576	0.217192
9	novel_circ_0011367	3.42634e-10	2.45283	0.547168
9	novel_circ_0011459	0.354145	2.47647	0.169389
9	novel_circ_0011463	0.270876	2.55638	0.172748
9	novel_circ_0011483	0.501557	2.1386	0.359847
9	novel_circ_0011517	0.85943	1.83227	0.308303
9	novel_circ_0011536	0.159221	2.68847	0.152313
9	novel_circ_0011565	6.33451e-10	2.42195	0.578049
9	novel_circ_0011574	0.856777	2.14322	5.9877e-10
9	novel_circ_0011601	0.707452	2.29255	1.48324e-09
9	novel_circ_0011770	0.22353	2.13497	0.641495
9	novel_circ_0011807	8.65501e-10	2.6051	0.394902
9	novel_circ_0011810	0.898585	1.86698	0.234436

## Sheet: cluster_10
Cluster	RefTag	relMean_F.00H_b	relMean_F.02H_b	relMean_F.03H_b
10	novel_circ_0000106	0.80372	0.274159	1.92212
10	novel_circ_0000236	1.08068	0.368634	1.55069
10	novel_circ_0000383	0.709461	3.71862e-10	2.29054
10	novel_circ_0000481	0.933086	0.409227	1.65769
10	novel_circ_0000536	1.23207	1.29158e-09	1.76793
10	novel_circ_0000552	0.665546	9.30251e-10	2.33445
10	novel_circ_0000596	1.02979	1.07952e-09	1.97021
10	novel_circ_0000604	0.716425	0.570224	1.71335
10	novel_circ_0000625	1.02979	1.43936e-09	1.97021
10	novel_circ_0000633	0.983714	0.134223	1.88206
10	novel_circ_0000796	0.965866	0.494204	1.53993
10	novel_circ_0000934	1.23207	2.58315e-09	1.76793
10	novel_circ_0001025	1.02979	6.16869e-10	1.97021
10	novel_circ_0001257	0.257922	0.850476	1.8916
10	novel_circ_0001365	1.191	0.334572	1.47442
10	novel_circ_0001382	0.888248	0.242394	1.86936
10	novel_circ_0001441	0.361863	0.864053	1.77408
10	novel_circ_0001444	1.02979	1.43936e-09	1.97021
10	novel_circ_0001490	1.10217	4.6216e-10	1.89783
10	novel_circ_0001555	0.706829	0.602771	1.6904
10	novel_circ_0001607	0.573144	0.782027	1.64483
10	novel_circ_0001648	1.26403	0.0431176	1.69286
10	novel_circ_0001674	0.649258	0.332205	2.01854
10	novel_circ_0001890	0.775227	1.62533e-09	2.22477
10	novel_circ_0001948	0.854659	0.510187	1.63515
10	novel_circ_0001973	0.921847	0.314454	1.7637
10	novel_circ_0001984	0.708686	0.483483	1.80783
10	novel_circ_0002053	0.775227	1.62533e-09	2.22477
10	novel_circ_0002065	0.834388	0.569241	1.59637
10	novel_circ_0002094	0.749034	0.638763	1.6122
10	novel_circ_0002177	0.763936	0.670085	1.56598
10	novel_circ_0002206	1.35287	5.15712e-10	1.64713
10	novel_circ_0002241	1.41148	3.48153e-10	1.58852
10	novel_circ_0002300	0.844841	1.18086e-09	2.15516
10	novel_circ_0002340	0.854659	0.510187	1.63515
10	novel_circ_0002342	0.785491	0.438449	1.77606
10	novel_circ_0002390	0.414671	0.106087	2.47924
10	novel_circ_0002422	1.21046	2.30712e-10	1.78954
10	novel_circ_0002507	1.1744	6.15559e-10	1.8256
10	novel_circ_0002710	0.68995	1.44654e-09	2.31005
10	novel_circ_0002718	1.39669	1.17131e-09	1.60331
10	novel_circ_0002765	0.53148	0.604315	1.86421
10	novel_circ_0002819	1.36627	1.43225e-09	1.63373
10	novel_circ_0002879	0.617308	0.315858	2.06683
10	novel_circ_0003235	0.7966	0.679326	1.52407
10	novel_circ_0003277	1.12189	2.94017e-10	1.87811
10	novel_circ_0003350	1.23207	2.58315e-09	1.76793
10	novel_circ_0003353	0.68995	4.82181e-10	2.31005
10	novel_circ_0003377	1.12189	1.17607e-09	1.87811
10	novel_circ_0003560	1.36627	1.43225e-09	1.63373
10	novel_circ_0003610	0.671624	0.400924	1.92745
10	novel_circ_0003791	0.621575	1.30319e-09	2.37842
10	novel_circ_0003796	0.884557	1.85455e-09	2.11544
10	novel_circ_0003964	0.786676	0.402518	1.81081
10	novel_circ_0003999	1.02979	1.07952e-09	1.97021
10	novel_circ_0004008	0.839582	0.286392	1.87403
10	novel_circ_0004116	1.02979	2.15904e-09	1.97021
10	novel_circ_0004185	0.744782	0.592794	1.66242
10	novel_circ_0004210	0.43352	0.49293	2.07355
10	novel_circ_0004224	1.02509	0.209803	1.76511
10	novel_circ_0004272	1.37508	3.39173e-10	1.62492
10	novel_circ_0004362	1.32974	0.104675	1.56559
10	novel_circ_0004712	1.08941	7.61347e-10	1.91059
10	novel_circ_0004738	1.02979	8.63616e-10	1.97021
10	novel_circ_0004793	1.23207	1.29158e-09	1.76793
10	novel_circ_0004836	1.36627	1.43225e-09	1.63373
10	novel_circ_0004844	0.739449	0.315295	1.94526
10	novel_circ_0004923	1.3184	1.84276e-09	1.6816
10	novel_circ_0004966	0.926069	0.58191	1.49202
10	novel_circ_0005047	1.3184	1.84276e-09	1.6816
10	novel_circ_0005086	0.733883	0.300404	1.96571
10	novel_circ_0005132	0.918708	0.470074	1.61122
10	novel_circ_0005147	0.53148	0.604315	1.86421
10	novel_circ_0005205	1.02979	2.15904e-09	1.97021
10	novel_circ_0005282	0.983714	0.134223	1.88206
10	novel_circ_0005313	1.21046	4.61424e-10	1.78954
10	novel_circ_0005375	0.576821	0.491902	1.93128
10	novel_circ_0005390	0.331099	0.451769	2.21713
10	novel_circ_0005546	1.26765	7.59353e-10	1.73235
10	novel_circ_0005598	0.893843	0.609802	1.49636
10	novel_circ_0005611	0.395774	0.585015	2.01921
10	novel_circ_0005618	0.721836	0.344718	1.93345
10	novel_circ_0005631	0.303601	0.276166	2.42023
10	novel_circ_0005686	1.12189	1.17607e-09	1.87811
10	novel_circ_0005709	1.04383	0.101733	1.85444
10	novel_circ_0005834	4.74507e-10	0.0772018	2.9228
10	novel_circ_0005835	1.08047	6.4723e-10	1.91953
10	novel_circ_0005922	1.3184	1.84276e-09	1.6816
10	novel_circ_0005938	0.350916	0.299255	2.34983
10	novel_circ_0005965	0.67944	0.463531	1.85703
10	novel_circ_0006004	0.748918	0.34062	1.91046
10	novel_circ_0006049	1.02979	1.43936e-09	1.97021
10	novel_circ_0006060	0.628334	0.267916	2.10375
10	novel_circ_0006111	0.966325	8.10395e-10	2.03367
10	novel_circ_0006138	0.561996	0.287556	2.15045
10	novel_circ_0006162	1.13665	0.413574	1.44978
10	novel_circ_0006342	1.39669	1.17131e-09	1.60331
10	novel_circ_0006497	0.769917	0.315154	1.91493
10	novel_circ_0006527	0.928955	0.611122	1.45992
10	novel_circ_0006562	0.679522	0.695381	1.6251
10	novel_circ_0006709	0.362552	0.55652	2.08093
10	novel_circ_0006713	0.908763	0.154995	1.93624
10	novel_circ_0006831	1.25957	5.86843e-10	1.74043
10	novel_circ_0006954	1.23207	2.58315e-09	1.76793
10	novel_circ_0006962	1.23207	2.58315e-09	1.76793
10	novel_circ_0006971	1.38786	4.15682e-10	1.61214
10	novel_circ_0007184	0.764679	0.62602	1.6093
10	novel_circ_0007275	0.775363	0.336619	1.88802
10	novel_circ_0007276	0.736421	0.502406	1.76117
10	novel_circ_0007420	1.02979	2.15904e-09	1.97021
10	novel_circ_0007500	0.480933	0.218737	2.30033
10	novel_circ_0007647	0.729498	0.675426	1.59508
10	novel_circ_0007841	0.504945	0.4019	2.09316
10	novel_circ_0007873	1.09878	0.499744	1.40148
10	novel_circ_0007934	1.02979	1.43936e-09	1.97021
10	novel_circ_0008129	1.02979	2.15904e-09	1.97021
10	novel_circ_0008134	1.23207	2.58315e-09	1.76793
10	novel_circ_0008173	1.1855	9.94202e-10	1.8145
10	novel_circ_0008368	1.23207	2.58315e-09	1.76793
10	novel_circ_0008377	0.432117	0.576202	1.99168
10	novel_circ_0008441	1.30182	4.9625e-10	1.69818
10	novel_circ_0008473	0.993538	4.62898e-10	2.00646
10	novel_circ_0008510	0.829936	2.32005e-10	2.17006
10	novel_circ_0008517	1.3184	1.84276e-09	1.6816
10	novel_circ_0008527	1.09602	0.23144	1.67254
10	novel_circ_0008695	1.36627	1.43225e-09	1.63373
10	novel_circ_0008710	1.3184	9.21382e-10	1.6816
10	novel_circ_0008747	0.910231	7.63352e-10	2.08977
10	novel_circ_0008796	1.41774	9.90805e-10	1.58226
10	novel_circ_0008937	1.02979	1.43936e-09	1.97021
10	novel_circ_0008985	0.704981	0.721434	1.57358
10	novel_circ_0008986	0.604547	0.274958	2.12049
10	novel_circ_0009044	0.624777	0.781438	1.59378
10	novel_circ_0009117	0.93443	0.521584	1.54399
10	novel_circ_0009128	0.319489	0.174371	2.50614
10	novel_circ_0009161	0.981488	0.557997	1.46052
10	novel_circ_0009255	0.744629	0.197557	2.05781
10	novel_circ_0009304	1.36627	1.43225e-09	1.63373
10	novel_circ_0009334	0.844841	1.18086e-09	2.15516
10	novel_circ_0009381	0.464017	0.316564	2.21942
10	novel_circ_0009400	1.09701	0.253923	1.64907
10	novel_circ_0009473	0.558505	0.57154	1.86995
10	novel_circ_0009491	0.679522	0.695381	1.6251
10	novel_circ_0009548	1.36627	1.43225e-09	1.63373
10	novel_circ_0009632	0.655838	0.671144	1.67302
10	novel_circ_0009726	0.68995	1.44654e-09	2.31005
10	novel_circ_0009766	0.646923	0.496516	1.85656
10	novel_circ_0009799	0.834388	0.569241	1.59637
10	novel_circ_0009875	0.408084	0.835216	1.7567
10	novel_circ_0010000	1.1364	6.80735e-10	1.8636
10	novel_circ_0010040	0.611774	0.29812	2.09011
10	novel_circ_0010060	0.44759	0.839732	1.71268
10	novel_circ_0010171	0.778211	0.584007	1.63778
10	novel_circ_0010210	0.385124	0.551757	2.06312
10	novel_circ_0010292	0.894606	0.471613	1.63378
10	novel_circ_0010482	0.432131	0.638756	1.92911
10	novel_circ_0010529	1.02979	5.3976e-10	1.97021
10	novel_circ_0010578	1.36627	1.43225e-09	1.63373
10	novel_circ_0010605	1.1127	0.490258	1.39705
10	novel_circ_0010673	0.512839	0.524808	1.96235
10	novel_circ_0010863	1.19861	0.272575	1.52881
10	novel_circ_0010882	0.621768	0.59386	1.78437
10	novel_circ_0010990	1.08836	0.424291	1.48734
10	novel_circ_0011011	0.853757	0.349473	1.79677
10	novel_circ_0011018	0.838164	0.579341	1.58249
10	novel_circ_0011028	1.15636	1.61627e-09	1.84364
10	novel_circ_0011044	1.1744	6.15559e-10	1.8256
10	novel_circ_0011153	0.584018	0.739946	1.67604
10	novel_circ_0011221	0.850467	0.386807	1.76273
10	novel_circ_0011271	0.892362	0.217426	1.89021
10	novel_circ_0011287	1.29395	0.220691	1.48536
10	novel_circ_0011384	1.13032	0.436665	1.43302
10	novel_circ_0011561	0.506949	0.634065	1.85899
10	novel_circ_0011573	0.897739	0.568713	1.53355
10	novel_circ_0011606	1.01081	0.538752	1.45043
10	novel_circ_0011696	0.775227	8.12666e-10	2.22477
10	novel_circ_0011757	1.23207	1.29158e-09	1.76793
10	novel_circ_0011762	0.863969	0.648364	1.48767

[truncated: 10 more sheets: cluster_11, cluster_12, cluster_13, cluster_14, cluster_15, cluster_16, cluster_17, cluster_18, cluster_19, cluster_20]
