# Supplementary material for: Comprehensive identification and analysis of circRNAs during hickory (Carya cathayensis Sarg.) flower bud differentiation
Source: Front Plant Sci. 2023 Jan 4;13:1000489. doi: 10.3389/fpls.2022.1000489 (PMC9846342; doi:10.3389/fpls.2022.1000489)
Supplement: Supplementary Table 7 — The clusters of circRNAs in male buds. [file Table_7.xlsx]

## Sheet: cluster_01
Cluster	RefTag	relMean_M.00H_b	relMean_M.02H_b	relMean_M.03H_b
1	novel_circ_0000001	1	1	1
1	novel_circ_0000002	1	1	1
1	novel_circ_0000004	1	1	1
1	novel_circ_0000005	1	1	1
1	novel_circ_0000007	1	1	1
1	novel_circ_0000012	1	1	1
1	novel_circ_0000013	1	1	1
1	novel_circ_0000016	1	1	1
1	novel_circ_0000018	1	1	1
1	novel_circ_0000020	1	1	1
1	novel_circ_0000023	1	1	1
1	novel_circ_0000035	1	1	1
1	novel_circ_0000037	1	1	1
1	novel_circ_0000039	1	1	1
1	novel_circ_0000044	1	1	1
1	novel_circ_0000048	1	1	1
1	novel_circ_0000049	1	1	1
1	novel_circ_0000050	1	1	1
1	novel_circ_0000055	1	1	1
1	novel_circ_0000056	1	1	1
1	novel_circ_0000057	1	1	1
1	novel_circ_0000058	1	1	1
1	novel_circ_0000061	1	1	1
1	novel_circ_0000072	1	1	1
1	novel_circ_0000074	1	1	1
1	novel_circ_0000085	1	1	1
1	novel_circ_0000089	1	1	1
1	novel_circ_0000093	1	1	1
1	novel_circ_0000094	1	1	1
1	novel_circ_0000096	1	1	1
1	novel_circ_0000099	1	1	1
1	novel_circ_0000103	1	1	1
1	novel_circ_0000104	1	1	1
1	novel_circ_0000105	1	1	1
1	novel_circ_0000107	1	1	1
1	novel_circ_0000115	1	1	1
1	novel_circ_0000116	1	1	1
1	novel_circ_0000121	1	1	1
1	novel_circ_0000122	1	1	1
1	novel_circ_0000125	1	1	1
1	novel_circ_0000126	1	1	1
1	novel_circ_0000127	1	1	1
1	novel_circ_0000139	1	1	1
1	novel_circ_0000143	1	1	1
1	novel_circ_0000144	1	1	1
1	novel_circ_0000147	1	1	1
1	novel_circ_0000149	1	1	1
1	novel_circ_0000150	1	1	1
1	novel_circ_0000152	1	1	1
1	novel_circ_0000157	1	1	1
1	novel_circ_0000166	1	1	1
1	novel_circ_0000169	1	1	1
1	novel_circ_0000171	1	1	1
1	novel_circ_0000178	1	1	1
1	novel_circ_0000180	1	1	1
1	novel_circ_0000182	1	1	1
1	novel_circ_0000185	1	1	1
1	novel_circ_0000186	1	1	1
1	novel_circ_0000187	1	1	1
1	novel_circ_0000190	1	1	1
1	novel_circ_0000192	1	1	1
1	novel_circ_0000193	1	1	1
1	novel_circ_0000198	1	1	1
1	novel_circ_0000202	1	1	1
1	novel_circ_0000210	1	1	1
1	novel_circ_0000217	1	1	1
1	novel_circ_0000219	1	1	1
1	novel_circ_0000231	1	1	1
1	novel_circ_0000233	1	1	1
1	novel_circ_0000240	1	1	1
1	novel_circ_0000241	1	1	1
1	novel_circ_0000242	1	1	1
1	novel_circ_0000244	1	1	1
1	novel_circ_0000246	1	1	1
1	novel_circ_0000249	1	1	1
1	novel_circ_0000260	1	1	1
1	novel_circ_0000262	1	1	1
1	novel_circ_0000267	1	1	1
1	novel_circ_0000270	1	1	1
1	novel_circ_0000272	1	1	1
1	novel_circ_0000273	1	1	1
1	novel_circ_0000274	1	1	1
1	novel_circ_0000276	1	1	1
1	novel_circ_0000278	1	1	1
1	novel_circ_0000281	1	1	1
1	novel_circ_0000287	1	1	1
1	novel_circ_0000291	1	1	1
1	novel_circ_0000292	1	1	1
1	novel_circ_0000293	1	1	1
1	novel_circ_0000294	1	1	1
1	novel_circ_0000298	1	1	1
1	novel_circ_0000299	1	1	1
1	novel_circ_0000300	1	1	1
1	novel_circ_0000301	1	1	1
1	novel_circ_0000303	1	1	1
1	novel_circ_0000305	1	1	1
1	novel_circ_0000308	1	1	1
1	novel_circ_0000310	1	1	1
1	novel_circ_0000314	1	1	1
1	novel_circ_0000315	1	1	1
1	novel_circ_0000318	1	1	1
1	novel_circ_0000320	1	1	1
1	novel_circ_0000321	1	1	1
1	novel_circ_0000323	1	1	1
1	novel_circ_0000324	1	1	1
1	novel_circ_0000325	1	1	1
1	novel_circ_0000330	1	1	1
1	novel_circ_0000331	1	1	1
1	novel_circ_0000333	1	1	1
1	novel_circ_0000334	1	1	1
1	novel_circ_0000336	1	1	1
1	novel_circ_0000337	1	1	1
1	novel_circ_0000338	1	1	1
1	novel_circ_0000339	1	1	1
1	novel_circ_0000344	1	1	1
1	novel_circ_0000347	1	1	1
1	novel_circ_0000353	1	1	1
1	novel_circ_0000354	1	1	1
1	novel_circ_0000365	1	1	1
1	novel_circ_0000367	1	1	1
1	novel_circ_0000379	1	1	1
1	novel_circ_0000384	1	1	1
1	novel_circ_0000389	1	1	1
1	novel_circ_0000390	1	1	1
1	novel_circ_0000394	1	1	1
1	novel_circ_0000397	1	1	1
1	novel_circ_0000401	1	1	1
1	novel_circ_0000402	1	1	1
1	novel_circ_0000403	1	1	1
1	novel_circ_0000404	1	1	1
1	novel_circ_0000405	1	1	1
1	novel_circ_0000408	1	1	1
1	novel_circ_0000409	1	1	1
1	novel_circ_0000413	1	1	1
1	novel_circ_0000414	1	1	1
1	novel_circ_0000416	1	1	1
1	novel_circ_0000418	1	1	1
1	novel_circ_0000424	1	1	1
1	novel_circ_0000426	1	1	1
1	novel_circ_0000430	1	1	1
1	novel_circ_0000431	1	1	1
1	novel_circ_0000434	1	1	1
1	novel_circ_0000435	1	1	1
1	novel_circ_0000436	1	1	1
1	novel_circ_0000437	1	1	1
1	novel_circ_0000442	1	1	1
1	novel_circ_0000445	1	1	1
1	novel_circ_0000453	1	1	1
1	novel_circ_0000456	1	1	1
1	novel_circ_0000459	1	1	1
1	novel_circ_0000460	1	1	1
1	novel_circ_0000462	1	1	1
1	novel_circ_0000464	1	1	1
1	novel_circ_0000467	1	1	1
1	novel_circ_0000469	1	1	1
1	novel_circ_0000470	1	1	1
1	novel_circ_0000471	1	1	1
1	novel_circ_0000472	1	1	1
1	novel_circ_0000476	1	1	1
1	novel_circ_0000480	1	1	1
1	novel_circ_0000486	1	1	1
1	novel_circ_0000489	1	1	1
1	novel_circ_0000495	1	1	1
1	novel_circ_0000497	1	1	1
1	novel_circ_0000498	1	1	1
1	novel_circ_0000503	1	1	1
1	novel_circ_0000504	1	1	1
1	novel_circ_0000508	1	1	1
1	novel_circ_0000509	1	1	1
1	novel_circ_0000516	1	1	1
1	novel_circ_0000520	1	1	1
1	novel_circ_0000521	1	1	1
1	novel_circ_0000522	1	1	1
1	novel_circ_0000523	1	1	1
1	novel_circ_0000524	1	1	1
1	novel_circ_0000525	1	1	1
1	novel_circ_0000527	1	1	1
1	novel_circ_0000546	1	1	1
1	novel_circ_0000549	1	1	1
1	novel_circ_0000555	1	1	1
1	novel_circ_0000556	1	1	1
1	novel_circ_0000566	1	1	1
1	novel_circ_0000567	1	1	1
1	novel_circ_0000568	1	1	1
1	novel_circ_0000573	1	1	1
1	novel_circ_0000577	1	1	1
1	novel_circ_0000580	1	1	1
1	novel_circ_0000585	1	1	1
1	novel_circ_0000589	1	1	1
1	novel_circ_0000600	1	1	1
1	novel_circ_0000602	1	1	1
1	novel_circ_0000606	1	1	1
1	novel_circ_0000617	1	1	1
1	novel_circ_0000618	1	1	1
1	novel_circ_0000620	1	1	1
1	novel_circ_0000621	1	1	1
1	novel_circ_0000622	1	1	1
1	novel_circ_0000623	1	1	1
1	novel_circ_0000625	1	1	1
1	novel_circ_0000629	1	1	1
1	novel_circ_0000630	1	1	1
1	novel_circ_0000632	1	1	1
1	novel_circ_0000634	1	1	1
1	novel_circ_0000637	1	1	1
1	novel_circ_0000639	1	1	1
1	novel_circ_0000643	1	1	1
1	novel_circ_0000648	1	1	1
1	novel_circ_0000650	1	1	1
1	novel_circ_0000655	1	1	1
1	novel_circ_0000656	1	1	1
1	novel_circ_0000664	1	1	1
1	novel_circ_0000670	1	1	1
1	novel_circ_0000675	1	1	1
1	novel_circ_0000678	1	1	1
1	novel_circ_0000679	1	1	1
1	novel_circ_0000681	1	1	1
1	novel_circ_0000686	1	1	1
1	novel_circ_0000688	1	1	1
1	novel_circ_0000692	1	1	1
1	novel_circ_0000699	1	1	1
1	novel_circ_0000700	1	1	1
1	novel_circ_0000701	1	1	1
1	novel_circ_0000706	1	1	1
1	novel_circ_0000707	1	1	1
1	novel_circ_0000709	1	1	1
1	novel_circ_0000722	1	1	1
1	novel_circ_0000723	1	1	1
1	novel_circ_0000729	1	1	1
1	novel_circ_0000737	1	1	1
1	novel_circ_0000742	1	1	1
1	novel_circ_0000744	1	1	1
1	novel_circ_0000745	1	1	1
1	novel_circ_0000746	1	1	1
1	novel_circ_0000749	1	1	1
1	novel_circ_0000750	1	1	1
1	novel_circ_0000756	1	1	1
1	novel_circ_0000760	1	1	1
1	novel_circ_0000763	1	1	1
1	novel_circ_0000766	1	1	1
1	novel_circ_0000769	1	1	1
1	novel_circ_0000770	1	1	1
1	novel_circ_0000775	1	1	1
1	novel_circ_0000780	1	1	1
1	novel_circ_0000785	1	1	1
1	novel_circ_0000794	1	1	1
1	novel_circ_0000797	1	1	1
1	novel_circ_0000799	1	1	1
1	novel_circ_0000808	1	1	1
1	novel_circ_0000814	1	1	1
1	novel_circ_0000818	1	1	1
1	novel_circ_0000826	1	1	1
1	novel_circ_0000828	1	1	1
1	novel_circ_0000844	1	1	1
1	novel_circ_0000855	1	1	1
1	novel_circ_0000862	1	1	1
1	novel_circ_0000863	1	1	1
1	novel_circ_0000865	1	1	1
1	novel_circ_0000868	1	1	1
1	novel_circ_0000870	1	1	1
1	novel_circ_0000871	1	1	1
1	novel_circ_0000876	1	1	1
1	novel_circ_0000877	1	1	1
1	novel_circ_0000880	1	1	1
1	novel_circ_0000888	1	1	1
1	novel_circ_0000893	1	1	1
1	novel_circ_0000896	1	1	1
1	novel_circ_0000900	1	1	1
1	novel_circ_0000907	1	1	1
1	novel_circ_0000908	1	1	1
1	novel_circ_0000909	1	1	1
1	novel_circ_0000914	1	1	1
1	novel_circ_0000917	1	1	1
1	novel_circ_0000922	1	1	1
1	novel_circ_0000929	1	1	1
1	novel_circ_0000934	1	1	1
1	novel_circ_0000939	1	1	1
1	novel_circ_0000941	1	1	1
1	novel_circ_0000957	1	1	1
1	novel_circ_0000958	1	1	1
1	novel_circ_0000959	1	1	1
1	novel_circ_0000960	1	1	1
1	novel_circ_0000969	1	1	1
1	novel_circ_0000978	1	1	1
1	novel_circ_0000995	1	1	1
1	novel_circ_0000998	1	1	1
1	novel_circ_0000999	1	1	1
1	novel_circ_0001007	1	1	1
1	novel_circ_0001010	1	1	1
1	novel_circ_0001012	1	1	1
1	novel_circ_0001020	1	1	1
1	novel_circ_0001022	1	1	1
1	novel_circ_0001029	1	1	1
1	novel_circ_0001030	1	1	1
1	novel_circ_0001031	1	1	1
1	novel_circ_0001034	1	1	1
1	novel_circ_0001035	1	1	1
1	novel_circ_0001036	1	1	1
1	novel_circ_0001037	1	1	1
1	novel_circ_0001038	1	1	1
1	novel_circ_0001040	1	1	1
1	novel_circ_0001041	1	1	1
1	novel_circ_0001044	1	1	1
1	novel_circ_0001048	1	1	1
1	novel_circ_0001054	1	1	1
1	novel_circ_0001057	1	1	1
1	novel_circ_0001064	1	1	1
1	novel_circ_0001065	1	1	1
1	novel_circ_0001068	1	1	1
1	novel_circ_0001072	1	1	1
1	novel_circ_0001073	1	1	1
1	novel_circ_0001074	1	1	1
1	novel_circ_0001079	1	1	1
1	novel_circ_0001080	1	1	1
1	novel_circ_0001086	1	1	1
1	novel_circ_0001088	1	1	1
1	novel_circ_0001090	1	1	1
1	novel_circ_0001091	1	1	1
1	novel_circ_0001093	1	1	1
1	novel_circ_0001099	1	1	1
1	novel_circ_0001100	1	1	1
1	novel_circ_0001102	1	1	1
1	novel_circ_0001107	1	1	1
1	novel_circ_0001108	1	1	1
1	novel_circ_0001110	1	1	1
1	novel_circ_0001112	1	1	1
1	novel_circ_0001117	1	1	1
1	novel_circ_0001120	1	1	1
1	novel_circ_0001124	1	1	1
1	novel_circ_0001126	1	1	1
1	novel_circ_0001128	1	1	1
1	novel_circ_0001129	1	1	1
1	novel_circ_0001130	1	1	1
1	novel_circ_0001131	1	1	1
1	novel_circ_0001132	1	1	1
1	novel_circ_0001133	1	1	1
1	novel_circ_0001137	1	1	1
1	novel_circ_0001138	1	1	1
1	novel_circ_0001142	1	1	1
1	novel_circ_0001145	1	1	1
1	novel_circ_0001148	1	1	1
1	novel_circ_0001149	1	1	1
1	novel_circ_0001150	1	1	1
1	novel_circ_0001164	1	1	1
1	novel_circ_0001165	1	1	1
1	novel_circ_0001166	1	1	1
1	novel_circ_0001169	1	1	1
1	novel_circ_0001171	1	1	1
1	novel_circ_0001174	1	1	1
1	novel_circ_0001175	1	1	1
1	novel_circ_0001180	1	1	1
1	novel_circ_0001190	1	1	1
1	novel_circ_0001192	1	1	1
1	novel_circ_0001197	1	1	1
1	novel_circ_0001203	1	1	1
1	novel_circ_0001204	1	1	1
1	novel_circ_0001208	1	1	1
1	novel_circ_0001209	1	1	1
1	novel_circ_0001211	1	1	1
1	novel_circ_0001215	1	1	1
1	novel_circ_0001218	1	1	1
1	novel_circ_0001222	1	1	1
1	novel_circ_0001224	1	1	1
1	novel_circ_0001226	1	1	1
1	novel_circ_0001236	1	1	1
1	novel_circ_0001237	1	1	1
1	novel_circ_0001240	1	1	1
1	novel_circ_0001241	1	1	1
1	novel_circ_0001246	1	1	1
1	novel_circ_0001252	1	1	1
1	novel_circ_0001255	1	1	1
1	novel_circ_0001258	1	1	1
1	novel_circ_0001260	1	1	1
1	novel_circ_0001261	1	1	1
1	novel_circ_0001262	1	1	1
1	novel_circ_0001266	1	1	1
1	novel_circ_0001270	1	1	1
1	novel_circ_0001271	1	1	1
1	novel_circ_0001272	1	1	1
1	novel_circ_0001275	1	1	1
1	novel_circ_0001277	1	1	1
1	novel_circ_0001278	1	1	1
1	novel_circ_0001280	1	1	1
1	novel_circ_0001282	1	1	1
1	novel_circ_0001285	1	1	1
1	novel_circ_0001287	1	1	1
1	novel_circ_0001355	1	1	1
1	novel_circ_0001357	1	1	1
1	novel_circ_0001362	1	1	1
1	novel_circ_0001375	1	1	1
1	novel_circ_0001389	1	1	1
1	novel_circ_0001391	1	1	1
1	novel_circ_0001394	1	1	1
1	novel_circ_0001395	1	1	1
1	novel_circ_0001399	1	1	1
1	novel_circ_0001406	1	1	1
1	novel_circ_0001426	1	1	1
1	novel_circ_0001433	1	1	1
1	novel_circ_0001434	1	1	1
1	novel_circ_0001435	1	1	1
1	novel_circ_0001436	1	1	1
1	novel_circ_0001437	1	1	1
1	novel_circ_0001439	1	1	1
1	novel_circ_0001442	1	1	1
1	novel_circ_0001443	1	1	1
1	novel_circ_0001446	1	1	1
1	novel_circ_0001447	1	1	1
1	novel_circ_0001449	1	1	1
1	novel_circ_0001450	1	1	1
1	novel_circ_0001451	1	1	1
1	novel_circ_0001452	1	1	1
1	novel_circ_0001458	1	1	1
1	novel_circ_0001463	1	1	1
1	novel_circ_0001467	1	1	1
1	novel_circ_0001468	1	1	1
1	novel_circ_0001469	1	1	1
1	novel_circ_0001472	1	1	1
1	novel_circ_0001474	1	1	1
1	novel_circ_0001478	1	1	1
1	novel_circ_0001479	1	1	1
1	novel_circ_0001481	1	1	1
1	novel_circ_0001491	1	1	1
1	novel_circ_0001502	1	1	1
1	novel_circ_0001504	1	1	1
1	novel_circ_0001507	1	1	1
1	novel_circ_0001509	1	1	1
1	novel_circ_0001517	1	1	1
1	novel_circ_0001522	1	1	1
1	novel_circ_0001526	1	1	1
1	novel_circ_0001534	1	1	1
1	novel_circ_0001547	1	1	1
1	novel_circ_0001550	1	1	1
1	novel_circ_0001554	1	1	1
1	novel_circ_0001557	1	1	1
1	novel_circ_0001558	1	1	1
1	novel_circ_0001560	1	1	1
1	novel_circ_0001567	1	1	1
1	novel_circ_0001569	1	1	1
1	novel_circ_0001571	1	1	1
1	novel_circ_0001572	1	1	1
1	novel_circ_0001578	1	1	1
1	novel_circ_0001579	1	1	1
1	novel_circ_0001580	1	1	1
1	novel_circ_0001582	1	1	1
1	novel_circ_0001584	1	1	1
1	novel_circ_0001587	1	1	1
1	novel_circ_0001588	1	1	1
1	novel_circ_0001589	1	1	1
1	novel_circ_0001598	1	1	1
1	novel_circ_0001599	1	1	1
1	novel_circ_0001601	1	1	1
1	novel_circ_0001603	1	1	1
1	novel_circ_0001613	1	1	1
1	novel_circ_0001614	1	1	1
1	novel_circ_0001616	1	1	1
1	novel_circ_0001626	1	1	1
1	novel_circ_0001629	1	1	1
1	novel_circ_0001632	1	1	1
1	novel_circ_0001634	1	1	1
1	novel_circ_0001635	1	1	1
1	novel_circ_0001636	1	1	1
1	novel_circ_0001637	1	1	1
1	novel_circ_0001645	1	1	1
1	novel_circ_0001647	1	1	1
1	novel_circ_0001651	1	1	1
1	novel_circ_0001657	1	1	1
1	novel_circ_0001664	1	1	1
1	novel_circ_0001666	1	1	1
1	novel_circ_0001670	1	1	1
1	novel_circ_0001671	1	1	1
1	novel_circ_0001675	1	1	1
1	novel_circ_0001677	1	1	1
1	novel_circ_0001678	1	1	1
1	novel_circ_0001679	1	1	1
1	novel_circ_0001681	1	1	1
1	novel_circ_0001682	1	1	1
1	novel_circ_0001683	1	1	1
1	novel_circ_0001684	1	1	1
1	novel_circ_0001687	1	1	1
1	novel_circ_0001688	1	1	1
1	novel_circ_0001689	1	1	1
1	novel_circ_0001690	1	1	1
1	novel_circ_0001691	1	1	1
1	novel_circ_0001692	1	1	1
1	novel_circ_0001693	1	1	1
1	novel_circ_0001694	1	1	1
1	novel_circ_0001696	1	1	1
1	novel_circ_0001698	1	1	1
1	novel_circ_0001699	1	1	1
1	novel_circ_0001705	1	1	1
1	novel_circ_0001706	1	1	1
1	novel_circ_0001707	1	1	1
1	novel_circ_0001716	1	1	1
1	novel_circ_0001720	1	1	1
1	novel_circ_0001723	1	1	1
1	novel_circ_0001736	1	1	1
1	novel_circ_0001737	1	1	1
1	novel_circ_0001739	1	1	1
1	novel_circ_0001740	1	1	1
1	novel_circ_0001741	1	1	1
1	novel_circ_0001745	1	1	1
1	novel_circ_0001747	1	1	1
1	novel_circ_0001750	1	1	1
1	novel_circ_0001753	1	1	1
1	novel_circ_0001756	1	1	1
1	novel_circ_0001771	1	1	1
1	novel_circ_0001776	1	1	1
1	novel_circ_0001779	1	1	1
1	novel_circ_0001787	1	1	1
1	novel_circ_0001792	1	1	1
1	novel_circ_0001796	1	1	1
1	novel_circ_0001804	1	1	1
1	novel_circ_0001807	1	1	1
1	novel_circ_0001811	1	1	1
1	novel_circ_0001812	1	1	1
1	novel_circ_0001813	1	1	1
1	novel_circ_0001820	1	1	1
1	novel_circ_0001826	1	1	1
1	novel_circ_0001830	1	1	1
1	novel_circ_0001834	1	1	1
1	novel_circ_0001835	1	1	1
1	novel_circ_0001837	1	1	1
1	novel_circ_0001840	1	1	1
1	novel_circ_0001841	1	1	1
1	novel_circ_0001847	1	1	1
1	novel_circ_0001849	1	1	1
1	novel_circ_0001858	1	1	1
1	novel_circ_0001860	1	1	1
1	novel_circ_0001862	1	1	1
1	novel_circ_0001863	1	1	1
1	novel_circ_0001864	1	1	1
1	novel_circ_0001871	1	1	1
1	novel_circ_0001872	1	1	1
1	novel_circ_0001874	1	1	1
1	novel_circ_0001877	1	1	1
1	novel_circ_0001885	1	1	1
1	novel_circ_0001888	1	1	1
1	novel_circ_0001889	1	1	1
1	novel_circ_0001894	1	1	1
1	novel_circ_0001897	1	1	1
1	novel_circ_0001899	1	1	1
1	novel_circ_0001901	1	1	1
1	novel_circ_0001902	1	1	1
1	novel_circ_0001904	1	1	1
1	novel_circ_0001906	1	1	1
1	novel_circ_0001911	1	1	1
1	novel_circ_0001916	1	1	1
1	novel_circ_0001917	1	1	1
1	novel_circ_0001923	1	1	1
1	novel_circ_0001930	1	1	1
1	novel_circ_0001936	1	1	1
1	novel_circ_0001938	1	1	1
1	novel_circ_0001940	1	1	1
1	novel_circ_0001944	1	1	1
1	novel_circ_0001946	1	1	1
1	novel_circ_0001947	1	1	1
1	novel_circ_0001956	1	1	1
1	novel_circ_0001957	1	1	1
1	novel_circ_0001958	1	1	1
1	novel_circ_0001964	1	1	1
1	novel_circ_0001976	1	1	1
1	novel_circ_0001978	1	1	1
1	novel_circ_0001979	1	1	1
1	novel_circ_0001981	1	1	1
1	novel_circ_0001983	1	1	1
1	novel_circ_0001991	1	1	1
1	novel_circ_0001992	1	1	1
1	novel_circ_0001995	1	1	1
1	novel_circ_0001996	1	1	1
1	novel_circ_0002003	1	1	1
1	novel_circ_0002007	1	1	1
1	novel_circ_0002008	1	1	1
1	novel_circ_0002015	1	1	1
1	novel_circ_0002017	1	1	1
1	novel_circ_0002018	1	1	1
1	novel_circ_0002021	1	1	1
1	novel_circ_0002027	1	1	1
1	novel_circ_0002029	1	1	1
1	novel_circ_0002030	1	1	1
1	novel_circ_0002031	1	1	1
1	novel_circ_0002035	1	1	1
1	novel_circ_0002038	1	1	1
1	novel_circ_0002039	1	1	1
1	novel_circ_0002042	1	1	1
1	novel_circ_0002046	1	1	1
1	novel_circ_0002051	1	1	1
1	novel_circ_0002052	1	1	1
1	novel_circ_0002054	1	1	1
1	novel_circ_0002055	1	1	1
1	novel_circ_0002056	1	1	1
1	novel_circ_0002059	1	1	1
1	novel_circ_0002060	1	1	1
1	novel_circ_0002066	1	1	1
1	novel_circ_0002067	1	1	1
1	novel_circ_0002069	1	1	1
1	novel_circ_0002072	1	1	1
1	novel_circ_0002082	1	1	1
1	novel_circ_0002085	1	1	1
1	novel_circ_0002087	1	1	1
1	novel_circ_0002089	1	1	1
1	novel_circ_0002092	1	1	1
1	novel_circ_0002096	1	1	1
1	novel_circ_0002097	1	1	1
1	novel_circ_0002106	1	1	1
1	novel_circ_0002108	1	1	1
1	novel_circ_0002109	1	1	1
1	novel_circ_0002110	1	1	1
1	novel_circ_0002112	1	1	1
1	novel_circ_0002113	1	1	1
1	novel_circ_0002115	1	1	1
1	novel_circ_0002121	1	1	1
1	novel_circ_0002122	1	1	1
1	novel_circ_0002123	1	1	1
1	novel_circ_0002126	1	1	1
1	novel_circ_0002138	1	1	1
1	novel_circ_0002148	1	1	1
1	novel_circ_0002150	1	1	1
1	novel_circ_0002153	1	1	1
1	novel_circ_0002157	1	1	1
1	novel_circ_0002158	1	1	1
1	novel_circ_0002160	1	1	1
1	novel_circ_0002161	1	1	1
1	novel_circ_0002162	1	1	1
1	novel_circ_0002163	1	1	1
1	novel_circ_0002165	1	1	1
1	novel_circ_0002170	1	1	1
1	novel_circ_0002173	1	1	1
1	novel_circ_0002179	1	1	1
1	novel_circ_0002180	1	1	1
1	novel_circ_0002181	1	1	1
1	novel_circ_0002185	1	1	1
1	novel_circ_0002188	1	1	1
1	novel_circ_0002190	1	1	1
1	novel_circ_0002191	1	1	1
1	novel_circ_0002192	1	1	1
1	novel_circ_0002193	1	1	1
1	novel_circ_0002195	1	1	1
1	novel_circ_0002201	1	1	1
1	novel_circ_0002210	1	1	1
1	novel_circ_0002211	1	1	1
1	novel_circ_0002218	1	1	1
1	novel_circ_0002222	1	1	1
1	novel_circ_0002225	1	1	1
1	novel_circ_0002227	1	1	1
1	novel_circ_0002228	1	1	1
1	novel_circ_0002229	1	1	1
1	novel_circ_0002232	1	1	1
1	novel_circ_0002249	1	1	1
1	novel_circ_0002252	1	1	1
1	novel_circ_0002253	1	1	1
1	novel_circ_0002255	1	1	1
1	novel_circ_0002258	1	1	1
1	novel_circ_0002260	1	1	1
1	novel_circ_0002261	1	1	1
1	novel_circ_0002262	1	1	1
1	novel_circ_0002263	1	1	1
1	novel_circ_0002264	1	1	1
1	novel_circ_0002277	1	1	1
1	novel_circ_0002278	1	1	1
1	novel_circ_0002279	1	1	1
1	novel_circ_0002287	1	1	1
1	novel_circ_0002289	1	1	1
1	novel_circ_0002292	1	1	1
1	novel_circ_0002293	1	1	1
1	novel_circ_0002294	1	1	1
1	novel_circ_0002295	1	1	1
1	novel_circ_0002297	1	1	1
1	novel_circ_0002303	1	1	1
1	novel_circ_0002306	1	1	1
1	novel_circ_0002307	1	1	1
1	novel_circ_0002311	1	1	1
1	novel_circ_0002315	1	1	1
1	novel_circ_0002316	1	1	1
1	novel_circ_0002319	1	1	1
1	novel_circ_0002320	1	1	1
1	novel_circ_0002321	1	1	1
1	novel_circ_0002323	1	1	1
1	novel_circ_0002325	1	1	1
1	novel_circ_0002328	1	1	1
1	novel_circ_0002330	1	1	1
1	novel_circ_0002333	1	1	1
1	novel_circ_0002334	1	1	1
1	novel_circ_0002338	1	1	1
1	novel_circ_0002339	1	1	1
1	novel_circ_0002343	1	1	1
1	novel_circ_0002347	1	1	1
1	novel_circ_0002356	1	1	1
1	novel_circ_0002360	1	1	1
1	novel_circ_0002362	1	1	1
1	novel_circ_0002364	1	1	1
1	novel_circ_0002370	1	1	1
1	novel_circ_0002376	1	1	1
1	novel_circ_0002377	1	1	1
1	novel_circ_0002381	1	1	1
1	novel_circ_0002382	1	1	1
1	novel_circ_0002387	1	1	1
1	novel_circ_0002389	1	1	1
1	novel_circ_0002398	1	1	1
1	novel_circ_0002403	1	1	1
1	novel_circ_0002409	1	1	1
1	novel_circ_0002411	1	1	1
1	novel_circ_0002416	1	1	1
1	novel_circ_0002420	1	1	1
1	novel_circ_0002421	1	1	1
1	novel_circ_0002426	1	1	1
1	novel_circ_0002431	1	1	1
1	novel_circ_0002432	1	1	1
1	novel_circ_0002437	1	1	1
1	novel_circ_0002442	1	1	1
1	novel_circ_0002445	1	1	1
1	novel_circ_0002454	1	1	1
1	novel_circ_0002455	1	1	1
1	novel_circ_0002457	1	1	1
1	novel_circ_0002465	1	1	1
1	novel_circ_0002466	1	1	1
1	novel_circ_0002468	1	1	1
1	novel_circ_0002469	1	1	1
1	novel_circ_0002471	1	1	1
1	novel_circ_0002477	1	1	1
1	novel_circ_0002478	1	1	1
1	novel_circ_0002482	1	1	1
1	novel_circ_0002487	1	1	1
1	novel_circ_0002489	1	1	1
1	novel_circ_0002490	1	1	1
1	novel_circ_0002496	1	1	1
1	novel_circ_0002499	1	1	1
1	novel_circ_0002503	1	1	1
1	novel_circ_0002506	1	1	1
1	novel_circ_0002511	1	1	1
1	novel_circ_0002513	1	1	1
1	novel_circ_0002523	1	1	1
1	novel_circ_0002528	1	1	1
1	novel_circ_0002546	1	1	1
1	novel_circ_0002550	1	1	1
1	novel_circ_0002555	1	1	1
1	novel_circ_0002559	1	1	1
1	novel_circ_0002561	1	1	1
1	novel_circ_0002563	1	1	1
1	novel_circ_0002564	1	1	1
1	novel_circ_0002569	1	1	1
1	novel_circ_0002571	1	1	1
1	novel_circ_0002575	1	1	1
1	novel_circ_0002577	1	1	1
1	novel_circ_0002581	1	1	1
1	novel_circ_0002589	1	1	1
1	novel_circ_0002595	1	1	1
1	novel_circ_0002596	1	1	1
1	novel_circ_0002597	1	1	1
1	novel_circ_0002599	1	1	1
1	novel_circ_0002603	1	1	1
1	novel_circ_0002609	1	1	1
1	novel_circ_0002610	1	1	1
1	novel_circ_0002615	1	1	1
1	novel_circ_0002616	1	1	1
1	novel_circ_0002617	1	1	1
1	novel_circ_0002619	1	1	1
1	novel_circ_0002620	1	1	1
1	novel_circ_0002621	1	1	1
1	novel_circ_0002622	1	1	1
1	novel_circ_0002624	1	1	1
1	novel_circ_0002631	1	1	1
1	novel_circ_0002635	1	1	1
1	novel_circ_0002638	1	1	1
1	novel_circ_0002639	1	1	1
1	novel_circ_0002644	1	1	1
1	novel_circ_0002645	1	1	1
1	novel_circ_0002653	1	1	1
1	novel_circ_0002654	1	1	1
1	novel_circ_0002656	1	1	1
1	novel_circ_0002658	1	1	1
1	novel_circ_0002659	1	1	1
1	novel_circ_0002660	1	1	1
1	novel_circ_0002661	1	1	1
1	novel_circ_0002665	1	1	1
1	novel_circ_0002669	1	1	1
1	novel_circ_0002672	1	1	1
1	novel_circ_0002678	1	1	1
1	novel_circ_0002680	1	1	1
1	novel_circ_0002681	1	1	1
1	novel_circ_0002684	1	1	1
1	novel_circ_0002688	1	1	1
1	novel_circ_0002689	1	1	1
1	novel_circ_0002690	1	1	1
1	novel_circ_0002692	1	1	1
1	novel_circ_0002695	1	1	1
1	novel_circ_0002696	1	1	1
1	novel_circ_0002702	1	1	1
1	novel_circ_0002703	1	1	1
1	novel_circ_0002704	1	1	1
1	novel_circ_0002708	1	1	1
1	novel_circ_0002722	1	1	1
1	novel_circ_0002730	1	1	1
1	novel_circ_0002731	1	1	1
1	novel_circ_0002735	1	1	1
1	novel_circ_0002737	1	1	1
1	novel_circ_0002739	1	1	1
1	novel_circ_0002747	1	1	1
1	novel_circ_0002748	1	1	1
1	novel_circ_0002749	1	1	1
1	novel_circ_0002750	1	1	1
1	novel_circ_0002751	1	1	1
1	novel_circ_0002752	1	1	1
1	novel_circ_0002753	1	1	1
1	novel_circ_0002754	1	1	1
1	novel_circ_0002755	1	1	1
1	novel_circ_0002757	1	1	1
1	novel_circ_0002761	1	1	1
1	novel_circ_0002765	1	1	1
1	novel_circ_0002775	1	1	1
1	novel_circ_0002776	1	1	1
1	novel_circ_0002778	1	1	1
1	novel_circ_0002780	1	1	1
1	novel_circ_0002781	1	1	1
1	novel_circ_0002785	1	1	1
1	novel_circ_0002787	1	1	1
1	novel_circ_0002789	1	1	1
1	novel_circ_0002794	1	1	1
1	novel_circ_0002796	1	1	1
1	novel_circ_0002799	1	1	1
1	novel_circ_0002800	1	1	1
1	novel_circ_0002801	1	1	1
1	novel_circ_0002802	1	1	1
1	novel_circ_0002803	1	1	1
1	novel_circ_0002805	1	1	1
1	novel_circ_0002814	1	1	1
1	novel_circ_0002816	1	1	1
1	novel_circ_0002817	1	1	1
1	novel_circ_0002819	1	1	1
1	novel_circ_0002826	1	1	1
1	novel_circ_0002828	1	1	1
1	novel_circ_0002829	1	1	1
1	novel_circ_0002833	1	1	1
1	novel_circ_0002834	1	1	1
1	novel_circ_0002836	1	1	1
1	novel_circ_0002837	1	1	1
1	novel_circ_0002840	1	1	1
1	novel_circ_0002844	1	1	1
1	novel_circ_0002846	1	1	1
1	novel_circ_0002850	1	1	1
1	novel_circ_0002852	1	1	1
1	novel_circ_0002855	1	1	1
1	novel_circ_0002867	1	1	1
1	novel_circ_0002875	1	1	1
1	novel_circ_0002877	1	1	1
1	novel_circ_0002879	1	1	1
1	novel_circ_0002882	1	1	1
1	novel_circ_0002884	1	1	1
1	novel_circ_0002886	1	1	1
1	novel_circ_0002888	1	1	1
1	novel_circ_0002891	1	1	1
1	novel_circ_0002893	1	1	1
1	novel_circ_0002898	1	1	1
1	novel_circ_0002899	1	1	1
1	novel_circ_0002901	1	1	1
1	novel_circ_0002902	1	1	1
1	novel_circ_0002913	1	1	1
1	novel_circ_0002914	1	1	1
1	novel_circ_0002918	1	1	1
1	novel_circ_0002923	1	1	1
1	novel_circ_0002927	1	1	1
1	novel_circ_0002928	1	1	1
1	novel_circ_0002933	1	1	1
1	novel_circ_0002941	1	1	1
1	novel_circ_0002951	1	1	1
1	novel_circ_0002955	1	1	1
1	novel_circ_0002959	1	1	1
1	novel_circ_0002960	1	1	1
1	novel_circ_0002961	1	1	1
1	novel_circ_0002964	1	1	1
1	novel_circ_0002971	1	1	1
1	novel_circ_0002973	1	1	1
1	novel_circ_0002974	1	1	1
1	novel_circ_0002976	1	1	1
1	novel_circ_0002980	1	1	1
1	novel_circ_0002981	1	1	1
1	novel_circ_0002986	1	1	1
1	novel_circ_0002988	1	1	1
1	novel_circ_0002990	1	1	1
1	novel_circ_0002996	1	1	1
1	novel_circ_0002998	1	1	1
1	novel_circ_0003000	1	1	1
1	novel_circ_0003002	1	1	1
1	novel_circ_0003004	1	1	1
1	novel_circ_0003005	1	1	1
1	novel_circ_0003010	1	1	1
1	novel_circ_0003012	1	1	1
1	novel_circ_0003014	1	1	1
1	novel_circ_0003015	1	1	1
1	novel_circ_0003016	1	1	1
1	novel_circ_0003025	1	1	1
1	novel_circ_0003026	1	1	1
1	novel_circ_0003029	1	1	1
1	novel_circ_0003030	1	1	1
1	novel_circ_0003031	1	1	1
1	novel_circ_0003032	1	1	1
1	novel_circ_0003047	1	1	1
1	novel_circ_0003049	1	1	1
1	novel_circ_0003052	1	1	1
1	novel_circ_0003056	1	1	1
1	novel_circ_0003058	1	1	1
1	novel_circ_0003060	1	1	1
1	novel_circ_0003062	1	1	1
1	novel_circ_0003063	1	1	1
1	novel_circ_0003065	1	1	1
1	novel_circ_0003067	1	1	1
1	novel_circ_0003073	1	1	1
1	novel_circ_0003076	1	1	1
1	novel_circ_0003077	1	1	1
1	novel_circ_0003080	1	1	1
1	novel_circ_0003081	1	1	1
1	novel_circ_0003082	1	1	1
1	novel_circ_0003085	1	1	1
1	novel_circ_0003094	1	1	1
1	novel_circ_0003096	1	1	1
1	novel_circ_0003101	1	1	1
1	novel_circ_0003102	1	1	1
1	novel_circ_0003105	1	1	1
1	novel_circ_0003107	1	1	1
1	novel_circ_0003111	1	1	1
1	novel_circ_0003114	1	1	1
1	novel_circ_0003115	1	1	1
1	novel_circ_0003118	1	1	1
1	novel_circ_0003119	1	1	1
1	novel_circ_0003121	1	1	1
1	novel_circ_0003122	1	1	1
1	novel_circ_0003125	1	1	1
1	novel_circ_0003127	1	1	1
1	novel_circ_0003128	1	1	1
1	novel_circ_0003131	1	1	1
1	novel_circ_0003133	1	1	1
1	novel_circ_0003138	1	1	1
1	novel_circ_0003143	1	1	1
1	novel_circ_0003148	1	1	1
1	novel_circ_0003156	1	1	1
1	novel_circ_0003158	1	1	1
1	novel_circ_0003161	1	1	1
1	novel_circ_0003166	1	1	1
1	novel_circ_0003172	1	1	1
1	novel_circ_0003178	1	1	1
1	novel_circ_0003179	1	1	1
1	novel_circ_0003185	1	1	1
1	novel_circ_0003188	1	1	1
1	novel_circ_0003192	1	1	1
1	novel_circ_0003195	1	1	1
1	novel_circ_0003196	1	1	1
1	novel_circ_0003197	1	1	1
1	novel_circ_0003199	1	1	1
1	novel_circ_0003207	1	1	1
1	novel_circ_0003209	1	1	1
1	novel_circ_0003211	1	1	1
1	novel_circ_0003212	1	1	1
1	novel_circ_0003216	1	1	1
1	novel_circ_0003217	1	1	1
1	novel_circ_0003218	1	1	1
1	novel_circ_0003220	1	1	1
1	novel_circ_0003225	1	1	1
1	novel_circ_0003228	1	1	1
1	novel_circ_0003231	1	1	1
1	novel_circ_0003233	1	1	1
1	novel_circ_0003235	1	1	1
1	novel_circ_0003242	1	1	1
1	novel_circ_0003253	1	1	1
1	novel_circ_0003263	1	1	1
1	novel_circ_0003271	1	1	1
1	novel_circ_0003273	1	1	1
1	novel_circ_0003275	1	1	1
1	novel_circ_0003276	1	1	1
1	novel_circ_0003278	1	1	1
1	novel_circ_0003279	1	1	1
1	novel_circ_0003280	1	1	1
1	novel_circ_0003281	1	1	1
1	novel_circ_0003285	1	1	1
1	novel_circ_0003290	1	1	1
1	novel_circ_0003292	1	1	1
1	novel_circ_0003297	1	1	1
1	novel_circ_0003300	1	1	1
1	novel_circ_0003301	1	1	1
1	novel_circ_0003305	1	1	1
1	novel_circ_0003306	1	1	1
1	novel_circ_0003307	1	1	1
1	novel_circ_0003310	1	1	1
1	novel_circ_0003312	1	1	1
1	novel_circ_0003315	1	1	1
1	novel_circ_0003320	1	1	1
1	novel_circ_0003325	1	1	1
1	novel_circ_0003330	1	1	1
1	novel_circ_0003331	1	1	1
1	novel_circ_0003333	1	1	1
1	novel_circ_0003334	1	1	1
1	novel_circ_0003335	1	1	1
1	novel_circ_0003338	1	1	1
1	novel_circ_0003342	1	1	1
1	novel_circ_0003344	1	1	1
1	novel_circ_0003347	1	1	1
1	novel_circ_0003349	1	1	1
1	novel_circ_0003358	1	1	1
1	novel_circ_0003359	1	1	1
1	novel_circ_0003360	1	1	1
1	novel_circ_0003366	1	1	1
1	novel_circ_0003368	1	1	1
1	novel_circ_0003370	1	1	1
1	novel_circ_0003371	1	1	1
1	novel_circ_0003373	1	1	1
1	novel_circ_0003377	1	1	1
1	novel_circ_0003379	1	1	1
1	novel_circ_0003380	1	1	1
1	novel_circ_0003382	1	1	1
1	novel_circ_0003386	1	1	1
1	novel_circ_0003393	1	1	1
1	novel_circ_0003399	1	1	1
1	novel_circ_0003401	1	1	1
1	novel_circ_0003407	1	1	1
1	novel_circ_0003410	1	1	1
1	novel_circ_0003411	1	1	1
1	novel_circ_0003412	1	1	1
1	novel_circ_0003414	1	1	1
1	novel_circ_0003417	1	1	1
1	novel_circ_0003420	1	1	1
1	novel_circ_0003430	1	1	1
1	novel_circ_0003437	1	1	1
1	novel_circ_0003438	1	1	1
1	novel_circ_0003440	1	1	1
1	novel_circ_0003442	1	1	1
1	novel_circ_0003444	1	1	1
1	novel_circ_0003446	1	1	1
1	novel_circ_0003454	1	1	1
1	novel_circ_0003457	1	1	1
1	novel_circ_0003459	1	1	1
1	novel_circ_0003460	1	1	1
1	novel_circ_0003463	1	1	1
1	novel_circ_0003464	1	1	1
1	novel_circ_0003465	1	1	1
1	novel_circ_0003467	1	1	1
1	novel_circ_0003468	1	1	1
1	novel_circ_0003469	1	1	1
1	novel_circ_0003470	1	1	1
1	novel_circ_0003478	1	1	1
1	novel_circ_0003479	1	1	1
1	novel_circ_0003480	1	1	1
1	novel_circ_0003481	1	1	1
1	novel_circ_0003482	1	1	1
1	novel_circ_0003484	1	1	1
1	novel_circ_0003485	1	1	1
1	novel_circ_0003486	1	1	1
1	novel_circ_0003487	1	1	1
1	novel_circ_0003488	1	1	1
1	novel_circ_0003489	1	1	1
1	novel_circ_0003490	1	1	1
1	novel_circ_0003494	1	1	1
1	novel_circ_0003497	1	1	1
1	novel_circ_0003498	1	1	1
1	novel_circ_0003499	1	1	1
1	novel_circ_0003502	1	1	1
1	novel_circ_0003504	1	1	1
1	novel_circ_0003505	1	1	1
1	novel_circ_0003506	1	1	1
1	novel_circ_0003507	1	1	1
1	novel_circ_0003509	1	1	1
1	novel_circ_0003511	1	1	1
1	novel_circ_0003513	1	1	1
1	novel_circ_0003520	1	1	1
1	novel_circ_0003530	1	1	1
1	novel_circ_0003536	1	1	1
1	novel_circ_0003543	1	1	1
1	novel_circ_0003545	1	1	1
1	novel_circ_0003546	1	1	1
1	novel_circ_0003554	1	1	1
1	novel_circ_0003555	1	1	1
1	novel_circ_0003558	1	1	1
1	novel_circ_0003560	1	1	1
1	novel_circ_0003567	1	1	1
1	novel_circ_0003572	1	1	1
1	novel_circ_0003579	1	1	1
1	novel_circ_0003583	1	1	1
1	novel_circ_0003585	1	1	1
1	novel_circ_0003587	1	1	1
1	novel_circ_0003592	1	1	1
1	novel_circ_0003593	1	1	1
1	novel_circ_0003597	1	1	1
1	novel_circ_0003599	1	1	1
1	novel_circ_0003605	1	1	1
1	novel_circ_0003620	1	1	1
1	novel_circ_0003623	1	1	1
1	novel_circ_0003624	1	1	1
1	novel_circ_0003630	1	1	1
1	novel_circ_0003633	1	1	1
1	novel_circ_0003636	1	1	1
1	novel_circ_0003640	1	1	1
1	novel_circ_0003651	1	1	1
1	novel_circ_0003652	1	1	1
1	novel_circ_0003659	1	1	1
1	novel_circ_0003660	1	1	1
1	novel_circ_0003669	1	1	1
1	novel_circ_0003670	1	1	1
1	novel_circ_0003673	1	1	1
1	novel_circ_0003674	1	1	1
1	novel_circ_0003678	1	1	1
1	novel_circ_0003679	1	1	1
1	novel_circ_0003681	1	1	1
1	novel_circ_0003683	1	1	1
1	novel_circ_0003684	1	1	1
1	novel_circ_0003685	1	1	1
1	novel_circ_0003687	1	1	1
1	novel_circ_0003688	1	1	1
1	novel_circ_0003694	1	1	1
1	novel_circ_0003695	1	1	1
1	novel_circ_0003696	1	1	1
1	novel_circ_0003697	1	1	1
1	novel_circ_0003698	1	1	1
1	novel_circ_0003705	1	1	1
1	novel_circ_0003706	1	1	1
1	novel_circ_0003718	1	1	1
1	novel_circ_0003722	1	1	1
1	novel_circ_0003723	1	1	1
1	novel_circ_0003731	1	1	1
1	novel_circ_0003736	1	1	1
1	novel_circ_0003737	1	1	1
1	novel_circ_0003742	1	1	1
1	novel_circ_0003743	1	1	1
1	novel_circ_0003746	1	1	1
1	novel_circ_0003747	1	1	1
1	novel_circ_0003748	1	1	1
1	novel_circ_0003753	1	1	1
1	novel_circ_0003754	1	1	1
1	novel_circ_0003757	1	1	1
1	novel_circ_0003760	1	1	1
1	novel_circ_0003761	1	1	1
1	novel_circ_0003763	1	1	1
1	novel_circ_0003764	1	1	1
1	novel_circ_0003765	1	1	1
1	novel_circ_0003771	1	1	1
1	novel_circ_0003778	1	1	1
1	novel_circ_0003779	1	1	1
1	novel_circ_0003793	1	1	1
1	novel_circ_0003794	1	1	1
1	novel_circ_0003796	1	1	1
1	novel_circ_0003799	1	1	1
1	novel_circ_0003800	1	1	1
1	novel_circ_0003802	1	1	1
1	novel_circ_0003811	1	1	1
1	novel_circ_0003813	1	1	1
1	novel_circ_0003814	1	1	1
1	novel_circ_0003820	1	1	1
1	novel_circ_0003823	1	1	1
1	novel_circ_0003824	1	1	1
1	novel_circ_0003827	1	1	1
1	novel_circ_0003828	1	1	1
1	novel_circ_0003838	1	1	1
1	novel_circ_0003840	1	1	1
1	novel_circ_0003843	1	1	1
1	novel_circ_0003847	1	1	1
1	novel_circ_0003850	1	1	1
1	novel_circ_0003854	1	1	1
1	novel_circ_0003860	1	1	1
1	novel_circ_0003870	1	1	1
1	novel_circ_0003871	1	1	1
1	novel_circ_0003888	1	1	1
1	novel_circ_0003892	1	1	1
1	novel_circ_0003893	1	1	1
1	novel_circ_0003894	1	1	1
1	novel_circ_0003895	1	1	1
1	novel_circ_0003896	1	1	1
1	novel_circ_0003897	1	1	1
1	novel_circ_0003898	1	1	1
1	novel_circ_0003899	1	1	1
1	novel_circ_0003904	1	1	1
1	novel_circ_0003909	1	1	1
1	novel_circ_0003910	1	1	1
1	novel_circ_0003913	1	1	1
1	novel_circ_0003919	1	1	1
1	novel_circ_0003920	1	1	1
1	novel_circ_0003926	1	1	1
1	novel_circ_0003928	1	1	1
1	novel_circ_0003930	1	1	1
1	novel_circ_0003931	1	1	1
1	novel_circ_0003932	1	1	1
1	novel_circ_0003933	1	1	1
1	novel_circ_0003934	1	1	1
1	novel_circ_0003935	1	1	1
1	novel_circ_0003943	1	1	1
1	novel_circ_0003948	1	1	1
1	novel_circ_0003967	1	1	1
1	novel_circ_0003968	1	1	1
1	novel_circ_0003972	1	1	1
1	novel_circ_0003973	1	1	1
1	novel_circ_0003975	1	1	1
1	novel_circ_0003980	1	1	1
1	novel_circ_0003981	1	1	1
1	novel_circ_0003982	1	1	1
1	novel_circ_0003989	1	1	1
1	novel_circ_0003995	1	1	1
1	novel_circ_0003999	1	1	1
1	novel_circ_0004001	1	1	1
1	novel_circ_0004002	1	1	1
1	novel_circ_0004005	1	1	1
1	novel_circ_0004010	1	1	1
1	novel_circ_0004012	1	1	1
1	novel_circ_0004020	1	1	1
1	novel_circ_0004030	1	1	1
1	novel_circ_0004031	1	1	1
1	novel_circ_0004036	1	1	1
1	novel_circ_0004037	1	1	1
1	novel_circ_0004040	1	1	1
1	novel_circ_0004042	1	1	1
1	novel_circ_0004044	1	1	1
1	novel_circ_0004047	1	1	1
1	novel_circ_0004048	1	1	1
1	novel_circ_0004050	1	1	1
1	novel_circ_0004053	1	1	1
1	novel_circ_0004061	1	1	1
1	novel_circ_0004063	1	1	1
1	novel_circ_0004064	1	1	1
1	novel_circ_0004073	1	1	1
1	novel_circ_0004086	1	1	1
1	novel_circ_0004089	1	1	1
1	novel_circ_0004090	1	1	1
1	novel_circ_0004091	1	1	1
1	novel_circ_0004098	1	1	1
1	novel_circ_0004103	1	1	1
1	novel_circ_0004111	1	1	1
1	novel_circ_0004114	1	1	1
1	novel_circ_0004115	1	1	1
1	novel_circ_0004116	1	1	1
1	novel_circ_0004117	1	1	1
1	novel_circ_0004119	1	1	1
1	novel_circ_0004120	1	1	1
1	novel_circ_0004123	1	1	1
1	novel_circ_0004124	1	1	1
1	novel_circ_0004129	1	1	1
1	novel_circ_0004130	1	1	1
1	novel_circ_0004137	1	1	1
1	novel_circ_0004140	1	1	1
1	novel_circ_0004141	1	1	1
1	novel_circ_0004142	1	1	1
1	novel_circ_0004146	1	1	1
1	novel_circ_0004147	1	1	1
1	novel_circ_0004148	1	1	1
1	novel_circ_0004151	1	1	1
1	novel_circ_0004154	1	1	1
1	novel_circ_0004160	1	1	1
1	novel_circ_0004173	1	1	1
1	novel_circ_0004176	1	1	1
1	novel_circ_0004180	1	1	1
1	novel_circ_0004192	1	1	1
1	novel_circ_0004197	1	1	1
1	novel_circ_0004198	1	1	1
1	novel_circ_0004201	1	1	1
1	novel_circ_0004202	1	1	1
1	novel_circ_0004203	1	1	1
1	novel_circ_0004217	1	1	1
1	novel_circ_0004219	1	1	1
1	novel_circ_0004221	1	1	1
1	novel_circ_0004227	1	1	1
1	novel_circ_0004229	1	1	1
1	novel_circ_0004233	1	1	1
1	novel_circ_0004234	1	1	1
1	novel_circ_0004237	1	1	1
1	novel_circ_0004242	1	1	1
1	novel_circ_0004246	1	1	1
1	novel_circ_0004248	1	1	1
1	novel_circ_0004249	1	1	1
1	novel_circ_0004254	1	1	1
1	novel_circ_0004267	1	1	1
1	novel_circ_0004269	1	1	1
1	novel_circ_0004271	1	1	1
1	novel_circ_0004279	1	1	1
1	novel_circ_0004280	1	1	1
1	novel_circ_0004281	1	1	1
1	novel_circ_0004285	1	1	1
1	novel_circ_0004286	1	1	1
1	novel_circ_0004289	1	1	1
1	novel_circ_0004295	1	1	1
1	novel_circ_0004299	1	1	1
1	novel_circ_0004300	1	1	1
1	novel_circ_0004302	1	1	1
1	novel_circ_0004304	1	1	1
1	novel_circ_0004308	1	1	1
1	novel_circ_0004317	1	1	1
1	novel_circ_0004319	1	1	1
1	novel_circ_0004322	1	1	1
1	novel_circ_0004323	1	1	1
1	novel_circ_0004324	1	1	1
1	novel_circ_0004325	1	1	1
1	novel_circ_0004327	1	1	1
1	novel_circ_0004336	1	1	1
1	novel_circ_0004340	1	1	1
1	novel_circ_0004341	1	1	1
1	novel_circ_0004349	1	1	1
1	novel_circ_0004353	1	1	1
1	novel_circ_0004354	1	1	1
1	novel_circ_0004356	1	1	1
1	novel_circ_0004357	1	1	1
1	novel_circ_0004358	1	1	1
1	novel_circ_0004363	1	1	1
1	novel_circ_0004365	1	1	1
1	novel_circ_0004366	1	1	1
1	novel_circ_0004368	1	1	1
1	novel_circ_0004370	1	1	1
1	novel_circ_0004372	1	1	1
1	novel_circ_0004376	1	1	1
1	novel_circ_0004381	1	1	1
1	novel_circ_0004382	1	1	1
1	novel_circ_0004383	1	1	1
1	novel_circ_0004385	1	1	1
1	novel_circ_0004386	1	1	1
1	novel_circ_0004396	1	1	1
1	novel_circ_0004400	1	1	1
1	novel_circ_0004403	1	1	1
1	novel_circ_0004413	1	1	1
1	novel_circ_0004418	1	1	1
1	novel_circ_0004419	1	1	1
1	novel_circ_0004423	1	1	1
1	novel_circ_0004428	1	1	1
1	novel_circ_0004429	1	1	1
1	novel_circ_0004431	1	1	1
1	novel_circ_0004433	1	1	1
1	novel_circ_0004434	1	1	1
1	novel_circ_0004439	1	1	1
1	novel_circ_0004442	1	1	1
1	novel_circ_0004445	1	1	1
1	novel_circ_0004446	1	1	1
1	novel_circ_0004448	1	1	1
1	novel_circ_0004462	1	1	1
1	novel_circ_0004465	1	1	1
1	novel_circ_0004466	1	1	1
1	novel_circ_0004467	1	1	1
1	novel_circ_0004469	1	1	1
1	novel_circ_0004471	1	1	1
1	novel_circ_0004473	1	1	1
1	novel_circ_0004475	1	1	1
1	novel_circ_0004483	1	1	1
1	novel_circ_0004484	1	1	1
1	novel_circ_0004485	1	1	1
1	novel_circ_0004486	1	1	1
1	novel_circ_0004493	1	1	1
1	novel_circ_0004494	1	1	1
1	novel_circ_0004496	1	1	1
1	novel_circ_0004497	1	1	1
1	novel_circ_0004498	1	1	1
1	novel_circ_0004499	1	1	1
1	novel_circ_0004502	1	1	1
1	novel_circ_0004503	1	1	1
1	novel_circ_0004506	1	1	1
1	novel_circ_0004507	1	1	1
1	novel_circ_0004510	1	1	1
1	novel_circ_0004515	1	1	1
1	novel_circ_0004519	1	1	1
1	novel_circ_0004522	1	1	1
1	novel_circ_0004524	1	1	1
1	novel_circ_0004528	1	1	1
1	novel_circ_0004531	1	1	1
1	novel_circ_0004534	1	1	1
1	novel_circ_0004535	1	1	1
1	novel_circ_0004541	1	1	1
1	novel_circ_0004545	1	1	1
1	novel_circ_0004549	1	1	1
1	novel_circ_0004552	1	1	1
1	novel_circ_0004553	1	1	1
1	novel_circ_0004554	1	1	1
1	novel_circ_0004556	1	1	1
1	novel_circ_0004557	1	1	1
1	novel_circ_0004560	1	1	1
1	novel_circ_0004563	1	1	1
1	novel_circ_0004571	1	1	1
1	novel_circ_0004575	1	1	1
1	novel_circ_0004577	1	1	1
1	novel_circ_0004581	1	1	1
1	novel_circ_0004587	1	1	1
1	novel_circ_0004588	1	1	1
1	novel_circ_0004595	1	1	1
1	novel_circ_0004598	1	1	1
1	novel_circ_0004600	1	1	1
1	novel_circ_0004607	1	1	1
1	novel_circ_0004616	1	1	1
1	novel_circ_0004617	1	1	1
1	novel_circ_0004618	1	1	1
1	novel_circ_0004619	1	1	1
1	novel_circ_0004620	1	1	1
1	novel_circ_0004624	1	1	1
1	novel_circ_0004634	1	1	1
1	novel_circ_0004636	1	1	1
1	novel_circ_0004637	1	1	1
1	novel_circ_0004646	1	1	1
1	novel_circ_0004653	1	1	1
1	novel_circ_0004655	1	1	1
1	novel_circ_0004658	1	1	1
1	novel_circ_0004666	1	1	1
1	novel_circ_0004670	1	1	1
1	novel_circ_0004671	1	1	1
1	novel_circ_0004672	1	1	1
1	novel_circ_0004675	1	1	1
1	novel_circ_0004680	1	1	1
1	novel_circ_0004681	1	1	1
1	novel_circ_0004682	1	1	1
1	novel_circ_0004683	1	1	1
1	novel_circ_0004685	1	1	1
1	novel_circ_0004686	1	1	1
1	novel_circ_0004691	1	1	1
1	novel_circ_0004700	1	1	1
1	novel_circ_0004701	1	1	1
1	novel_circ_0004704	1	1	1
1	novel_circ_0004706	1	1	1
1	novel_circ_0004707	1	1	1
1	novel_circ_0004710	1	1	1
1	novel_circ_0004713	1	1	1
1	novel_circ_0004715	1	1	1
1	novel_circ_0004722	1	1	1
1	novel_circ_0004723	1	1	1
1	novel_circ_0004729	1	1	1
1	novel_circ_0004731	1	1	1
1	novel_circ_0004738	1	1	1
1	novel_circ_0004739	1	1	1
1	novel_circ_0004759	1	1	1
1	novel_circ_0004761	1	1	1
1	novel_circ_0004762	1	1	1
1	novel_circ_0004767	1	1	1
1	novel_circ_0004768	1	1	1
1	novel_circ_0004769	1	1	1
1	novel_circ_0004771	1	1	1
1	novel_circ_0004774	1	1	1
1	novel_circ_0004785	1	1	1
1	novel_circ_0004787	1	1	1
1	novel_circ_0004788	1	1	1
1	novel_circ_0004795	1	1	1
1	novel_circ_0004797	1	1	1
1	novel_circ_0004799	1	1	1
1	novel_circ_0004806	1	1	1
1	novel_circ_0004807	1	1	1
1	novel_circ_0004810	1	1	1
1	novel_circ_0004811	1	1	1
1	novel_circ_0004813	1	1	1
1	novel_circ_0004818	1	1	1
1	novel_circ_0004820	1	1	1
1	novel_circ_0004822	1	1	1
1	novel_circ_0004827	1	1	1
1	novel_circ_0004828	1	1	1
1	novel_circ_0004834	1	1	1
1	novel_circ_0004835	1	1	1
1	novel_circ_0004839	1	1	1
1	novel_circ_0004850	1	1	1
1	novel_circ_0004852	1	1	1
1	novel_circ_0004862	1	1	1
1	novel_circ_0004866	1	1	1
1	novel_circ_0004872	1	1	1
1	novel_circ_0004875	1	1	1
1	novel_circ_0004876	1	1	1
1	novel_circ_0004877	1	1	1
1	novel_circ_0004879	1	1	1
1	novel_circ_0004881	1	1	1
1	novel_circ_0004883	1	1	1
1	novel_circ_0004888	1	1	1
1	novel_circ_0004889	1	1	1
1	novel_circ_0004891	1	1	1
1	novel_circ_0004894	1	1	1
1	novel_circ_0004895	1	1	1
1	novel_circ_0004901	1	1	1
1	novel_circ_0004903	1	1	1
1	novel_circ_0004911	1	1	1
1	novel_circ_0004913	1	1	1
1	novel_circ_0004920	1	1	1
1	novel_circ_0004921	1	1	1
1	novel_circ_0004922	1	1	1
1	novel_circ_0004923	1	1	1
1	novel_circ_0004924	1	1	1
1	novel_circ_0004925	1	1	1
1	novel_circ_0004928	1	1	1
1	novel_circ_0004930	1	1	1
1	novel_circ_0004931	1	1	1
1	novel_circ_0004945	1	1	1
1	novel_circ_0004948	1	1	1
1	novel_circ_0004949	1	1	1
1	novel_circ_0004958	1	1	1
1	novel_circ_0004967	1	1	1
1	novel_circ_0004968	1	1	1
1	novel_circ_0004973	1	1	1
1	novel_circ_0004974	1	1	1
1	novel_circ_0004980	1	1	1
1	novel_circ_0004982	1	1	1
1	novel_circ_0004983	1	1	1
1	novel_circ_0004991	1	1	1
1	novel_circ_0004993	1	1	1
1	novel_circ_0004997	1	1	1
1	novel_circ_0005000	1	1	1
1	novel_circ_0005001	1	1	1
1	novel_circ_0005006	1	1	1
1	novel_circ_0005007	1	1	1
1	novel_circ_0005015	1	1	1
1	novel_circ_0005017	1	1	1
1	novel_circ_0005024	1	1	1
1	novel_circ_0005032	1	1	1
1	novel_circ_0005034	1	1	1
1	novel_circ_0005035	1	1	1
1	novel_circ_0005037	1	1	1
1	novel_circ_0005039	1	1	1
1	novel_circ_0005040	1	1	1
1	novel_circ_0005041	1	1	1
1	novel_circ_0005047	1	1	1
1	novel_circ_0005049	1	1	1
1	novel_circ_0005054	1	1	1
1	novel_circ_0005067	1	1	1
1	novel_circ_0005072	1	1	1
1	novel_circ_0005073	1	1	1
1	novel_circ_0005075	1	1	1
1	novel_circ_0005080	1	1	1
1	novel_circ_0005085	1	1	1
1	novel_circ_0005086	1	1	1
1	novel_circ_0005087	1	1	1
1	novel_circ_0005088	1	1	1
1	novel_circ_0005098	1	1	1
1	novel_circ_0005108	1	1	1
1	novel_circ_0005112	1	1	1
1	novel_circ_0005113	1	1	1
1	novel_circ_0005117	1	1	1
1	novel_circ_0005119	1	1	1
1	novel_circ_0005120	1	1	1
1	novel_circ_0005124	1	1	1
1	novel_circ_0005142	1	1	1
1	novel_circ_0005144	1	1	1
1	novel_circ_0005145	1	1	1
1	novel_circ_0005149	1	1	1
1	novel_circ_0005150	1	1	1
1	novel_circ_0005151	1	1	1
1	novel_circ_0005152	1	1	1
1	novel_circ_0005157	1	1	1
1	novel_circ_0005158	1	1	1
1	novel_circ_0005160	1	1	1
1	novel_circ_0005163	1	1	1
1	novel_circ_0005165	1	1	1
1	novel_circ_0005166	1	1	1
1	novel_circ_0005167	1	1	1
1	novel_circ_0005168	1	1	1
1	novel_circ_0005169	1	1	1
1	novel_circ_0005172	1	1	1
1	novel_circ_0005173	1	1	1
1	novel_circ_0005174	1	1	1
1	novel_circ_0005175	1	1	1
1	novel_circ_0005177	1	1	1
1	novel_circ_0005184	1	1	1
1	novel_circ_0005189	1	1	1
1	novel_circ_0005192	1	1	1
1	novel_circ_0005194	1	1	1
1	novel_circ_0005202	1	1	1
1	novel_circ_0005206	1	1	1
1	novel_circ_0005208	1	1	1
1	novel_circ_0005209	1	1	1
1	novel_circ_0005210	1	1	1
1	novel_circ_0005214	1	1	1
1	novel_circ_0005219	1	1	1
1	novel_circ_0005226	1	1	1
1	novel_circ_0005229	1	1	1
1	novel_circ_0005236	1	1	1
1	novel_circ_0005242	1	1	1
1	novel_circ_0005243	1	1	1
1	novel_circ_0005264	1	1	1
1	novel_circ_0005265	1	1	1
1	novel_circ_0005267	1	1	1
1	novel_circ_0005274	1	1	1
1	novel_circ_0005284	1	1	1
1	novel_circ_0005285	1	1	1
1	novel_circ_0005286	1	1	1
1	novel_circ_0005288	1	1	1
1	novel_circ_0005289	1	1	1
1	novel_circ_0005290	1	1	1
1	novel_circ_0005291	1	1	1
1	novel_circ_0005298	1	1	1
1	novel_circ_0005300	1	1	1
1	novel_circ_0005302	1	1	1
1	novel_circ_0005310	1	1	1
1	novel_circ_0005311	1	1	1
1	novel_circ_0005315	1	1	1
1	novel_circ_0005319	1	1	1
1	novel_circ_0005321	1	1	1
1	novel_circ_0005323	1	1	1
1	novel_circ_0005324	1	1	1
1	novel_circ_0005326	1	1	1
1	novel_circ_0005328	1	1	1
1	novel_circ_0005333	1	1	1
1	novel_circ_0005334	1	1	1
1	novel_circ_0005337	1	1	1
1	novel_circ_0005345	1	1	1
1	novel_circ_0005346	1	1	1
1	novel_circ_0005347	1	1	1
1	novel_circ_0005348	1	1	1
1	novel_circ_0005349	1	1	1
1	novel_circ_0005350	1	1	1
1	novel_circ_0005354	1	1	1
1	novel_circ_0005357	1	1	1
1	novel_circ_0005360	1	1	1
1	novel_circ_0005367	1	1	1
1	novel_circ_0005379	1	1	1
1	novel_circ_0005382	1	1	1
1	novel_circ_0005384	1	1	1
1	novel_circ_0005388	1	1	1
1	novel_circ_0005389	1	1	1
1	novel_circ_0005397	1	1	1
1	novel_circ_0005399	1	1	1
1	novel_circ_0005400	1	1	1
1	novel_circ_0005401	1	1	1
1	novel_circ_0005405	1	1	1
1	novel_circ_0005410	1	1	1
1	novel_circ_0005411	1	1	1
1	novel_circ_0005413	1	1	1
1	novel_circ_0005414	1	1	1
1	novel_circ_0005416	1	1	1
1	novel_circ_0005421	1	1	1
1	novel_circ_0005423	1	1	1
1	novel_circ_0005433	1	1	1
1	novel_circ_0005436	1	1	1
1	novel_circ_0005438	1	1	1
1	novel_circ_0005439	1	1	1
1	novel_circ_0005440	1	1	1
1	novel_circ_0005443	1	1	1
1	novel_circ_0005444	1	1	1
1	novel_circ_0005446	1	1	1
1	novel_circ_0005447	1	1	1
1	novel_circ_0005457	1	1	1
1	novel_circ_0005458	1	1	1
1	novel_circ_0005459	1	1	1
1	novel_circ_0005460	1	1	1
1	novel_circ_0005465	1	1	1
1	novel_circ_0005466	1	1	1
1	novel_circ_0005471	1	1	1
1	novel_circ_0005473	1	1	1
1	novel_circ_0005474	1	1	1
1	novel_circ_0005480	1	1	1
1	novel_circ_0005481	1	1	1
1	novel_circ_0005482	1	1	1
1	novel_circ_0005483	1	1	1
1	novel_circ_0005485	1	1	1
1	novel_circ_0005489	1	1	1
1	novel_circ_0005491	1	1	1
1	novel_circ_0005492	1	1	1
1	novel_circ_0005493	1	1	1
1	novel_circ_0005494	1	1	1
1	novel_circ_0005495	1	1	1
1	novel_circ_0005498	1	1	1
1	novel_circ_0005500	1	1	1
1	novel_circ_0005505	1	1	1
1	novel_circ_0005509	1	1	1
1	novel_circ_0005511	1	1	1
1	novel_circ_0005512	1	1	1
1	novel_circ_0005513	1	1	1
1	novel_circ_0005514	1	1	1
1	novel_circ_0005519	1	1	1
1	novel_circ_0005520	1	1	1
1	novel_circ_0005521	1	1	1
1	novel_circ_0005526	1	1	1
1	novel_circ_0005532	1	1	1
1	novel_circ_0005534	1	1	1
1	novel_circ_0005536	1	1	1
1	novel_circ_0005538	1	1	1
1	novel_circ_0005539	1	1	1
1	novel_circ_0005540	1	1	1
1	novel_circ_0005542	1	1	1
1	novel_circ_0005547	1	1	1
1	novel_circ_0005554	1	1	1
1	novel_circ_0005555	1	1	1
1	novel_circ_0005557	1	1	1
1	novel_circ_0005561	1	1	1
1	novel_circ_0005562	1	1	1
1	novel_circ_0005569	1	1	1
1	novel_circ_0005571	1	1	1
1	novel_circ_0005575	1	1	1
1	novel_circ_0005576	1	1	1
1	novel_circ_0005585	1	1	1
1	novel_circ_0005588	1	1	1
1	novel_circ_0005591	1	1	1
1	novel_circ_0005592	1	1	1
1	novel_circ_0005593	1	1	1
1	novel_circ_0005594	1	1	1
1	novel_circ_0005595	1	1	1
1	novel_circ_0005596	1	1	1
1	novel_circ_0005603	1	1	1
1	novel_circ_0005606	1	1	1
1	novel_circ_0005609	1	1	1
1	novel_circ_0005613	1	1	1
1	novel_circ_0005623	1	1	1
1	novel_circ_0005624	1	1	1
1	novel_circ_0005625	1	1	1
1	novel_circ_0005639	1	1	1
1	novel_circ_0005642	1	1	1
1	novel_circ_0005644	1	1	1
1	novel_circ_0005656	1	1	1
1	novel_circ_0005657	1	1	1
1	novel_circ_0005658	1	1	1
1	novel_circ_0005660	1	1	1
1	novel_circ_0005663	1	1	1
1	novel_circ_0005665	1	1	1
1	novel_circ_0005667	1	1	1
1	novel_circ_0005668	1	1	1
1	novel_circ_0005672	1	1	1
1	novel_circ_0005686	1	1	1
1	novel_circ_0005695	1	1	1
1	novel_circ_0005696	1	1	1
1	novel_circ_0005699	1	1	1
1	novel_circ_0005700	1	1	1
1	novel_circ_0005701	1	1	1
1	novel_circ_0005702	1	1	1
1	novel_circ_0005708	1	1	1
1	novel_circ_0005712	1	1	1
1	novel_circ_0005715	1	1	1
1	novel_circ_0005716	1	1	1
1	novel_circ_0005721	1	1	1
1	novel_circ_0005725	1	1	1
1	novel_circ_0005729	1	1	1
1	novel_circ_0005730	1	1	1
1	novel_circ_0005732	1	1	1
1	novel_circ_0005736	1	1	1
1	novel_circ_0005739	1	1	1
1	novel_circ_0005743	1	1	1
1	novel_circ_0005744	1	1	1
1	novel_circ_0005751	1	1	1
1	novel_circ_0005752	1	1	1
1	novel_circ_0005757	1	1	1
1	novel_circ_0005760	1	1	1
1	novel_circ_0005763	1	1	1
1	novel_circ_0005768	1	1	1
1	novel_circ_0005773	1	1	1
1	novel_circ_0005778	1	1	1
1	novel_circ_0005780	1	1	1
1	novel_circ_0005781	1	1	1
1	novel_circ_0005782	1	1	1
1	novel_circ_0005783	1	1	1
1	novel_circ_0005787	1	1	1
1	novel_circ_0005789	1	1	1
1	novel_circ_0005790	1	1	1
1	novel_circ_0005791	1	1	1
1	novel_circ_0005794	1	1	1
1	novel_circ_0005795	1	1	1
1	novel_circ_0005796	1	1	1
1	novel_circ_0005800	1	1	1
1	novel_circ_0005802	1	1	1
1	novel_circ_0005804	1	1	1
1	novel_circ_0005808	1	1	1
1	novel_circ_0005810	1	1	1
1	novel_circ_0005811	1	1	1
1	novel_circ_0005815	1	1	1
1	novel_circ_0005823	1	1	1
1	novel_circ_0005825	1	1	1
1	novel_circ_0005826	1	1	1
1	novel_circ_0005827	1	1	1
1	novel_circ_0005828	1	1	1
1	novel_circ_0005831	1	1	1
1	novel_circ_0005837	1	1	1
1	novel_circ_0005843	1	1	1
1	novel_circ_0005847	1	1	1
1	novel_circ_0005850	1	1	1
1	novel_circ_0005851	1	1	1
1	novel_circ_0005852	1	1	1
1	novel_circ_0005854	1	1	1
1	novel_circ_0005856	1	1	1
1	novel_circ_0005858	1	1	1
1	novel_circ_0005859	1	1	1
1	novel_circ_0005863	1	1	1
1	novel_circ_0005864	1	1	1
1	novel_circ_0005865	1	1	1
1	novel_circ_0005868	1	1	1
1	novel_circ_0005873	1	1	1
1	novel_circ_0005874	1	1	1
1	novel_circ_0005875	1	1	1
1	novel_circ_0005879	1	1	1
1	novel_circ_0005886	1	1	1
1	novel_circ_0005887	1	1	1
1	novel_circ_0005888	1	1	1
1	novel_circ_0005892	1	1	1
1	novel_circ_0005893	1	1	1
1	novel_circ_0005899	1	1	1
1	novel_circ_0005900	1	1	1
1	novel_circ_0005902	1	1	1
1	novel_circ_0005908	1	1	1
1	novel_circ_0005911	1	1	1
1	novel_circ_0005913	1	1	1
1	novel_circ_0005920	1	1	1
1	novel_circ_0005934	1	1	1
1	novel_circ_0005935	1	1	1
1	novel_circ_0005936	1	1	1
1	novel_circ_0005943	1	1	1
1	novel_circ_0005947	1	1	1
1	novel_circ_0005948	1	1	1
1	novel_circ_0005951	1	1	1
1	novel_circ_0005952	1	1	1
1	novel_circ_0005953	1	1	1
1	novel_circ_0005955	1	1	1
1	novel_circ_0005956	1	1	1
1	novel_circ_0005959	1	1	1
1	novel_circ_0005960	1	1	1
1	novel_circ_0005962	1	1	1
1	novel_circ_0005963	1	1	1
1	novel_circ_0005964	1	1	1
1	novel_circ_0005972	1	1	1
1	novel_circ_0005974	1	1	1
1	novel_circ_0005976	1	1	1
1	novel_circ_0005982	1	1	1
1	novel_circ_0005986	1	1	1
1	novel_circ_0005988	1	1	1
1	novel_circ_0005991	1	1	1
1	novel_circ_0005992	1	1	1
1	novel_circ_0006006	1	1	1
1	novel_circ_0006011	1	1	1
1	novel_circ_0006017	1	1	1
1	novel_circ_0006021	1	1	1
1	novel_circ_0006023	1	1	1
1	novel_circ_0006027	1	1	1
1	novel_circ_0006036	1	1	1
1	novel_circ_0006037	1	1	1
1	novel_circ_0006040	1	1	1
1	novel_circ_0006041	1	1	1
1	novel_circ_0006042	1	1	1
1	novel_circ_0006043	1	1	1
1	novel_circ_0006049	1	1	1
1	novel_circ_0006057	1	1	1
1	novel_circ_0006059	1	1	1
1	novel_circ_0006060	1	1	1
1	novel_circ_0006066	1	1	1
1	novel_circ_0006070	1	1	1
1	novel_circ_0006072	1	1	1
1	novel_circ_0006073	1	1	1
1	novel_circ_0006074	1	1	1
1	novel_circ_0006078	1	1	1
1	novel_circ_0006083	1	1	1
1	novel_circ_0006087	1	1	1
1	novel_circ_0006093	1	1	1
1	novel_circ_0006095	1	1	1
1	novel_circ_0006097	1	1	1
1	novel_circ_0006102	1	1	1
1	novel_circ_0006103	1	1	1
1	novel_circ_0006104	1	1	1
1	novel_circ_0006112	1	1	1
1	novel_circ_0006118	1	1	1
1	novel_circ_0006124	1	1	1
1	novel_circ_0006125	1	1	1
1	novel_circ_0006145	1	1	1
1	novel_circ_0006160	1	1	1
1	novel_circ_0006165	1	1	1
1	novel_circ_0006167	1	1	1
1	novel_circ_0006168	1	1	1
1	novel_circ_0006173	1	1	1
1	novel_circ_0006178	1	1	1
1	novel_circ_0006179	1	1	1
1	novel_circ_0006181	1	1	1
1	novel_circ_0006182	1	1	1
1	novel_circ_0006194	1	1	1
1	novel_circ_0006195	1	1	1
1	novel_circ_0006196	1	1	1
1	novel_circ_0006198	1	1	1
1	novel_circ_0006200	1	1	1
1	novel_circ_0006206	1	1	1
1	novel_circ_0006209	1	1	1
1	novel_circ_0006210	1	1	1
1	novel_circ_0006211	1	1	1
1	novel_circ_0006215	1	1	1
1	novel_circ_0006216	1	1	1
1	novel_circ_0006223	1	1	1
1	novel_circ_0006225	1	1	1
1	novel_circ_0006232	1	1	1
1	novel_circ_0006235	1	1	1
1	novel_circ_0006240	1	1	1
1	novel_circ_0006241	1	1	1
1	novel_circ_0006242	1	1	1
1	novel_circ_0006247	1	1	1
1	novel_circ_0006248	1	1	1
1	novel_circ_0006254	1	1	1
1	novel_circ_0006259	1	1	1
1	novel_circ_0006263	1	1	1
1	novel_circ_0006267	1	1	1
1	novel_circ_0006268	1	1	1
1	novel_circ_0006270	1	1	1
1	novel_circ_0006273	1	1	1
1	novel_circ_0006297	1	1	1
1	novel_circ_0006298	1	1	1
1	novel_circ_0006300	1	1	1
1	novel_circ_0006305	1	1	1
1	novel_circ_0006306	1	1	1
1	novel_circ_0006307	1	1	1
1	novel_circ_0006312	1	1	1
1	novel_circ_0006316	1	1	1
1	novel_circ_0006318	1	1	1
1	novel_circ_0006320	1	1	1
1	novel_circ_0006323	1	1	1
1	novel_circ_0006324	1	1	1
1	novel_circ_0006325	1	1	1
1	novel_circ_0006334	1	1	1
1	novel_circ_0006335	1	1	1
1	novel_circ_0006336	1	1	1
1	novel_circ_0006338	1	1	1
1	novel_circ_0006343	1	1	1
1	novel_circ_0006344	1	1	1
1	novel_circ_0006345	1	1	1
1	novel_circ_0006352	1	1	1
1	novel_circ_0006353	1	1	1
1	novel_circ_0006354	1	1	1
1	novel_circ_0006355	1	1	1
1	novel_circ_0006357	1	1	1
1	novel_circ_0006358	1	1	1
1	novel_circ_0006359	1	1	1
1	novel_circ_0006360	1	1	1
1	novel_circ_0006361	1	1	1
1	novel_circ_0006375	1	1	1
1	novel_circ_0006378	1	1	1
1	novel_circ_0006390	1	1	1
1	novel_circ_0006393	1	1	1
1	novel_circ_0006398	1	1	1
1	novel_circ_0006403	1	1	1
1	novel_circ_0006406	1	1	1
1	novel_circ_0006407	1	1	1
1	novel_circ_0006426	1	1	1
1	novel_circ_0006428	1	1	1
1	novel_circ_0006432	1	1	1
1	novel_circ_0006436	1	1	1
1	novel_circ_0006437	1	1	1
1	novel_circ_0006441	1	1	1
1	novel_circ_0006442	1	1	1
1	novel_circ_0006448	1	1	1
1	novel_circ_0006449	1	1	1
1	novel_circ_0006450	1	1	1
1	novel_circ_0006451	1	1	1
1	novel_circ_0006452	1	1	1
1	novel_circ_0006455	1	1	1
1	novel_circ_0006457	1	1	1
1	novel_circ_0006465	1	1	1
1	novel_circ_0006466	1	1	1
1	novel_circ_0006468	1	1	1
1	novel_circ_0006478	1	1	1
1	novel_circ_0006481	1	1	1
1	novel_circ_0006486	1	1	1
1	novel_circ_0006490	1	1	1
1	novel_circ_0006508	1	1	1
1	novel_circ_0006509	1	1	1
1	novel_circ_0006510	1	1	1
1	novel_circ_0006517	1	1	1
1	novel_circ_0006519	1	1	1
1	novel_circ_0006526	1	1	1
1	novel_circ_0006529	1	1	1
1	novel_circ_0006530	1	1	1
1	novel_circ_0006533	1	1	1
1	novel_circ_0006535	1	1	1
1	novel_circ_0006538	1	1	1
1	novel_circ_0006542	1	1	1
1	novel_circ_0006543	1	1	1
1	novel_circ_0006545	1	1	1
1	novel_circ_0006549	1	1	1
1	novel_circ_0006550	1	1	1
1	novel_circ_0006555	1	1	1
1	novel_circ_0006556	1	1	1
1	novel_circ_0006558	1	1	1
1	novel_circ_0006559	1	1	1
1	novel_circ_0006563	1	1	1
1	novel_circ_0006569	1	1	1
1	novel_circ_0006571	1	1	1
1	novel_circ_0006572	1	1	1
1	novel_circ_0006574	1	1	1
1	novel_circ_0006575	1	1	1
1	novel_circ_0006577	1	1	1
1	novel_circ_0006578	1	1	1
1	novel_circ_0006579	1	1	1
1	novel_circ_0006582	1	1	1
1	novel_circ_0006589	1	1	1
1	novel_circ_0006590	1	1	1
1	novel_circ_0006593	1	1	1
1	novel_circ_0006595	1	1	1
1	novel_circ_0006596	1	1	1
1	novel_circ_0006597	1	1	1
1	novel_circ_0006599	1	1	1
1	novel_circ_0006603	1	1	1
1	novel_circ_0006611	1	1	1
1	novel_circ_0006612	1	1	1
1	novel_circ_0006614	1	1	1
1	novel_circ_0006617	1	1	1
1	novel_circ_0006622	1	1	1
1	novel_circ_0006623	1	1	1
1	novel_circ_0006627	1	1	1
1	novel_circ_0006628	1	1	1
1	novel_circ_0006632	1	1	1
1	novel_circ_0006634	1	1	1
1	novel_circ_0006647	1	1	1
1	novel_circ_0006649	1	1	1
1	novel_circ_0006650	1	1	1
1	novel_circ_0006653	1	1	1
1	novel_circ_0006657	1	1	1
1	novel_circ_0006658	1	1	1
1	novel_circ_0006659	1	1	1
1	novel_circ_0006660	1	1	1
1	novel_circ_0006661	1	1	1
1	novel_circ_0006662	1	1	1
1	novel_circ_0006665	1	1	1
1	novel_circ_0006666	1	1	1
1	novel_circ_0006667	1	1	1
1	novel_circ_0006669	1	1	1
1	novel_circ_0006670	1	1	1
1	novel_circ_0006671	1	1	1
1	novel_circ_0006672	1	1	1
1	novel_circ_0006676	1	1	1
1	novel_circ_0006677	1	1	1
1	novel_circ_0006678	1	1	1
1	novel_circ_0006681	1	1	1
1	novel_circ_0006684	1	1	1
1	novel_circ_0006688	1	1	1
1	novel_circ_0006691	1	1	1
1	novel_circ_0006699	1	1	1
1	novel_circ_0006700	1	1	1
[truncated: 1,583 more rows]

## Sheet: cluster_02
Cluster	RefTag	relMean_M.00H_b	relMean_M.02H_b	relMean_M.03H_b
2	novel_circ_0000026	3.53424e-09	3.53424e-09	3
2	novel_circ_0000028	1.00978e-09	1.00978e-09	3
2	novel_circ_0000042	3.53424e-09	3.53424e-09	3
2	novel_circ_0000101	1.76712e-09	1.76712e-09	3
2	novel_circ_0000117	1.00978e-09	1.00978e-09	3
2	novel_circ_0000118	8.83559e-10	8.83559e-10	3
2	novel_circ_0000137	3.53424e-09	3.53424e-09	3
2	novel_circ_0000140	1.64383e-10	1.64383e-10	3
2	novel_circ_0000181	1.41369e-09	1.41369e-09	3
2	novel_circ_0000183	1.17808e-09	1.17808e-09	3
2	novel_circ_0000197	2.35616e-09	2.35616e-09	3
2	novel_circ_0000218	1.76712e-09	1.76712e-09	3
2	novel_circ_0000223	1.17808e-09	1.17808e-09	3
2	novel_circ_0000229	1.17808e-09	1.17808e-09	3
2	novel_circ_0000232	2.35616e-09	2.35616e-09	3
2	novel_circ_0000236	1.00978e-09	1.00978e-09	3
2	novel_circ_0000245	3.53424e-09	3.53424e-09	3
2	novel_circ_0000275	3.53424e-09	3.53424e-09	3
2	novel_circ_0000279	1.41369e-09	1.41369e-09	3
2	novel_circ_0000289	1.76712e-09	1.76712e-09	3
2	novel_circ_0000364	3.53424e-09	3.53424e-09	3
2	novel_circ_0000376	3.53424e-09	3.53424e-09	3
2	novel_circ_0000380	3.53424e-09	3.53424e-09	3
2	novel_circ_0000423	2.35616e-09	2.35616e-09	3
2	novel_circ_0000425	2.35616e-09	2.35616e-09	3
2	novel_circ_0000452	2.35616e-09	2.35616e-09	3
2	novel_circ_0000455	1.76712e-09	1.76712e-09	3
2	novel_circ_0000468	3.53424e-09	3.53424e-09	3
2	novel_circ_0000474	2.35616e-09	2.35616e-09	3
2	novel_circ_0000481	7.06847e-10	7.06847e-10	3
2	novel_circ_0000482	1.00978e-09	1.00978e-09	3
2	novel_circ_0000484	1.17808e-09	1.17808e-09	3
2	novel_circ_0000512	1.41369e-10	1.41369e-10	3
2	novel_circ_0000533	3.53424e-09	3.53424e-09	3
2	novel_circ_0000534	8.83559e-10	8.83559e-10	3
2	novel_circ_0000593	7.85386e-10	7.85386e-10	3
2	novel_circ_0000599	1.17808e-09	1.17808e-09	3
2	novel_circ_0000612	1.76712e-09	1.76712e-09	3
2	novel_circ_0000638	1.76712e-09	1.76712e-09	3
2	novel_circ_0000642	1.76712e-09	1.76712e-09	3
2	novel_circ_0000719	7.06847e-10	7.06847e-10	3
2	novel_circ_0000727	1.76712e-09	1.76712e-09	3
2	novel_circ_0000752	3.53424e-09	3.53424e-09	3
2	novel_circ_0000798	3.53424e-09	3.53424e-09	3
2	novel_circ_0000804	2.35616e-09	2.35616e-09	3
2	novel_circ_0000819	2.35616e-09	2.35616e-09	3
2	novel_circ_0000822	1.17808e-09	1.17808e-09	3
2	novel_circ_0000825	1.41369e-09	1.41369e-09	3
2	novel_circ_0000833	2.35616e-09	2.35616e-09	3
2	novel_circ_0000847	8.83559e-10	8.83559e-10	3
2	novel_circ_0000861	3.53424e-09	3.53424e-09	3
2	novel_circ_0000883	2.35616e-09	2.35616e-09	3
2	novel_circ_0000889	1.76712e-09	1.76712e-09	3
2	novel_circ_0000892	7.85386e-10	7.85386e-10	3
2	novel_circ_0000901	2.35616e-09	2.35616e-09	3
2	novel_circ_0000949	1.76712e-09	1.76712e-09	3
2	novel_circ_0000954	1.41369e-09	1.41369e-09	3
2	novel_circ_0000966	2.35616e-09	2.35616e-09	3
2	novel_circ_0000973	1.76712e-09	1.76712e-09	3
2	novel_circ_0000979	2.35616e-09	2.35616e-09	3
2	novel_circ_0000987	2.35616e-09	2.35616e-09	3
2	novel_circ_0000988	1.00978e-09	1.00978e-09	3
2	novel_circ_0000990	1.00978e-09	1.00978e-09	3
2	novel_circ_0000991	3.53424e-09	3.53424e-09	3
2	novel_circ_0001000	4.4178e-10	4.4178e-10	3
2	novel_circ_0001042	7.85386e-10	7.85386e-10	3
2	novel_circ_0001058	3.53424e-09	3.53424e-09	3
2	novel_circ_0001078	2.35616e-09	2.35616e-09	3
2	novel_circ_0001104	1.41369e-09	1.41369e-09	3
2	novel_circ_0001143	1.76712e-09	1.76712e-09	3
2	novel_circ_0001159	1.00978e-09	1.00978e-09	3
2	novel_circ_0001162	1.76712e-09	1.76712e-09	3
2	novel_circ_0001176	1.00978e-09	1.00978e-09	3
2	novel_circ_0001191	2.35616e-09	2.35616e-09	3
2	novel_circ_0001194	1.00978e-09	1.00978e-09	3
2	novel_circ_0001210	1.17808e-09	1.17808e-09	3
2	novel_circ_0001212	1.41369e-09	1.41369e-09	3
2	novel_circ_0001220	1.41369e-09	1.41369e-09	3
2	novel_circ_0001234	1.41369e-09	1.41369e-09	3
2	novel_circ_0001279	3.53424e-09	3.53424e-09	3
2	novel_circ_0001284	3.53424e-09	3.53424e-09	3
2	novel_circ_0001288	5.43729e-10	5.43729e-10	3
2	novel_circ_0001376	3.53424e-09	3.53424e-09	3
2	novel_circ_0001408	1.00978e-09	1.00978e-09	3
2	novel_circ_0001440	1.00978e-09	1.00978e-09	3
2	novel_circ_0001448	2.35616e-09	2.35616e-09	3
2	novel_circ_0001453	3.53424e-09	3.53424e-09	3
2	novel_circ_0001514	2.35616e-09	2.35616e-09	3
2	novel_circ_0001555	1.76712e-09	1.76712e-09	3
2	novel_circ_0001574	5.89039e-10	5.89039e-10	3
2	novel_circ_0001585	1.76712e-09	1.76712e-09	3
2	novel_circ_0001591	7.85386e-10	7.85386e-10	3
2	novel_circ_0001592	7.85386e-10	7.85386e-10	3
2	novel_circ_0001600	2.35616e-09	2.35616e-09	3
2	novel_circ_0001604	3.53424e-09	3.53424e-09	3
2	novel_circ_0001605	8.83559e-10	8.83559e-10	3
2	novel_circ_0001609	7.85386e-10	7.85386e-10	3
2	novel_circ_0001610	3.53424e-09	3.53424e-09	3
2	novel_circ_0001621	1.76712e-09	1.76712e-09	3
2	novel_circ_0001633	1.76712e-09	1.76712e-09	3
2	novel_circ_0001654	2.35616e-09	2.35616e-09	3
2	novel_circ_0001665	3.53424e-09	3.53424e-09	3
2	novel_circ_0001680	1.76712e-09	1.76712e-09	3
2	novel_circ_0001695	1.17808e-09	1.17808e-09	3
2	novel_circ_0001715	1.17808e-09	1.17808e-09	3
2	novel_circ_0001719	1.17808e-09	1.17808e-09	3
2	novel_circ_0001744	3.53424e-09	3.53424e-09	3
2	novel_circ_0001751	2.35616e-09	2.35616e-09	3
2	novel_circ_0001764	3.53424e-09	3.53424e-09	3
2	novel_circ_0001843	2.35616e-09	2.35616e-09	3
2	novel_circ_0001859	1.41369e-09	1.41369e-09	3
2	novel_circ_0001884	3.53424e-09	3.53424e-09	3
2	novel_circ_0001895	1.76712e-09	1.76712e-09	3
2	novel_circ_0001910	1.76712e-09	1.76712e-09	3
2	novel_circ_0001967	3.53424e-09	3.53424e-09	3
2	novel_circ_0002002	1.76712e-09	1.76712e-09	3
2	novel_circ_0002010	2.35616e-09	2.35616e-09	3
2	novel_circ_0002020	3.53424e-09	3.53424e-09	3
2	novel_circ_0002075	2.35616e-09	2.35616e-09	3
2	novel_circ_0002117	3.53424e-09	3.53424e-09	3
2	novel_circ_0002141	2.35616e-09	2.35616e-09	3
2	novel_circ_0002200	1.41369e-09	1.41369e-09	3
2	novel_circ_0002204	1.00978e-09	1.00978e-09	3
2	novel_circ_0002208	2.35616e-09	2.35616e-09	3
2	novel_circ_0002209	3.53424e-09	3.53424e-09	3
2	novel_circ_0002224	1.76712e-09	1.76712e-09	3
2	novel_circ_0002236	3.53424e-09	3.53424e-09	3
2	novel_circ_0002244	1.76712e-09	1.76712e-09	3
2	novel_circ_0002270	3.53424e-09	3.53424e-09	3
2	novel_circ_0002302	1.41369e-09	1.41369e-09	3
2	novel_circ_0002340	6.42588e-10	6.42588e-10	3
2	novel_circ_0002346	3.53424e-09	3.53424e-09	3
2	novel_circ_0002368	1.76712e-09	1.76712e-09	3
2	novel_circ_0002373	2.35616e-09	2.35616e-09	3
2	novel_circ_0002384	3.53424e-09	3.53424e-09	3
2	novel_circ_0002399	2.35616e-09	2.35616e-09	3
2	novel_circ_0002400	3.53424e-09	3.53424e-09	3
2	novel_circ_0002404	2.35616e-09	2.35616e-09	3
2	novel_circ_0002405	6.42588e-10	6.42588e-10	3
2	novel_circ_0002407	7.85386e-10	7.85386e-10	3
2	novel_circ_0002443	2.35616e-09	2.35616e-09	3
2	novel_circ_0002453	3.53424e-09	3.53424e-09	3
2	novel_circ_0002472	8.83559e-10	8.83559e-10	3
2	novel_circ_0002473	2.35616e-09	2.35616e-09	3
2	novel_circ_0002474	1.76712e-09	1.76712e-09	3
2	novel_circ_0002479	3.53424e-09	3.53424e-09	3
2	novel_circ_0002508	2.35616e-09	2.35616e-09	3
2	novel_circ_0002521	2.35616e-09	2.35616e-09	3
2	novel_circ_0002558	1.17808e-09	1.17808e-09	3
2	novel_circ_0002567	1.41369e-09	1.41369e-09	3
2	novel_circ_0002586	2.35616e-09	2.35616e-09	3
2	novel_circ_0002590	7.85386e-10	7.85386e-10	3
2	novel_circ_0002632	3.53424e-09	3.53424e-09	3
2	novel_circ_0002634	2.35616e-09	2.35616e-09	3
2	novel_circ_0002657	1.41369e-09	1.41369e-09	3
2	novel_circ_0002691	1.00978e-09	1.00978e-09	3
2	novel_circ_0002693	1.17808e-09	1.17808e-09	3
2	novel_circ_0002716	1.76712e-09	1.76712e-09	3
2	novel_circ_0002745	2.35616e-09	2.35616e-09	3
2	novel_circ_0002758	2.35616e-09	2.35616e-09	3
2	novel_circ_0002760	3.53424e-09	3.53424e-09	3
2	novel_circ_0002772	1.76712e-09	1.76712e-09	3
2	novel_circ_0002818	3.53424e-09	3.53424e-09	3
2	novel_circ_0002851	1.76712e-09	1.76712e-09	3
2	novel_circ_0002854	8.83559e-10	8.83559e-10	3
2	novel_circ_0002878	3.53424e-09	3.53424e-09	3
2	novel_circ_0002911	3.53424e-09	3.53424e-09	3
2	novel_circ_0002948	2.35616e-09	2.35616e-09	3
2	novel_circ_0002965	2.35616e-09	2.35616e-09	3
2	novel_circ_0003007	2.35616e-09	2.35616e-09	3
2	novel_circ_0003019	3.53424e-09	3.53424e-09	3
2	novel_circ_0003021	2.35616e-09	2.35616e-09	3
2	novel_circ_0003036	2.35616e-09	2.35616e-09	3
2	novel_circ_0003039	3.53424e-09	3.53424e-09	3
2	novel_circ_0003051	2.35616e-09	2.35616e-09	3
2	novel_circ_0003070	1.00978e-09	1.00978e-09	3
2	novel_circ_0003087	1.41369e-09	1.41369e-09	3
2	novel_circ_0003168	1.76712e-09	1.76712e-09	3
2	novel_circ_0003213	1.76712e-09	1.76712e-09	3
2	novel_circ_0003303	7.85386e-10	7.85386e-10	3
2	novel_circ_0003321	8.83559e-10	8.83559e-10	3
2	novel_circ_0003372	3.53424e-09	3.53424e-09	3
2	novel_circ_0003375	1.00978e-09	1.00978e-09	3
2	novel_circ_0003422	1.76712e-09	1.76712e-09	3
2	novel_circ_0003426	1.76712e-09	1.76712e-09	3
2	novel_circ_0003532	3.53424e-09	3.53424e-09	3
2	novel_circ_0003537	2.35616e-09	2.35616e-09	3
2	novel_circ_0003550	2.35616e-09	2.35616e-09	3
2	novel_circ_0003553	1.17808e-09	1.17808e-09	3
2	novel_circ_0003589	2.35616e-09	2.35616e-09	3
2	novel_circ_0003615	3.53424e-09	3.53424e-09	3
2	novel_circ_0003616	2.35616e-09	2.35616e-09	3
2	novel_circ_0003631	1.76712e-09	1.76712e-09	3
2	novel_circ_0003671	2.35616e-09	2.35616e-09	3
2	novel_circ_0003675	3.53424e-09	3.53424e-09	3
2	novel_circ_0003689	2.82739e-10	2.82739e-10	3
2	novel_circ_0003690	4.4178e-10	4.4178e-10	3
2	novel_circ_0003692	2.35616e-09	2.35616e-09	3
2	novel_circ_0003693	1.76712e-09	1.76712e-09	3
2	novel_circ_0003712	1.76712e-09	1.76712e-09	3
2	novel_circ_0003724	1.76712e-09	1.76712e-09	3
2	novel_circ_0003740	1.76712e-09	1.76712e-09	3
2	novel_circ_0003774	2.35616e-09	2.35616e-09	3
2	novel_circ_0003781	1.41369e-09	1.41369e-09	3
2	novel_circ_0003791	1.17808e-09	1.17808e-09	3
2	novel_circ_0003822	1.41369e-09	1.41369e-09	3
2	novel_circ_0003826	3.53424e-09	3.53424e-09	3
2	novel_circ_0003842	1.17808e-09	1.17808e-09	3
2	novel_circ_0003856	2.35616e-09	2.35616e-09	3
2	novel_circ_0003880	3.53424e-09	3.53424e-09	3
2	novel_circ_0003889	1.41369e-09	1.41369e-09	3
2	novel_circ_0003901	8.83559e-10	8.83559e-10	3
2	novel_circ_0003906	7.06847e-10	7.06847e-10	3
2	novel_circ_0003908	3.53424e-09	3.53424e-09	3
2	novel_circ_0003914	1.76712e-09	1.76712e-09	3
2	novel_circ_0003922	1.17808e-09	1.17808e-09	3
2	novel_circ_0003924	1.17808e-09	1.17808e-09	3
2	novel_circ_0003939	3.53424e-09	3.53424e-09	3
2	novel_circ_0003947	7.06847e-10	7.06847e-10	3
2	novel_circ_0003960	3.53424e-09	3.53424e-09	3
2	novel_circ_0003971	3.53424e-09	3.53424e-09	3
2	novel_circ_0003977	2.35616e-09	2.35616e-09	3
2	novel_circ_0004028	2.35616e-09	2.35616e-09	3
2	novel_circ_0004054	2.35616e-09	2.35616e-09	3
2	novel_circ_0004099	1.17808e-09	1.17808e-09	3
2	novel_circ_0004172	2.35616e-09	2.35616e-09	3
2	novel_circ_0004178	1.76712e-09	1.76712e-09	3
2	novel_circ_0004181	3.53424e-09	3.53424e-09	3
2	novel_circ_0004186	1.41369e-09	1.41369e-09	3
2	novel_circ_0004191	2.35616e-09	2.35616e-09	3
2	novel_circ_0004225	1.17808e-09	1.17808e-09	3
2	novel_circ_0004232	2.35616e-09	2.35616e-09	3
2	novel_circ_0004236	2.35616e-09	2.35616e-09	3
2	novel_circ_0004268	2.35616e-09	2.35616e-09	3
2	novel_circ_0004305	1.17808e-09	1.17808e-09	3
2	novel_circ_0004373	6.42588e-10	6.42588e-10	3
2	novel_circ_0004388	1.76712e-09	1.76712e-09	3
2	novel_circ_0004390	2.35616e-09	2.35616e-09	3
2	novel_circ_0004417	1.76712e-09	1.76712e-09	3
2	novel_circ_0004440	1.00978e-09	1.00978e-09	3
2	novel_circ_0004460	1.76712e-09	1.76712e-09	3
2	novel_circ_0004479	2.35616e-09	2.35616e-09	3
2	novel_circ_0004495	2.35616e-09	2.35616e-09	3
2	novel_circ_0004508	3.53424e-09	3.53424e-09	3
2	novel_circ_0004514	7.85386e-10	7.85386e-10	3
2	novel_circ_0004516	2.35616e-09	2.35616e-09	3
2	novel_circ_0004547	1.17808e-09	1.17808e-09	3
2	novel_circ_0004550	3.53424e-09	3.53424e-09	3
2	novel_circ_0004558	7.85386e-10	7.85386e-10	3
2	novel_circ_0004564	3.53424e-09	3.53424e-09	3
2	novel_circ_0004567	2.35616e-09	2.35616e-09	3
2	novel_circ_0004574	2.35616e-09	2.35616e-09	3
2	novel_circ_0004583	2.35616e-09	2.35616e-09	3
2	novel_circ_0004596	3.53424e-09	3.53424e-09	3
2	novel_circ_0004597	2.35616e-09	2.35616e-09	3
2	novel_circ_0004601	1.17808e-09	1.17808e-09	3
2	novel_circ_0004605	8.83559e-10	8.83559e-10	3
2	novel_circ_0004613	3.53424e-09	3.53424e-09	3
2	novel_circ_0004631	2.35616e-09	2.35616e-09	3
2	novel_circ_0004725	2.35616e-09	2.35616e-09	3
2	novel_circ_0004791	3.53424e-09	3.53424e-09	3
2	novel_circ_0004792	1.76712e-09	1.76712e-09	3
2	novel_circ_0004843	1.41369e-09	1.41369e-09	3
2	novel_circ_0004844	6.42588e-10	6.42588e-10	3
2	novel_circ_0004856	3.53424e-09	3.53424e-09	3
2	novel_circ_0004871	2.35616e-09	2.35616e-09	3
2	novel_circ_0004905	3.53424e-09	3.53424e-09	3
2	novel_circ_0004936	1.76712e-09	1.76712e-09	3
2	novel_circ_0004938	5.04891e-10	5.04891e-10	3
2	novel_circ_0004969	2.35616e-09	2.35616e-09	3
2	novel_circ_0004970	2.35616e-09	2.35616e-09	3
2	novel_circ_0004985	1.41369e-09	1.41369e-09	3
2	novel_circ_0005020	1.76712e-09	1.76712e-09	3
2	novel_circ_0005023	1.17808e-09	1.17808e-09	3
2	novel_circ_0005025	2.35616e-09	2.35616e-09	3
2	novel_circ_0005029	3.53424e-09	3.53424e-09	3
2	novel_circ_0005043	1.17808e-09	1.17808e-09	3
2	novel_circ_0005050	1.76712e-09	1.76712e-09	3
2	novel_circ_0005065	2.35616e-09	2.35616e-09	3
2	novel_circ_0005074	3.53424e-09	3.53424e-09	3
2	novel_circ_0005096	1.76712e-09	1.76712e-09	3
2	novel_circ_0005111	1.76712e-09	1.76712e-09	3
2	novel_circ_0005114	2.35616e-09	2.35616e-09	3
2	novel_circ_0005170	3.53424e-09	3.53424e-09	3
2	novel_circ_0005171	3.53424e-09	3.53424e-09	3
2	novel_circ_0005178	3.53424e-09	3.53424e-09	3
2	novel_circ_0005183	2.35616e-09	2.35616e-09	3
2	novel_circ_0005187	2.35616e-09	2.35616e-09	3
2	novel_circ_0005237	1.76712e-09	1.76712e-09	3
2	novel_circ_0005277	3.53424e-09	3.53424e-09	3
2	novel_circ_0005280	2.35616e-09	2.35616e-09	3
2	novel_circ_0005283	1.76712e-09	1.76712e-09	3
2	novel_circ_0005293	3.53424e-09	3.53424e-09	3
2	novel_circ_0005295	3.53424e-09	3.53424e-09	3
2	novel_circ_0005297	1.76712e-09	1.76712e-09	3
2	novel_circ_0005320	1.76712e-09	1.76712e-09	3
2	novel_circ_0005371	3.53424e-09	3.53424e-09	3
2	novel_circ_0005386	3.53424e-09	3.53424e-09	3
2	novel_circ_0005394	3.53424e-09	3.53424e-09	3
2	novel_circ_0005428	7.85386e-10	7.85386e-10	3
2	novel_circ_0005429	2.35616e-09	2.35616e-09	3
2	novel_circ_0005475	2.35616e-09	2.35616e-09	3
2	novel_circ_0005502	1.41369e-09	1.41369e-09	3
2	novel_circ_0005533	3.53424e-09	3.53424e-09	3
2	novel_circ_0005541	3.53424e-09	3.53424e-09	3
2	novel_circ_0005558	7.85386e-10	7.85386e-10	3
2	novel_circ_0005577	1.76712e-09	1.76712e-09	3
2	novel_circ_0005611	1.76712e-09	1.76712e-09	3
2	novel_circ_0005629	8.83559e-10	8.83559e-10	3
2	novel_circ_0005641	3.53424e-09	3.53424e-09	3
2	novel_circ_0005659	3.53424e-09	3.53424e-09	3
2	novel_circ_0005684	3.53424e-09	3.53424e-09	3
2	novel_circ_0005710	2.35616e-09	2.35616e-09	3
2	novel_circ_0005720	1.17808e-09	1.17808e-09	3
2	novel_circ_0005734	2.35616e-09	2.35616e-09	3
2	novel_circ_0005750	1.76712e-09	1.76712e-09	3
2	novel_circ_0005758	3.53424e-09	3.53424e-09	3
2	novel_circ_0005762	3.53424e-09	3.53424e-09	3
2	novel_circ_0005764	3.53424e-09	3.53424e-09	3
2	novel_circ_0005788	2.35616e-09	2.35616e-09	3
2	novel_circ_0005793	5.04891e-10	5.04891e-10	3
2	novel_circ_0005805	2.35616e-09	2.35616e-09	3
2	novel_circ_0005834	1.41369e-09	1.41369e-09	3
2	novel_circ_0005835	1.41369e-09	1.41369e-09	3
2	novel_circ_0005846	1.41369e-09	1.41369e-09	3
2	novel_circ_0005891	3.53424e-09	3.53424e-09	3
2	novel_circ_0005906	3.53424e-09	3.53424e-09	3
2	novel_circ_0005981	3.53424e-09	3.53424e-09	3
2	novel_circ_0005985	1.00978e-09	1.00978e-09	3
2	novel_circ_0005989	1.76712e-09	1.76712e-09	3
2	novel_circ_0006001	1.76712e-09	1.76712e-09	3
2	novel_circ_0006005	8.83559e-10	8.83559e-10	3
2	novel_circ_0006024	3.53424e-09	3.53424e-09	3
2	novel_circ_0006026	2.35616e-09	2.35616e-09	3
2	novel_circ_0006058	2.35616e-09	2.35616e-09	3
2	novel_circ_0006088	1.41369e-09	1.41369e-09	3
2	novel_circ_0006114	2.35616e-09	2.35616e-09	3
2	novel_circ_0006117	1.00978e-09	1.00978e-09	3
2	novel_circ_0006153	1.41369e-09	1.41369e-09	3
2	novel_circ_0006187	1.76712e-09	1.76712e-09	3
2	novel_circ_0006217	1.41369e-09	1.41369e-09	3
2	novel_circ_0006224	1.17808e-09	1.17808e-09	3
2	novel_circ_0006226	2.35616e-09	2.35616e-09	3
2	novel_circ_0006237	1.76712e-09	1.76712e-09	3
2	novel_circ_0006238	3.53424e-09	3.53424e-09	3
2	novel_circ_0006271	1.00978e-09	1.00978e-09	3
2	novel_circ_0006275	1.41369e-09	1.41369e-09	3
2	novel_circ_0006283	1.41369e-09	1.41369e-09	3
2	novel_circ_0006288	1.41369e-09	1.41369e-09	3
2	novel_circ_0006289	1.76712e-09	1.76712e-09	3
2	novel_circ_0006349	1.00978e-09	1.00978e-09	3
2	novel_circ_0006366	2.35616e-09	2.35616e-09	3
2	novel_circ_0006372	1.76712e-09	1.76712e-09	3
2	novel_circ_0006396	3.53424e-09	3.53424e-09	3
2	novel_circ_0006427	1.76712e-09	1.76712e-09	3
2	novel_circ_0006438	3.53424e-09	3.53424e-09	3
2	novel_circ_0006454	2.35616e-09	2.35616e-09	3
2	novel_circ_0006479	2.35616e-09	2.35616e-09	3
2	novel_circ_0006488	2.35616e-09	2.35616e-09	3
2	novel_circ_0006497	1.41369e-09	1.41369e-09	3
2	novel_circ_0006562	8.83559e-10	8.83559e-10	3
2	novel_circ_0006573	8.83559e-10	8.83559e-10	3
2	novel_circ_0006609	3.53424e-09	3.53424e-09	3
2	novel_circ_0006640	1.76712e-09	1.76712e-09	3
2	novel_circ_0006682	1.00978e-09	1.00978e-09	3
2	novel_circ_0006743	2.35616e-09	2.35616e-09	3
2	novel_circ_0006762	3.53424e-09	3.53424e-09	3
2	novel_circ_0006803	2.35616e-09	2.35616e-09	3
2	novel_circ_0006804	1.76712e-09	1.76712e-09	3
2	novel_circ_0006828	1.76712e-09	1.76712e-09	3
2	novel_circ_0006863	2.35616e-09	2.35616e-09	3
2	novel_circ_0006891	5.43729e-10	5.43729e-10	3
2	novel_circ_0006909	2.35616e-09	2.35616e-09	3
2	novel_circ_0006918	3.53424e-09	3.53424e-09	3
2	novel_circ_0006958	2.35616e-09	2.35616e-09	3
2	novel_circ_0006965	2.35616e-09	2.35616e-09	3
2	novel_circ_0007015	2.35616e-09	2.35616e-09	3
2	novel_circ_0007023	3.53424e-09	3.53424e-09	3
2	novel_circ_0007075	2.35616e-09	2.35616e-09	3
2	novel_circ_0007097	1.41369e-09	1.41369e-09	3
2	novel_circ_0007101	1.17808e-09	1.17808e-09	3
2	novel_circ_0007132	3.53424e-09	3.53424e-09	3
2	novel_circ_0007136	1.76712e-09	1.76712e-09	3
2	novel_circ_0007140	1.76712e-09	1.76712e-09	3
2	novel_circ_0007173	2.35616e-09	2.35616e-09	3
2	novel_circ_0007175	1.41369e-09	1.41369e-09	3
2	novel_circ_0007178	3.53424e-09	3.53424e-09	3
2	novel_circ_0007183	3.53424e-09	3.53424e-09	3
2	novel_circ_0007201	3.53424e-09	3.53424e-09	3
2	novel_circ_0007234	3.53424e-09	3.53424e-09	3
2	novel_circ_0007265	3.53424e-09	3.53424e-09	3
2	novel_circ_0007267	5.43729e-10	5.43729e-10	3
2	novel_circ_0007294	1.41369e-09	1.41369e-09	3
2	novel_circ_0007298	1.17808e-09	1.17808e-09	3
2	novel_circ_0007302	1.17808e-09	1.17808e-09	3
2	novel_circ_0007357	3.53424e-09	3.53424e-09	3
2	novel_circ_0007370	2.35616e-09	2.35616e-09	3
2	novel_circ_0007377	2.35616e-09	2.35616e-09	3
2	novel_circ_0007433	1.76712e-09	1.76712e-09	3
2	novel_circ_0007476	7.85386e-10	7.85386e-10	3
2	novel_circ_0007480	1.41369e-09	1.41369e-09	3
2	novel_circ_0007509	8.83559e-10	8.83559e-10	3
2	novel_circ_0007522	3.53424e-09	3.53424e-09	3
2	novel_circ_0007523	1.17808e-09	1.17808e-09	3
2	novel_circ_0007532	3.53424e-09	3.53424e-09	3
2	novel_circ_0007575	2.35616e-09	2.35616e-09	3
2	novel_circ_0007579	3.53424e-09	3.53424e-09	3
2	novel_circ_0007591	1.17808e-09	1.17808e-09	3
2	novel_circ_0007610	1.41369e-09	1.41369e-09	3
2	novel_circ_0007628	3.53424e-09	3.53424e-09	3
2	novel_circ_0007650	1.41369e-09	1.41369e-09	3
2	novel_circ_0007663	1.17808e-09	1.17808e-09	3
2	novel_circ_0007674	8.83559e-10	8.83559e-10	3
2	novel_circ_0007711	6.42588e-10	6.42588e-10	3
2	novel_circ_0007717	3.53424e-09	3.53424e-09	3
2	novel_circ_0007718	2.35616e-09	2.35616e-09	3
2	novel_circ_0007723	1.00978e-09	1.00978e-09	3
2	novel_circ_0007732	3.53424e-09	3.53424e-09	3
2	novel_circ_0007746	1.76712e-09	1.76712e-09	3
2	novel_circ_0007754	6.42588e-10	6.42588e-10	3
2	novel_circ_0007757	1.41369e-09	1.41369e-09	3
2	novel_circ_0007770	3.53424e-09	3.53424e-09	3
2	novel_circ_0007790	3.53424e-09	3.53424e-09	3
2	novel_circ_0007799	3.53424e-09	3.53424e-09	3
2	novel_circ_0007829	1.41369e-09	1.41369e-09	3
2	novel_circ_0007874	7.85386e-10	7.85386e-10	3
2	novel_circ_0007894	2.35616e-09	2.35616e-09	3
2	novel_circ_0007911	2.35616e-09	2.35616e-09	3
2	novel_circ_0007916	3.53424e-09	3.53424e-09	3
2	novel_circ_0007936	2.35616e-09	2.35616e-09	3
2	novel_circ_0007977	1.41369e-09	1.41369e-09	3
2	novel_circ_0007983	2.35616e-09	2.35616e-09	3
2	novel_circ_0008025	1.76712e-09	1.76712e-09	3
2	novel_circ_0008032	1.76712e-09	1.76712e-09	3
2	novel_circ_0008076	3.53424e-09	3.53424e-09	3
2	novel_circ_0008080	1.76712e-09	1.76712e-09	3
2	novel_circ_0008084	1.76712e-09	1.76712e-09	3
2	novel_circ_0008135	2.35616e-09	2.35616e-09	3
2	novel_circ_0008143	1.41369e-09	1.41369e-09	3
2	novel_circ_0008152	2.35616e-09	2.35616e-09	3
2	novel_circ_0008169	3.53424e-09	3.53424e-09	3
2	novel_circ_0008188	2.35616e-09	2.35616e-09	3
2	novel_circ_0008211	3.53424e-09	3.53424e-09	3
2	novel_circ_0008225	3.53424e-09	3.53424e-09	3
2	novel_circ_0008228	1.41369e-09	1.41369e-09	3
2	novel_circ_0008259	1.76712e-09	1.76712e-09	3
2	novel_circ_0008261	3.53424e-09	3.53424e-09	3
2	novel_circ_0008274	1.76712e-09	1.76712e-09	3
2	novel_circ_0008278	8.83559e-10	8.83559e-10	3
2	novel_circ_0008312	3.53424e-09	3.53424e-09	3
2	novel_circ_0008332	1.76712e-09	1.76712e-09	3
2	novel_circ_0008397	3.53424e-09	3.53424e-09	3
2	novel_circ_0008400	3.53424e-09	3.53424e-09	3
2	novel_circ_0008406	1.17808e-09	1.17808e-09	3
2	novel_circ_0008422	1.17808e-09	1.17808e-09	3
2	novel_circ_0008435	2.35616e-09	2.35616e-09	3
2	novel_circ_0008461	1.17808e-09	1.17808e-09	3
2	novel_circ_0008480	1.76712e-09	1.76712e-09	3
2	novel_circ_0008516	1.41369e-09	1.41369e-09	3
2	novel_circ_0008537	1.17808e-09	1.17808e-09	3
2	novel_circ_0008562	2.35616e-09	2.35616e-09	3
2	novel_circ_0008570	3.53424e-09	3.53424e-09	3
2	novel_circ_0008581	2.35616e-09	2.35616e-09	3
2	novel_circ_0008591	3.53424e-09	3.53424e-09	3
2	novel_circ_0008614	1.41369e-09	1.41369e-09	3
2	novel_circ_0008622	2.35616e-09	2.35616e-09	3
2	novel_circ_0008626	1.17808e-09	1.17808e-09	3
2	novel_circ_0008636	3.53424e-09	3.53424e-09	3
2	novel_circ_0008638	3.53424e-09	3.53424e-09	3
2	novel_circ_0008681	3.36594e-10	3.36594e-10	3
2	novel_circ_0008688	1.41369e-09	1.41369e-09	3
2	novel_circ_0008698	1.76712e-09	1.76712e-09	3
2	novel_circ_0008703	2.35616e-09	2.35616e-09	3
2	novel_circ_0008730	2.35616e-09	2.35616e-09	3
2	novel_circ_0008758	2.35616e-09	2.35616e-09	3
2	novel_circ_0008760	2.35616e-09	2.35616e-09	3
2	novel_circ_0008770	2.35616e-09	2.35616e-09	3
2	novel_circ_0008788	3.53424e-09	3.53424e-09	3
2	novel_circ_0008817	3.53424e-09	3.53424e-09	3
2	novel_circ_0008893	3.53424e-09	3.53424e-09	3
2	novel_circ_0008897	2.35616e-09	2.35616e-09	3
2	novel_circ_0008908	2.35616e-09	2.35616e-09	3
2	novel_circ_0008919	2.35616e-09	2.35616e-09	3
2	novel_circ_0008936	2.35616e-09	2.35616e-09	3
2	novel_circ_0008951	2.35616e-09	2.35616e-09	3
2	novel_circ_0008952	1.17808e-09	1.17808e-09	3
2	novel_circ_0008953	1.76712e-09	1.76712e-09	3
2	novel_circ_0008984	8.83559e-10	8.83559e-10	3
2	novel_circ_0008985	1.76712e-09	1.76712e-09	3
2	novel_circ_0009002	1.76712e-09	1.76712e-09	3
2	novel_circ_0009006	8.83559e-10	8.83559e-10	3
2	novel_circ_0009007	2.82739e-10	2.82739e-10	3
2	novel_circ_0009018	2.35616e-09	2.35616e-09	3
2	novel_circ_0009020	2.35616e-09	2.35616e-09	3
2	novel_circ_0009039	2.35616e-09	2.35616e-09	3
2	novel_circ_0009044	8.83559e-10	8.83559e-10	3
2	novel_circ_0009066	2.35616e-09	2.35616e-09	3
2	novel_circ_0009086	1.76712e-09	1.76712e-09	3
2	novel_circ_0009089	1.76712e-09	1.76712e-09	3
2	novel_circ_0009101	1.00978e-09	1.00978e-09	3
2	novel_circ_0009102	2.35616e-09	2.35616e-09	3
2	novel_circ_0009103	3.53424e-09	3.53424e-09	3
2	novel_circ_0009121	2.35616e-09	2.35616e-09	3
2	novel_circ_0009130	1.00978e-09	1.00978e-09	3
2	novel_circ_0009158	1.41369e-09	1.41369e-09	3
2	novel_circ_0009163	8.83559e-10	8.83559e-10	3
2	novel_circ_0009173	6.42588e-10	6.42588e-10	3
2	novel_circ_0009184	2.35616e-09	2.35616e-09	3
2	novel_circ_0009212	1.76712e-09	1.76712e-09	3
2	novel_circ_0009301	1.76712e-09	1.76712e-09	3
2	novel_circ_0009309	2.35616e-09	2.35616e-09	3
2	novel_circ_0009339	2.35616e-09	2.35616e-09	3
2	novel_circ_0009341	1.76712e-09	1.76712e-09	3
2	novel_circ_0009413	1.76712e-09	1.76712e-09	3
2	novel_circ_0009458	3.53424e-09	3.53424e-09	3
2	novel_circ_0009484	1.41369e-09	1.41369e-09	3
2	novel_circ_0009499	1.76712e-09	1.76712e-09	3
2	novel_circ_0009522	1.00978e-09	1.00978e-09	3
2	novel_circ_0009529	2.35616e-09	2.35616e-09	3
2	novel_circ_0009586	3.53424e-09	3.53424e-09	3
2	novel_circ_0009598	1.17808e-09	1.17808e-09	3
2	novel_circ_0009661	2.35616e-09	2.35616e-09	3
2	novel_circ_0009669	3.53424e-09	3.53424e-09	3
2	novel_circ_0009678	5.43729e-10	5.43729e-10	3
2	novel_circ_0009692	1.76712e-09	1.76712e-09	3
2	novel_circ_0009726	1.00978e-09	1.00978e-09	3
2	novel_circ_0009747	7.06847e-10	7.06847e-10	3
2	novel_circ_0009754	1.76712e-09	1.76712e-09	3
2	novel_circ_0009763	1.00978e-09	1.00978e-09	3
2	novel_circ_0009776	2.35616e-09	2.35616e-09	3
2	novel_circ_0009792	1.41369e-09	1.41369e-09	3
2	novel_circ_0009793	1.41369e-09	1.41369e-09	3
2	novel_circ_0009807	1.76712e-09	1.76712e-09	3
2	novel_circ_0009809	1.41369e-09	1.41369e-09	3
2	novel_circ_0009856	8.83559e-10	8.83559e-10	3
2	novel_circ_0009892	1.41369e-09	1.41369e-09	3
2	novel_circ_0009896	1.41369e-09	1.41369e-09	3
2	novel_circ_0009914	2.35616e-09	2.35616e-09	3
2	novel_circ_0009920	3.53424e-09	3.53424e-09	3
2	novel_circ_0009988	2.35616e-09	2.35616e-09	3
2	novel_circ_0009991	2.14196e-10	2.14196e-10	3
2	novel_circ_0010002	5.43729e-10	5.43729e-10	3
2	novel_circ_0010008	3.53424e-09	3.53424e-09	3
2	novel_circ_0010009	6.42588e-10	6.42588e-10	3
2	novel_circ_0010014	2.35616e-09	2.35616e-09	3
2	novel_circ_0010020	3.53424e-09	3.53424e-09	3
2	novel_circ_0010023	2.35616e-09	2.35616e-09	3
2	novel_circ_0010040	7.85386e-10	7.85386e-10	3
2	novel_circ_0010062	1.41369e-09	1.41369e-09	3
2	novel_circ_0010065	1.17808e-09	1.17808e-09	3
2	novel_circ_0010066	1.41369e-09	1.41369e-09	3
2	novel_circ_0010099	3.53424e-09	3.53424e-09	3
2	novel_circ_0010118	2.35616e-09	2.35616e-09	3
2	novel_circ_0010177	1.41369e-09	1.41369e-09	3
2	novel_circ_0010201	1.17808e-09	1.17808e-09	3
2	novel_circ_0010229	2.35616e-09	2.35616e-09	3
2	novel_circ_0010251	2.35616e-09	2.35616e-09	3
2	novel_circ_0010255	3.53424e-09	3.53424e-09	3
2	novel_circ_0010272	1.76712e-09	1.76712e-09	3
2	novel_circ_0010274	1.76712e-09	1.76712e-09	3
2	novel_circ_0010341	3.53424e-09	3.53424e-09	3
2	novel_circ_0010364	3.53424e-09	3.53424e-09	3
2	novel_circ_0010371	3.53424e-09	3.53424e-09	3
2	novel_circ_0010387	1.76712e-09	1.76712e-09	3
2	novel_circ_0010425	1.76712e-09	1.76712e-09	3
2	novel_circ_0010427	2.35616e-09	2.35616e-09	3
2	novel_circ_0010445	2.35616e-09	2.35616e-09	3
2	novel_circ_0010451	2.35616e-09	2.35616e-09	3
2	novel_circ_0010452	1.76712e-09	1.76712e-09	3
2	novel_circ_0010463	1.41369e-09	1.41369e-09	3
2	novel_circ_0010464	3.53424e-09	3.53424e-09	3
2	novel_circ_0010475	1.76712e-09	1.76712e-09	3
2	novel_circ_0010477	1.76712e-09	1.76712e-09	3
2	novel_circ_0010482	1.41369e-09	1.41369e-09	3
2	novel_circ_0010542	7.06847e-10	7.06847e-10	3
2	novel_circ_0010548	3.53424e-09	3.53424e-09	3
2	novel_circ_0010554	3.53424e-09	3.53424e-09	3
2	novel_circ_0010565	2.35616e-09	2.35616e-09	3
2	novel_circ_0010566	2.35616e-09	2.35616e-09	3
2	novel_circ_0010569	1.41369e-09	1.41369e-09	3
2	novel_circ_0010574	1.41369e-09	1.41369e-09	3
2	novel_circ_0010611	3.53424e-09	3.53424e-09	3
2	novel_circ_0010628	1.00978e-09	1.00978e-09	3
2	novel_circ_0010646	3.53424e-10	3.53424e-10	3
2	novel_circ_0010656	2.35616e-09	2.35616e-09	3
2	novel_circ_0010673	3.53424e-09	3.53424e-09	3
2	novel_circ_0010688	2.35616e-09	2.35616e-09	3
2	novel_circ_0010706	1.00978e-09	1.00978e-09	3
2	novel_circ_0010720	1.76712e-09	1.76712e-09	3
2	novel_circ_0010721	2.35616e-09	2.35616e-09	3
2	novel_circ_0010749	3.53424e-09	3.53424e-09	3
2	novel_circ_0010805	3.53424e-09	3.53424e-09	3
2	novel_circ_0010811	3.53424e-09	3.53424e-09	3
2	novel_circ_0010871	2.35616e-09	2.35616e-09	3
2	novel_circ_0010882	1.17808e-09	1.17808e-09	3
2	novel_circ_0010883	2.35616e-09	2.35616e-09	3
2	novel_circ_0010884	3.53424e-09	3.53424e-09	3
2	novel_circ_0010890	3.53424e-09	3.53424e-09	3
2	novel_circ_0010918	2.35616e-09	2.35616e-09	3
2	novel_circ_0010931	3.53424e-09	3.53424e-09	3
2	novel_circ_0010977	5.04891e-10	5.04891e-10	3
2	novel_circ_0010995	3.53424e-09	3.53424e-09	3
2	novel_circ_0011003	3.53424e-09	3.53424e-09	3
2	novel_circ_0011021	2.35616e-09	2.35616e-09	3
2	novel_circ_0011035	2.35616e-09	2.35616e-09	3
2	novel_circ_0011045	2.35616e-09	2.35616e-09	3
2	novel_circ_0011065	3.53424e-09	3.53424e-09	3
2	novel_circ_0011067	1.76712e-09	1.76712e-09	3
2	novel_circ_0011069	1.17808e-09	1.17808e-09	3
2	novel_circ_0011097	3.53424e-09	3.53424e-09	3
2	novel_circ_0011107	2.35616e-09	2.35616e-09	3
2	novel_circ_0011108	2.35616e-09	2.35616e-09	3
2	novel_circ_0011146	3.53424e-09	3.53424e-09	3
2	novel_circ_0011177	2.35616e-09	2.35616e-09	3
2	novel_circ_0011199	2.35616e-09	2.35616e-09	3
2	novel_circ_0011227	2.35616e-09	2.35616e-09	3
2	novel_circ_0011250	1.76712e-09	1.76712e-09	3
2	novel_circ_0011260	2.35616e-09	2.35616e-09	3
2	novel_circ_0011273	2.35616e-09	2.35616e-09	3
2	novel_circ_0011274	2.35616e-09	2.35616e-09	3
2	novel_circ_0011275	1.00978e-09	1.00978e-09	3
2	novel_circ_0011298	2.35616e-09	2.35616e-09	3
2	novel_circ_0011306	7.06847e-10	7.06847e-10	3
2	novel_circ_0011337	2.35616e-09	2.35616e-09	3
2	novel_circ_0011342	2.35616e-09	2.35616e-09	3
2	novel_circ_0011357	1.76712e-09	1.76712e-09	3
2	novel_circ_0011367	2.35616e-09	2.35616e-09	3
2	novel_circ_0011379	2.35616e-09	2.35616e-09	3
2	novel_circ_0011435	1.00978e-09	1.00978e-09	3
2	novel_circ_0011487	2.35616e-09	2.35616e-09	3
2	novel_circ_0011497	1.00978e-09	1.00978e-09	3
2	novel_circ_0011520	3.53424e-09	3.53424e-09	3
2	novel_circ_0011531	2.35616e-09	2.35616e-09	3
2	novel_circ_0011578	3.53424e-09	3.53424e-09	3
2	novel_circ_0011584	1.41369e-09	1.41369e-09	3
2	novel_circ_0011601	2.35616e-09	2.35616e-09	3
2	novel_circ_0011626	3.53424e-09	3.53424e-09	3
2	novel_circ_0011631	2.35616e-09	2.35616e-09	3
2	novel_circ_0011643	1.76712e-09	1.76712e-09	3
2	novel_circ_0011673	3.53424e-09	3.53424e-09	3
2	novel_circ_0011684	1.41369e-09	1.41369e-09	3
2	novel_circ_0011765	8.83559e-10	8.83559e-10	3
2	novel_circ_0011770	3.53424e-09	3.53424e-09	3
2	novel_circ_0011778	1.17808e-09	1.17808e-09	3
2	novel_circ_0011779	8.83559e-10	8.83559e-10	3
2	novel_circ_0011787	1.76712e-09	1.76712e-09	3
2	novel_circ_0011811	3.53424e-09	3.53424e-09	3
2	novel_circ_0011828	2.35616e-09	2.35616e-09	3

## Sheet: cluster_03
Cluster	RefTag	relMean_M.00H_b	relMean_M.02H_b	relMean_M.03H_b
3	novel_circ_0000014	8.96955e-10	1.47726	1.52274
3	novel_circ_0000194	4.67668e-10	1.4121	1.5879
3	novel_circ_0000490	1.07504e-10	1.35743	1.64257
3	novel_circ_0000570	4.67668e-10	1.4121	1.5879
3	novel_circ_0000596	7.95953e-10	1.31091	1.68909
3	novel_circ_0000831	3.91507e-10	1.50453	1.49547
3	novel_circ_0000923	6.32581e-10	1.38912	1.61088
3	novel_circ_0000948	8.96955e-10	1.47726	1.52274
3	novel_circ_0001198	1.26516e-09	1.38912	1.61088
3	novel_circ_0001639	1.1339e-09	1.55625	1.44375
3	novel_circ_0002053	1.79391e-09	1.47726	1.52274
3	novel_circ_0002273	7.95953e-10	1.31091	1.68909
3	novel_circ_0002724	5.6695e-10	1.55625	1.44375
3	novel_circ_0003190	1.27998e-10	1.37026	1.62974
3	novel_circ_0003269	1.79391e-09	1.47726	1.52274
3	novel_circ_0003308	8.96955e-10	1.47726	1.52274
3	novel_circ_0003483	1.1339e-09	1.55625	1.44375
3	novel_circ_0003525	5.24853e-10	1.44069	1.55931
3	novel_circ_0003663	6.81755e-11	1.55325	1.44675
3	novel_circ_0003716	5.24853e-10	1.44069	1.55931
3	novel_circ_0004157	3.97976e-10	1.31091	1.68909
3	novel_circ_0004210	1.79391e-09	1.47726	1.52274
3	novel_circ_0004377	2.24239e-10	1.47726	1.52274
3	novel_circ_0004468	9.7715e-10	1.34111	1.65889
3	novel_circ_0004470	7.95953e-10	1.31091	1.68909
3	novel_circ_0004521	1.79391e-09	1.47726	1.52274
3	novel_circ_0004622	1.26516e-09	1.38912	1.61088
3	novel_circ_0004687	1.79391e-09	1.47726	1.52274
3	novel_circ_0004690	1.26516e-09	1.38912	1.61088
3	novel_circ_0005010	1.79391e-10	1.47726	1.52274
3	novel_circ_0005079	9.7715e-10	1.34111	1.65889
3	novel_circ_0005122	1.79391e-09	1.47726	1.52274
3	novel_circ_0005268	1.26516e-09	1.38912	1.61088
3	novel_circ_0005327	1.26516e-09	1.38912	1.61088
3	novel_circ_0005369	5.6695e-10	1.55625	1.44375
3	novel_circ_0005516	3.91507e-10	1.50453	1.49547
3	novel_circ_0005544	1.79391e-09	1.47726	1.52274
3	novel_circ_0005697	2.41834e-10	1.46041	1.53959
3	novel_circ_0005718	1.1339e-09	1.55625	1.44375
3	novel_circ_0005769	9.7715e-10	1.34111	1.65889
3	novel_circ_0005885	9.7715e-10	1.34111	1.65889
3	novel_circ_0005905	1.79391e-09	1.47726	1.52274
3	novel_circ_0005967	5.9797e-10	1.47726	1.52274
3	novel_circ_0006054	1.26516e-09	1.38912	1.61088
3	novel_circ_0006296	7.95953e-10	1.31091	1.68909
3	novel_circ_0006462	4.06052e-10	1.44897	1.55103
3	novel_circ_0006541	9.7715e-10	1.34111	1.65889
3	novel_circ_0006636	8.28925e-10	1.59275	1.40725
3	novel_circ_0006641	1.79391e-09	1.47726	1.52274
3	novel_circ_0006854	1.26516e-09	1.38912	1.61088
3	novel_circ_0006970	1.79391e-09	1.47726	1.52274
3	novel_circ_0006988	5.9797e-10	1.47726	1.52274
3	novel_circ_0006993	1.79391e-09	1.47726	1.52274
3	novel_circ_0007387	7.95953e-10	1.31091	1.68909
3	novel_circ_0007562	1.26516e-09	1.38912	1.61088
3	novel_circ_0007618	1.79391e-09	1.47726	1.52274
3	novel_circ_0007640	6.71444e-10	1.29016	1.70984
3	novel_circ_0007771	7.4192e-10	1.42557	1.57443
3	novel_circ_0007909	1.1339e-09	1.55625	1.44375
3	novel_circ_0007995	8.28925e-10	1.59275	1.40725
3	novel_circ_0008126	1.79391e-09	1.47726	1.52274
3	novel_circ_0008258	2.44793e-10	1.54547	1.45453
3	novel_circ_0008271	1.79391e-09	1.47726	1.52274
3	novel_circ_0008434	1.26516e-09	1.38912	1.61088
3	novel_circ_0008606	6.32581e-10	1.38912	1.61088
3	novel_circ_0008699	5.51329e-10	1.36203	1.63797
3	novel_circ_0008762	7.95953e-10	1.31091	1.68909
3	novel_circ_0008813	3.83994e-10	1.37026	1.62974
3	novel_circ_0009112	1.79391e-09	1.47726	1.52274
3	novel_circ_0009117	3.1219e-10	1.5425	1.4575
3	novel_circ_0009118	6.32581e-10	1.38912	1.61088
3	novel_circ_0009170	1.26516e-09	1.38912	1.61088
3	novel_circ_0009459	8.28925e-10	1.59275	1.40725
3	novel_circ_0009548	8.96955e-10	1.47726	1.52274
3	novel_circ_0009673	9.7715e-10	1.34111	1.65889
3	novel_circ_0009713	1.26516e-09	1.38912	1.61088
3	novel_circ_0009863	8.96955e-10	1.47726	1.52274
3	novel_circ_0010000	5.6695e-10	1.55625	1.44375
3	novel_circ_0010003	5.6695e-10	1.55625	1.44375
3	novel_circ_0010169	1.1339e-09	1.55625	1.44375
3	novel_circ_0010326	1.79391e-09	1.47726	1.52274
3	novel_circ_0010345	3.1219e-10	1.5425	1.4575
3	novel_circ_0010360	1.1339e-09	1.55625	1.44375
3	novel_circ_0010449	1.1339e-09	1.55625	1.44375
3	novel_circ_0010472	3.52462e-10	1.35449	1.64551
3	novel_circ_0010567	1.26516e-09	1.38912	1.61088
3	novel_circ_0010649	1.26516e-09	1.38912	1.61088
3	novel_circ_0010869	1.26516e-09	1.38912	1.61088
3	novel_circ_0011020	1.79391e-09	1.47726	1.52274
3	novel_circ_0011117	4.48478e-10	1.47726	1.52274
3	novel_circ_0011178	4.06052e-10	1.44897	1.55103
3	novel_circ_0011276	4.2172e-10	1.38912	1.61088
3	novel_circ_0011454	1.1339e-09	1.55625	1.44375
3	novel_circ_0011533	1.1339e-09	1.55625	1.44375
3	novel_circ_0011569	7.95953e-10	1.31091	1.68909
3	novel_circ_0011829	1.79391e-09	1.47726	1.52274

## Sheet: cluster_04
Cluster	RefTag	relMean_M.00H_b	relMean_M.02H_b	relMean_M.03H_b
4	novel_circ_0000189	6.01008e-10	1.97968	1.02032
4	novel_circ_0000209	5.83482e-10	1.76179	1.23821
4	novel_circ_0000307	4.5876e-10	1.63705	1.36295
4	novel_circ_0000381	9.39048e-10	1.80435	1.19565
4	novel_circ_0000398	0.392162	1.88082	0.727022
4	novel_circ_0000535	0.451831	1.87806	0.670113
4	novel_circ_0000572	4.24748e-10	2.09864	0.901358
4	novel_circ_0000591	5.86374e-10	2.25339	0.746606
4	novel_circ_0000915	1.35055e-09	1.8536	1.1464
4	novel_circ_0001114	1.54098e-09	1.69196	1.30804
4	novel_circ_0001216	9.39048e-10	1.80435	1.19565
4	novel_circ_0001310	8.64748e-10	1.89895	1.10105
4	novel_circ_0001542	2.87549e-10	1.65754	1.34246
4	novel_circ_0001581	6.1639e-10	1.69196	1.30804
4	novel_circ_0001595	7.46601e-10	2.04938	0.950617
4	novel_circ_0001854	8.13877e-11	2.41278	0.587224
4	novel_circ_0001971	7.19747e-10	1.7781	1.2219
4	novel_circ_0002040	7.24152e-10	2.38531	0.614689
4	novel_circ_0002084	2.56829e-10	1.69196	1.30804
4	novel_circ_0002093	7.46601e-10	2.04938	0.950617
4	novel_circ_0002202	0.369669	1.62519	1.00514
4	novel_circ_0002418	1.20202e-09	1.97968	1.02032
4	novel_circ_0002447	1.02732e-09	1.69196	1.30804
4	novel_circ_0002630	5.15898e-10	2.12417	0.875829
4	novel_circ_0002686	2.968e-10	2.11822	0.881776
4	novel_circ_0002734	4.5876e-10	1.63705	1.36295
4	novel_circ_0002768	9.03807e-10	2.23281	0.767187
4	novel_circ_0002853	1.20202e-09	1.97968	1.02032
4	novel_circ_0002920	7.70488e-10	1.69196	1.30804
4	novel_circ_0002975	6.1639e-10	1.69196	1.30804
4	novel_circ_0003008	1.35055e-09	1.8536	1.1464
4	novel_circ_0003175	0.276912	1.59369	1.1294
4	novel_circ_0003204	8.01343e-10	1.97968	1.02032
4	novel_circ_0003267	8.01343e-10	1.97968	1.02032
4	novel_circ_0003367	5.5391e-10	1.82455	1.17545
4	novel_circ_0003389	2.05463e-10	1.69196	1.30804
4	novel_circ_0003539	0.220189	1.63684	1.14297
4	novel_circ_0003733	5.13658e-10	1.69196	1.30804
4	novel_circ_0003918	1.54098e-09	1.69196	1.30804
4	novel_circ_0003964	0.423391	1.66959	0.907014
4	novel_circ_0004026	8.64748e-10	1.89895	1.10105
4	novel_circ_0004067	9.85287e-10	2.16365	0.836351
4	novel_circ_0004205	3.28429e-10	2.16365	0.836351
4	novel_circ_0004627	8.64748e-10	1.89895	1.10105
4	novel_circ_0004837	6.1639e-10	1.69196	1.30804
4	novel_circ_0004845	5.83482e-10	1.76179	1.23821
4	novel_circ_0004870	8.01343e-10	1.97968	1.02032
4	novel_circ_0005307	8.01343e-10	1.97968	1.02032
4	novel_circ_0005308	1.54098e-09	1.69196	1.30804
4	novel_circ_0005361	9.39048e-10	1.80435	1.19565
4	novel_circ_0005510	0.379178	1.63669	0.984132
4	novel_circ_0005705	7.24152e-10	2.38531	0.614689
4	novel_circ_0005740	2.78258e-10	2.29141	0.708589
4	novel_circ_0006020	4.60545e-10	2.02268	0.977323
4	novel_circ_0006109	1.02732e-09	1.69196	1.30804
4	novel_circ_0006166	9.85287e-10	2.16365	0.836351
4	novel_circ_0006282	1.02732e-09	1.69196	1.30804
4	novel_circ_0006405	0.43655	2.02391	0.539541
4	novel_circ_0006615	4.62345e-10	2.41131	0.588685
4	novel_circ_0006704	9.39048e-10	1.80435	1.19565
4	novel_circ_0006827	0.329789	1.52895	1.14126
4	novel_circ_0006839	4.07451e-10	1.78949	1.21051
4	novel_circ_0006898	1.25333e-10	1.61696	1.38304
4	novel_circ_0007172	1.02732e-09	1.69196	1.30804
4	novel_circ_0007191	1.08291e-09	2.08078	0.91922
4	novel_circ_0007330	1.20202e-09	1.97968	1.02032
4	novel_circ_0007404	4.53636e-10	2.61494	0.385064
4	novel_circ_0007419	7.46601e-10	2.04938	0.950617
4	novel_circ_0007486	9.03807e-10	2.23281	0.767187
4	novel_circ_0007647	6.19618e-10	2.21107	0.788934
4	novel_circ_0007651	1.35055e-09	1.8536	1.1464
4	novel_circ_0007762	0.37815	1.87407	0.747782
4	novel_circ_0007862	1.35055e-09	1.8536	1.1464
4	novel_circ_0008028	1.54098e-09	1.69196	1.30804
4	novel_circ_0008085	1.20324e-10	2.08078	0.91922
4	novel_circ_0008132	9.85287e-10	2.16365	0.836351
4	novel_circ_0008246	3.85244e-10	1.69196	1.30804
4	novel_circ_0008355	5.27191e-10	1.88125	1.11875
4	novel_circ_0008441	6.01008e-10	1.97968	1.02032
4	novel_circ_0008523	4.1592e-10	1.94085	1.05915
4	novel_circ_0008675	1.66251e-10	1.87104	1.12896
4	novel_circ_0008749	2.4581e-10	1.95673	1.04327
4	novel_circ_0008835	4.07451e-10	1.78949	1.21051
4	novel_circ_0008950	1.08291e-09	2.08078	0.91922
4	novel_circ_0009084	0.24992	1.63811	1.11197
4	novel_circ_0009274	1.08291e-09	2.08078	0.91922
4	novel_circ_0009324	5.83482e-10	1.76179	1.23821
4	novel_circ_0009370	4.60545e-10	2.02268	0.977323
4	novel_circ_0009375	5.29551e-10	2.32574	0.674256
4	novel_circ_0009387	6.75276e-10	1.8536	1.1464
4	novel_circ_0009435	4.40279e-10	1.69196	1.30804
4	novel_circ_0009490	1.54098e-09	1.69196	1.30804
4	novel_circ_0009501	9.85287e-10	2.16365	0.836351
4	novel_circ_0009505	1.54098e-09	1.69196	1.30804
4	novel_circ_0009594	2.2938e-10	1.63705	1.36295
4	novel_circ_0009816	0.35293	1.86192	0.785148
4	novel_circ_0009841	7.46601e-10	2.04938	0.950617
4	novel_circ_0009990	5.27191e-10	1.88125	1.11875
4	novel_circ_0010182	2.40892e-10	2.18208	0.817916
4	novel_circ_0010234	0.352318	1.68972	0.957961
4	novel_circ_0010291	0.368024	1.67679	0.955181
4	novel_circ_0010298	0.404853	1.8446	0.75055
4	novel_circ_0010303	5.27191e-10	1.88125	1.11875
4	novel_circ_0010372	7.19747e-10	1.7781	1.2219
4	novel_circ_0010450	1.35055e-09	1.8536	1.1464
4	novel_circ_0010686	6.9886e-10	2.11017	0.889831
4	novel_circ_0010757	6.75276e-10	1.8536	1.1464
4	novel_circ_0010771	6.9886e-10	2.11017	0.889831
4	novel_circ_0010891	0.398994	2.00926	0.591749
4	novel_circ_0011022	5.27191e-10	1.88125	1.11875
4	novel_circ_0011025	8.01343e-10	1.97968	1.02032
4	novel_circ_0011052	6.35981e-10	1.92031	1.07969
4	novel_circ_0011251	1.35055e-09	1.8536	1.1464
4	novel_circ_0011423	6.56858e-10	2.16365	0.836351
4	novel_circ_0011763	4.82768e-10	2.38531	0.614689

## Sheet: cluster_05
Cluster	RefTag	relMean_M.00H_b	relMean_M.02H_b	relMean_M.03H_b
5	novel_circ_0000355	1.7226	1.00325e-09	1.2774
5	novel_circ_0000672	1.7226	7.52438e-10	1.2774
5	novel_circ_0000905	1.7226	1.00325e-09	1.2774
5	novel_circ_0001727	1.7502	1.13258e-10	1.2498
5	novel_circ_0001746	1.77293	2.06512e-10	1.22707
5	novel_circ_0002904	1.7226	1.50488e-09	1.2774
5	novel_circ_0002945	1.7226	1.50488e-09	1.2774
5	novel_circ_0003043	1.7226	1.00325e-09	1.2774
5	novel_circ_0003350	1.7226	1.00325e-09	1.2774
5	novel_circ_0003439	1.7226	1.50488e-09	1.2774
5	novel_circ_0003677	1.7226	1.00325e-09	1.2774
5	novel_circ_0004775	1.7226	1.50488e-09	1.2774
5	novel_circ_0005543	1.7226	1.50488e-09	1.2774
5	novel_circ_0005754	1.74827	1.05331e-10	1.25173
5	novel_circ_0006411	1.7226	4.29965e-10	1.2774
5	novel_circ_0006841	1.7226	1.00325e-09	1.2774
5	novel_circ_0007896	1.7226	1.00325e-09	1.2774
5	novel_circ_0008778	1.7226	1.00325e-09	1.2774
5	novel_circ_0008786	1.7226	1.50488e-09	1.2774
5	novel_circ_0008914	1.7226	1.00325e-09	1.2774
5	novel_circ_0009695	1.7226	7.52438e-10	1.2774
5	novel_circ_0009804	1.7226	1.50488e-09	1.2774
5	novel_circ_0009884	1.7226	1.50488e-09	1.2774
5	novel_circ_0010887	1.7226	1.00325e-09	1.2774

## Sheet: cluster_06
Cluster	RefTag	relMean_M.00H_b	relMean_M.02H_b	relMean_M.03H_b
6	novel_circ_0000082	2.0155	0.386655	0.597841
6	novel_circ_0000108	2.40542	3.50232e-10	0.594581
6	novel_circ_0000167	2.41974	0.580256	1.05695e-09
6	novel_circ_0000207	1.49905	0.833977	0.666974
6	novel_circ_0000224	1.61645	0.484533	0.899013
6	novel_circ_0000237	1.6276	0.433665	0.938737
6	novel_circ_0000282	1.69449	0.677233	0.628276
6	novel_circ_0000348	1.62129	0.777573	0.601136
6	novel_circ_0000349	2.14978	2.50408e-10	0.850224
6	novel_circ_0000388	2.5427	0.457305	5.55329e-10
6	novel_circ_0000407	2.27319	0.726815	6.61957e-10
6	novel_circ_0000412	1.90413	1.09587	6.65385e-10
6	novel_circ_0000438	1.72699	0.248481	1.02453
6	novel_circ_0000466	1.81353	0.289923	0.89655
6	novel_circ_0000519	1.93784	1.06216	4.83689e-10
6	novel_circ_0000537	1.9039	0.92859	0.167507
6	novel_circ_0000543	2.00754	1.1692e-09	0.992462
6	novel_circ_0000569	1.53315	0.846712	0.620135
6	novel_circ_0000662	1.69845	0.581842	0.719708
6	novel_circ_0000680	2.31371	8.08508e-10	0.686294
6	novel_circ_0000736	2.07622	7.25521e-10	0.923777
6	novel_circ_0000762	1.96279	0.609114	0.428092
6	novel_circ_0000790	2.5865	0.413497	7.53196e-10
6	novel_circ_0000899	1.41668	0.467116	1.1162
6	novel_circ_0000932	2.00754	1.1692e-09	0.992462
6	novel_circ_0000983	2.27319	0.726815	1.32391e-09
6	novel_circ_0000992	1.85162	0.690695	0.45769
6	novel_circ_0001032	2.00754	5.84599e-10	0.992462
6	novel_circ_0001119	2.51712	0.482885	4.39794e-10
6	novel_circ_0001167	2.27319	0.726815	6.61957e-10
6	novel_circ_0001168	2.16813	0.83187	7.57637e-10
6	novel_circ_0001356	2.18854	3.82385e-10	0.811459
6	novel_circ_0001365	1.69235	1.00645	0.301193
6	novel_circ_0001366	2.01215	0.822061	0.16579
6	novel_circ_0001368	2.07942	0.920578	2.79476e-10
6	novel_circ_0001371	1.90227	0.745071	0.352658
6	novel_circ_0001372	1.84613	0.811622	0.34225
6	novel_circ_0001373	1.6337	1.02461	0.341697
6	novel_circ_0001377	1.65371	0.528748	0.817542
6	novel_circ_0001397	1.42772	0.513552	1.05873
6	novel_circ_0001570	1.4977	0.638487	0.863816
6	novel_circ_0001596	2.65299	0.347012	4.21394e-10
6	novel_circ_0001782	1.42148	0.524418	1.0541
6	novel_circ_0002174	2.00754	8.35142e-11	0.992462
6	novel_circ_0002196	2.41974	0.580256	7.04635e-10
6	novel_circ_0002243	1.89879	0.819597	0.281611
6	novel_circ_0002248	1.76699	0.484258	0.748752
6	novel_circ_0002284	1.62129	0.777573	0.601136
6	novel_circ_0002410	1.55084	0.956293	0.492869
6	novel_circ_0002505	1.4554	0.465342	1.07926
6	novel_circ_0002507	2.35468	0.645319	5.87733e-10
6	novel_circ_0002536	1.54952	0.990866	0.459619
6	novel_circ_0002537	1.49772	0.718306	0.783977
6	novel_circ_0002541	1.65165	0.760449	0.587898
6	novel_circ_0002542	1.43317	0.504057	1.06277
6	novel_circ_0002556	2.41974	0.580256	1.05695e-09
6	novel_circ_0002718	2.41974	0.580256	7.04635e-10
6	novel_circ_0002806	1.83862	0.977134	0.184248
6	novel_circ_0002807	2.18854	6.37308e-10	0.811459
6	novel_circ_0002866	1.83417	4.57813e-10	1.16583
6	novel_circ_0002919	1.68898	0.810036	0.500986
6	novel_circ_0002963	2.63846	0.361545	6.58564e-10
6	novel_circ_0003023	2.12602	0.873979	5.30659e-10
6	novel_circ_0003090	1.47365	0.706763	0.81959
6	novel_circ_0003159	1.90413	1.09587	6.65385e-10
6	novel_circ_0003162	1.44193	0.845228	0.712843
6	novel_circ_0003318	1.63503	0.672138	0.692833
6	novel_circ_0003521	2.53846	0.390503	0.0710341
6	novel_circ_0003566	1.93784	1.06216	4.83689e-10
6	novel_circ_0003629	1.92382	0.790857	0.285323
6	novel_circ_0003665	1.95368	1.89638e-10	1.04632
6	novel_circ_0003728	2.51712	0.482885	4.39794e-10
6	novel_circ_0003762	2.31371	2.02127e-10	0.686294
6	novel_circ_0003785	2.07622	7.25521e-10	0.923777
6	novel_circ_0003812	1.48729	1.11751	0.395206
6	novel_circ_0003853	1.92995	0.661147	0.408902
6	novel_circ_0004043	2.27319	0.726815	6.61957e-10
6	novel_circ_0004080	1.70801	0.593188	0.698802
6	novel_circ_0004239	2.25532	0.386304	0.358379
6	novel_circ_0004405	2.22873	2.59605e-10	0.771269
6	novel_circ_0004523	1.43521	0.688327	0.876466
6	novel_circ_0004536	1.7807	0.427013	0.792289
6	novel_circ_0004638	1.75471	0.535539	0.70975
6	novel_circ_0004639	2.18854	6.37308e-10	0.811459
6	novel_circ_0004697	2.18854	4.77981e-10	0.811459
6	novel_circ_0004773	1.85419	5.39943e-10	1.14581
6	novel_circ_0004858	1.42171	0.619866	0.958427
6	novel_circ_0004914	1.51978	0.728889	0.751331
6	novel_circ_0004933	2.35468	0.645319	5.87733e-10
6	novel_circ_0004946	1.86344	0.777642	0.358919
6	novel_circ_0004947	2.41974	0.580256	7.04635e-10
6	novel_circ_0005033	2.00452	0.747734	0.247743
6	novel_circ_0005203	2.25635	1.46012e-10	0.743646
6	novel_circ_0005205	1.4535	1.11536	0.431139
6	novel_circ_0005217	1.62129	0.777573	0.601136
6	novel_circ_0005230	1.49236	0.954314	0.55333
6	novel_circ_0005262	1.96243	0.764712	0.272858
6	novel_circ_0005374	1.91459	0.612159	0.473255
6	novel_circ_0005524	2.27319	0.726815	1.32391e-09
6	novel_circ_0005586	1.42772	0.513552	1.05873
6	novel_circ_0005643	1.92782	4.21039e-10	1.07218
6	novel_circ_0005709	1.65371	0.528748	0.817542
6	novel_circ_0005735	2.41974	0.580256	1.05695e-09
6	novel_circ_0005841	1.87656	0.490909	0.63253
6	novel_circ_0005965	2.08884	2.14685e-10	0.911165
6	novel_circ_0006122	1.54012	0.393943	1.06594
6	novel_circ_0006130	2.27319	0.726815	1.32391e-09
6	novel_circ_0006158	1.95959	0.408617	0.631798
6	novel_circ_0006280	1.56587	0.563246	0.870882
6	novel_circ_0006315	1.98082	0.823334	0.19585
6	novel_circ_0006332	1.41161	0.541608	1.04678
6	novel_circ_0006364	2.32963	0.670375	8.14071e-10
6	novel_circ_0006416	2.27319	0.726815	1.32391e-09
6	novel_circ_0006434	2.2985	0.701503	1.21696e-10
6	novel_circ_0006594	1.96119	4.89518e-10	1.03881
6	novel_circ_0006598	2.00754	1.1692e-09	0.992462
6	novel_circ_0006776	1.90263	3.69367e-10	1.09737
6	novel_circ_0006812	2.23505	3.00392e-10	0.764955
6	novel_circ_0006885	1.97051	0.652396	0.377093
6	novel_circ_0006887	1.78341	0.644704	0.571888
6	novel_circ_0006889	2.26559	0.734408	1.56461e-11
6	novel_circ_0006895	1.96196	1.92582e-11	1.03804
6	novel_circ_0006897	1.55687	0.544353	0.898774
6	novel_circ_0006933	2.41974	0.580256	1.05695e-09
6	novel_circ_0006973	1.60244	0.92224	0.475318
6	novel_circ_0006995	1.55084	0.956293	0.492869
6	novel_circ_0007179	1.61399	0.833615	0.552396
6	novel_circ_0007194	2.38182	2.08077e-10	0.618184
6	novel_circ_0007212	2.18854	4.77981e-10	0.811459
6	novel_circ_0007334	1.95709	1.04291	3.79939e-10
6	novel_circ_0007367	1.44825	1.09149	0.460265
6	novel_circ_0007386	2.27319	0.726815	1.32391e-09
6	novel_circ_0007542	2.51712	0.482885	8.79588e-10
6	novel_circ_0007569	1.54252	0.821996	0.635479
6	novel_circ_0007629	1.58701	0.824561	0.588426
6	novel_circ_0007761	2.27319	0.726815	1.32391e-09
6	novel_circ_0007841	1.58143	1.08351	0.335061
6	novel_circ_0007873	1.50673	0.985402	0.507871
6	novel_circ_0007897	1.48689	0.594264	0.918842
6	novel_circ_0007958	1.96922	2.02391e-10	1.03078
6	novel_circ_0008027	1.48482	0.854543	0.660641
6	novel_circ_0008247	1.45464	0.725553	0.819806
6	novel_circ_0008289	2.16813	0.83187	7.57637e-10
6	novel_circ_0008294	2.35468	0.645319	5.87733e-10
6	novel_circ_0008377	1.76699	0.484258	0.748752
6	novel_circ_0008424	2.04992	4.47707e-10	0.950078
6	novel_circ_0008427	1.94357	1.05643	2.26389e-10
6	novel_circ_0008453	2.09609	0.558494	0.345414
6	novel_circ_0008801	2.32963	0.670375	8.14071e-10
6	novel_circ_0008807	1.86269	0.446673	0.69064
6	novel_circ_0008857	2.14337	0.856634	6.24153e-10
6	novel_circ_0008882	2.31878	0.409718	0.2715
6	novel_circ_0008916	2.23452	0.765483	5.5774e-10
6	novel_circ_0009104	1.50377	1.15831	0.337917
6	novel_circ_0009131	1.4951	1.13533	0.369565
6	novel_circ_0009201	1.92782	8.42077e-10	1.07218
6	novel_circ_0009205	2.20637	0.793632	9.63749e-10
6	novel_circ_0009234	2.00754	1.94866e-10	0.992462
6	novel_circ_0009373	2.01894	0.553306	0.427756
6	novel_circ_0009438	2.10796	0.892041	2.1665e-10
6	novel_circ_0009456	1.42037	0.609505	0.970125
6	novel_circ_0009585	1.77461	0.567404	0.657984
6	novel_circ_0009608	1.73239	0.553906	0.7137
6	novel_circ_0009623	1.73141	0.498232	0.770358
6	novel_circ_0009921	1.67041	0.400566	0.929023
6	novel_circ_0009978	1.41979	0.653697	0.926509
6	novel_circ_0010107	2.31371	8.08508e-10	0.686294
6	novel_circ_0010171	2.00754	1.1692e-09	0.992462
6	novel_circ_0010196	2.10634	0.183674	0.709983
6	novel_circ_0010292	1.51751	0.58224	0.90025
6	novel_circ_0010307	2.41974	0.580256	1.05695e-09
6	novel_circ_0010353	1.50432	0.937915	0.557766
6	novel_circ_0010382	1.86715	2.96574e-10	1.13285
6	novel_circ_0010521	2.00754	1.1692e-09	0.992462
6	novel_circ_0010580	2.41974	0.580256	7.04635e-10
6	novel_circ_0010589	1.73141	0.498232	0.770358
6	novel_circ_0010605	1.52868	0.733159	0.738157
6	novel_circ_0010619	1.81894	0.581577	0.599484
6	novel_circ_0010647	1.47365	0.706763	0.81959
6	novel_circ_0010648	1.81364	0.669094	0.517271
6	novel_circ_0010655	2.34654	0.65346	1.32255e-10
6	novel_circ_0010744	1.52434	1.02351	0.452152
6	novel_circ_0010752	2.57557	5.00008e-10	0.424427
6	novel_circ_0010812	2.13212	0.340856	0.527026
6	novel_circ_0010814	1.88295	6.57984e-10	1.11705
6	novel_circ_0011056	2.2136	0.786403	1.43245e-10
6	novel_circ_0011073	2.24598	0.754022	3.9242e-10
6	novel_circ_0011103	1.50662	0.859278	0.634106
6	novel_circ_0011125	2.14337	0.856634	6.24153e-10
6	novel_circ_0011148	2.00754	5.84599e-10	0.992462
6	novel_circ_0011187	2.41974	0.580256	7.04635e-10
6	novel_circ_0011229	2.00754	1.1692e-09	0.992462
6	novel_circ_0011293	2.12469	4.12476e-10	0.875314
6	novel_circ_0011312	1.48482	0.854543	0.660641
6	novel_circ_0011372	1.62247	0.415008	0.962519
6	novel_circ_0011373	1.50139	0.880082	0.618531
6	novel_circ_0011463	2.20637	0.793632	9.63749e-10
6	novel_circ_0011576	2.07622	3.62761e-10	0.923777
6	novel_circ_0011582	1.81353	0.289923	0.89655
6	novel_circ_0011583	1.76699	0.484258	0.748752
6	novel_circ_0011605	1.92782	8.42077e-10	1.07218
6	novel_circ_0011650	1.98199	0.528092	0.489917
6	novel_circ_0011825	2.44266	3.28296e-10	0.557341

## Sheet: cluster_07
Cluster	RefTag	relMean_M.00H_b	relMean_M.02H_b	relMean_M.03H_b
7	novel_circ_0000133	2.02757	0.972427	1.18087e-09
7	novel_circ_0000135	2.02757	0.972427	1.18087e-09
7	novel_circ_0001172	2.02757	0.972427	1.18087e-09
7	novel_circ_0001421	2.02757	0.972427	8.85651e-10
7	novel_circ_0001438	2.02757	0.972427	5.06086e-10
7	novel_circ_0001498	2.02757	0.972427	1.18087e-09
7	novel_circ_0001969	2.02757	0.972427	7.08521e-10
7	novel_circ_0002136	2.02757	0.972427	7.08521e-10
7	novel_circ_0002171	2.02757	0.972427	1.7713e-09
7	novel_circ_0002710	2.02757	0.972427	7.08521e-10
7	novel_circ_0003020	2.02757	0.972427	1.7713e-09
7	novel_circ_0004555	2.02757	0.972427	1.7713e-09
7	novel_circ_0004615	2.02757	0.972427	8.85651e-10
7	novel_circ_0004679	2.02757	0.972427	5.06086e-10
7	novel_circ_0004711	2.02757	0.972427	3.93623e-10
7	novel_circ_0005185	2.02757	0.972427	1.7713e-09
7	novel_circ_0005254	2.02757	0.972427	7.08521e-10
7	novel_circ_0005314	2.02757	0.972427	1.7713e-09
7	novel_circ_0005966	2.00055	0.999446	1.45641e-10
7	novel_circ_0006193	2.02757	0.972427	1.18087e-09
7	novel_circ_0006363	2.02757	0.972427	1.7713e-09
7	novel_circ_0006388	2.02757	0.972427	2.53043e-10
7	novel_circ_0006586	2.02757	0.972427	1.7713e-09
7	novel_circ_0006857	2.02757	0.972427	1.7713e-09
7	novel_circ_0007858	2.02757	0.972427	1.18087e-09
7	novel_circ_0007950	2.02757	0.972427	7.08521e-10
7	novel_circ_0008655	2.02757	0.972427	8.85651e-10
7	novel_circ_0009187	2.02757	0.972427	5.06086e-10
7	novel_circ_0009936	2.02757	0.972427	8.85651e-10
7	novel_circ_0010947	2.02757	0.972427	7.08521e-10
7	novel_circ_0011139	2.02757	0.972427	1.18087e-09

## Sheet: cluster_08
Cluster	RefTag	relMean_M.00H_b	relMean_M.02H_b	relMean_M.03H_b
8	novel_circ_0000494	1.53124	1.46876	6.68849e-10
8	novel_circ_0000530	1.53124	1.46876	6.68849e-10
8	novel_circ_0000581	1.53124	1.46876	8.91798e-10
8	novel_circ_0000609	1.74479	1.25521	1.52426e-09
8	novel_circ_0000697	1.61006	1.38994	5.62624e-10
8	novel_circ_0000734	1.87558	1.12442	8.19262e-10
8	novel_circ_0000859	1.79486	1.20514	6.272e-10
8	novel_circ_0000864	1.66728	1.33272	4.85516e-10
8	novel_circ_0000895	1.66728	1.33272	9.71033e-10
8	novel_circ_0001013	1.53124	1.46876	5.35079e-10
8	novel_circ_0001067	1.66728	1.33272	9.71033e-10
8	novel_circ_0001152	1.66728	1.33272	9.71033e-10
8	novel_circ_0001183	1.44803	1.34414	0.20783
8	novel_circ_0001370	1.41243	1.35481	0.232754
8	novel_circ_0001374	1.64078	1.35922	2.60617e-10
8	novel_circ_0001382	1.74479	1.25521	7.62131e-10
8	novel_circ_0001465	1.79486	1.20514	6.272e-10
8	novel_circ_0001620	1.53124	1.46876	1.3377e-09
8	novel_circ_0001662	1.53124	1.46876	1.3377e-09
8	novel_circ_0001819	1.82986	1.17014	1.06572e-09
8	novel_circ_0001984	1.66728	1.33272	9.71033e-10
8	novel_circ_0002172	1.79486	1.20514	6.272e-10
8	novel_circ_0002791	1.82986	1.17014	5.3286e-10
8	novel_circ_0002903	1.87558	1.12442	8.19262e-10
8	novel_circ_0003072	1.74479	1.25521	7.62131e-10
8	novel_circ_0003140	1.53124	1.46876	1.3377e-09
8	novel_circ_0003206	1.74479	1.25521	1.52426e-09
8	novel_circ_0003362	1.74479	1.25521	7.62131e-10
8	novel_circ_0003769	1.53124	1.46876	1.3377e-09
8	novel_circ_0003907	1.87558	1.12442	8.19262e-10
8	novel_circ_0004348	1.59637	1.40363	4.64865e-10
8	novel_circ_0004374	1.74479	1.25521	7.62131e-10
8	novel_circ_0004406	1.4822	1.5178	6.99926e-11
8	novel_circ_0004457	1.53124	1.46876	8.91798e-10
8	novel_circ_0004663	1.74479	1.25521	1.52426e-09
8	novel_circ_0004758	1.66728	1.33272	9.71033e-10
8	novel_circ_0004890	1.82986	1.17014	1.06572e-09
8	novel_circ_0005053	1.53124	1.46876	8.91798e-10
8	novel_circ_0005060	1.74479	1.25521	3.81066e-10
8	novel_circ_0005084	1.53124	1.46876	8.91798e-10
8	novel_circ_0005276	1.48121	1.3062	0.212592
8	novel_circ_0005335	1.74479	1.25521	1.52426e-09
8	novel_circ_0005380	1.78026	1.21974	4.44357e-10
8	novel_circ_0005422	1.66728	1.33272	9.71033e-10
8	novel_circ_0005941	1.74479	1.25521	7.62131e-10
8	novel_circ_0006004	1.82986	1.17014	1.06572e-09
8	novel_circ_0006028	1.82986	1.17014	2.6643e-10
8	novel_circ_0006039	1.66728	1.33272	9.71033e-10
8	novel_circ_0006098	1.71071	1.28929	4.26996e-10
8	novel_circ_0006392	1.66728	1.33272	9.71033e-10
8	novel_circ_0006655	1.53124	1.46876	8.91798e-10
8	novel_circ_0006663	1.87558	1.12442	8.19262e-10
8	novel_circ_0006712	1.66728	1.33272	9.71033e-10
8	novel_circ_0006742	1.74479	1.25521	1.52426e-09
8	novel_circ_0006833	1.66728	1.33272	9.71033e-10
8	novel_circ_0006903	1.53124	1.46876	1.3377e-09
8	novel_circ_0006971	1.66728	1.33272	4.85516e-10
8	novel_circ_0007169	1.74479	1.25521	5.08088e-10
8	novel_circ_0007180	1.82986	1.17014	1.06572e-09
8	novel_circ_0007300	1.63105	1.36895	7.1245e-10
8	novel_circ_0007336	1.74479	1.25521	1.52426e-09
8	novel_circ_0007366	1.53124	1.46876	8.91798e-10
8	novel_circ_0008299	1.74479	1.25521	1.52426e-09
8	novel_circ_0008335	1.69039	1.30961	2.2719e-10
8	novel_circ_0008368	1.66728	1.33272	9.71033e-10
8	novel_circ_0008430	1.81127	1.18873	1.66562e-10
8	novel_circ_0008486	1.69745	1.30255	5.9316e-10
8	novel_circ_0008621	1.66728	1.33272	9.71033e-10
8	novel_circ_0008690	1.53124	1.46876	6.68849e-10
8	novel_circ_0008793	1.66728	1.33272	9.71033e-10
8	novel_circ_0008832	1.66728	1.33272	9.71033e-10
8	novel_circ_0008983	1.53124	1.46876	1.3377e-09
8	novel_circ_0009038	1.53124	1.46876	1.3377e-09
8	novel_circ_0009145	1.53124	1.46876	8.91798e-10
8	novel_circ_0009305	1.53124	1.46876	1.3377e-09
8	novel_circ_0009343	1.53124	1.46876	6.68849e-10
8	novel_circ_0009427	1.53124	1.46876	1.3377e-09
8	novel_circ_0009446	1.48577	1.51423	3.24495e-10
8	novel_circ_0009483	1.44496	1.55504	6.1577e-11
8	novel_circ_0009719	1.53124	1.46876	8.91798e-10
8	novel_circ_0009842	1.66486	1.33514	4.76863e-11
8	novel_circ_0010094	1.72295	1.27705	2.73669e-10
8	novel_circ_0010361	1.82986	1.17014	1.06572e-09
8	novel_circ_0010384	1.74479	1.25521	1.52426e-09
8	novel_circ_0010442	1.74479	1.25521	7.62131e-10
8	novel_circ_0010570	1.53124	1.46876	5.35079e-10
8	novel_circ_0010584	1.66728	1.33272	9.71033e-10
8	novel_circ_0010693	1.53124	1.46876	6.68849e-10
8	novel_circ_0010868	1.63105	1.36895	7.1245e-10
8	novel_circ_0011481	1.53124	1.46876	1.3377e-09
8	novel_circ_0011496	1.65934	1.12351	0.217145
8	novel_circ_0011574	1.82986	1.17014	3.5524e-10
8	novel_circ_0011580	1.45977	1.54023	5.10105e-10
8	novel_circ_0011725	1.74479	1.25521	7.62131e-10

## Sheet: cluster_09
Cluster	RefTag	relMean_M.00H_b	relMean_M.02H_b	relMean_M.03H_b
9	novel_circ_0000022	0.72601	1.91507	0.358916
9	novel_circ_0000092	1.18356	1.81644	4.13587e-10
9	novel_circ_0000222	0.974573	2.02543	5.67596e-10
9	novel_circ_0000243	1.36425	1.63575	1.19182e-09
9	novel_circ_0000362	0.761684	1.7846	0.453714
9	novel_circ_0000645	1.3164	1.6836	7.66679e-10
9	novel_circ_0000725	1.23011	1.76989	1.07463e-09
9	novel_circ_0000867	1.23011	1.76989	1.07463e-09
9	novel_circ_0001004	1.11999	1.88001	9.78428e-10
9	novel_circ_0001025	1.3164	1.6836	2.5556e-10
9	novel_circ_0001089	0.670075	2.32992	2.92691e-10
9	novel_circ_0001135	1.02796	1.97204	5.98688e-10
9	novel_circ_0001294	1.30235	1.69765	5.83457e-11
9	novel_circ_0001322	0.894276	1.60836	0.497364
9	novel_circ_0001346	0.974573	2.02543	5.67596e-10
9	novel_circ_0001348	0.685032	1.80698	0.507987
9	novel_circ_0001545	1.11999	1.88001	9.78428e-10
9	novel_circ_0001661	0.961814	1.75289	0.285294
9	novel_circ_0001785	1.19259	1.80741	8.33482e-11
9	novel_circ_0001827	1.36425	1.63575	5.95911e-10
9	novel_circ_0001838	1.23011	1.76989	1.07463e-09
9	novel_circ_0002005	1.02796	1.97204	8.98032e-10
9	novel_circ_0002011	0.99069	2.00931	2.08548e-11
9	novel_circ_0002091	1.38584	1.61416	3.45909e-10
9	novel_circ_0002094	0.824673	2.17533	7.2044e-10
9	novel_circ_0002107	1.26567	1.73433	3.15913e-10
9	novel_circ_0002183	1.15117	1.56428	0.28455
9	novel_circ_0002383	0.926458	2.07354	5.39573e-10
9	novel_circ_0002424	1.15444	1.84556	6.72349e-10
9	novel_circ_0002701	1.35237	1.41166	0.235966
9	novel_circ_0002740	0.688514	2.31149	6.01491e-10
9	novel_circ_0002741	1.02796	1.97204	5.98688e-10
9	novel_circ_0003237	1.27573	1.72427	2.02633e-10
9	novel_circ_0003346	0.967997	1.72437	0.307637
9	novel_circ_0003353	1.23011	1.76989	5.37317e-10
9	novel_circ_0003590	1.30334	1.69666	3.25317e-10
9	novel_circ_0003638	1.15444	1.84556	6.72349e-10
9	novel_circ_0003641	1.38951	1.61049	2.02314e-10
9	novel_circ_0003653	0.580124	2.13308	0.286795
9	novel_circ_0003759	1.08753	1.91247	6.33384e-10
9	novel_circ_0003864	1.2504	1.58101	0.168589
9	novel_circ_0003962	1.36425	1.63575	1.19182e-09
9	novel_circ_0003963	0.773673	2.22633	4.50591e-10
9	novel_circ_0004138	0.630436	1.99556	0.374001
9	novel_circ_0004222	1.02796	1.97204	8.98032e-10
9	novel_circ_0004251	1.41572	1.58428	8.24519e-10
9	novel_circ_0004293	1.3164	1.6836	7.66679e-10
9	novel_circ_0004307	1.36425	1.63575	1.19182e-09
9	novel_circ_0004329	0.935697	2.0643	3.26973e-10
9	novel_circ_0004379	0.722213	2.03976	0.238026
9	novel_circ_0004480	1.11999	1.88001	9.78428e-10
9	novel_circ_0004490	1.15444	1.84556	6.72349e-10
9	novel_circ_0004526	0.974151	1.58131	0.444544
9	novel_circ_0004533	0.926458	2.07354	5.39573e-10
9	novel_circ_0004572	1.11999	1.88001	4.89214e-10
9	novel_circ_0004642	1.10029	1.89971	9.61217e-11
9	novel_circ_0004643	1.23011	1.76989	1.07463e-09
9	novel_circ_0004678	0.809399	1.84164	0.34896
9	novel_circ_0004703	1.08753	1.91247	6.33384e-10
9	novel_circ_0004763	0.617416	1.92474	0.457846
9	novel_circ_0004819	0.611382	1.93525	0.453371
9	novel_circ_0005225	0.995248	2.00475	3.47782e-10
9	novel_circ_0005464	0.544879	1.91638	0.538741
9	novel_circ_0005497	1.26783	1.41879	0.313387
9	novel_circ_0005548	0.839715	1.74516	0.415128
9	novel_circ_0005726	1.14563	1.85437	2.50207e-10
9	novel_circ_0005755	0.908741	1.79176	0.299502
9	novel_circ_0005938	1.02796	1.97204	8.98032e-10
9	novel_circ_0005961	1.08753	1.91247	6.33384e-10
9	novel_circ_0006108	0.688514	2.31149	4.00994e-10
9	novel_circ_0006111	1.00438	1.99562	2.50695e-10
9	novel_circ_0006212	0.824673	2.17533	7.2044e-10
9	novel_circ_0006301	1.41572	1.58428	8.24519e-10
9	novel_circ_0006693	1.41572	1.58428	8.24519e-10
9	novel_circ_0006694	0.620244	2.37976	3.61233e-10
9	novel_circ_0006843	0.765417	1.74807	0.486511
9	novel_circ_0006985	1.36425	1.63575	1.19182e-09
9	novel_circ_0007067	1.23011	1.76989	1.07463e-09
9	novel_circ_0007113	1.36425	1.63575	5.95911e-10
9	novel_circ_0007166	1.28362	1.50486	0.211526
9	novel_circ_0007176	0.588378	1.97531	0.436313
9	novel_circ_0007196	1.36425	1.63575	5.95911e-10
9	novel_circ_0007289	0.824673	2.17533	7.2044e-10
9	novel_circ_0007306	1.15519	1.52358	0.321236
9	novel_circ_0007312	1.27573	1.72427	2.02633e-10
9	novel_circ_0007323	0.929606	1.64618	0.424216
9	novel_circ_0007372	1.11999	1.88001	9.78428e-10
9	novel_circ_0007630	0.570491	2.00646	0.423049
9	novel_circ_0007725	0.890755	1.906	0.203243
9	novel_circ_0007726	0.821339	1.77262	0.406044
9	novel_circ_0007781	0.939713	2.06029	2.34554e-10
9	novel_circ_0007938	0.853097	1.69503	0.451868
9	novel_circ_0008046	1.02796	1.97204	8.98032e-10
9	novel_circ_0008088	0.970431	1.69546	0.334112
9	novel_circ_0008136	1.1345	1.8655	2.83172e-10
9	novel_circ_0008207	1.02796	1.97204	8.98032e-10
9	novel_circ_0008221	1.02796	1.97204	4.49016e-10
9	novel_circ_0008320	1.23011	1.76989	1.07463e-09
9	novel_circ_0008322	0.806942	2.19306	2.34983e-10
9	novel_circ_0008327	0.76024	2.23976	1.89757e-10
9	novel_circ_0008390	0.73244	1.81494	0.452619
9	novel_circ_0008583	0.82217	1.87299	0.304841
9	novel_circ_0008642	1.23011	1.76989	1.07463e-09
9	novel_circ_0008684	1.23011	1.76989	5.37317e-10
9	novel_circ_0008859	0.961814	1.75289	0.285294
9	novel_circ_0008912	1.23011	1.76989	5.37317e-10
9	novel_circ_0008999	0.65692	1.95337	0.389712
9	novel_circ_0009168	0.949907	2.05009	8.29845e-10
9	novel_circ_0009185	1.36425	1.63575	1.19182e-09
9	novel_circ_0009227	0.540134	2.01482	0.445042
9	novel_circ_0009271	0.824673	2.17533	7.2044e-10
9	novel_circ_0009359	1.3164	1.6836	7.66679e-10
9	novel_circ_0009434	0.900799	1.7281	0.371105
9	novel_circ_0009454	1.2718	1.7282	3.7035e-10
9	novel_circ_0009811	1.22011	1.77989	8.8825e-11
9	novel_circ_0009828	0.974573	2.02543	5.67596e-10
9	novel_circ_0009859	0.820391	1.65816	0.521454
9	novel_circ_0009980	1.03651	1.64323	0.320261
9	novel_circ_0010024	0.949907	2.05009	8.29845e-10
9	novel_circ_0010117	1.23011	1.76989	7.16422e-10
9	novel_circ_0010119	0.949907	2.05009	8.29845e-10
9	novel_circ_0010252	0.733872	1.75057	0.515562
9	novel_circ_0010310	1.02796	1.97204	8.98032e-10
9	novel_circ_0010420	1.36425	1.63575	1.19182e-09
9	novel_circ_0010424	1.11999	1.88001	9.78428e-10
9	novel_circ_0010431	0.882871	2.11713	7.71282e-10
9	novel_circ_0010479	1.19107	1.80893	3.46843e-10
9	novel_circ_0010597	1.02796	1.97204	8.98032e-10
9	novel_circ_0010710	1.41572	1.58428	8.24519e-10
9	novel_circ_0010928	0.809329	1.82134	0.369329
9	novel_circ_0010991	0.71842	1.83763	0.443955
9	novel_circ_0011044	0.801801	1.82659	0.371611
9	novel_circ_0011129	0.800616	1.6799	0.519486
9	novel_circ_0011179	1.072	1.928	4.68254e-10
9	novel_circ_0011303	0.973687	1.69811	0.3282
9	novel_circ_0011527	0.726443	1.97428	0.299275
9	novel_circ_0011528	1.36425	1.63575	1.19182e-09
9	novel_circ_0011573	0.834616	1.7012	0.464183
9	novel_circ_0011618	0.961212	1.58057	0.458221
9	novel_circ_0011649	1.2111	1.45211	0.336785

## Sheet: cluster_10
Cluster	RefTag	relMean_M.00H_b	relMean_M.02H_b	relMean_M.03H_b
10	novel_circ_0000006	0.702488	1.51611	0.781398
10	novel_circ_0000045	0.466073	1.26666	1.26726
10	novel_circ_0000052	1.02022	1.22324	0.756543
10	novel_circ_0000109	0.778857	1.64358	0.577563
10	novel_circ_0000111	1.07182	0.835322	1.09286
10	novel_circ_0000191	1.16956	1.05952	0.770923
10	novel_circ_0000199	0.915768	1.00193	1.0823
10	novel_circ_0000216	0.521409	1.12531	1.35328
10	novel_circ_0000277	0.918085	1.17417	0.907743
10	novel_circ_0000285	0.943291	1.35721	0.699499
10	novel_circ_0000361	1.19907	1.40574	0.395188
10	novel_circ_0000363	1.03559	1.32446	0.639954
10	novel_circ_0000383	0.437408	1.04891	1.51368
10	novel_circ_0000399	0.702488	1.51611	0.781398
10	novel_circ_0000400	0.310303	1.07896	1.61074
10	novel_circ_0000410	0.801263	0.891545	1.30719
10	novel_circ_0000502	0.644173	1.05924	1.29658
10	novel_circ_0000560	1.04809	1.22939	0.722513
10	novel_circ_0000579	1.22455	1.32142	0.454034
10	novel_circ_0000615	0.829548	1.43227	0.738184
10	novel_circ_0000703	0.953328	1.23097	0.815703
10	novel_circ_0000710	1.09006	0.758054	1.15188
10	novel_circ_0000735	1.35065	0.647773	1.00158
10	novel_circ_0000738	1.00384	1.25176	0.744402
10	novel_circ_0000894	0.576829	1.56767	0.855498
10	novel_circ_0000903	1.34936	1.124	0.526641
10	novel_circ_0000913	0.661945	1.65084	0.687213
10	novel_circ_0000916	1.35515	0.9749	0.669945
10	novel_circ_0000952	1.38281	0.964649	0.652543
10	novel_circ_0000970	0.899354	0.766811	1.33384
10	novel_circ_0000986	0.877153	1.47239	0.650455
10	novel_circ_0001005	1.22376	1.25768	0.518561
10	novel_circ_0001039	1.39572	1.23168	0.3726
10	novel_circ_0001052	1.08035	1.08574	0.833912
10	novel_circ_0001076	1.00815	1.30176	0.690089
10	novel_circ_0001109	0.544302	1.28151	1.17419
10	novel_circ_0001113	1.21904	0.876979	0.903981
10	novel_circ_0001115	0.533479	0.900944	1.56558
10	novel_circ_0001157	0.379502	1.2134	1.4071
10	novel_circ_0001182	1.05942	0.762151	1.17843
10	novel_circ_0001193	1.1108	1.06548	0.823717
10	novel_circ_0001244	0.741656	0.808407	1.44994
10	novel_circ_0001245	0.982379	1.50768	0.50994
10	novel_circ_0001257	1.00778	1.36945	0.62277
10	novel_circ_0001274	0.774956	0.836257	1.38879
10	novel_circ_0001309	1.39168	0.834315	0.774003
10	novel_circ_0001383	1.1108	1.06548	0.823717
10	novel_circ_0001392	0.769795	0.843873	1.38633
10	novel_circ_0001413	0.965311	1.08025	0.954438
10	novel_circ_0001418	0.898869	1.03464	1.06649
10	novel_circ_0001441	1.10717	0.743399	1.14943
10	novel_circ_0001445	0.729958	1.35659	0.913447
10	novel_circ_0001490	0.495768	1.58514	0.919094
10	novel_circ_0001503	0.513671	1.7245	0.761828
10	novel_circ_0001519	1.1108	1.06548	0.823717
10	novel_circ_0001520	0.794997	1.14385	1.06116
10	novel_circ_0001521	0.814751	0.976889	1.20836
10	novel_circ_0001593	1.10626	0.663207	1.23053
10	novel_circ_0001622	0.62291	0.933589	1.4435
10	novel_circ_0001648	1.13316	1.02654	0.840297
10	novel_circ_0001669	0.940017	1.01438	1.04561
10	novel_circ_0001734	1.11446	1.38969	0.495857
10	novel_circ_0001759	1.34355	1.113	0.543444
10	novel_circ_0001774	1.17739	1.29876	0.523857
10	novel_circ_0001783	1.3375	0.588013	1.07448
10	novel_circ_0001790	1.41226	1.17795	0.409798
10	novel_circ_0001832	0.663185	1.30406	1.03275
10	novel_circ_0001861	0.894058	1.10726	0.998683
10	novel_circ_0001943	0.790702	1.24601	0.963284
10	novel_circ_0001975	1.1478	0.660584	1.19162
10	novel_circ_0001988	0.470602	1.43885	1.09055
10	novel_circ_0002001	0.832831	0.931995	1.23517
10	novel_circ_0002012	1.02567	1.35862	0.615714
10	novel_circ_0002028	0.819628	1.15472	1.02566
10	novel_circ_0002073	1.25996	0.805707	0.934329
10	novel_circ_0002104	1.01628	0.84309	1.14063
10	novel_circ_0002156	0.973765	1.31984	0.7064
10	novel_circ_0002189	0.94067	1.08275	0.976578
10	novel_circ_0002216	0.90598	1.08627	1.00775
10	novel_circ_0002245	0.90902	1.41689	0.674086
10	novel_circ_0002342	1.1384	1.22846	0.63314
10	novel_circ_0002344	0.750614	1.2646	0.984788
10	novel_circ_0002350	0.986337	0.916532	1.09713
10	novel_circ_0002385	0.707273	1.24377	1.04896
10	novel_circ_0002393	0.810891	0.836144	1.35297
10	novel_circ_0002412	0.89593	1.5346	0.569467
10	novel_circ_0002422	0.764934	1.10059	1.13448
10	novel_circ_0002480	0.786169	1.13114	1.08269
10	novel_circ_0002606	1.07601	0.860095	1.06389
10	novel_circ_0002611	0.609166	1.41209	0.978744
10	novel_circ_0002613	0.937075	1.41147	0.651459
10	novel_circ_0002655	1.40019	0.872992	0.726819
10	novel_circ_0002663	0.661889	1.11105	1.22706
10	novel_circ_0002675	0.752371	0.992304	1.25532
10	novel_circ_0002679	0.753767	1.1749	1.07133
10	novel_circ_0002685	0.913954	0.730556	1.35549
10	novel_circ_0002707	1.06332	1.45145	0.485234
10	novel_circ_0002713	0.585833	1.54531	0.868852
10	novel_circ_0002721	0.502404	1.5662	0.931397
10	novel_circ_0002759	0.90598	1.08627	1.00775
10	novel_circ_0002795	1.1451	0.823787	1.03111
10	novel_circ_0002845	0.551747	1.32309	1.12516
10	novel_circ_0002847	1.00401	1.48835	0.507633
10	novel_circ_0002883	1.08943	1.04499	0.865578
10	novel_circ_0002906	0.825266	1.30048	0.874254
10	novel_circ_0002972	0.840867	0.756152	1.40298
10	novel_circ_0003003	0.844801	1.2155	0.939696
10	novel_circ_0003035	1.14146	0.72993	1.12861
10	novel_circ_0003037	0.913204	1.13873	0.948064
10	novel_circ_0003068	0.848768	1.07754	1.07369
10	novel_circ_0003092	0.687643	1.32651	0.985851
10	novel_circ_0003160	0.740889	0.97716	1.28195
10	novel_circ_0003164	0.68434	1.70669	0.608968
10	novel_circ_0003167	0.785575	1.50705	0.707375
10	novel_circ_0003222	0.810923	1.44456	0.744518
10	novel_circ_0003256	0.977716	1.26882	0.753459
10	novel_circ_0003260	0.722139	1.38535	0.892506
10	novel_circ_0003274	0.355459	1.43202	1.21252
10	novel_circ_0003277	0.547689	0.963132	1.48918
10	novel_circ_0003298	1.12085	1.15496	0.724188
10	novel_circ_0003340	1.05942	0.762151	1.17843
10	novel_circ_0003387	0.3458	1.24384	1.41036
10	novel_circ_0003388	0.38711	1.46464	1.14825
10	novel_circ_0003394	0.915674	1.40531	0.67902
10	novel_circ_0003540	1.10626	0.663207	1.23053
10	novel_circ_0003588	1.0471	1.23616	0.716747
10	novel_circ_0003618	0.894191	1.00066	1.10515
10	novel_circ_0003645	1.1867	0.671688	1.14162
10	novel_circ_0003719	1.14146	0.72993	1.12861
10	novel_circ_0003768	0.882704	0.917249	1.20005
10	novel_circ_0003819	0.434803	1.45973	1.10547
10	novel_circ_0003902	0.813772	0.858629	1.3276
10	novel_circ_0003927	0.940017	1.01438	1.04561
10	novel_circ_0003937	1.28845	0.894389	0.817163
10	novel_circ_0003953	1.07887	1.12109	0.800038
10	novel_circ_0003958	0.63742	1.73234	0.63024
10	novel_circ_0004006	0.802886	1.1552	1.04192
10	novel_circ_0004088	0.607799	1.1903	1.20191
10	novel_circ_0004143	0.772637	0.852282	1.37508
10	novel_circ_0004165	1.25582	0.741285	1.00289
10	novel_circ_0004166	0.726841	1.19518	1.07798
10	novel_circ_0004272	0.526758	1.43159	1.04165
10	novel_circ_0004275	1.06774	1.14047	0.791786
10	novel_circ_0004282	1.24731	0.753747	0.998942
10	novel_circ_0004298	0.895626	0.859087	1.24529
10	novel_circ_0004345	0.431491	1.4486	1.1199
10	novel_circ_0004346	1.05942	0.762151	1.17843
10	novel_circ_0004362	0.798748	1.60894	0.592313
10	novel_circ_0004407	0.764934	1.10059	1.13448
10	novel_circ_0004430	0.45278	1.27879	1.26843
10	novel_circ_0004472	0.451595	1.34283	1.20557
10	novel_circ_0004488	0.836259	1.3369	0.826839
10	novel_circ_0004489	0.948856	1.51691	0.534235
10	novel_circ_0004599	1.2272	0.919638	0.853158
10	novel_circ_0004654	0.893537	1.21	0.896464
10	novel_circ_0004657	0.719142	1.4194	0.861455
10	novel_circ_0004662	0.485264	1.43519	1.07955
10	novel_circ_0004831	0.81916	1.50945	0.671392
10	novel_circ_0004836	1.04872	1.17359	0.777683
10	novel_circ_0004873	0.592125	1.41992	0.987956
10	novel_circ_0004908	0.54886	1.02661	1.42453
10	novel_circ_0004941	0.883307	0.721748	1.39495
10	novel_circ_0004944	0.704331	0.833235	1.46243
10	novel_circ_0004984	0.669686	1.73438	0.595929
10	novel_circ_0004986	0.85352	1.0916	1.05488
10	novel_circ_0005055	1.00168	1.44122	0.557099
10	novel_circ_0005106	1.15863	1.17311	0.668257
10	novel_circ_0005138	1.38328	0.796106	0.820618
10	novel_circ_0005211	0.941417	1.16101	0.89757
10	novel_circ_0005222	0.638879	1.53204	0.829084
10	novel_circ_0005233	1.01766	0.976142	1.0062
10	novel_circ_0005235	1.25996	0.805707	0.934329
10	novel_circ_0005269	1.00778	1.36945	0.62277
10	novel_circ_0005309	1.28026	0.675417	1.04432
10	novel_circ_0005313	1.22455	1.32142	0.454034
10	novel_circ_0005352	1.25237	1.05111	0.696521
10	novel_circ_0005368	0.388818	1.55398	1.0572
10	novel_circ_0005370	0.713391	1.28962	0.996993
10	novel_circ_0005390	0.618704	0.890193	1.4911
10	novel_circ_0005449	0.867174	1.27542	0.857406
10	novel_circ_0005470	0.915028	1.15198	0.932994
10	novel_circ_0005484	0.791362	1.32838	0.880254
10	novel_circ_0005490	0.602412	1.44459	0.953002
10	novel_circ_0005546	0.943291	1.35721	0.699499
10	novel_circ_0005556	1.25237	1.05111	0.696521
10	novel_circ_0005578	0.903791	1.07038	1.02583
10	novel_circ_0005581	1.0649	0.794462	1.14064
10	novel_circ_0005631	0.634391	0.8367	1.52891
10	novel_circ_0005645	0.349015	1.22751	1.42347
10	novel_circ_0005711	1.38328	0.796106	0.820618
10	novel_circ_0005737	1.1108	1.06548	0.823717
10	novel_circ_0005770	0.942744	1.42206	0.635198
10	novel_circ_0005818	0.894562	0.793958	1.31148
10	novel_circ_0005861	1.21051	1.16113	0.628361
10	novel_circ_0005903	0.983226	1.21847	0.798299
10	novel_circ_0005915	0.530827	1.48508	0.984091
10	novel_circ_0005925	1.1108	1.06548	0.823717
10	novel_circ_0005930	1.41524	0.858778	0.725981
10	novel_circ_0005968	0.711845	1.60946	0.67869
10	novel_circ_0005970	0.96761	1.31486	0.717533
10	novel_circ_0006055	0.952344	0.997628	1.05003
10	novel_circ_0006110	0.875735	1.31251	0.811754
10	novel_circ_0006140	1.1384	1.22846	0.63314
10	novel_circ_0006151	0.903162	1.54887	0.547971
10	novel_circ_0006162	0.686088	1.04199	1.27192
10	novel_circ_0006177	0.885677	1.33966	0.774658
10	novel_circ_0006185	1.1108	1.06548	0.823717
10	novel_circ_0006227	1.08174	1.38348	0.534779
10	novel_circ_0006231	1.19645	1.06199	0.741563
10	novel_circ_0006239	0.70969	1.1062	1.18411
10	novel_circ_0006265	0.888961	1.37649	0.734549
10	novel_circ_0006365	0.729077	1.49857	0.772355
10	novel_circ_0006401	1.43528	1.03255	0.532169
10	novel_circ_0006402	0.876342	1.38097	0.74269
10	novel_circ_0006413	1.05632	1.19857	0.745107
10	novel_circ_0006414	0.484706	1.58076	0.93453
10	novel_circ_0006528	1.18744	0.711873	1.10069
10	novel_circ_0006604	1.38863	1.17616	0.435211
10	novel_circ_0006637	1.16729	0.719786	1.11292
10	novel_circ_0006673	1.10626	0.663207	1.23053
10	novel_circ_0006686	0.680443	1.14219	1.17736
10	novel_circ_0006692	1.16241	0.97561	0.861984
10	novel_circ_0006710	1.01275	1.51787	0.469381
10	novel_circ_0006717	1.29031	1.04726	0.662424
10	novel_circ_0006732	0.62509	1.09337	1.28154
10	novel_circ_0006767	1.26611	0.607228	1.12666
10	novel_circ_0006773	1.24327	0.834782	0.921949
10	novel_circ_0006866	0.447643	1.5565	0.995852
10	novel_circ_0006877	0.732382	1.31719	0.950425
10	novel_circ_0006878	0.557324	1.20282	1.23986
10	novel_circ_0006881	0.983682	0.849195	1.16712
10	novel_circ_0006883	0.899137	1.54523	0.555631
10	novel_circ_0006946	0.496928	1.15191	1.35116
10	novel_circ_0007025	0.367027	1.40821	1.22476
10	novel_circ_0007047	0.617335	1.08561	1.29706
10	novel_circ_0007048	0.31493	1.28385	1.40122
10	novel_circ_0007103	1.27561	1.12697	0.597428
10	novel_circ_0007142	1.05942	0.762151	1.17843
10	novel_circ_0007144	0.92183	0.984434	1.09374
10	novel_circ_0007147	0.873818	1.22621	0.899974
10	novel_circ_0007168	0.792187	0.810834	1.39698
10	novel_circ_0007171	0.782352	1.25072	0.966925
10	novel_circ_0007193	1.36582	1.06446	0.569717
10	novel_circ_0007211	1.11083	1.22724	0.661932
10	novel_circ_0007257	0.940017	1.01438	1.04561
10	novel_circ_0007275	1.08332	1.11334	0.803337
10	novel_circ_0007299	1.29973	1.26026	0.440005
10	novel_circ_0007375	0.713429	1.62527	0.661306
10	novel_circ_0007408	0.938121	1.1923	0.869582
10	novel_circ_0007447	0.624744	1.28023	1.09503
10	novel_circ_0007462	0.661889	1.11105	1.22706
10	novel_circ_0007508	1.18069	0.943767	0.875543
10	novel_circ_0007560	0.630334	0.967389	1.40228
10	novel_circ_0007619	0.90296	0.757856	1.33918
10	novel_circ_0007652	0.63735	1.03929	1.32336
10	novel_circ_0007700	1.13364	0.815543	1.05082
10	novel_circ_0007722	0.481946	1.01702	1.50103
10	novel_circ_0007734	1.05298	1.01002	0.937005
10	novel_circ_0007812	0.871509	0.835953	1.29254
10	novel_circ_0007821	1.38032	1.1234	0.496281
10	novel_circ_0007851	1.08966	0.940687	0.96965
10	novel_circ_0007868	1.35481	0.949659	0.695534
10	novel_circ_0007869	0.543488	1.59001	0.866503
10	novel_circ_0007910	0.58331	1.11903	1.29766
10	novel_circ_0008014	1.30472	0.982006	0.713278
10	novel_circ_0008125	0.657696	1.36687	0.975432
10	novel_circ_0008170	1.22455	1.32142	0.454034
10	novel_circ_0008171	0.909979	1.11531	0.974707
10	novel_circ_0008260	1.00405	1.00321	0.992738
10	novel_circ_0008268	0.924204	0.842174	1.23362
10	novel_circ_0008316	0.865074	0.927402	1.20752
10	novel_circ_0008318	0.63302	0.958728	1.40825
10	novel_circ_0008339	0.869607	1.57347	0.556923
10	novel_circ_0008342	1.2245	1.04404	0.731467
10	novel_circ_0008388	0.513671	1.7245	0.761828
10	novel_circ_0008391	0.88841	0.958686	1.1529
10	novel_circ_0008416	1.40309	1.07668	0.520232
10	novel_circ_0008425	1.22455	1.32142	0.454034
10	novel_circ_0008444	0.436938	0.943001	1.62006
10	novel_circ_0008476	0.874322	1.15315	0.972533
10	novel_circ_0008508	0.58331	1.11903	1.29766
10	novel_circ_0008525	0.908236	0.770661	1.3211
10	novel_circ_0008527	1.27698	1.02674	0.696284
10	novel_circ_0008549	0.87894	0.88992	1.23114
10	novel_circ_0008553	0.976712	0.936864	1.08642
10	novel_circ_0008561	0.903829	1.18221	0.913959
10	novel_circ_0008576	0.819682	1.57248	0.607837
10	novel_circ_0008623	0.533555	1.27947	1.18698
10	novel_circ_0008646	0.85215	1.38955	0.758296
10	novel_circ_0008674	1.00847	1.2437	0.747831
10	novel_circ_0008727	0.323063	1.23953	1.43741
10	novel_circ_0008751	0.638552	1.225	1.13645
10	novel_circ_0008781	0.967069	0.742092	1.29084
10	novel_circ_0008784	1.32325	1.15727	0.519488
10	novel_circ_0008823	0.887615	1.12507	0.987319
10	novel_circ_0008837	0.698864	1.00553	1.29561
10	novel_circ_0008876	0.85352	1.0916	1.05488
10	novel_circ_0008900	1.10071	1.43287	0.466418
10	novel_circ_0008920	0.8724	1.28659	0.841009
10	novel_circ_0008923	1.28269	0.86125	0.856062
10	novel_circ_0008934	1.13277	1.19522	0.672009
10	novel_circ_0008946	0.661889	1.11105	1.22706
10	novel_circ_0009065	0.992247	1.17384	0.83391
10	novel_circ_0009095	1.13277	1.19522	0.672009
10	novel_circ_0009123	0.438352	1.2614	1.30024
10	novel_circ_0009141	0.950518	1.2663	0.783177
10	novel_circ_0009161	0.770611	0.800769	1.42862
10	novel_circ_0009166	1.1384	1.22846	0.63314
10	novel_circ_0009190	0.869336	1.05623	1.07443
10	novel_circ_0009220	0.949713	0.759139	1.29115
10	novel_circ_0009255	0.594396	1.08328	1.32233
10	novel_circ_0009267	1.24122	1.02749	0.731298
10	novel_circ_0009272	0.661903	1.25309	1.08501
10	novel_circ_0009275	0.541607	1.40268	1.05571
10	novel_circ_0009278	0.810655	1.3696	0.81974
10	novel_circ_0009284	0.940017	1.01438	1.04561
10	novel_circ_0009296	0.556561	1.06771	1.37573
10	novel_circ_0009325	0.662715	1.14832	1.18896
10	novel_circ_0009400	0.494234	0.948141	1.55763
10	novel_circ_0009452	1.10711	0.999474	0.893418
10	novel_circ_0009455	0.377067	1.08505	1.53788
10	novel_circ_0009614	0.60121	1.73005	0.668743
10	novel_circ_0009631	0.58331	1.11903	1.29766
10	novel_circ_0009641	1.00847	1.2437	0.747831
10	novel_circ_0009690	0.749908	0.971073	1.27902
10	novel_circ_0009731	0.751041	1.32073	0.928226
10	novel_circ_0009786	0.539158	1.59458	0.866262
10	novel_circ_0009845	0.544086	1.04378	1.41214
10	novel_circ_0009867	0.661889	1.11105	1.22706
10	novel_circ_0009900	1.02022	1.22324	0.756543
10	novel_circ_0009916	0.910361	1.23045	0.859193
10	novel_circ_0009917	1.20283	0.762051	1.03512
10	novel_circ_0010039	0.79744	1.01987	1.18269
10	novel_circ_0010073	0.414588	1.45814	1.12727
10	novel_circ_0010079	0.539431	1.50053	0.960039
10	novel_circ_0010189	1.22791	0.69598	1.07611
10	novel_circ_0010213	1.0434	1.07232	0.884272
10	novel_circ_0010238	1.04829	1.37713	0.574574
10	novel_circ_0010243	0.65562	1.49357	0.850809
10	novel_circ_0010245	0.777449	1.32574	0.896807
10	novel_circ_0010256	0.790104	0.959968	1.24993
10	novel_circ_0010282	0.526758	1.43159	1.04165
10	novel_circ_0010293	0.972305	0.847852	1.17984
10	novel_circ_0010314	1.37779	1.03838	0.58383
10	novel_circ_0010359	0.673567	1.22757	1.09887
10	novel_circ_0010392	0.734368	1.58492	0.680715
10	novel_circ_0010400	0.988385	0.790051	1.22156
10	novel_circ_0010476	1.17825	1.02744	0.794306
10	novel_circ_0010493	1.35065	0.647773	1.00158
10	novel_circ_0010518	0.72684	1.39437	0.878787
10	novel_circ_0010520	0.319321	1.37832	1.30236
10	novel_circ_0010552	0.980709	0.717902	1.30139
10	novel_circ_0010652	0.732337	0.924289	1.34337
10	novel_circ_0010680	1.27565	1.34597	0.378384
10	novel_circ_0010700	1.37166	0.95023	0.678107
10	novel_circ_0010709	1.1108	1.06548	0.823717
10	novel_circ_0010712	1.18683	1.34169	0.471479
10	novel_circ_0010713	0.525396	1.17591	1.29869
10	novel_circ_0010736	0.767825	1.473	0.759176
10	novel_circ_0010753	0.764934	1.10059	1.13448
10	novel_circ_0010768	1.21904	0.876979	0.903981
10	novel_circ_0010774	1.31356	0.59061	1.09583
10	novel_circ_0010836	0.85996	1.37479	0.765246
10	novel_circ_0010840	0.860626	0.990617	1.14876
10	novel_circ_0010860	1.25237	1.05111	0.696521
10	novel_circ_0010960	0.402447	1.25459	1.34296
10	novel_circ_0010961	1.18413	1.23047	0.585396
10	novel_circ_0010992	1.37779	1.03838	0.58383
10	novel_circ_0011011	1.25237	1.05111	0.696521
10	novel_circ_0011018	1.39113	0.907378	0.701487
10	novel_circ_0011050	0.943705	1.13931	0.916987
10	novel_circ_0011142	0.97123	1.16451	0.864262
10	novel_circ_0011144	0.615545	1.62369	0.760765
10	novel_circ_0011161	1.04334	0.667181	1.28948
10	novel_circ_0011203	0.759852	1.00051	1.23963
10	novel_circ_0011215	0.58499	1.40281	1.0122
10	novel_circ_0011268	0.63588	1.06739	1.29673
10	novel_circ_0011271	1.12173	1.43463	0.44364
10	novel_circ_0011272	1.28441	1.26443	0.451163
10	novel_circ_0011292	0.563503	1.00381	1.43269
10	novel_circ_0011310	0.851136	0.816412	1.33245
10	novel_circ_0011323	0.775696	0.930062	1.29424
10	novel_circ_0011343	1.35839	1.2099	0.431707
10	novel_circ_0011376	1.04334	0.667181	1.28948
10	novel_circ_0011383	0.611838	1.02703	1.36113
10	novel_circ_0011384	0.770709	0.846579	1.38271
10	novel_circ_0011404	0.88404	1.4604	0.655562
10	novel_circ_0011443	1.22271	1.17282	0.604468
10	novel_circ_0011445	0.679305	0.977387	1.34331
10	novel_circ_0011447	0.505057	1.79939	0.695549
10	novel_circ_0011480	1.21904	0.876979	0.903981
10	novel_circ_0011483	0.59592	0.857411	1.54667
10	novel_circ_0011500	1.03378	1.25858	0.707635
10	novel_circ_0011579	0.574574	1.48806	0.937368
10	novel_circ_0011586	0.385164	1.13914	1.4757
10	novel_circ_0011619	0.79744	1.01987	1.18269
10	novel_circ_0011674	1.16265	0.72161	1.11574
10	novel_circ_0011683	1.06931	0.820551	1.11013
10	novel_circ_0011762	0.55512	1.70391	0.74097
10	novel_circ_0011781	0.665133	1.06006	1.27481
10	novel_circ_0011796	1.01639	0.853056	1.13056

[truncated: 5 more sheets: cluster_11, cluster_12, cluster_13, cluster_14, cluster_15]
