# Supplementary material for: Comprehensive identification and analysis of circRNAs during hickory (Carya cathayensis Sarg.) flower bud differentiation
Source: Front Plant Sci. 2023 Jan 4;13:1000489. doi: 10.3389/fpls.2022.1000489 (PMC9846342; doi:10.3389/fpls.2022.1000489)
Supplement: Supplementary Table 8 — Gene ontology analysis in female buds. [file Table_8.xlsx]

## Sheet: Sheet1
Table S8 Gene onthology analysis in female buds
ID	Description	GeneRatio	BgRatio	pvalue	p.adjust	qvalue	geneID	Count	cluster
GO:0016887	ATPase activity	28/522	469/29268	3.28384e-08	4.65977e-05	3.78506e-05	CCA0907S0058/CCA0810S0062/CCA0522S0137/CCA0533S0186/CCA0834S0045/CCA1060S0012/CCA0595S0076/CCA0595S0080/CCA0595S0083/CCA1637S0032/CCA0649S0093/CCA1589S0013/CCA0559S0106/CCA1731S0009/CCA1731S0010/CCA0589S0059/CCA0587S0195/CCA1430S0033/CCA0014S0034/CCA0678S0009/CCA0674S0065/CCA0674S0066/CCA0862S0024/CCA0977S0030/CCA0977S0031/CCA1568S0016/CCA1498S0031/CCA1279S0007	28	cluster1
GO:0042623	ATPase activity, coupled	23/522	353/29268	1.18945e-07	8.43915e-05	6.85499e-05	CCA0907S0058/CCA0810S0062/CCA0533S0186/CCA0834S0045/CCA1060S0012/CCA0595S0076/CCA1637S0032/CCA0649S0093/CCA1589S0013/CCA0559S0106/CCA1731S0009/CCA1731S0010/CCA0589S0059/CCA0587S0195/CCA1430S0033/CCA0674S0065/CCA0674S0066/CCA0862S0024/CCA0977S0030/CCA0977S0031/CCA1568S0016/CCA1498S0031/CCA1279S0007	23	cluster1
GO:0043492	ATPase activity, coupled to movement of substances	17/522	258/29268	4.53764e-06	0.00178558	0.0014504	CCA0907S0058/CCA0533S0186/CCA0834S0045/CCA1637S0032/CCA0649S0093/CCA1589S0013/CCA0559S0106/CCA1731S0009/CCA1731S0010/CCA0589S0059/CCA0587S0195/CCA1430S0033/CCA0674S0065/CCA0674S0066/CCA1568S0016/CCA1498S0031/CCA1279S0007	17	cluster1
GO:0042626	ATPase activity, coupled to transmembrane movement of substances	16/522	241/29268	7.83758e-06	0.00178558	0.0014504	CCA0907S0058/CCA0533S0186/CCA0834S0045/CCA1637S0032/CCA0649S0093/CCA1589S0013/CCA0559S0106/CCA1731S0009/CCA1731S0010/CCA0589S0059/CCA1430S0033/CCA0674S0065/CCA0674S0066/CCA1568S0016/CCA1498S0031/CCA1279S0007	16	cluster1
GO:0008092	cytoskeletal protein binding	18/522	298/29268	8.00465e-06	0.00178558	0.0014504	CCA1770S0006/CCA0906S0029/CCA1555S0024/CCA0524S0101/CCA0831S0033/CCA0595S0076/CCA0646S0164/CCA0632S0087/CCA0733S0145/CCA0822S0063/CCA1013S0078/CCA0975S0111/CCA0705S0094/CCA0709S0043/CCA0709S0008/CCA0582S0087/CCA1068S0035/CCA0862S0024	18	cluster1
GO:0005874	microtubule	12/522	147/29268	1.38658e-05	0.00178558	0.0014504	CCA1770S0006/CCA0595S0076/CCA0649S0060/CCA0733S0145/CCA1034S0038/CCA0822S0063/CCA0975S0111/CCA0705S0094/CCA1082S0019/CCA0587S0192/CCA0505S0100/CCA0862S0024	12	cluster1
GO:0099080	supramolecular complex	12/522	147/29268	1.38658e-05	0.00178558	0.0014504	CCA1770S0006/CCA0595S0076/CCA0649S0060/CCA0733S0145/CCA1034S0038/CCA0822S0063/CCA0975S0111/CCA0705S0094/CCA1082S0019/CCA0587S0192/CCA0505S0100/CCA0862S0024	12	cluster1
GO:0099081	supramolecular polymer	12/522	147/29268	1.38658e-05	0.00178558	0.0014504	CCA1770S0006/CCA0595S0076/CCA0649S0060/CCA0733S0145/CCA1034S0038/CCA0822S0063/CCA0975S0111/CCA0705S0094/CCA1082S0019/CCA0587S0192/CCA0505S0100/CCA0862S0024	12	cluster1
GO:0099512	supramolecular fiber	12/522	147/29268	1.38658e-05	0.00178558	0.0014504	CCA1770S0006/CCA0595S0076/CCA0649S0060/CCA0733S0145/CCA1034S0038/CCA0822S0063/CCA0975S0111/CCA0705S0094/CCA1082S0019/CCA0587S0192/CCA0505S0100/CCA0862S0024	12	cluster1
GO:0099513	polymeric cytoskeletal fiber	12/522	147/29268	1.38658e-05	0.00178558	0.0014504	CCA1770S0006/CCA0595S0076/CCA0649S0060/CCA0733S0145/CCA1034S0038/CCA0822S0063/CCA0975S0111/CCA0705S0094/CCA1082S0019/CCA0587S0192/CCA0505S0100/CCA0862S0024	12	cluster1
GO:0015399	primary active transmembrane transporter activity	16/522	254/29268	1.51001e-05	0.00178558	0.0014504	CCA0907S0058/CCA0533S0186/CCA0834S0045/CCA1637S0032/CCA0649S0093/CCA1589S0013/CCA0559S0106/CCA1731S0009/CCA1731S0010/CCA0589S0059/CCA1430S0033/CCA0674S0065/CCA0674S0066/CCA1568S0016/CCA1498S0031/CCA1279S0007	16	cluster1
GO:0015405	P-P-bond-hydrolysis-driven transmembrane transporter activity	16/522	254/29268	1.51001e-05	0.00178558	0.0014504	CCA0907S0058/CCA0533S0186/CCA0834S0045/CCA1637S0032/CCA0649S0093/CCA1589S0013/CCA0559S0106/CCA1731S0009/CCA1731S0010/CCA0589S0059/CCA1430S0033/CCA0674S0065/CCA0674S0066/CCA1568S0016/CCA1498S0031/CCA1279S0007	16	cluster1
GO:0044430	cytoskeletal part	14/522	202/29268	1.77649e-05	0.00193911	0.00157511	CCA1770S0006/CCA0595S0076/CCA0649S0060/CCA0646S0164/CCA0743S0053/CCA0733S0145/CCA1034S0038/CCA0822S0063/CCA0975S0111/CCA0705S0094/CCA1082S0019/CCA0587S0192/CCA0505S0100/CCA0862S0024	14	cluster1
GO:0098796	membrane protein complex	22/522	451/29268	2.42152e-05	0.00225939	0.00183527	CCA1268S0026/CCA1071S0014/CCA1073S0058/CCA0922S0039/CCA0918S0008/CCA0642S0057/CCA0632S0087/CCA0632S0022/CCA0086S0007/CCA1034S0064/CCA1225S0031/CCA0555S0065/CCA1097S0021/CCA0784S0118/CCA0791S0064/CCA0659S0101/CCA0659S0201/CCA1430S0033/CCA0674S0162/CCA1568S0016/CCA1279S0001/CCA1279S0007	22	cluster1
GO:0030117	membrane coat	9/522	87/29268	2.54758e-05	0.00225939	0.00183527	CCA1268S0026/CCA1071S0014/CCA0922S0039/CCA0086S0007/CCA1097S0021/CCA0784S0118/CCA0659S0101/CCA0674S0162/CCA1279S0001	9	cluster1
GO:0048475	coated membrane	9/522	87/29268	2.54758e-05	0.00225939	0.00183527	CCA1268S0026/CCA1071S0014/CCA0922S0039/CCA0086S0007/CCA1097S0021/CCA0784S0118/CCA0659S0101/CCA0674S0162/CCA1279S0001	9	cluster1
GO:0098805	whole membrane	15/522	243/29268	3.50364e-05	0.00292451	0.00237554	CCA1268S0026/CCA1221S0002/CCA0542S0172/CCA1400S0023/CCA1250S0083/CCA0922S0039/CCA0918S0008/CCA0632S0087/CCA0086S0007/CCA1034S0064/CCA1479S0021/CCA0659S0101/CCA1568S0016/CCA1279S0001/CCA1279S0007	15	cluster1
GO:0015630	microtubule cytoskeleton	12/522	163/29268	3.8828e-05	0.00306094	0.00248635	CCA1770S0006/CCA0595S0076/CCA0649S0060/CCA0733S0145/CCA1034S0038/CCA0822S0063/CCA0975S0111/CCA0705S0094/CCA1082S0019/CCA0587S0192/CCA0505S0100/CCA0862S0024	12	cluster1
GO:0015631	tubulin binding	13/522	192/29268	4.48371e-05	0.00334862	0.00272003	CCA1770S0006/CCA0906S0029/CCA1555S0024/CCA0831S0033/CCA0595S0076/CCA0733S0145/CCA0822S0063/CCA1013S0078/CCA0975S0111/CCA0705S0094/CCA0709S0008/CCA1068S0035/CCA0862S0024	13	cluster1
GO:0004386	helicase activity	15/522	253/29268	5.55438e-05	0.00394083	0.00320108	CCA0754S0032/CCA0052S0005/CCA0525S0084/CCA0736S0039/CCA0828S0069/CCA0826S0057/CCA0069S0004/CCA0940S0060/CCA0582S0128/CCA0686S0097/CCA0977S0030/CCA0977S0031/CCA0613S0051/CCA0607S0019/CCA0851S0148	15	cluster1
GO:0005856	cytoskeleton	14/522	228/29268	6.70969e-05	0.00453383	0.00368276	CCA1770S0006/CCA0595S0076/CCA0649S0060/CCA0646S0164/CCA0743S0053/CCA0733S0145/CCA1034S0038/CCA0822S0063/CCA0975S0111/CCA0705S0094/CCA1082S0019/CCA0587S0192/CCA0505S0100/CCA0862S0024	14	cluster1
GO:0006886	intracellular protein transport	20/522	418/29268	7.32187e-05	0.00456532	0.00370834	CCA1268S0026/CCA0762S0044/CCA1060S0012/CCA1071S0014/CCA0935S0047/CCA0922S0039/CCA0632S0087/CCA0086S0007/CCA1034S0064/CCA0806S0126/CCA1320S0006/CCA1085S0062/CCA1097S0021/CCA0784S0118/CCA0659S0101/CCA1575S0002/CCA0674S0162/CCA0500S0279/CCA1279S0001/CCA0851S0097	20	cluster1
GO:0007017	microtubule-based process	14/522	232/29268	8.08242e-05	0.00456532	0.00370834	CCA1770S0006/CCA0906S0029/CCA1555S0024/CCA0831S0033/CCA0733S0145/CCA1034S0038/CCA0822S0063/CCA1013S0078/CCA0975S0111/CCA0705S0094/CCA0709S0008/CCA1068S0035/CCA0505S0100/CCA0862S0024	14	cluster1
GO:0044433	cytoplasmic vesicle part	9/522	101/29268	8.32535e-05	0.00456532	0.00370834	CCA1268S0026/CCA1221S0002/CCA0922S0039/CCA0918S0008/CCA0632S0087/CCA0086S0007/CCA0659S0101/CCA1279S0001/CCA0616S0031	9	cluster1
GO:0008017	microtubule binding	12/522	177/29268	8.62652e-05	0.00456532	0.00370834	CCA1770S0006/CCA0906S0029/CCA1555S0024/CCA0831S0033/CCA0595S0076/CCA0822S0063/CCA1013S0078/CCA0975S0111/CCA0705S0094/CCA0709S0008/CCA1068S0035/CCA0862S0024	12	cluster1
GO:0030641	regulation of cellular pH	4/522	14/29268	8.68665e-05	0.00456532	0.00370834	CCA1255S0023/CCA0784S0118/CCA1568S0016/CCA1279S0007	4	cluster1
GO:0051453	regulation of intracellular pH	4/522	14/29268	8.68665e-05	0.00456532	0.00370834	CCA1255S0023/CCA0784S0118/CCA1568S0016/CCA1279S0007	4	cluster1
GO:0034613	cellular protein localization	21/522	461/29268	9.74275e-05	0.00491318	0.0039909	CCA1268S0026/CCA0762S0044/CCA1060S0012/CCA1071S0014/CCA0935S0047/CCA0922S0039/CCA0632S0087/CCA0086S0007/CCA1034S0064/CCA0806S0126/CCA1320S0006/CCA1085S0062/CCA1097S0021/CCA0784S0118/CCA0659S0101/CCA1575S0002/CCA0674S0162/CCA0898S0022/CCA0500S0279/CCA1279S0001/CCA0851S0097	21	cluster1
GO:0070727	cellular macromolecule localization	21/522	462/29268	0.00010041	0.00491318	0.0039909	CCA1268S0026/CCA0762S0044/CCA1060S0012/CCA1071S0014/CCA0935S0047/CCA0922S0039/CCA0632S0087/CCA0086S0007/CCA1034S0064/CCA0806S0126/CCA1320S0006/CCA1085S0062/CCA1097S0021/CCA0784S0118/CCA0659S0101/CCA1575S0002/CCA0674S0162/CCA0898S0022/CCA0500S0279/CCA1279S0001/CCA0851S0097	21	cluster1
GO:0030004	cellular monovalent inorganic cation homeostasis	4/522	15/29268	0.000116787	0.00552401	0.00448707	CCA1255S0023/CCA0784S0118/CCA1568S0016/CCA1279S0007	4	cluster1
GO:0031410	cytoplasmic vesicle	13/522	216/29268	0.000147787	0.0066522	0.00540348	CCA1268S0026/CCA1221S0002/CCA0520S0249/CCA0533S0186/CCA0843S0050/CCA0922S0039/CCA0918S0008/CCA0632S0087/CCA0086S0007/CCA0659S0101/CCA0502S0054/CCA1279S0001/CCA0616S0031	13	cluster1
GO:0016071	mRNA metabolic process	15/522	277/29268	0.000152294	0.0066522	0.00540348	CCA1052S0040/CCA0748S0110/CCA0051S0005/CCA0525S0194/CCA0522S0074/CCA0839S0167/CCA0829S0067/CCA1320S0006/CCA0546S0217/CCA1140S0044/CCA1377S0009/CCA0670S0010/CCA0670S0030/CCA1277S0026/CCA0607S0019	15	cluster1
GO:0097708	intracellular vesicle	13/522	217/29268	0.000154702	0.0066522	0.00540348	CCA1268S0026/CCA1221S0002/CCA0520S0249/CCA0533S0186/CCA0843S0050/CCA0922S0039/CCA0918S0008/CCA0632S0087/CCA0086S0007/CCA0659S0101/CCA0502S0054/CCA1279S0001/CCA0616S0031	13	cluster1
GO:0031982	vesicle	13/522	225/29268	0.000220773	0.00921401	0.00748439	CCA1268S0026/CCA1221S0002/CCA0520S0249/CCA0533S0186/CCA0843S0050/CCA0922S0039/CCA0918S0008/CCA0632S0087/CCA0086S0007/CCA0659S0101/CCA0502S0054/CCA1279S0001/CCA0616S0031	13	cluster1
GO:0009066	aspartate family amino acid metabolic process	6/522	49/29268	0.000228243	0.00925364	0.00751659	CCA0007S0002/CCA1151S0067/CCA0576S0150/CCA0789S0079/CCA0001S0021/CCA0670S0127	6	cluster1
GO:0033043	regulation of organelle organization	8/522	92/29268	0.000243416	0.00959463	0.00779357	CCA0754S0076/CCA0649S0060/CCA0743S0053/CCA0632S0087/CCA1082S0019/CCA0587S0192/CCA0678S0203/CCA0628S0067	8	cluster1
GO:0006406	mRNA export from nucleus	4/522	19/29268	0.000313365	0.0117017	0.00950511	CCA0806S0126/CCA1320S0006/CCA1085S0062/CCA0500S0279	4	cluster1
GO:0071427	mRNA-containing ribonucleoprotein complex export from nucleus	4/522	19/29268	0.000313365	0.0117017	0.00950511	CCA0806S0126/CCA1320S0006/CCA1085S0062/CCA0500S0279	4	cluster1
GO:0007015	actin filament organization	7/522	73/29268	0.00032529	0.0118356	0.00961384	CCA0524S0101/CCA0646S0164/CCA0743S0053/CCA0566S0102/CCA0709S0043/CCA0582S0087/CCA1106S0047	7	cluster1
GO:0030119	AP-type membrane coat adaptor complex	5/522	35/29268	0.000369398	0.0131044	0.0106445	CCA1071S0014/CCA0922S0039/CCA1097S0021/CCA0784S0118/CCA0674S0162	5	cluster1
GO:0009086	methionine biosynthetic process	4/522	20/29268	0.000386208	0.0131235	0.01066	CCA0007S0002/CCA0576S0150/CCA0789S0079/CCA0670S0127	4	cluster1
GO:0030003	cellular cation homeostasis	6/522	54/29268	0.000391062	0.0131235	0.01066	CCA1255S0023/CCA0784S0118/CCA0014S0034/CCA0680S0070/CCA1568S0016/CCA1279S0007	6	cluster1
GO:0007010	cytoskeleton organization	11/522	180/29268	0.00041262	0.0131235	0.01066	CCA0906S0029/CCA1555S0024/CCA0524S0101/CCA0646S0164/CCA0743S0053/CCA0733S0145/CCA0566S0102/CCA0705S0094/CCA0709S0043/CCA0582S0087/CCA1106S0047	11	cluster1
GO:0055082	cellular chemical homeostasis	7/522	76/29268	0.000416923	0.0131235	0.01066	CCA1255S0023/CCA0784S0118/CCA0014S0034/CCA0680S0070/CCA0513S0334/CCA1568S0016/CCA1279S0007	7	cluster1
GO:0097435	supramolecular fiber organization	8/522	100/29268	0.000429987	0.0131235	0.01066	CCA0524S0101/CCA0646S0164/CCA0743S0053/CCA0733S0145/CCA0566S0102/CCA0709S0043/CCA0582S0087/CCA1106S0047	8	cluster1
GO:0019829	cation-transporting ATPase activity	9/522	126/29268	0.000443922	0.0131235	0.01066	CCA0533S0186/CCA1637S0032/CCA1589S0013/CCA1430S0033/CCA0674S0065/CCA0674S0066/CCA1568S0016/CCA1498S0031/CCA1279S0007	9	cluster1
GO:0022853	active ion transmembrane transporter activity	9/522	126/29268	0.000443922	0.0131235	0.01066	CCA0533S0186/CCA1637S0032/CCA1589S0013/CCA1430S0033/CCA0674S0065/CCA0674S0066/CCA1568S0016/CCA1498S0031/CCA1279S0007	9	cluster1
GO:0042625	ATPase coupled ion transmembrane transporter activity	9/522	126/29268	0.000443922	0.0131235	0.01066	CCA0533S0186/CCA1637S0032/CCA1589S0013/CCA1430S0033/CCA0674S0065/CCA0674S0066/CCA1568S0016/CCA1498S0031/CCA1279S0007	9	cluster1
GO:0022804	active transmembrane transporter activity	20/522	486/29268	0.000525088	0.0149871	0.0121738	CCA1255S0023/CCA0907S0058/CCA0100S0002/CCA0986S0060/CCA0533S0186/CCA0834S0045/CCA1637S0032/CCA0649S0093/CCA1589S0013/CCA0559S0106/CCA1479S0021/CCA1731S0009/CCA1731S0010/CCA0589S0059/CCA1430S0033/CCA0674S0065/CCA0674S0066/CCA1568S0016/CCA1498S0031/CCA1279S0007	20	cluster1
GO:0055080	cation homeostasis	7/522	79/29268	0.000528088	0.0149871	0.0121738	CCA1255S0023/CCA0533S0186/CCA0784S0118/CCA0014S0034/CCA0680S0070/CCA1568S0016/CCA1279S0007	7	cluster1
GO:0006555	methionine metabolic process	4/522	22/29268	0.000566858	0.0156572	0.0127181	CCA0007S0002/CCA0576S0150/CCA0789S0079/CCA0670S0127	4	cluster1
GO:0098771	inorganic ion homeostasis	7/522	81/29268	0.000614451	0.0156572	0.0127181	CCA1255S0023/CCA0533S0186/CCA0784S0118/CCA0014S0034/CCA0680S0070/CCA1568S0016/CCA1279S0007	7	cluster1
GO:0004559	alpha-mannosidase activity	3/522	10/29268	0.000616537	0.0156572	0.0127181	CCA1250S0083/CCA1312S0032/CCA1108S0019	3	cluster1
GO:0060236	regulation of mitotic spindle organization	3/522	10/29268	0.000616537	0.0156572	0.0127181	CCA0649S0060/CCA1082S0019/CCA0587S0192	3	cluster1
GO:0090224	regulation of spindle organization	3/522	10/29268	0.000616537	0.0156572	0.0127181	CCA0649S0060/CCA1082S0019/CCA0587S0192	3	cluster1
GO:0009067	aspartate family amino acid biosynthetic process	5/522	39/29268	0.000617901	0.0156572	0.0127181	CCA0007S0002/CCA0576S0150/CCA0789S0079/CCA0001S0021/CCA0670S0127	5	cluster1
GO:0051028	mRNA transport	4/522	23/29268	0.000676582	0.0166953	0.0135614	CCA0806S0126/CCA1320S0006/CCA1085S0062/CCA0500S0279	4	cluster1
GO:0048608	reproductive structure development	9/522	134/29268	0.000694169	0.0166953	0.0135614	CCA1343S0018/CCA0799S0131/CCA0520S0023/CCA1063S0005/CCA0632S0046/CCA0724S0061/CCA1219S0056/CCA0941S0055/CCA0607S0019	9	cluster1
GO:0061458	reproductive system development	9/522	134/29268	0.000694169	0.0166953	0.0135614	CCA1343S0018/CCA0799S0131/CCA0520S0023/CCA1063S0005/CCA0632S0046/CCA0724S0061/CCA1219S0056/CCA0941S0055/CCA0607S0019	9	cluster1
GO:0140101	catalytic activity, acting on a tRNA	9/522	135/29268	0.00073225	0.0173177	0.0140669	CCA1343S0018/CCA0520S0204/CCA1073S0008/CCA0633S0110/CCA0573S0124/CCA0573S0030/CCA0696S0061/CCA1113S0019/CCA1524S0055	9	cluster1
GO:0030131	clathrin adaptor complex	4/522	24/29268	0.000800529	0.018307	0.0148705	CCA1071S0014/CCA0922S0039/CCA1097S0021/CCA0674S0162	4	cluster1
GO:0030029	actin filament-based process	7/522	85/29268	0.000820656	0.018307	0.0148705	CCA0524S0101/CCA0646S0164/CCA0743S0053/CCA0566S0102/CCA0709S0043/CCA0582S0087/CCA1106S0047	7	cluster1
GO:0030036	actin cytoskeleton organization	7/522	85/29268	0.000820656	0.018307	0.0148705	CCA0524S0101/CCA0646S0164/CCA0743S0053/CCA0566S0102/CCA0709S0043/CCA0582S0087/CCA1106S0047	7	cluster1
GO:0006873	cellular ion homeostasis	6/522	62/29268	0.000825685	0.018307	0.0148705	CCA1255S0023/CCA0784S0118/CCA0014S0034/CCA0680S0070/CCA1568S0016/CCA1279S0007	6	cluster1
GO:0034660	ncRNA metabolic process	14/522	293/29268	0.000866187	0.0189095	0.0153599	CCA0763S0010/CCA1384S0044/CCA1343S0018/CCA0520S0204/CCA1073S0008/CCA1244S0010/CCA0633S0110/CCA0573S0124/CCA0573S0030/CCA1079S0073/CCA0803S0131/CCA0665S0016/CCA1524S0055/CCA0607S0019	14	cluster1
GO:0003777	microtubule motor activity	8/522	112/29268	0.000912932	0.0190646	0.0154859	CCA1770S0006/CCA0831S0033/CCA0822S0063/CCA1013S0078/CCA0975S0111/CCA0709S0008/CCA1068S0035/CCA0862S0024	8	cluster1
GO:0007018	microtubule-based movement	8/522	112/29268	0.000912932	0.0190646	0.0154859	CCA1770S0006/CCA0831S0033/CCA0822S0063/CCA1013S0078/CCA0975S0111/CCA0709S0008/CCA1068S0035/CCA0862S0024	8	cluster1
GO:0009791	post-embryonic development	10/522	168/29268	0.000913598	0.0190646	0.0154859	CCA1343S0018/CCA0799S0131/CCA0520S0023/CCA0843S0050/CCA1063S0005/CCA0632S0046/CCA0724S0061/CCA1219S0056/CCA0941S0055/CCA0607S0019	10	cluster1
GO:0006885	regulation of pH	4/522	25/29268	0.000939675	0.0193246	0.0156971	CCA1255S0023/CCA0784S0118/CCA1568S0016/CCA1279S0007	4	cluster1
GO:0048878	chemical homeostasis	8/522	114/29268	0.00102457	0.0207695	0.0168707	CCA1255S0023/CCA0533S0186/CCA0784S0118/CCA0014S0034/CCA0680S0070/CCA0513S0334/CCA1568S0016/CCA1279S0007	8	cluster1
GO:0050801	ion homeostasis	7/522	89/29268	0.00107798	0.0208572	0.0169419	CCA1255S0023/CCA0533S0186/CCA0784S0118/CCA0014S0034/CCA0680S0070/CCA1568S0016/CCA1279S0007	7	cluster1
GO:0015931	nucleobase-containing compound transport	5/522	44/29268	0.00108342	0.0208572	0.0169419	CCA1257S0026/CCA0806S0126/CCA1320S0006/CCA1085S0062/CCA0500S0279	5	cluster1
GO:0055067	monovalent inorganic cation homeostasis	4/522	26/29268	0.00109499	0.0208572	0.0169419	CCA1255S0023/CCA0784S0118/CCA1568S0016/CCA1279S0007	4	cluster1
GO:0070507	regulation of microtubule cytoskeleton organization	3/522	12/29268	0.00110065	0.0208572	0.0169419	CCA0649S0060/CCA1082S0019/CCA0587S0192	3	cluster1
GO:0003774	motor activity	9/522	143/29268	0.00110239	0.0208572	0.0169419	CCA1770S0006/CCA0831S0033/CCA0646S0164/CCA0822S0063/CCA1013S0078/CCA0975S0111/CCA0709S0008/CCA1068S0035/CCA0862S0024	9	cluster1
GO:0010564	regulation of cell cycle process	6/522	66/29268	0.00114952	0.0214628	0.0174339	CCA1268S0026/CCA0649S0060/CCA1082S0019/CCA0587S0192/CCA0678S0203/CCA0628S0067	6	cluster1
GO:0016417	S-acyltransferase activity	5/522	45/29268	0.0012012	0.0221364	0.0179811	CCA1596S0001/CCA0533S0115/CCA0733S0068/CCA1140S0032/CCA0514S0279	5	cluster1
GO:0006520	cellular amino acid metabolic process	18/522	451/29268	0.00137935	0.0240578	0.0195418	CCA0486S0001/CCA0007S0002/CCA1151S0067/CCA1343S0018/CCA1073S0008/CCA0633S0110/CCA0828S0013/CCA1017S0015/CCA0573S0124/CCA0573S0030/CCA0546S0150/CCA1085S0008/CCA1681S0003/CCA0576S0150/CCA0789S0079/CCA0001S0021/CCA0670S0127/CCA1524S0055	18	cluster1
GO:0015923	mannosidase activity	3/522	13/29268	0.00141196	0.0240578	0.0195418	CCA1250S0083/CCA1312S0032/CCA1108S0019	3	cluster1
GO:0032147	activation of protein kinase activity	3/522	13/29268	0.00141196	0.0240578	0.0195418	CCA0649S0060/CCA1082S0019/CCA0587S0192	3	cluster1
GO:0033674	positive regulation of kinase activity	3/522	13/29268	0.00141196	0.0240578	0.0195418	CCA0649S0060/CCA1082S0019/CCA0587S0192	3	cluster1
GO:0045860	positive regulation of protein kinase activity	3/522	13/29268	0.00141196	0.0240578	0.0195418	CCA0649S0060/CCA1082S0019/CCA0587S0192	3	cluster1
GO:0006928	movement of cell or subcellular component	8/522	120/29268	0.0014263	0.0240578	0.0195418	CCA1770S0006/CCA0831S0033/CCA0822S0063/CCA1013S0078/CCA0975S0111/CCA0709S0008/CCA1068S0035/CCA0862S0024	8	cluster1
GO:0030659	cytoplasmic vesicle membrane	6/522	69/29268	0.00145022	0.0240578	0.0195418	CCA1268S0026/CCA1221S0002/CCA0922S0039/CCA0086S0007/CCA0659S0101/CCA1279S0001	6	cluster1
GO:0035770	ribonucleoprotein granule	4/522	28/29268	0.00145805	0.0240578	0.0195418	CCA1052S0040/CCA0754S0076/CCA0522S0074/CCA0829S0067	4	cluster1
GO:0036464	cytoplasmic ribonucleoprotein granule	4/522	28/29268	0.00145805	0.0240578	0.0195418	CCA1052S0040/CCA0754S0076/CCA0522S0074/CCA0829S0067	4	cluster1
GO:0012506	vesicle membrane	6/522	70/29268	0.00156269	0.0254463	0.0206696	CCA1268S0026/CCA1221S0002/CCA0922S0039/CCA0086S0007/CCA0659S0101/CCA1279S0001	6	cluster1
GO:0051128	regulation of cellular component organization	8/522	122/29268	0.00158494	0.0254463	0.0206696	CCA0754S0076/CCA0649S0060/CCA0743S0053/CCA0632S0087/CCA1082S0019/CCA0587S0192/CCA0678S0203/CCA0628S0067	8	cluster1
GO:0007346	regulation of mitotic cell cycle	5/522	48/29268	0.00161148	0.0254463	0.0206696	CCA0649S0060/CCA1082S0019/CCA0587S0192/CCA0678S0203/CCA0628S0067	5	cluster1
GO:0016192	vesicle-mediated transport	17/522	421/29268	0.00163835	0.0254463	0.0206696	CCA1268S0026/CCA1071S0014/CCA0922S0039/CCA0918S0008/CCA0632S0087/CCA0086S0007/CCA1082S0039/CCA1097S0021/CCA0589S0209/CCA0784S0118/CCA0659S0101/CCA1024S0016/CCA1575S0002/CCA0674S0162/CCA1279S0001/CCA0616S0031/CCA0851S0097	17	cluster1
GO:0005819	spindle	4/522	29/29268	0.00166773	0.0254463	0.0206696	CCA0649S0060/CCA0733S0145/CCA1082S0019/CCA0587S0192	4	cluster1
GO:0071166	ribonucleoprotein complex localization	4/522	29/29268	0.00166773	0.0254463	0.0206696	CCA0806S0126/CCA1320S0006/CCA1085S0062/CCA0500S0279	4	cluster1
GO:0071426	ribonucleoprotein complex export from nucleus	4/522	29/29268	0.00166773	0.0254463	0.0206696	CCA0806S0126/CCA1320S0006/CCA1085S0062/CCA0500S0279	4	cluster1
GO:0001934	positive regulation of protein phosphorylation	3/522	14/29268	0.00177335	0.02677	0.0217449	CCA0649S0060/CCA1082S0019/CCA0587S0192	3	cluster1
GO:0006611	protein export from nucleus	4/522	30/29268	0.00189746	0.028342	0.0230218	CCA0806S0126/CCA1320S0006/CCA1085S0062/CCA0500S0279	4	cluster1
GO:0003006	developmental process involved in reproduction	9/522	155/29268	0.00192801	0.0284983	0.0231488	CCA1343S0018/CCA0799S0131/CCA0520S0023/CCA1063S0005/CCA0632S0046/CCA0724S0061/CCA1219S0056/CCA0941S0055/CCA0607S0019	9	cluster1
GO:0004812	aminoacyl-tRNA ligase activity	6/522	74/29268	0.0020801	0.0298147	0.0242181	CCA1343S0018/CCA1073S0008/CCA0633S0110/CCA0573S0124/CCA0573S0030/CCA1524S0055	6	cluster1
GO:0006418	tRNA aminoacylation for protein translation	6/522	74/29268	0.0020801	0.0298147	0.0242181	CCA1343S0018/CCA1073S0008/CCA0633S0110/CCA0573S0124/CCA0573S0030/CCA1524S0055	6	cluster1
GO:0016875	ligase activity, forming carbon-oxygen bonds	6/522	74/29268	0.0020801	0.0298147	0.0242181	CCA1343S0018/CCA1073S0008/CCA0633S0110/CCA0573S0124/CCA0573S0030/CCA1524S0055	6	cluster1
GO:0006401	RNA catabolic process	5/522	51/29268	0.00211631	0.0300305	0.0243933	CCA1052S0040/CCA0582S0128/CCA1377S0009/CCA0670S0030/CCA0607S0019	5	cluster1
GO:0006405	RNA export from nucleus	4/522	31/29268	0.00214819	0.0301364	0.0244793	CCA0806S0126/CCA1320S0006/CCA1085S0062/CCA0500S0279	4	cluster1
GO:0018105	peptidyl-serine phosphorylation	3/522	15/29268	0.00218749	0.0301364	0.0244793	CCA0568S0030/CCA0502S0014/CCA1281S0021	3	cluster1
GO:0018209	peptidyl-serine modification	3/522	15/29268	0.00218749	0.0301364	0.0244793	CCA0568S0030/CCA0502S0014/CCA1281S0021	3	cluster1
GO:0031503	protein-containing complex localization	4/522	32/29268	0.00242086	0.0328975	0.0267221	CCA0806S0126/CCA1320S0006/CCA1085S0062/CCA0500S0279	4	cluster1
GO:0098588	bounding membrane of organelle	16/522	400/29268	0.00243427	0.0328975	0.0267221	CCA1268S0026/CCA1221S0002/CCA0542S0172/CCA0533S0186/CCA1400S0023/CCA1250S0083/CCA0922S0039/CCA0918S0008/CCA0632S0087/CCA0086S0007/CCA1034S0064/CCA1479S0021/CCA0659S0101/CCA1568S0016/CCA1279S0001/CCA1279S0007	16	cluster1
GO:0010562	positive regulation of phosphorus metabolic process	3/522	16/29268	0.00265686	0.0349082	0.0283554	CCA0649S0060/CCA1082S0019/CCA0587S0192	3	cluster1
GO:0042327	positive regulation of phosphorylation	3/522	16/29268	0.00265686	0.0349082	0.0283554	CCA0649S0060/CCA1082S0019/CCA0587S0192	3	cluster1
GO:0045937	positive regulation of phosphate metabolic process	3/522	16/29268	0.00265686	0.0349082	0.0283554	CCA0649S0060/CCA1082S0019/CCA0587S0192	3	cluster1
GO:0051168	nuclear export	4/522	33/29268	0.00271642	0.0351865	0.0285815	CCA0806S0126/CCA1320S0006/CCA1085S0062/CCA0500S0279	4	cluster1
GO:0030120	vesicle coat	5/522	54/29268	0.00272764	0.0351865	0.0285815	CCA1268S0026/CCA0922S0039/CCA0086S0007/CCA0659S0101/CCA1279S0001	5	cluster1
GO:0006397	mRNA processing	11/522	228/29268	0.00278386	0.0355883	0.0289078	CCA0748S0110/CCA0051S0005/CCA0525S0194/CCA0522S0074/CCA0839S0167/CCA0829S0067/CCA1320S0006/CCA0546S0217/CCA1140S0044/CCA0670S0010/CCA1277S0026	11	cluster1
GO:0043038	amino acid activation	6/522	79/29268	0.00289732	0.0363832	0.0295535	CCA1343S0018/CCA1073S0008/CCA0633S0110/CCA0573S0124/CCA0573S0030/CCA1524S0055	6	cluster1
GO:0043039	tRNA aminoacylation	6/522	79/29268	0.00289732	0.0363832	0.0295535	CCA1343S0018/CCA1073S0008/CCA0633S0110/CCA0573S0124/CCA0573S0030/CCA1524S0055	6	cluster1
GO:0010026	trichome differentiation	3/522	17/29268	0.00318378	0.039285	0.0319106	CCA0799S0131/CCA0566S0102/CCA1106S0047	3	cluster1
GO:0030126	COPI vesicle coat	3/522	17/29268	0.00318378	0.039285	0.0319106	CCA0086S0007/CCA0659S0101/CCA1279S0001	3	cluster1
GO:0003682	chromatin binding	5/522	57/29268	0.00345751	0.0419334	0.0340619	CCA0748S0027/CCA0881S0028/CCA0649S0066/CCA1407S0054/CCA0516S0129	5	cluster1
GO:0015085	calcium ion transmembrane transporter activity	5/522	57/29268	0.00345751	0.0419334	0.0340619	CCA0533S0186/CCA1479S0021/CCA0674S0065/CCA0674S0066/CCA1498S0031	5	cluster1
GO:0050657	nucleic acid transport	4/522	36/29268	0.00374945	0.0434969	0.0353319	CCA0806S0126/CCA1320S0006/CCA1085S0062/CCA0500S0279	4	cluster1
GO:0050658	RNA transport	4/522	36/29268	0.00374945	0.0434969	0.0353319	CCA0806S0126/CCA1320S0006/CCA1085S0062/CCA0500S0279	4	cluster1
GO:0051236	establishment of RNA localization	4/522	36/29268	0.00374945	0.0434969	0.0353319	CCA0806S0126/CCA1320S0006/CCA1085S0062/CCA0500S0279	4	cluster1
GO:0000911	cytokinesis by cell plate formation	3/522	18/29268	0.00377035	0.0434969	0.0353319	CCA0526S0096/CCA0843S0050/CCA0607S0019	3	cluster1
GO:0032506	cytokinetic process	3/522	18/29268	0.00377035	0.0434969	0.0353319	CCA0526S0096/CCA0843S0050/CCA0607S0019	3	cluster1
GO:1902410	mitotic cytokinetic process	3/522	18/29268	0.00377035	0.0434969	0.0353319	CCA0526S0096/CCA0843S0050/CCA0607S0019	3	cluster1
GO:0051726	regulation of cell cycle	7/522	111/29268	0.00380718	0.0435676	0.0353893	CCA1268S0026/CCA0649S0060/CCA1082S0019/CCA0587S0192/CCA0678S0203/CCA0628S0067/CCA0859S0176	7	cluster1
GO:0006403	RNA localization	4/522	37/29268	0.00414554	0.0466867	0.0379229	CCA0806S0126/CCA1320S0006/CCA1085S0062/CCA0500S0279	4	cluster1
GO:0030118	clathrin coat	4/522	37/29268	0.00414554	0.0466867	0.0379229	CCA1071S0014/CCA0922S0039/CCA1097S0021/CCA0674S0162	4	cluster1
GO:0030662	coated vesicle membrane	5/522	60/29268	0.00431803	0.0482464	0.0391898	CCA1268S0026/CCA0922S0039/CCA0086S0007/CCA0659S0101/CCA1279S0001	5	cluster1
GO:0030137	COPI-coated vesicle	3/522	19/29268	0.00441853	0.0486039	0.0394802	CCA0086S0007/CCA0659S0101/CCA1279S0001	3	cluster1
GO:0030663	COPI-coated vesicle membrane	3/522	19/29268	0.00441853	0.0486039	0.0394802	CCA0086S0007/CCA0659S0101/CCA1279S0001	3	cluster1
GO:0016409	palmitoyltransferase activity	4/522	38/29268	0.00456894	0.0487469	0.0395963	CCA0533S0115/CCA0733S0068/CCA1140S0032/CCA0514S0279	4	cluster1
GO:0019706	protein-cysteine S-palmitoyltransferase activity	4/522	38/29268	0.00456894	0.0487469	0.0395963	CCA0533S0115/CCA0733S0068/CCA1140S0032/CCA0514S0279	4	cluster1
GO:0019707	protein-cysteine S-acyltransferase activity	4/522	38/29268	0.00456894	0.0487469	0.0395963	CCA0533S0115/CCA0733S0068/CCA1140S0032/CCA0514S0279	4	cluster1
GO:0051493	regulation of cytoskeleton organization	4/522	38/29268	0.00456894	0.0487469	0.0395963	CCA0649S0060/CCA0743S0053/CCA1082S0019/CCA0587S0192	4	cluster1
GO:0006399	tRNA metabolic process	9/522	177/29268	0.0046658	0.0494088	0.040134	CCA1384S0044/CCA1343S0018/CCA1073S0008/CCA0633S0110/CCA0573S0124/CCA0573S0030/CCA0803S0131/CCA0665S0016/CCA1524S0055	9	cluster1
GO:0005388	calcium-transporting ATPase activity	4/522	39/29268	0.00502049	0.052751	0.0428488	CCA0533S0186/CCA0674S0065/CCA0674S0066/CCA1498S0031	4	cluster1
GO:0006904	vesicle docking involved in exocytosis	3/522	20/29268	0.00513012	0.052751	0.0428488	CCA1082S0039/CCA0589S0209/CCA1024S0016	3	cluster1
GO:0051347	positive regulation of transferase activity	3/522	20/29268	0.00513012	0.052751	0.0428488	CCA0649S0060/CCA1082S0019/CCA0587S0192	3	cluster1
GO:0140029	exocytic process	3/522	20/29268	0.00513012	0.052751	0.0428488	CCA1082S0039/CCA0589S0209/CCA1024S0016	3	cluster1
GO:0019899	enzyme binding	7/522	119/29268	0.00556552	0.0568163	0.046151	CCA0762S0044/CCA0563S0029/CCA0784S0060/CCA0975S0087/CCA0628S0067/CCA1568S0016/CCA1279S0007	7	cluster1
GO:0031401	positive regulation of protein modification process	3/522	21/29268	0.00590674	0.059869	0.0486307	CCA0649S0060/CCA1082S0019/CCA0587S0192	3	cluster1
GO:0000097	sulfur amino acid biosynthetic process	4/522	41/29268	0.00601126	0.0604963	0.0491402	CCA0007S0002/CCA0576S0150/CCA0789S0079/CCA0670S0127	4	cluster1
GO:1901607	alpha-amino acid biosynthetic process	9/522	185/29268	0.00619497	0.0619061	0.0502854	CCA0007S0002/CCA1151S0067/CCA0828S0013/CCA1085S0008/CCA1681S0003/CCA0576S0150/CCA0789S0079/CCA0001S0021/CCA0670S0127	9	cluster1
GO:0030135	coated vesicle	6/522	93/29268	0.00645587	0.0640621	0.0520366	CCA1268S0026/CCA0843S0050/CCA0922S0039/CCA0086S0007/CCA0659S0101/CCA1279S0001	6	cluster1
GO:0006091	generation of precursor metabolites and energy	11/522	256/29268	0.00659135	0.0649523	0.0527597	CCA1596S0001/CCA0795S0054/CCA0520S0204/CCA0642S0057/CCA0822S0035/CCA1225S0031/CCA1694S0005/CCA0555S0024/CCA0555S0065/CCA0659S0201/CCA0513S0334	11	cluster1
GO:0010224	response to UV-B	3/522	22/29268	0.00674988	0.0660557	0.053656	CCA0907S0030/CCA1601S0023/CCA0816S0140	3	cluster1
GO:0006913	nucleocytoplasmic transport	5/522	67/29268	0.00690091	0.0661012	0.053693	CCA0935S0047/CCA0806S0126/CCA1320S0006/CCA1085S0062/CCA0500S0279	5	cluster1
GO:0048316	seed development	5/522	67/29268	0.00690091	0.0661012	0.053693	CCA1343S0018/CCA0799S0131/CCA0520S0023/CCA0632S0046/CCA0607S0019	5	cluster1
GO:0051169	nuclear transport	5/522	67/29268	0.00690091	0.0661012	0.053693	CCA0935S0047/CCA0806S0126/CCA1320S0006/CCA1085S0062/CCA0500S0279	5	cluster1
GO:0048519	negative regulation of biological process	14/522	369/29268	0.00694086	0.0661012	0.053693	CCA1052S0040/CCA1268S0026/CCA0876S0048/CCA0522S0074/CCA0843S0050/CCA0632S0087/CCA0665S0057/CCA1377S0009/CCA0680S0070/CCA0678S0203/CCA0670S0030/CCA0500S0061/CCA0607S0019/CCA0605S0036	14	cluster1
GO:0005774	vacuolar membrane	6/522	96/29268	0.00751118	0.0705852	0.0573353	CCA0542S0172/CCA1250S0083/CCA0632S0087/CCA1479S0021/CCA1568S0016/CCA1279S0007	6	cluster1
GO:0030154	cell differentiation	6/522	96/29268	0.00751118	0.0705852	0.0573353	CCA0799S0131/CCA1063S0005/CCA0566S0102/CCA1219S0056/CCA0941S0055/CCA1106S0047	6	cluster1
GO:0032886	regulation of microtubule-based process	3/522	23/29268	0.00766087	0.0715183	0.0580932	CCA0649S0060/CCA1082S0019/CCA0587S0192	3	cluster1
GO:0009057	macromolecule catabolic process	17/522	495/29268	0.00820409	0.0760889	0.0618058	CCA1052S0040/CCA0524S0295/CCA0842S0039/CCA1060S0012/CCA1073S0005/CCA0649S0039/CCA0813S0012/CCA0942S0104/CCA0582S0128/CCA1377S0009/CCA0681S0017/CCA0686S0022/CCA0679S0084/CCA0670S0030/CCA0975S0087/CCA0628S0067/CCA0607S0019	17	cluster1
GO:0044437	vacuolar part	6/522	98/29268	0.00828045	0.0762984	0.061976	CCA0542S0172/CCA1250S0083/CCA0632S0087/CCA1479S0021/CCA1568S0016/CCA1279S0007	6	cluster1
GO:0044440	endosomal part	3/522	24/29268	0.00864092	0.0785992	0.0638449	CCA0918S0008/CCA0632S0087/CCA0616S0031	3	cluster1
GO:0045859	regulation of protein kinase activity	3/522	24/29268	0.00864092	0.0785992	0.0638449	CCA0649S0060/CCA1082S0019/CCA0587S0192	3	cluster1
GO:0034655	nucleobase-containing compound catabolic process	7/522	130/29268	0.00889533	0.0803979	0.065306	CCA1052S0040/CCA0520S0204/CCA0582S0128/CCA1377S0009/CCA0670S0030/CCA0513S0334/CCA0607S0019	7	cluster1
GO:0048731	system development	10/522	232/29268	0.0091608	0.0822733	0.0668293	CCA1343S0018/CCA0799S0131/CCA0520S0023/CCA0533S0186/CCA1063S0005/CCA0632S0046/CCA0724S0061/CCA1219S0056/CCA0941S0055/CCA0607S0019	10	cluster1
GO:0010154	fruit development	5/522	72/29268	0.00930274	0.0830225	0.0674379	CCA1343S0018/CCA0799S0131/CCA0520S0023/CCA0632S0046/CCA0607S0019	5	cluster1
GO:0048869	cellular developmental process	7/522	132/29268	0.00963035	0.0854092	0.0693765	CCA0799S0131/CCA0843S0050/CCA1063S0005/CCA0566S0102/CCA1219S0056/CCA0941S0055/CCA1106S0047	7	cluster1
GO:0009411	response to UV	3/522	25/29268	0.00969109	0.0854141	0.0693805	CCA0907S0030/CCA1601S0023/CCA0816S0140	3	cluster1
GO:0044265	cellular macromolecule catabolic process	11/522	271/29268	0.00987318	0.0864817	0.0702478	CCA1052S0040/CCA1060S0012/CCA0649S0039/CCA0813S0012/CCA0582S0128/CCA1377S0009/CCA0681S0017/CCA0670S0030/CCA0975S0087/CCA0628S0067/CCA0607S0019	11	cluster1
GO:0048856	anatomical structure development	15/522	427/29268	0.0103789	0.0903534	0.0733926	CCA1343S0018/CCA0799S0131/CCA0520S0023/CCA0533S0186/CCA0843S0050/CCA1063S0005/CCA0632S0046/CCA0724S0061/CCA0566S0102/CCA1219S0056/CCA0941S0055/CCA1106S0047/CCA0899S0078/CCA0510S0060/CCA0607S0019	15	cluster1
GO:0000281	mitotic cytokinesis	3/522	26/29268	0.0108123	0.0913255	0.0741823	CCA0526S0096/CCA0843S0050/CCA0607S0019	3	cluster1
GO:0000910	cytokinesis	3/522	26/29268	0.0108123	0.0913255	0.0741823	CCA0526S0096/CCA0843S0050/CCA0607S0019	3	cluster1
GO:0001932	regulation of protein phosphorylation	3/522	26/29268	0.0108123	0.0913255	0.0741823	CCA0649S0060/CCA1082S0019/CCA0587S0192	3	cluster1
GO:0043549	regulation of kinase activity	3/522	26/29268	0.0108123	0.0913255	0.0741823	CCA0649S0060/CCA1082S0019/CCA0587S0192	3	cluster1
GO:0061640	cytoskeleton-dependent cytokinesis	3/522	26/29268	0.0108123	0.0913255	0.0741823	CCA0526S0096/CCA0843S0050/CCA0607S0019	3	cluster1
GO:0005768	endosome	6/522	104/29268	0.0109262	0.0917417	0.0745203	CCA0520S0249/CCA0533S0186/CCA0918S0008/CCA0632S0087/CCA0502S0054/CCA0616S0031	6	cluster1
GO:1990234	transferase complex	10/522	241/29268	0.0117462	0.098046	0.0796413	CCA1596S0001/CCA0542S0170/CCA0520S0060/CCA0649S0039/CCA0632S0022/CCA0816S0078/CCA0705S0073/CCA0791S0064/CCA0975S0087/CCA0628S0067	10	cluster1
GO:0000904	cell morphogenesis involved in differentiation	3/522	27/29268	0.0120054	0.0983716	0.0799057	CCA0799S0131/CCA0566S0102/CCA1106S0047	3	cluster1
GO:0043085	positive regulation of catalytic activity	3/522	27/29268	0.0120054	0.0983716	0.0799057	CCA0649S0060/CCA1082S0019/CCA0587S0192	3	cluster1
GO:0000096	sulfur amino acid metabolic process	4/522	50/29268	0.0120625	0.0983716	0.0799057	CCA0007S0002/CCA0576S0150/CCA0789S0079/CCA0670S0127	4	cluster1
GO:0090558	plant epidermis development	4/522	50/29268	0.0120625	0.0983716	0.0799057	CCA0799S0131/CCA0843S0050/CCA0566S0102/CCA1106S0047	4	cluster1
GO:0016053	organic acid biosynthetic process	16/522	476/29268	0.0122342	0.0986382	0.0801223	CCA0007S0002/CCA0762S0013/CCA1382S0021/CCA1151S0067/CCA0525S0108/CCA0520S0204/CCA0652S0073/CCA0828S0013/CCA0546S0150/CCA1085S0008/CCA1681S0003/CCA0576S0150/CCA0789S0079/CCA0001S0021/CCA0670S0127/CCA0513S0334	16	cluster1
GO:0046394	carboxylic acid biosynthetic process	16/522	476/29268	0.0122342	0.0986382	0.0801223	CCA0007S0002/CCA0762S0013/CCA1382S0021/CCA1151S0067/CCA0525S0108/CCA0520S0204/CCA0652S0073/CCA0828S0013/CCA0546S0150/CCA1085S0008/CCA1681S0003/CCA0576S0150/CCA0789S0079/CCA0001S0021/CCA0670S0127/CCA0513S0334	16	cluster1
GO:0051640	organelle localization	4/522	51/29268	0.012909	0.100762	0.0818472	CCA1082S0039/CCA0589S0209/CCA1024S0016/CCA1068S0035	4	cluster1
GO:0006549	isoleucine metabolic process	2/522	10/29268	0.0129946	0.100762	0.0818472	CCA0007S0002/CCA1151S0067	2	cluster1
GO:0006566	threonine metabolic process	2/522	10/29268	0.0129946	0.100762	0.0818472	CCA0007S0002/CCA1151S0067	2	cluster1
GO:0008559	xenobiotic transmembrane transporting ATPase activity	2/522	10/29268	0.0129946	0.100762	0.0818472	CCA0649S0093/CCA1731S0010	2	cluster1
GO:0009097	isoleucine biosynthetic process	2/522	10/29268	0.0129946	0.100762	0.0818472	CCA0007S0002/CCA1151S0067	2	cluster1
GO:0042910	xenobiotic transmembrane transporter activity	2/522	10/29268	0.0129946	0.100762	0.0818472	CCA0649S0093/CCA1731S0010	2	cluster1
GO:0046185	aldehyde catabolic process	2/522	10/29268	0.0129946	0.100762	0.0818472	CCA1209S0006/CCA0944S0046	2	cluster1
GO:0009908	flower development	4/522	52/29268	0.0137924	0.106366	0.0863998	CCA1063S0005/CCA0724S0061/CCA1219S0056/CCA0941S0055	4	cluster1
GO:0005773	vacuole	7/522	143/29268	0.0144857	0.111109	0.0902521	CCA1187S0011/CCA0542S0172/CCA1250S0083/CCA0632S0087/CCA1479S0021/CCA1568S0016/CCA1279S0007	7	cluster1
GO:0090567	reproductive shoot system development	4/522	53/29268	0.0147133	0.112248	0.0911776	CCA1063S0005/CCA0724S0061/CCA1219S0056/CCA0941S0055	4	cluster1
GO:0007275	multicellular organism development	12/522	326/29268	0.014807	0.112359	0.0912673	CCA1343S0018/CCA0799S0131/CCA0520S0023/CCA0533S0186/CCA0843S0050/CCA1063S0005/CCA0632S0046/CCA0724S0061/CCA1219S0056/CCA0941S0055/CCA0899S0078/CCA0607S0019	12	cluster1
GO:0044877	protein-containing complex binding	7/522	145/29268	0.0155272	0.114811	0.0932589	CCA1147S0028/CCA0524S0101/CCA0522S0074/CCA0718S0125/CCA0582S0087/CCA1106S0047/CCA0505S0104	7	cluster1
GO:0008173	RNA methyltransferase activity	4/522	54/29268	0.0156722	0.114811	0.0932589	CCA0763S0010/CCA0520S0204/CCA0565S0048/CCA0696S0061	4	cluster1
GO:0042802	identical protein binding	4/522	54/29268	0.0156722	0.114811	0.0932589	CCA0907S0030/CCA1601S0023/CCA0632S0046/CCA1106S0047	4	cluster1
GO:0000105	histidine biosynthetic process	2/522	11/29268	0.0156965	0.114811	0.0932589	CCA1085S0008/CCA1681S0003	2	cluster1
GO:0000184	nuclear-transcribed mRNA catabolic process, nonsense-mediated decay	2/522	11/29268	0.0156965	0.114811	0.0932589	CCA1377S0009/CCA0670S0030	2	cluster1
GO:0006547	histidine metabolic process	2/522	11/29268	0.0156965	0.114811	0.0932589	CCA1085S0008/CCA1681S0003	2	cluster1
GO:0052803	imidazole-containing compound metabolic process	2/522	11/29268	0.0156965	0.114811	0.0932589	CCA1085S0008/CCA1681S0003	2	cluster1
GO:0009081	branched-chain amino acid metabolic process	3/522	30/29268	0.0160225	0.115999	0.0942245	CCA0486S0001/CCA0007S0002/CCA1151S0067	3	cluster1
GO:0042325	regulation of phosphorylation	3/522	30/29268	0.0160225	0.115999	0.0942245	CCA0649S0060/CCA1082S0019/CCA0587S0192	3	cluster1
GO:0032268	regulation of cellular protein metabolic process	5/522	83/29268	0.0164855	0.118146	0.0959684	CCA0522S0074/CCA0649S0060/CCA0829S0067/CCA1082S0019/CCA0587S0192	5	cluster1
GO:1903047	mitotic cell cycle process	5/522	83/29268	0.0164855	0.118146	0.0959684	CCA0526S0096/CCA0843S0050/CCA0678S0203/CCA0607S0019/CCA0859S0176	5	cluster1
GO:0006310	DNA recombination	5/522	84/29268	0.01728	0.120025	0.0974948	CCA0816S0078/CCA1407S0054/CCA0977S0030/CCA0977S0031/CCA1277S0026	5	cluster1
GO:0098542	defense response to other organism	5/522	84/29268	0.01728	0.120025	0.0974948	CCA0876S0048/CCA0595S0080/CCA0595S0083/CCA0568S0030/CCA0607S0019	5	cluster1
GO:0008652	cellular amino acid biosynthetic process	9/522	219/29268	0.0173086	0.120025	0.0974948	CCA0007S0002/CCA1151S0067/CCA0828S0013/CCA1085S0008/CCA1681S0003/CCA0576S0150/CCA0789S0079/CCA0001S0021/CCA0670S0127	9	cluster1
GO:0009251	glucan catabolic process	3/522	31/29268	0.017509	0.120025	0.0974948	CCA0524S0295/CCA0842S0039/CCA0679S0084	3	cluster1
GO:0022406	membrane docking	3/522	31/29268	0.017509	0.120025	0.0974948	CCA1082S0039/CCA0589S0209/CCA1024S0016	3	cluster1
GO:0030684	preribosome	3/522	31/29268	0.017509	0.120025	0.0974948	CCA0763S0010/CCA0839S0167/CCA1244S0010	3	cluster1
GO:0048278	vesicle docking	3/522	31/29268	0.017509	0.120025	0.0974948	CCA1082S0039/CCA0589S0209/CCA1024S0016	3	cluster1
GO:0048468	cell development	3/522	31/29268	0.017509	0.120025	0.0974948	CCA0799S0131/CCA0566S0102/CCA1106S0047	3	cluster1
GO:0140056	organelle localization by membrane tethering	3/522	31/29268	0.017509	0.120025	0.0974948	CCA1082S0039/CCA0589S0209/CCA1024S0016	3	cluster1
GO:0009144	purine nucleoside triphosphate metabolic process	7/522	150/29268	0.0183619	0.124602	0.101212	CCA0520S0204/CCA1073S0058/CCA1549S0017/CCA0555S0065/CCA0659S0201/CCA1430S0033/CCA0513S0334	7	cluster1
GO:0009205	purine ribonucleoside triphosphate metabolic process	7/522	150/29268	0.0183619	0.124602	0.101212	CCA0520S0204/CCA1073S0058/CCA1549S0017/CCA0555S0065/CCA0659S0201/CCA1430S0033/CCA0513S0334	7	cluster1
GO:0016832	aldehyde-lyase activity	2/522	12/29268	0.0186156	0.124602	0.101212	CCA1458S0026/CCA0848S0043	2	cluster1
GO:0051017	actin filament bundle assembly	2/522	12/29268	0.0186156	0.124602	0.101212	CCA0524S0101/CCA0582S0087	2	cluster1
GO:0061572	actin filament bundle organization	2/522	12/29268	0.0186156	0.124602	0.101212	CCA0524S0101/CCA0582S0087	2	cluster1
GO:0000302	response to reactive oxygen species	3/522	32/29268	0.0190698	0.124701	0.101293	CCA0595S0080/CCA0595S0083/CCA0502S0054	3	cluster1
GO:0007033	vacuole organization	3/522	32/29268	0.0190698	0.124701	0.101293	CCA0754S0134/CCA0632S0087/CCA0784S0118	3	cluster1
GO:0032270	positive regulation of cellular protein metabolic process	3/522	32/29268	0.0190698	0.124701	0.101293	CCA0649S0060/CCA1082S0019/CCA0587S0192	3	cluster1
GO:0044093	positive regulation of molecular function	3/522	32/29268	0.0190698	0.124701	0.101293	CCA0649S0060/CCA1082S0019/CCA0587S0192	3	cluster1
GO:0051247	positive regulation of protein metabolic process	3/522	32/29268	0.0190698	0.124701	0.101293	CCA0649S0060/CCA1082S0019/CCA0587S0192	3	cluster1
GO:0022890	inorganic cation transmembrane transporter activity	14/522	419/29268	0.0191923	0.124926	0.101476	CCA0100S0002/CCA0533S0186/CCA1073S0058/CCA1637S0032/CCA1589S0013/CCA0546S0045/CCA1610S0023/CCA1479S0021/CCA1430S0033/CCA0674S0065/CCA0674S0066/CCA1568S0016/CCA1498S0031/CCA1279S0007	14	cluster1
GO:0015662	ATPase activity, coupled to transmembrane movement of ions, phosphorylative mechanism	4/522	58/29268	0.0198958	0.128914	0.104715	CCA0533S0186/CCA0674S0065/CCA0674S0066/CCA1498S0031	4	cluster1
GO:0003697	single-stranded DNA binding	3/522	33/29268	0.0207052	0.131782	0.107044	CCA0779S0141/CCA0542S0170/CCA0724S0061	3	cluster1
GO:0005643	nuclear pore	3/522	33/29268	0.0207052	0.131782	0.107044	CCA0935S0047/CCA1085S0062/CCA0500S0279	3	cluster1
GO:0008483	transaminase activity	5/522	88/29268	0.0207099	0.131782	0.107044	CCA0486S0001/CCA0984S0006/CCA0829S0067/CCA1017S0015/CCA1681S0003	5	cluster1
GO:0016769	transferase activity, transferring nitrogenous groups	5/522	88/29268	0.0207099	0.131782	0.107044	CCA0486S0001/CCA0984S0006/CCA0829S0067/CCA1017S0015/CCA1681S0003	5	cluster1
GO:0016746	transferase activity, transferring acyl groups	14/522	425/29268	0.0213708	0.135325	0.109922	CCA1384S0044/CCA1596S0001/CCA0524S0043/CCA0533S0115/CCA0929S0115/CCA0652S0073/CCA0733S0068/CCA0737S0061/CCA0813S0017/CCA1591S0012/CCA1694S0005/CCA0701S0101/CCA1140S0032/CCA0514S0279	14	cluster1
GO:0008725	DNA-3-methyladenine glycosylase activity	2/522	13/29268	0.0217436	0.135325	0.109922	CCA0991S0011/CCA1552S0021	2	cluster1
GO:0016604	nuclear body	2/522	13/29268	0.0217436	0.135325	0.109922	CCA0763S0010/CCA0607S0019	2	cluster1
GO:0016841	ammonia-lyase activity	2/522	13/29268	0.0217436	0.135325	0.109922	CCA1151S0067/CCA0546S0150	2	cluster1
GO:0043733	DNA-3-methylbase glycosylase activity	2/522	13/29268	0.0217436	0.135325	0.109922	CCA0991S0011/CCA1552S0021	2	cluster1
GO:0008324	cation transmembrane transporter activity	15/522	468/29268	0.021891	0.135648	0.110184	CCA0100S0002/CCA0533S0186/CCA1073S0058/CCA1392S0025/CCA1637S0032/CCA1589S0013/CCA0546S0045/CCA1610S0023/CCA1479S0021/CCA1430S0033/CCA0674S0065/CCA0674S0066/CCA1568S0016/CCA1498S0031/CCA1279S0007	15	cluster1
GO:0030660	Golgi-associated vesicle membrane	4/522	60/29268	0.0222458	0.137247	0.111484	CCA1268S0026/CCA0086S0007/CCA0659S0101/CCA1279S0001	4	cluster1
GO:0098797	plasma membrane protein complex	3/522	34/29268	0.0224151	0.137693	0.111846	CCA0922S0039/CCA0632S0022/CCA0791S0064	3	cluster1
GO:0046700	heterocycle catabolic process	7/522	157/29268	0.0229141	0.140152	0.113843	CCA1052S0040/CCA0520S0204/CCA0582S0128/CCA1377S0009/CCA0670S0030/CCA0513S0334/CCA0607S0019	7	cluster1
GO:0005777	peroxisome	4/522	61/29268	0.0234816	0.142395	0.115665	CCA1382S0021/CCA1060S0012/CCA1095S0070/CCA0597S0105	4	cluster1
GO:0042579	microbody	4/522	61/29268	0.0234816	0.142395	0.115665	CCA1382S0021/CCA1060S0012/CCA1095S0070/CCA0597S0105	4	cluster1
GO:0032504	multicellular organism reproduction	3/522	35/29268	0.0241997	0.144892	0.117693	CCA1268S0026/CCA0799S0131/CCA0632S0046	3	cluster1
GO:0033177	proton-transporting two-sector ATPase complex, proton-transporting domain	3/522	35/29268	0.0241997	0.144892	0.117693	CCA1073S0058/CCA1568S0016/CCA1279S0007	3	cluster1
GO:0043254	regulation of protein complex assembly	3/522	35/29268	0.0241997	0.144892	0.117693	CCA0754S0076/CCA0743S0053/CCA0632S0087	3	cluster1
GO:0051246	regulation of protein metabolic process	5/522	92/29268	0.0245562	0.145808	0.118437	CCA0522S0074/CCA0649S0060/CCA0829S0067/CCA1082S0019/CCA0587S0192	5	cluster1
GO:0051273	beta-glucan metabolic process	6/522	125/29268	0.024828	0.145808	0.118437	CCA0904S0144/CCA0842S0039/CCA0632S0022/CCA0791S0064/CCA0679S0084/CCA0859S0064	6	cluster1
GO:0006874	cellular calcium ion homeostasis	2/522	14/29268	0.0250719	0.145808	0.118437	CCA0014S0034/CCA0680S0070	2	cluster1
GO:0010948	negative regulation of cell cycle process	2/522	14/29268	0.0250719	0.145808	0.118437	CCA1268S0026/CCA0678S0203	2	cluster1
GO:0072503	cellular divalent inorganic cation homeostasis	2/522	14/29268	0.0250719	0.145808	0.118437	CCA0014S0034/CCA0680S0070	2	cluster1
GO:0090626	plant epidermis morphogenesis	2/522	14/29268	0.0250719	0.145808	0.118437	CCA0566S0102/CCA1106S0047	2	cluster1
GO:0140142	nucleocytoplasmic carrier activity	2/522	14/29268	0.0250719	0.145808	0.118437	CCA0762S0044/CCA0935S0047	2	cluster1
GO:0044270	cellular nitrogen compound catabolic process	7/522	161/29268	0.025838	0.149649	0.121558	CCA1052S0040/CCA0520S0204/CCA0582S0128/CCA1377S0009/CCA0670S0030/CCA0513S0334/CCA0607S0019	7	cluster1
GO:0051338	regulation of transferase activity	3/522	36/29268	0.0260588	0.149805	0.121685	CCA0649S0060/CCA1082S0019/CCA0587S0192	3	cluster1
GO:0005802	trans-Golgi network	4/522	63/29268	0.026076	0.149805	0.121685	CCA0520S0249/CCA0533S0186/CCA1097S0021/CCA0502S0054	4	cluster1
GO:0022402	cell cycle process	7/522	162/29268	0.0266069	0.15121	0.122825	CCA0526S0096/CCA0843S0050/CCA1407S0054/CCA0589S0186/CCA0678S0203/CCA0607S0019/CCA0859S0176	7	cluster1
GO:0032502	developmental process	15/522	480/29268	0.0266213	0.15121	0.122825	CCA1343S0018/CCA0799S0131/CCA0520S0023/CCA0533S0186/CCA0843S0050/CCA1063S0005/CCA0632S0046/CCA0724S0061/CCA0566S0102/CCA1219S0056/CCA0941S0055/CCA1106S0047/CCA0899S0078/CCA0510S0060/CCA0607S0019	15	cluster1
GO:0003779	actin binding	5/522	94/29268	0.0266402	0.15121	0.122825	CCA0524S0101/CCA0646S0164/CCA0632S0087/CCA0709S0043/CCA0582S0087	5	cluster1
GO:0033554	cellular response to stress	12/522	356/29268	0.0271234	0.153339	0.124555	CCA0810S0062/CCA0779S0141/CCA0991S0011/CCA1552S0021/CCA0816S0140/CCA0816S0078/CCA1479S0028/CCA0678S0009/CCA0502S0054/CCA0513S0318/CCA1277S0026/CCA0616S0045	12	cluster1
GO:0008047	enzyme activator activity	4/522	64/29268	0.0274352	0.153685	0.124836	CCA1052S0040/CCA0582S0017/CCA0505S0327/CCA1285S0029	4	cluster1
GO:0007049	cell cycle	8/522	200/29268	0.0276768	0.153685	0.124836	CCA0526S0096/CCA0843S0050/CCA0649S0066/CCA1407S0054/CCA0589S0186/CCA0678S0203/CCA0607S0019/CCA0859S0176	8	cluster1
GO:0043207	response to external biotic stimulus	5/522	95/29268	0.0277232	0.153685	0.124836	CCA0876S0048/CCA0595S0080/CCA0595S0083/CCA0568S0030/CCA0607S0019	5	cluster1
GO:0051707	response to other organism	5/522	95/29268	0.0277232	0.153685	0.124836	CCA0876S0048/CCA0595S0080/CCA0595S0083/CCA0568S0030/CCA0607S0019	5	cluster1
GO:0032787	monocarboxylic acid metabolic process	11/522	317/29268	0.0279286	0.153685	0.124836	CCA0762S0013/CCA1382S0021/CCA0525S0108/CCA0520S0204/CCA0652S0073/CCA1209S0006/CCA0546S0150/CCA0701S0093/CCA0597S0105/CCA0001S0021/CCA0513S0334	11	cluster1
GO:0005096	GTPase activator activity	3/522	37/29268	0.0279923	0.153685	0.124836	CCA0582S0017/CCA0505S0327/CCA1285S0029	3	cluster1
GO:0016310	phosphorylation	8/522	201/29268	0.0283937	0.153685	0.124836	CCA1054S0043/CCA0520S0204/CCA0568S0030/CCA0555S0065/CCA0659S0201/CCA0502S0014/CCA0513S0334/CCA1281S0021	8	cluster1
GO:0000148	1,3-beta-D-glucan synthase complex	2/522	15/29268	0.0285926	0.153685	0.124836	CCA0632S0022/CCA0791S0064	2	cluster1
GO:0003843	1,3-beta-D-glucan synthase activity	2/522	15/29268	0.0285926	0.153685	0.124836	CCA0632S0022/CCA0791S0064	2	cluster1
GO:0003905	alkylbase DNA N-glycosylase activity	2/522	15/29268	0.0285926	0.153685	0.124836	CCA0991S0011/CCA1552S0021	2	cluster1
GO:0006074	(1->3)-beta-D-glucan metabolic process	2/522	15/29268	0.0285926	0.153685	0.124836	CCA0632S0022/CCA0791S0064	2	cluster1
GO:0006075	(1->3)-beta-D-glucan biosynthetic process	2/522	15/29268	0.0285926	0.153685	0.124836	CCA0632S0022/CCA0791S0064	2	cluster1
GO:0015718	monocarboxylic acid transport	2/522	15/29268	0.0285926	0.153685	0.124836	CCA0595S0080/CCA0595S0083	2	cluster1
GO:0009199	ribonucleoside triphosphate metabolic process	7/522	165/29268	0.0290069	0.154779	0.125725	CCA0520S0204/CCA1073S0058/CCA1549S0017/CCA0555S0065/CCA0659S0201/CCA1430S0033/CCA0513S0334	7	cluster1
GO:1901605	alpha-amino acid metabolic process	10/522	279/29268	0.0290218	0.154779	0.125725	CCA0007S0002/CCA1151S0067/CCA0828S0013/CCA0546S0150/CCA1085S0008/CCA1681S0003/CCA0576S0150/CCA0789S0079/CCA0001S0021/CCA0670S0127	10	cluster1
GO:0006952	defense response	8/522	202/29268	0.0291234	0.154779	0.125725	CCA1052S0040/CCA0876S0048/CCA0595S0080/CCA0595S0083/CCA0632S0046/CCA0568S0030/CCA0694S0070/CCA0607S0019	8	cluster1
GO:0000278	mitotic cell cycle	5/522	97/29268	0.029972	0.157667	0.12807	CCA0526S0096/CCA0843S0050/CCA0678S0203/CCA0607S0019/CCA0859S0176	5	cluster1
GO:0000956	nuclear-transcribed mRNA catabolic process	3/522	38/29268	0.03	0.157667	0.12807	CCA1052S0040/CCA1377S0009/CCA0670S0030	3	cluster1
GO:0042803	protein homodimerization activity	3/522	38/29268	0.03	0.157667	0.12807	CCA0907S0030/CCA1601S0023/CCA0632S0046	3	cluster1
GO:0010605	negative regulation of macromolecule metabolic process	9/522	243/29268	0.0311235	0.162968	0.132376	CCA1052S0040/CCA1268S0026/CCA0522S0074/CCA0665S0057/CCA1377S0009/CCA0670S0030/CCA0500S0061/CCA0607S0019/CCA0605S0036	9	cluster1
GO:0009636	response to toxic substance	3/522	39/29268	0.0320817	0.164444	0.133575	CCA0944S0046/CCA0502S0054/CCA0502S0014	3	cluster1
GO:0002161	aminoacyl-tRNA editing activity	2/522	16/29268	0.0322977	0.164444	0.133575	CCA1343S0018/CCA0573S0030	2	cluster1
GO:0010965	regulation of mitotic sister chromatid separation	2/522	16/29268	0.0322977	0.164444	0.133575	CCA0678S0203/CCA0628S0067	2	cluster1
GO:0030071	regulation of mitotic metaphase/anaphase transition	2/522	16/29268	0.0322977	0.164444	0.133575	CCA0678S0203/CCA0628S0067	2	cluster1
GO:0033047	regulation of mitotic sister chromatid segregation	2/522	16/29268	0.0322977	0.164444	0.133575	CCA0678S0203/CCA0628S0067	2	cluster1
GO:1902099	regulation of metaphase/anaphase transition of cell cycle	2/522	16/29268	0.0322977	0.164444	0.133575	CCA0678S0203/CCA0628S0067	2	cluster1
GO:1905818	regulation of chromosome separation	2/522	16/29268	0.0322977	0.164444	0.133575	CCA0678S0203/CCA0628S0067	2	cluster1
GO:0009653	anatomical structure morphogenesis	5/522	99/29268	0.0323325	0.164444	0.133575	CCA0799S0131/CCA0632S0046/CCA0566S0102/CCA1106S0047/CCA0607S0019	5	cluster1
GO:0006281	DNA repair	9/522	246/29268	0.033271	0.168613	0.136962	CCA0779S0141/CCA0991S0011/CCA1552S0021/CCA0816S0140/CCA0816S0078/CCA0678S0009/CCA0513S0318/CCA1277S0026/CCA0616S0045	9	cluster1
GO:0044455	mitochondrial membrane part	5/522	100/29268	0.033555	0.169447	0.137639	CCA1073S0058/CCA1400S0023/CCA1034S0064/CCA0555S0065/CCA0659S0201	5	cluster1
GO:0003924	GTPase activity	10/522	287/29268	0.0342166	0.171668	0.139443	CCA0907S0052/CCA0754S0040/CCA1147S0028/CCA0522S0214/CCA1400S0023/CCA1034S0038/CCA0803S0131/CCA0899S0078/CCA0505S0100/CCA0862S0100	10	cluster1
GO:0016049	cell growth	3/522	40/29268	0.0342369	0.171668	0.139443	CCA0799S0131/CCA0843S0050/CCA0566S0102	3	cluster1
GO:0005798	Golgi-associated vesicle	4/522	69/29268	0.0348572	0.174163	0.14147	CCA1268S0026/CCA0086S0007/CCA0659S0101/CCA1279S0001	4	cluster1
GO:0046034	ATP metabolic process	6/522	136/29268	0.0354428	0.176468	0.143342	CCA0520S0204/CCA1073S0058/CCA0555S0065/CCA0659S0201/CCA1430S0033/CCA0513S0334	6	cluster1
GO:0021700	developmental maturation	2/522	17/29268	0.0361796	0.177815	0.144436	CCA0632S0046/CCA0899S0078	2	cluster1
GO:0055074	calcium ion homeostasis	2/522	17/29268	0.0361796	0.177815	0.144436	CCA0014S0034/CCA0680S0070	2	cluster1
GO:0006402	mRNA catabolic process	3/522	41/29268	0.0364652	0.177815	0.144436	CCA1052S0040/CCA1377S0009/CCA0670S0030	3	cluster1
GO:0009790	embryo development	3/522	41/29268	0.0364652	0.177815	0.144436	CCA1343S0018/CCA0520S0023/CCA0607S0019	3	cluster1
GO:0019220	regulation of phosphate metabolic process	3/522	41/29268	0.0364652	0.177815	0.144436	CCA0649S0060/CCA1082S0019/CCA0587S0192	3	cluster1
GO:0051174	regulation of phosphorus metabolic process	3/522	41/29268	0.0364652	0.177815	0.144436	CCA0649S0060/CCA1082S0019/CCA0587S0192	3	cluster1
GO:0044042	glucan metabolic process	8/522	213/29268	0.0380152	0.184738	0.15006	CCA0904S0144/CCA0524S0295/CCA0842S0039/CCA0632S0022/CCA0555S0024/CCA0791S0064/CCA0679S0084/CCA0859S0064	8	cluster1
GO:0009141	nucleoside triphosphate metabolic process	7/522	177/29268	0.0400574	0.191568	0.155608	CCA0520S0204/CCA1073S0058/CCA1549S0017/CCA0555S0065/CCA0659S0201/CCA1430S0033/CCA0513S0334	7	cluster1
GO:0005815	microtubule organizing center	2/522	18/29268	0.0402307	0.191568	0.155608	CCA0733S0145/CCA0705S0094	2	cluster1
GO:0009881	photoreceptor activity	2/522	18/29268	0.0402307	0.191568	0.155608	CCA0907S0030/CCA1601S0023	2	cluster1
GO:0016774	phosphotransferase activity, carboxyl group as acceptor	2/522	18/29268	0.0402307	0.191568	0.155608	CCA0007S0002/CCA0520S0204	2	cluster1
GO:0030983	mismatched DNA binding	2/522	18/29268	0.0402307	0.191568	0.155608	CCA0678S0009/CCA0513S0318	2	cluster1
GO:0033179	proton-transporting V-type ATPase, V0 domain	2/522	18/29268	0.0402307	0.191568	0.155608	CCA1568S0016/CCA1279S0007	2	cluster1
GO:0009607	response to biotic stimulus	6/522	141/29268	0.0411024	0.195064	0.158448	CCA0876S0048/CCA0595S0080/CCA0595S0083/CCA0568S0030/CCA0694S0070/CCA0607S0019	6	cluster1
GO:0006974	cellular response to DNA damage stimulus	9/522	257/29268	0.0420176	0.198743	0.161436	CCA0779S0141/CCA0991S0011/CCA1552S0021/CCA0816S0140/CCA0816S0078/CCA0678S0009/CCA0513S0318/CCA1277S0026/CCA0616S0045	9	cluster1
GO:0017038	protein import	4/522	74/29268	0.0433331	0.204097	0.165785	CCA1060S0012/CCA0935S0047/CCA1034S0064/CCA0500S0279	4	cluster1
GO:0006955	immune response	3/522	44/29268	0.0435841	0.204097	0.165785	CCA0876S0048/CCA0632S0046/CCA0607S0019	3	cluster1
GO:0045087	innate immune response	3/522	44/29268	0.0435841	0.204097	0.165785	CCA0876S0048/CCA0632S0046/CCA0607S0019	3	cluster1
GO:0000932	P-body	2/522	19/29268	0.0444439	0.204097	0.165785	CCA1052S0040/CCA0829S0067	2	cluster1
GO:0006298	mismatch repair	2/522	19/29268	0.0444439	0.204097	0.165785	CCA0678S0009/CCA0513S0318	2	cluster1
GO:0007088	regulation of mitotic nuclear division	2/522	19/29268	0.0444439	0.204097	0.165785	CCA0678S0203/CCA0628S0067	2	cluster1
GO:0010228	vegetative to reproductive phase transition of meristem	2/522	19/29268	0.0444439	0.204097	0.165785	CCA0632S0046/CCA0607S0019	2	cluster1
GO:0042775	mitochondrial ATP synthesis coupled electron transport	2/522	19/29268	0.0444439	0.204097	0.165785	CCA0555S0065/CCA0659S0201	2	cluster1
GO:0072507	divalent inorganic cation homeostasis	2/522	19/29268	0.0444439	0.204097	0.165785	CCA0014S0034/CCA0680S0070	2	cluster1
GO:0006812	cation transport	10/522	301/29268	0.0448093	0.205111	0.166608	CCA1073S0058/CCA0595S0080/CCA0595S0083/CCA1637S0032/CCA1589S0013/CCA1430S0033/CCA0014S0034/CCA0680S0070/CCA1568S0016/CCA1279S0007	10	cluster1
GO:0009150	purine ribonucleotide metabolic process	8/522	221/29268	0.0455192	0.207161	0.168274	CCA0520S0204/CCA1073S0058/CCA1549S0017/CCA1132S0048/CCA0555S0065/CCA0659S0201/CCA1430S0033/CCA0513S0334	8	cluster1
GO:0072521	purine-containing compound metabolic process	9/522	261/29268	0.0455492	0.207161	0.168274	CCA0520S0204/CCA1073S0058/CCA1549S0017/CCA1132S0048/CCA0555S0065/CCA0576S0150/CCA0659S0201/CCA1430S0033/CCA0513S0334	9	cluster1
GO:0019318	hexose metabolic process	6/522	145/29268	0.0460184	0.208627	0.169464	CCA0779S0242/CCA1250S0083/CCA1005S0013/CCA1312S0032/CCA1068S0032/CCA1285S0014	6	cluster1
GO:0016469	proton-transporting two-sector ATPase complex	4/522	76/29268	0.0470196	0.212486	0.172599	CCA1073S0058/CCA1430S0033/CCA1568S0016/CCA1279S0007	4	cluster1
GO:0048367	shoot system development	5/522	110/29268	0.0473584	0.213338	0.173292	CCA1063S0005/CCA0632S0046/CCA0724S0061/CCA1219S0056/CCA0941S0055	5	cluster1
GO:0019439	aromatic compound catabolic process	8/522	223/29268	0.0475365	0.213463	0.173393	CCA1052S0040/CCA0520S0204/CCA0546S0150/CCA0582S0128/CCA1377S0009/CCA0670S0030/CCA0513S0334/CCA0607S0019	8	cluster1
GO:0000151	ubiquitin ligase complex	3/522	46/29268	0.0486857	0.215487	0.175037	CCA0649S0039/CCA0975S0087/CCA0628S0067	3	cluster1
GO:0042054	histone methyltransferase activity	3/522	46/29268	0.0486857	0.215487	0.175037	CCA0763S0010/CCA0870S0046/CCA1178S0026	3	cluster1
GO:0005732	small nucleolar ribonucleoprotein complex	2/522	20/29268	0.0488121	0.215487	0.175037	CCA0763S0010/CCA1244S0010	2	cluster1
GO:0008175	tRNA methyltransferase activity	2/522	20/29268	0.0488121	0.215487	0.175037	CCA0520S0204/CCA0696S0061	2	cluster1
GO:0046961	proton-transporting ATPase activity, rotational mechanism	2/522	20/29268	0.0488121	0.215487	0.175037	CCA1568S0016/CCA1279S0007	2	cluster1
GO:0016072	rRNA metabolic process	5/522	111/29268	0.0488985	0.215487	0.175037	CCA0763S0010/CCA0520S0204/CCA1244S0010/CCA1079S0073/CCA0607S0019	5	cluster1
GO:0006163	purine nucleotide metabolic process	8/522	225/29268	0.0496112	0.217951	0.177039	CCA0520S0204/CCA1073S0058/CCA1549S0017/CCA1132S0048/CCA0555S0065/CCA0659S0201/CCA1430S0033/CCA0513S0334	8	cluster1
GO:0009152	purine ribonucleotide biosynthetic process	6/522	148/29268	0.0499352	0.218698	0.177645	CCA0520S0204/CCA1073S0058/CCA1549S0017/CCA1132S0048/CCA1430S0033/CCA0513S0334	6	cluster1
GO:0009145	purine nucleoside triphosphate biosynthetic process	5/522	112/29268	0.0504677	0.219674	0.178438	CCA0520S0204/CCA1073S0058/CCA1549S0017/CCA1430S0033/CCA0513S0334	5	cluster1
GO:0009206	purine ribonucleoside triphosphate biosynthetic process	5/522	112/29268	0.0504677	0.219674	0.178438	CCA0520S0204/CCA1073S0058/CCA1549S0017/CCA1430S0033/CCA0513S0334	5	cluster1
GO:0010629	negative regulation of gene expression	8/522	226/29268	0.0506702	0.219881	0.178606	CCA1052S0040/CCA0522S0074/CCA0665S0057/CCA1377S0009/CCA0670S0030/CCA0500S0061/CCA0607S0019/CCA0605S0036	8	cluster1
GO:0030695	GTPase regulator activity	3/522	47/29268	0.0513411	0.220767	0.179325	CCA0582S0017/CCA0505S0327/CCA1285S0029	3	cluster1
GO:0040007	growth	3/522	47/29268	0.0513411	0.220767	0.179325	CCA0799S0131/CCA0843S0050/CCA0566S0102	3	cluster1
GO:0044087	regulation of cellular component biogenesis	3/522	47/29268	0.0513411	0.220767	0.179325	CCA0754S0076/CCA0743S0053/CCA0632S0087	3	cluster1
GO:1901361	organic cyclic compound catabolic process	8/522	228/29268	0.0528319	0.225218	0.182941	CCA1052S0040/CCA0520S0204/CCA0546S0150/CCA0582S0128/CCA1377S0009/CCA0670S0030/CCA0513S0334/CCA0607S0019	8	cluster1
GO:0006869	lipid transport	4/522	79/29268	0.0528653	0.225218	0.182941	CCA0799S0131/CCA0595S0080/CCA0595S0083/CCA0589S0108	4	cluster1
GO:0065008	regulation of biological quality	14/522	483/29268	0.0529142	0.225218	0.182941	CCA1255S0023/CCA1268S0026/CCA1382S0021/CCA1187S0026/CCA0522S0074/CCA0533S0186/CCA0743S0053/CCA1479S0028/CCA0784S0118/CCA0014S0034/CCA0680S0070/CCA0513S0334/CCA1568S0016/CCA1279S0007	14	cluster1
GO:0031072	heat shock protein binding	2/522	21/29268	0.0533285	0.225218	0.182941	CCA0810S0062/CCA0843S0097	2	cluster1
GO:0033045	regulation of sister chromatid segregation	2/522	21/29268	0.0533285	0.225218	0.182941	CCA0678S0203/CCA0628S0067	2	cluster1
GO:0051983	regulation of chromosome segregation	2/522	21/29268	0.0533285	0.225218	0.182941	CCA0678S0203/CCA0628S0067	2	cluster1
GO:0005635	nuclear envelope	3/522	48/29268	0.0540653	0.226309	0.183827	CCA0935S0047/CCA1085S0062/CCA0500S0279	3	cluster1
GO:0031399	regulation of protein modification process	3/522	48/29268	0.0540653	0.226309	0.183827	CCA0649S0060/CCA1082S0019/CCA0587S0192	3	cluster1
GO:0044769	ATPase activity, coupled to transmembrane movement of ions, rotational mechanism	3/522	48/29268	0.0540653	0.226309	0.183827	CCA1430S0033/CCA1568S0016/CCA1279S0007	3	cluster1
GO:0006164	purine nucleotide biosynthetic process	6/522	152/29268	0.0554668	0.231492	0.188037	CCA0520S0204/CCA1073S0058/CCA1549S0017/CCA1132S0048/CCA1430S0033/CCA0513S0334	6	cluster1
GO:0009892	negative regulation of metabolic process	9/522	272/29268	0.0562639	0.233446	0.189624	CCA1052S0040/CCA1268S0026/CCA0522S0074/CCA0665S0057/CCA1377S0009/CCA0670S0030/CCA0500S0061/CCA0607S0019/CCA0605S0036	9	cluster1
GO:0048522	positive regulation of cellular process	9/522	272/29268	0.0562639	0.233446	0.189624	CCA0522S0074/CCA0649S0060/CCA0743S0053/CCA0806S0027/CCA0566S0102/CCA1082S0019/CCA0589S0094/CCA0587S0192/CCA0628S0067	9	cluster1
GO:0000902	cell morphogenesis	3/522	49/29268	0.0568574	0.233857	0.189958	CCA0799S0131/CCA0566S0102/CCA1106S0047	3	cluster1
GO:0016569	covalent chromatin modification	3/522	49/29268	0.0568574	0.233857	0.189958	CCA0763S0010/CCA0632S0046/CCA0705S0073	3	cluster1
GO:0016570	histone modification	3/522	49/29268	0.0568574	0.233857	0.189958	CCA0763S0010/CCA0632S0046/CCA0705S0073	3	cluster1
GO:0009082	branched-chain amino acid biosynthetic process	2/522	22/29268	0.0579863	0.236444	0.19206	CCA0007S0002/CCA1151S0067	2	cluster1
GO:0034605	cellular response to heat	2/522	22/29268	0.0579863	0.236444	0.19206	CCA0810S0062/CCA1479S0028	2	cluster1
GO:0051783	regulation of nuclear division	2/522	22/29268	0.0579863	0.236444	0.19206	CCA0678S0203/CCA0628S0067	2	cluster1
GO:0098662	inorganic cation transmembrane transport	5/522	117/29268	0.0587531	0.238884	0.194042	CCA1073S0058/CCA1430S0033/CCA0680S0070/CCA1568S0016/CCA1279S0007	5	cluster1
GO:0000226	microtubule cytoskeleton organization	4/522	82/29268	0.0590875	0.239558	0.194589	CCA0906S0029/CCA1555S0024/CCA0733S0145/CCA0705S0094	4	cluster1
GO:0009605	response to external stimulus	7/522	194/29268	0.0599122	0.242209	0.196743	CCA0876S0048/CCA0595S0080/CCA0595S0083/CCA1015S0060/CCA0568S0030/CCA0502S0054/CCA0607S0019	7	cluster1
GO:0098655	cation transmembrane transport	5/522	118/29268	0.0604979	0.243882	0.198102	CCA1073S0058/CCA1430S0033/CCA0680S0070/CCA1568S0016/CCA1279S0007	5	cluster1
GO:0005654	nucleoplasm	7/522	195/29268	0.0612389	0.245497	0.199414	CCA0763S0010/CCA0520S0060/CCA0935S0047/CCA0806S0027/CCA0705S0073/CCA1407S0054/CCA0607S0019	7	cluster1
GO:0010876	lipid localization	4/522	83/29268	0.0612446	0.245497	0.199414	CCA0799S0131/CCA0595S0080/CCA0595S0083/CCA0589S0108	4	cluster1
GO:0002376	immune system process	3/522	51/29268	0.0626421	0.24717	0.200772	CCA0876S0048/CCA0632S0046/CCA0607S0019	3	cluster1
GO:0004565	beta-galactosidase activity	2/522	23/29268	0.0627792	0.24717	0.200772	CCA1187S0011/CCA0848S0038	2	cluster1
GO:0019104	DNA N-glycosylase activity	2/522	23/29268	0.0627792	0.24717	0.200772	CCA0991S0011/CCA1552S0021	2	cluster1
GO:1901987	regulation of cell cycle phase transition	2/522	23/29268	0.0627792	0.24717	0.200772	CCA0678S0203/CCA0628S0067	2	cluster1
GO:1901990	regulation of mitotic cell cycle phase transition	2/522	23/29268	0.0627792	0.24717	0.200772	CCA0678S0203/CCA0628S0067	2	cluster1
GO:0009126	purine nucleoside monophosphate metabolic process	6/522	157/29268	0.0628811	0.24717	0.200772	CCA0520S0204/CCA1073S0058/CCA0555S0065/CCA0659S0201/CCA1430S0033/CCA0513S0334	6	cluster1
GO:0009167	purine ribonucleoside monophosphate metabolic process	6/522	157/29268	0.0628811	0.24717	0.200772	CCA0520S0204/CCA1073S0058/CCA0555S0065/CCA0659S0201/CCA1430S0033/CCA0513S0334	6	cluster1
GO:0015980	energy derivation by oxidation of organic compounds	5/522	120/29268	0.0640751	0.250475	0.203457	CCA1596S0001/CCA1694S0005/CCA0555S0024/CCA0555S0065/CCA0659S0201	5	cluster1
GO:0044282	small molecule catabolic process	5/522	120/29268	0.0640751	0.250475	0.203457	CCA1151S0067/CCA1209S0006/CCA0546S0150/CCA0944S0046/CCA0597S0105	5	cluster1
GO:0010608	posttranscriptional regulation of gene expression	3/522	52/29268	0.0656329	0.25535	0.207417	CCA0522S0074/CCA0829S0067/CCA0607S0019	3	cluster1
GO:0071949	FAD binding	4/522	85/29268	0.065682	0.25535	0.207417	CCA0525S0108/CCA0522S0074/CCA1537S0007/CCA0597S0105	4	cluster1
GO:0005996	monosaccharide metabolic process	6/522	160/29268	0.0675969	0.26206	0.212867	CCA0779S0242/CCA1250S0083/CCA1005S0013/CCA1312S0032/CCA1068S0032/CCA1285S0014	6	cluster1
GO:0006468	protein phosphorylation	4/522	86/29268	0.0679619	0.26206	0.212867	CCA1054S0043/CCA0568S0030/CCA0502S0014/CCA1281S0021	4	cluster1
GO:0042493	response to drug	4/522	86/29268	0.0679619	0.26206	0.212867	CCA1255S0023/CCA0595S0080/CCA0595S0083/CCA0502S0054	4	cluster1
GO:0016567	protein ubiquitination	3/522	53/29268	0.0686881	0.263428	0.213979	CCA0632S0046/CCA0975S0087/CCA0628S0067	3	cluster1
GO:0019867	outer membrane	3/522	53/29268	0.0686881	0.263428	0.213979	CCA1288S0015/CCA1400S0023/CCA1034S0064	3	cluster1
GO:0009259	ribonucleotide metabolic process	8/522	242/29268	0.0696132	0.265715	0.215836	CCA0520S0204/CCA1073S0058/CCA1549S0017/CCA1132S0048/CCA0555S0065/CCA0659S0201/CCA1430S0033/CCA0513S0334	8	cluster1
GO:0098660	inorganic ion transmembrane transport	5/522	123/29268	0.0696589	0.265715	0.215836	CCA1073S0058/CCA1430S0033/CCA0680S0070/CCA1568S0016/CCA1279S0007	5	cluster1
GO:0004532	exoribonuclease activity	2/522	25/29268	0.0727452	0.274536	0.223001	CCA1140S0044/CCA0613S0051	2	cluster1
GO:0008026	ATP-dependent helicase activity	2/522	25/29268	0.0727452	0.274536	0.223001	CCA0977S0030/CCA0977S0031	2	cluster1
GO:0016896	exoribonuclease activity, producing 5'-phosphomonoesters	2/522	25/29268	0.0727452	0.274536	0.223001	CCA1140S0044/CCA0613S0051	2	cluster1
GO:0070035	purine NTP-dependent helicase activity	2/522	25/29268	0.0727452	0.274536	0.223001	CCA0977S0030/CCA0977S0031	2	cluster1
GO:0006066	alcohol metabolic process	3/522	55/29268	0.0749877	0.281711	0.228829	CCA0525S0108/CCA0680S0070/CCA1147S0039	3	cluster1
GO:0003755	peptidyl-prolyl cis-trans isomerase activity	4/522	89/29268	0.0750434	0.281711	0.228829	CCA0520S0249/CCA1739S0021/CCA1008S0033/CCA0859S0077	4	cluster1
GO:0031981	nuclear lumen	11/522	376/29268	0.0758214	0.28388	0.230592	CCA0912S0025/CCA0763S0010/CCA0520S0060/CCA0839S0167/CCA1244S0010/CCA0935S0047/CCA0806S0027/CCA0705S0073/CCA1407S0054/CCA0628S0067/CCA0607S0019	11	cluster1
GO:0072330	monocarboxylic acid biosynthetic process	8/522	247/29268	0.0763145	0.284974	0.23148	CCA0762S0013/CCA1382S0021/CCA0525S0108/CCA0520S0204/CCA0652S0073/CCA0546S0150/CCA0001S0021/CCA0513S0334	8	cluster1
GO:0098791	Golgi subcompartment	7/522	206/29268	0.0770151	0.286396	0.232635	CCA0520S0249/CCA0533S0186/CCA0086S0007/CCA1097S0021/CCA0659S0101/CCA0502S0054/CCA1279S0001	7	cluster1
GO:0009142	nucleoside triphosphate biosynthetic process	5/522	127/29268	0.0775077	0.286396	0.232635	CCA0520S0204/CCA1073S0058/CCA1549S0017/CCA1430S0033/CCA0513S0334	5	cluster1
GO:0009201	ribonucleoside triphosphate biosynthetic process	5/522	127/29268	0.0775077	0.286396	0.232635	CCA0520S0204/CCA1073S0058/CCA1549S0017/CCA1430S0033/CCA0513S0334	5	cluster1
GO:0005200	structural constituent of cytoskeleton	2/522	26/29268	0.0779063	0.286396	0.232635	CCA1034S0038/CCA0505S0100	2	cluster1
GO:0044452	nucleolar part	2/522	26/29268	0.0779063	0.286396	0.232635	CCA0763S0010/CCA1244S0010	2	cluster1
GO:0140104	molecular carrier activity	2/522	26/29268	0.0779063	0.286396	0.232635	CCA0762S0044/CCA0935S0047	2	cluster1
GO:0008380	RNA splicing	6/522	167/29268	0.0793782	0.2909	0.236294	CCA0909S0070/CCA0748S0110/CCA0051S0005/CCA0525S0194/CCA0546S0217/CCA0670S0010	6	cluster1
GO:0009888	tissue development	5/522	128/29268	0.0795414	0.2909	0.236294	CCA0799S0131/CCA0843S0050/CCA0566S0102/CCA1106S0047/CCA0510S0060	5	cluster1
GO:0044272	sulfur compound biosynthetic process	4/522	91/29268	0.0799631	0.2915	0.236781	CCA0007S0002/CCA0576S0150/CCA0789S0079/CCA0670S0127	4	cluster1
GO:0010604	positive regulation of macromolecule metabolic process	7/522	208/29268	0.0801164	0.2915	0.236781	CCA0522S0074/CCA0649S0060/CCA0806S0027/CCA0566S0102/CCA1082S0019/CCA0589S0094/CCA0587S0192	7	cluster1
GO:0009260	ribonucleotide biosynthetic process	6/522	168/29268	0.0811496	0.293278	0.238225	CCA0520S0204/CCA1073S0058/CCA1549S0017/CCA1132S0048/CCA1430S0033/CCA0513S0334	6	cluster1
GO:0046390	ribose phosphate biosynthetic process	6/522	168/29268	0.0811496	0.293278	0.238225	CCA0520S0204/CCA1073S0058/CCA1549S0017/CCA1132S0048/CCA1430S0033/CCA0513S0334	6	cluster1
GO:0003729	mRNA binding	3/522	57/29268	0.0815328	0.293278	0.238225	CCA0522S0074/CCA0838S0026/CCA0829S0067	3	cluster1
GO:0006081	cellular aldehyde metabolic process	3/522	57/29268	0.0815328	0.293278	0.238225	CCA1288S0034/CCA1209S0006/CCA0944S0046	3	cluster1
GO:0051173	positive regulation of nitrogen compound metabolic process	7/522	209/29268	0.0816939	0.293278	0.238225	CCA0522S0074/CCA0649S0060/CCA0806S0027/CCA0566S0102/CCA1082S0019/CCA0589S0094/CCA0587S0192	7	cluster1
GO:0008810	cellulase activity	2/522	27/29268	0.0831784	0.293278	0.238225	CCA0842S0039/CCA0679S0084	2	cluster1
GO:0010638	positive regulation of organelle organization	2/522	27/29268	0.0831784	0.293278	0.238225	CCA0743S0053/CCA0628S0067	2	cluster1
GO:0030245	cellulose catabolic process	2/522	27/29268	0.0831784	0.293278	0.238225	CCA0842S0039/CCA0679S0084	2	cluster1
GO:0048585	negative regulation of response to stimulus	2/522	27/29268	0.0831784	0.293278	0.238225	CCA0876S0048/CCA0843S0050	2	cluster1
GO:0051275	beta-glucan catabolic process	2/522	27/29268	0.0831784	0.293278	0.238225	CCA0842S0039/CCA0679S0084	2	cluster1
GO:0001883	purine nucleoside binding	11/522	383/29268	0.0837053	0.293278	0.238225	CCA0907S0052/CCA0754S0040/CCA1147S0028/CCA0522S0214/CCA0848S0099/CCA1400S0023/CCA1034S0038/CCA0803S0131/CCA0899S0078/CCA0505S0100/CCA0862S0100	11	cluster1
GO:0005525	GTP binding	11/522	383/29268	0.0837053	0.293278	0.238225	CCA0907S0052/CCA0754S0040/CCA1147S0028/CCA0522S0214/CCA0848S0099/CCA1400S0023/CCA1034S0038/CCA0803S0131/CCA0899S0078/CCA0505S0100/CCA0862S0100	11	cluster1
GO:0019001	guanyl nucleotide binding	11/522	383/29268	0.0837053	0.293278	0.238225	CCA0907S0052/CCA0754S0040/CCA1147S0028/CCA0522S0214/CCA0848S0099/CCA1400S0023/CCA1034S0038/CCA0803S0131/CCA0899S0078/CCA0505S0100/CCA0862S0100	11	cluster1
GO:0032550	purine ribonucleoside binding	11/522	383/29268	0.0837053	0.293278	0.238225	CCA0907S0052/CCA0754S0040/CCA1147S0028/CCA0522S0214/CCA0848S0099/CCA1400S0023/CCA1034S0038/CCA0803S0131/CCA0899S0078/CCA0505S0100/CCA0862S0100	11	cluster1
GO:0032561	guanyl ribonucleotide binding	11/522	383/29268	0.0837053	0.293278	0.238225	CCA0907S0052/CCA0754S0040/CCA1147S0028/CCA0522S0214/CCA0848S0099/CCA1400S0023/CCA1034S0038/CCA0803S0131/CCA0899S0078/CCA0505S0100/CCA0862S0100	11	cluster1
GO:0006073	cellular glucan metabolic process	7/522	212/29268	0.0865332	0.300438	0.244041	CCA0904S0144/CCA0842S0039/CCA0632S0022/CCA0555S0024/CCA0791S0064/CCA0679S0084/CCA0859S0064	7	cluster1
GO:0034470	ncRNA processing	7/522	212/29268	0.0865332	0.300438	0.244041	CCA0763S0010/CCA1384S0044/CCA0520S0204/CCA1244S0010/CCA1079S0073/CCA0803S0131/CCA0665S0016	7	cluster1
GO:0016747	transferase activity, transferring acyl groups other than amino-acyl groups	10/522	341/29268	0.0865648	0.300438	0.244041	CCA1384S0044/CCA1596S0001/CCA0524S0043/CCA0533S0115/CCA0652S0073/CCA0733S0068/CCA0813S0017/CCA1591S0012/CCA1140S0032/CCA0514S0279	10	cluster1
GO:0072522	purine-containing compound biosynthetic process	6/522	171/29268	0.0865955	0.300438	0.244041	CCA0520S0204/CCA1073S0058/CCA1549S0017/CCA1132S0048/CCA1430S0033/CCA0513S0334	6	cluster1
GO:0015934	large ribosomal subunit	4/522	94/29268	0.0876342	0.300624	0.244192	CCA0520S0204/CCA0846S0005/CCA0555S0065/CCA0513S0042	4	cluster1
GO:0016859	cis-trans isomerase activity	4/522	94/29268	0.0876342	0.300624	0.244192	CCA0520S0249/CCA1739S0021/CCA1008S0033/CCA0859S0077	4	cluster1
GO:0098798	mitochondrial protein complex	4/522	94/29268	0.0876342	0.300624	0.244192	CCA1073S0058/CCA1034S0064/CCA0555S0065/CCA0659S0201	4	cluster1
GO:0032989	cellular component morphogenesis	3/522	59/29268	0.0883151	0.300624	0.244192	CCA0799S0131/CCA0566S0102/CCA1106S0047	3	cluster1
GO:0005085	guanyl-nucleotide exchange factor activity	2/522	28/29268	0.0885558	0.300624	0.244192	CCA0563S0029/CCA0784S0060	2	cluster1
GO:0016197	endosomal transport	2/522	28/29268	0.0885558	0.300624	0.244192	CCA0632S0087/CCA0616S0031	2	cluster1
GO:0044242	cellular lipid catabolic process	2/522	28/29268	0.0885558	0.300624	0.244192	CCA0597S0105/CCA0623S0016	2	cluster1
GO:0045132	meiotic chromosome segregation	2/522	28/29268	0.0885558	0.300624	0.244192	CCA1407S0054/CCA0589S0186	2	cluster1
GO:0051015	actin filament binding	2/522	28/29268	0.0885558	0.300624	0.244192	CCA0524S0101/CCA0582S0087	2	cluster1
GO:0019725	cellular homeostasis	8/522	256/29268	0.0893202	0.301775	0.245127	CCA1255S0023/CCA1187S0026/CCA0784S0118/CCA0014S0034/CCA0680S0070/CCA0513S0334/CCA1568S0016/CCA1279S0007	8	cluster1
GO:0022613	ribonucleoprotein complex biogenesis	8/522	256/29268	0.0893202	0.301775	0.245127	CCA0754S0076/CCA0763S0010/CCA0520S0204/CCA0838S0026/CCA0839S0167/CCA1244S0010/CCA1079S0073/CCA0500S0261	8	cluster1
GO:0031325	positive regulation of cellular metabolic process	7/522	214/29268	0.0898483	0.302838	0.24599	CCA0522S0074/CCA0649S0060/CCA0806S0027/CCA0566S0102/CCA1082S0019/CCA0589S0094/CCA0587S0192	7	cluster1
GO:0006811	ion transport	11/522	389/29268	0.0908524	0.305497	0.24815	CCA1255S0023/CCA1073S0058/CCA0595S0080/CCA0595S0083/CCA1637S0032/CCA1589S0013/CCA1430S0033/CCA0014S0034/CCA0680S0070/CCA1568S0016/CCA1279S0007	11	cluster1
GO:0000003	reproduction	12/522	435/29268	0.0917673	0.307117	0.249467	CCA1268S0026/CCA1343S0018/CCA0799S0131/CCA0520S0023/CCA1063S0005/CCA0632S0046/CCA0724S0061/CCA1219S0056/CCA1407S0054/CCA0941S0055/CCA0589S0186/CCA0607S0019	12	cluster1
GO:0022414	reproductive process	12/522	435/29268	0.0917673	0.307117	0.249467	CCA1268S0026/CCA1343S0018/CCA0799S0131/CCA0520S0023/CCA1063S0005/CCA0632S0046/CCA0724S0061/CCA1219S0056/CCA1407S0054/CCA0941S0055/CCA0589S0186/CCA0607S0019	12	cluster1
GO:0009161	ribonucleoside monophosphate metabolic process	6/522	174/29268	0.0922374	0.30745	0.249737	CCA0520S0204/CCA1073S0058/CCA0555S0065/CCA0659S0201/CCA1430S0033/CCA0513S0334	6	cluster1
GO:0005516	calmodulin binding	4/522	96/29268	0.0929387	0.30745	0.249737	CCA0694S0070/CCA0674S0065/CCA0674S0066/CCA1498S0031	4	cluster1
GO:0044459	plasma membrane part	4/522	96/29268	0.0929387	0.30745	0.249737	CCA1255S0023/CCA0922S0039/CCA0632S0022/CCA0791S0064	4	cluster1
GO:0032549	ribonucleoside binding	11/522	391/29268	0.0933148	0.30745	0.249737	CCA0907S0052/CCA0754S0040/CCA1147S0028/CCA0522S0214/CCA0848S0099/CCA1400S0023/CCA1034S0038/CCA0803S0131/CCA0899S0078/CCA0505S0100/CCA0862S0100	11	cluster1
GO:0016799	hydrolase activity, hydrolyzing N-glycosyl compounds	2/522	29/29268	0.0940333	0.30745	0.249737	CCA0991S0011/CCA1552S0021	2	cluster1
GO:0032535	regulation of cellular component size	2/522	29/29268	0.0940333	0.30745	0.249737	CCA1268S0026/CCA0743S0053	2	cluster1
GO:0033176	proton-transporting V-type ATPase complex	2/522	29/29268	0.0940333	0.30745	0.249737	CCA1568S0016/CCA1279S0007	2	cluster1
GO:0046165	alcohol biosynthetic process	2/522	29/29268	0.0940333	0.30745	0.249737	CCA0525S0108/CCA0680S0070	2	cluster1
GO:0048609	multicellular organismal reproductive process	2/522	29/29268	0.0940333	0.30745	0.249737	CCA1268S0026/CCA0632S0046	2	cluster1
GO:0090066	regulation of anatomical structure size	2/522	29/29268	0.0940333	0.30745	0.249737	CCA1268S0026/CCA0743S0053	2	cluster1
GO:0001882	nucleoside binding	11/522	392/29268	0.094561	0.308465	0.250561	CCA0907S0052/CCA0754S0040/CCA1147S0028/CCA0522S0214/CCA0848S0099/CCA1400S0023/CCA1034S0038/CCA0803S0131/CCA0899S0078/CCA0505S0100/CCA0862S0100	11	cluster1
GO:0009893	positive regulation of metabolic process	7/522	217/29268	0.0949534	0.309034	0.251023	CCA0522S0074/CCA0649S0060/CCA0806S0027/CCA0566S0102/CCA1082S0019/CCA0589S0094/CCA0587S0192	7	cluster1
GO:0051020	GTPase binding	3/522	61/29268	0.0953257	0.309536	0.251431	CCA0762S0044/CCA0563S0029/CCA0784S0060	3	cluster1
GO:0006325	chromatin organization	6/522	177/29268	0.0980731	0.314089	0.25513	CCA0912S0025/CCA0763S0010/CCA0525S0077/CCA0632S0046/CCA0705S0073/CCA0953S0067	6	cluster1
GO:0009123	nucleoside monophosphate metabolic process	6/522	177/29268	0.0980731	0.314089	0.25513	CCA0520S0204/CCA1073S0058/CCA0555S0065/CCA0659S0201/CCA1430S0033/CCA0513S0334	6	cluster1
GO:0051274	beta-glucan biosynthetic process	4/522	98/29268	0.098392	0.314089	0.25513	CCA0904S0144/CCA0632S0022/CCA0791S0064/CCA0859S0064	4	cluster1
GO:0009408	response to heat	3/522	62/29268	0.0989139	0.314089	0.25513	CCA0810S0062/CCA0843S0097/CCA1479S0028	3	cluster1
GO:0032879	regulation of localization	3/522	62/29268	0.0989139	0.314089	0.25513	CCA0632S0087/CCA1095S0009/CCA0680S0070	3	cluster1
GO:0050790	regulation of catalytic activity	3/522	62/29268	0.0989139	0.314089	0.25513	CCA0649S0060/CCA1082S0019/CCA0587S0192	3	cluster1
GO:0055065	metal ion homeostasis	3/522	62/29268	0.0989139	0.314089	0.25513	CCA0533S0186/CCA0014S0034/CCA0680S0070	3	cluster1
GO:0004525	ribonuclease III activity	2/522	30/29268	0.0996055	0.314089	0.25513	CCA1757S0014/CCA0607S0019	2	cluster1
GO:0006606	protein import into nucleus	2/522	30/29268	0.0996055	0.314089	0.25513	CCA0935S0047/CCA0500S0279	2	cluster1
GO:0015925	galactosidase activity	2/522	30/29268	0.0996055	0.314089	0.25513	CCA1187S0011/CCA0848S0038	2	cluster1
GO:0032296	double-stranded RNA-specific ribonuclease activity	2/522	30/29268	0.0996055	0.314089	0.25513	CCA1757S0014/CCA0607S0019	2	cluster1
GO:0034504	protein localization to nucleus	2/522	30/29268	0.0996055	0.314089	0.25513	CCA0935S0047/CCA0500S0279	2	cluster1
GO:0042393	histone binding	2/522	30/29268	0.0996055	0.314089	0.25513	CCA1591S0015/CCA0069S0004	2	cluster1
GO:0006457	protein folding	6/522	178/29268	0.100061	0.314826	0.255728	CCA0810S0062/CCA0843S0097/CCA1739S0021/CCA1008S0033/CCA1479S0028/CCA0505S0129	6	cluster1
GO:0006754	ATP biosynthetic process	4/522	99/29268	0.101173	0.316921	0.25743	CCA0520S0204/CCA1073S0058/CCA1430S0033/CCA0513S0334	4	cluster1
GO:0018193	peptidyl-amino acid modification	4/522	99/29268	0.101173	0.316921	0.25743	CCA0568S0030/CCA0705S0073/CCA0502S0014/CCA1281S0021	4	cluster1
GO:0034220	ion transmembrane transport	5/522	138/29268	0.101414	0.316975	0.257474	CCA1073S0058/CCA1430S0033/CCA0680S0070/CCA1568S0016/CCA1279S0007	5	cluster1
GO:0015078	proton transmembrane transporter activity	6/522	179/29268	0.10207	0.318324	0.25857	CCA0100S0002/CCA1073S0058/CCA1479S0021/CCA1430S0033/CCA1568S0016/CCA1279S0007	6	cluster1
GO:0005829	cytosol	12/522	444/29268	0.102561	0.319153	0.259243	CCA0906S0033/CCA0748S0110/CCA0542S0172/CCA0522S0074/CCA0520S0204/CCA0838S0026/CCA0846S0005/CCA0935S0047/CCA1097S0021/CCA0944S0046/CCA1479S0028/CCA0616S0031	12	cluster1
GO:0009250	glucan biosynthetic process	5/522	139/29268	0.103751	0.321448	0.261108	CCA0904S0144/CCA0632S0022/CCA0555S0024/CCA0791S0064/CCA0859S0064	5	cluster1
GO:0070647	protein modification by small protein conjugation or removal	5/522	139/29268	0.103751	0.321448	0.261108	CCA0748S0099/CCA0632S0046/CCA0681S0017/CCA0975S0087/CCA0628S0067	5	cluster1
GO:0006284	base-excision repair	2/522	31/29268	0.105267	0.324022	0.263198	CCA0991S0011/CCA1552S0021	2	cluster1
GO:0009505	plant-type cell wall	2/522	31/29268	0.105267	0.324022	0.263198	CCA1250S0083/CCA0568S0030	2	cluster1
GO:0051170	import into nucleus	2/522	31/29268	0.105267	0.324022	0.263198	CCA0935S0047/CCA0500S0279	2	cluster1
GO:0046677	response to antibiotic	3/522	64/29268	0.10625	0.324672	0.263726	CCA0595S0080/CCA0595S0083/CCA0502S0054	3	cluster1
GO:0060589	nucleoside-triphosphatase regulator activity	3/522	64/29268	0.10625	0.324672	0.263726	CCA0582S0017/CCA0505S0327/CCA1285S0029	3	cluster1
GO:0009116	nucleoside metabolic process	4/522	101/29268	0.106844	0.324672	0.263726	CCA1549S0017/CCA0576S0150/CCA1113S0019/CCA1113S0020	4	cluster1
GO:0005789	endoplasmic reticulum membrane	8/522	267/29268	0.106851	0.324672	0.263726	CCA0754S0040/CCA0533S0186/CCA0729S0045/CCA0566S0102/CCA0566S0177/CCA0555S0052/CCA0576S0065/CCA0961S0019	8	cluster1
GO:0042175	nuclear outer membrane-endoplasmic reticulum membrane network	8/522	267/29268	0.106851	0.324672	0.263726	CCA0754S0040/CCA0533S0186/CCA0729S0045/CCA0566S0102/CCA0566S0177/CCA0555S0052/CCA0576S0065/CCA0961S0019	8	cluster1
GO:0098827	endoplasmic reticulum subcompartment	8/522	267/29268	0.106851	0.324672	0.263726	CCA0754S0040/CCA0533S0186/CCA0729S0045/CCA0566S0102/CCA0566S0177/CCA0555S0052/CCA0576S0065/CCA0961S0019	8	cluster1
GO:0008757	S-adenosylmethionine-dependent methyltransferase activity	5/522	141/29268	0.108506	0.328994	0.267237	CCA0763S0010/CCA0870S0046/CCA0520S0204/CCA0696S0061/CCA1178S0026	5	cluster1
GO:0031047	gene silencing by RNA	4/522	102/29268	0.109732	0.332004	0.269681	CCA0665S0057/CCA0500S0061/CCA0607S0019/CCA0605S0036	4	cluster1
GO:0042254	ribosome biogenesis	6/522	183/29268	0.110316	0.332353	0.269965	CCA0763S0010/CCA0520S0204/CCA0839S0167/CCA1244S0010/CCA1079S0073/CCA0500S0261	6	cluster1
GO:0044451	nucleoplasm part	6/522	183/29268	0.110316	0.332353	0.269965	CCA0763S0010/CCA0520S0060/CCA0806S0027/CCA0705S0073/CCA1407S0054/CCA0607S0019	6	cluster1
GO:0000123	histone acetyltransferase complex	2/522	32/29268	0.111014	0.333042	0.270524	CCA0520S0060/CCA0705S0073	2	cluster1
GO:0044247	cellular polysaccharide catabolic process	2/522	32/29268	0.111014	0.333042	0.270524	CCA0842S0039/CCA0679S0084	2	cluster1
GO:0090407	organophosphate biosynthetic process	10/522	360/29268	0.112645	0.335023	0.272134	CCA0754S0134/CCA0524S0043/CCA0520S0204/CCA1073S0058/CCA1549S0017/CCA1132S0048/CCA1430S0033/CCA0680S0070/CCA0899S0073/CCA0513S0334	10	cluster1
GO:0031974	membrane-enclosed lumen	12/522	452/29268	0.112765	0.335023	0.272134	CCA0912S0025/CCA0763S0010/CCA0520S0060/CCA0839S0167/CCA1060S0012/CCA1244S0010/CCA0935S0047/CCA0806S0027/CCA0705S0073/CCA1407S0054/CCA0628S0067/CCA0607S0019	12	cluster1
GO:0043233	organelle lumen	12/522	452/29268	0.112765	0.335023	0.272134	CCA0912S0025/CCA0763S0010/CCA0520S0060/CCA0839S0167/CCA1060S0012/CCA1244S0010/CCA0935S0047/CCA0806S0027/CCA0705S0073/CCA1407S0054/CCA0628S0067/CCA0607S0019	12	cluster1
GO:0070013	intracellular organelle lumen	12/522	452/29268	0.112765	0.335023	0.272134	CCA0912S0025/CCA0763S0010/CCA0520S0060/CCA0839S0167/CCA1060S0012/CCA1244S0010/CCA0935S0047/CCA0806S0027/CCA0705S0073/CCA1407S0054/CCA0628S0067/CCA0607S0019	12	cluster1
GO:0042592	homeostatic process	9/522	315/29268	0.112855	0.335023	0.272134	CCA1255S0023/CCA1187S0026/CCA0533S0186/CCA0784S0118/CCA0014S0034/CCA0680S0070/CCA0513S0334/CCA1568S0016/CCA1279S0007	9	cluster1
GO:0044432	endoplasmic reticulum part	8/522	271/29268	0.113665	0.336723	0.273515	CCA0754S0040/CCA0533S0186/CCA0729S0045/CCA0566S0102/CCA0566S0177/CCA0555S0052/CCA0576S0065/CCA0961S0019	8	cluster1
GO:0019693	ribose phosphate metabolic process	8/522	272/29268	0.115404	0.341164	0.277122	CCA0520S0204/CCA1073S0058/CCA1549S0017/CCA1132S0048/CCA0555S0065/CCA0659S0201/CCA1430S0033/CCA0513S0334	8	cluster1
GO:0006417	regulation of translation	2/522	33/29268	0.11684	0.343976	0.279406	CCA0522S0074/CCA0829S0067	2	cluster1
GO:0034248	regulation of cellular amide metabolic process	2/522	33/29268	0.11684	0.343976	0.279406	CCA0522S0074/CCA0829S0067	2	cluster1
GO:0032446	protein modification by small protein conjugation	3/522	67/29268	0.117637	0.345605	0.28073	CCA0632S0046/CCA0975S0087/CCA0628S0067	3	cluster1
GO:0016458	gene silencing	4/522	105/29268	0.118602	0.347004	0.281866	CCA0665S0057/CCA0500S0061/CCA0607S0019/CCA0605S0036	4	cluster1
GO:1901615	organic hydroxy compound metabolic process	4/522	105/29268	0.118602	0.347004	0.281866	CCA0525S0108/CCA1209S0006/CCA0680S0070/CCA1147S0039	4	cluster1
GO:0031967	organelle envelope	10/522	365/29268	0.120174	0.349039	0.283519	CCA1073S0058/CCA1400S0023/CCA0935S0047/CCA1034S0064/CCA0555S0065/CCA1085S0062/CCA0942S0107/CCA0659S0201/CCA0500S0279/CCA1285S0029	10	cluster1
GO:0031975	envelope	10/522	365/29268	0.120174	0.349039	0.283519	CCA1073S0058/CCA1400S0023/CCA0935S0047/CCA1034S0064/CCA0555S0065/CCA1085S0062/CCA0942S0107/CCA0659S0201/CCA0500S0279/CCA1285S0029	10	cluster1
GO:0016052	carbohydrate catabolic process	7/522	231/29268	0.120839	0.349039	0.283519	CCA0524S0295/CCA0520S0204/CCA0842S0039/CCA1073S0005/CCA0942S0104/CCA0679S0084/CCA0513S0334	7	cluster1
GO:0046873	metal ion transmembrane transporter activity	7/522	231/29268	0.120839	0.349039	0.283519	CCA0533S0186/CCA0546S0045/CCA1610S0023/CCA1479S0021/CCA0674S0065/CCA0674S0066/CCA1498S0031	7	cluster1
GO:0022900	electron transport chain	3/522	68/29268	0.12153	0.349039	0.283519	CCA0822S0035/CCA0555S0065/CCA0659S0201	3	cluster1
GO:0051082	unfolded protein binding	4/522	106/29268	0.121627	0.349039	0.283519	CCA0810S0062/CCA0843S0097/CCA1479S0028/CCA0505S0129	4	cluster1
GO:0044262	cellular carbohydrate metabolic process	9/522	321/29268	0.122617	0.349039	0.283519	CCA0904S0144/CCA0842S0039/CCA0632S0022/CCA0555S0024/CCA1089S0005/CCA0791S0064/CCA0679S0084/CCA1147S0039/CCA0859S0064	9	cluster1
GO:0005746	mitochondrial respiratory chain	2/522	34/29268	0.122742	0.349039	0.283519	CCA0555S0065/CCA0659S0201	2	cluster1
GO:0006119	oxidative phosphorylation	2/522	34/29268	0.122742	0.349039	0.283519	CCA0555S0065/CCA0659S0201	2	cluster1
GO:0019887	protein kinase regulator activity	2/522	34/29268	0.122742	0.349039	0.283519	CCA0884S0202/CCA0806S0027	2	cluster1
GO:0042773	ATP synthesis coupled electron transport	2/522	34/29268	0.122742	0.349039	0.283519	CCA0555S0065/CCA0659S0201	2	cluster1
GO:0045786	negative regulation of cell cycle	2/522	34/29268	0.122742	0.349039	0.283519	CCA1268S0026/CCA0678S0203	2	cluster1
GO:0051130	positive regulation of cellular component organization	2/522	34/29268	0.122742	0.349039	0.283519	CCA0743S0053/CCA0628S0067	2	cluster1
GO:0098803	respiratory chain complex	2/522	34/29268	0.122742	0.349039	0.283519	CCA0555S0065/CCA0659S0201	2	cluster1
GO:0033993	response to lipid	4/522	108/29268	0.127772	0.360898	0.293152	CCA0646S0058/CCA0729S0045/CCA1544S0017/CCA0502S0054	4	cluster1
GO:0045333	cellular respiration	4/522	108/29268	0.127772	0.360898	0.293152	CCA1596S0001/CCA1694S0005/CCA0555S0065/CCA0659S0201	4	cluster1
GO:0016485	protein processing	2/522	35/29268	0.128714	0.360898	0.293152	CCA1060S0012/CCA0555S0052	2	cluster1
GO:0016796	exonuclease activity, active with either ribo- or deoxyribonucleic acids and producing 5'-phosphomonoesters	2/522	35/29268	0.128714	0.360898	0.293152	CCA1140S0044/CCA0613S0051	2	cluster1
GO:0033044	regulation of chromosome organization	2/522	35/29268	0.128714	0.360898	0.293152	CCA0678S0203/CCA0628S0067	2	cluster1
GO:0044743	protein transmembrane import into intracellular organelle	2/522	35/29268	0.128714	0.360898	0.293152	CCA1060S0012/CCA1034S0064	2	cluster1
GO:0090305	nucleic acid phosphodiester bond hydrolysis	2/522	35/29268	0.128714	0.360898	0.293152	CCA1052S0040/CCA0607S0019	2	cluster1
GO:0004527	exonuclease activity	3/522	70/29268	0.129455	0.360898	0.293152	CCA0525S0084/CCA1140S0044/CCA0613S0051	3	cluster1
GO:0019684	photosynthesis, light reaction	3/522	70/29268	0.129455	0.360898	0.293152	CCA0642S0057/CCA0822S0035/CCA1225S0031	3	cluster1
GO:0098800	inner mitochondrial membrane protein complex	3/522	70/29268	0.129455	0.360898	0.293152	CCA1073S0058/CCA0555S0065/CCA0659S0201	3	cluster1
GO:0044264	cellular polysaccharide metabolic process	7/522	236/29268	0.130881	0.363479	0.295248	CCA0904S0144/CCA0842S0039/CCA0632S0022/CCA0555S0024/CCA0791S0064/CCA0679S0084/CCA0859S0064	7	cluster1
GO:0006364	rRNA processing	4/522	109/29268	0.130893	0.363479	0.295248	CCA0763S0010/CCA0520S0204/CCA1244S0010/CCA1079S0073	4	cluster1
GO:0048518	positive regulation of biological process	9/522	327/29268	0.13282	0.368107	0.299008	CCA0522S0074/CCA0649S0060/CCA0743S0053/CCA0806S0027/CCA0566S0102/CCA1082S0019/CCA0589S0094/CCA0587S0192/CCA0628S0067	9	cluster1
GO:1990204	oxidoreductase complex	3/522	71/29268	0.133485	0.368428	0.299268	CCA1596S0001/CCA0555S0065/CCA0659S0201	3	cluster1
GO:0030243	cellulose metabolic process	4/522	110/29268	0.134046	0.368428	0.299268	CCA0904S0144/CCA0842S0039/CCA0679S0084/CCA0859S0064	4	cluster1
GO:1902600	proton transmembrane transport	4/522	110/29268	0.134046	0.368428	0.299268	CCA1073S0058/CCA1430S0033/CCA1568S0016/CCA1279S0007	4	cluster1
GO:1901565	organonitrogen compound catabolic process	10/522	374/29268	0.134408	0.368428	0.299268	CCA1151S0067/CCA1060S0012/CCA0649S0039/CCA0813S0012/CCA0546S0150/CCA0681S0017/CCA0686S0022/CCA0975S0087/CCA0628S0067/CCA0623S0016	10	cluster1
GO:0031248	protein acetyltransferase complex	2/522	36/29268	0.134753	0.368428	0.299268	CCA0520S0060/CCA0705S0073	2	cluster1
GO:0042742	defense response to bacterium	2/522	36/29268	0.134753	0.368428	0.299268	CCA0876S0048/CCA0568S0030	2	cluster1
GO:1902493	acetyltransferase complex	2/522	36/29268	0.134753	0.368428	0.299268	CCA0520S0060/CCA0705S0073	2	cluster1
GO:0006508	proteolysis	8/522	283/29268	0.135468	0.369673	0.300279	CCA0748S0099/CCA1060S0012/CCA0649S0039/CCA0813S0012/CCA0555S0052/CCA0681S0017/CCA0975S0087/CCA0628S0067	8	cluster1
GO:1901700	response to oxygen-containing compound	8/522	284/29268	0.137375	0.373934	0.303741	CCA0595S0080/CCA0595S0083/CCA0646S0058/CCA0729S0045/CCA1095S0100/CCA0944S0046/CCA1544S0017/CCA0502S0054	8	cluster1
GO:0065009	regulation of molecular function	3/522	72/29268	0.137557	0.373934	0.303741	CCA0649S0060/CCA1082S0019/CCA0587S0192	3	cluster1
GO:1901657	glycosyl compound metabolic process	4/522	112/29268	0.140442	0.379982	0.308654	CCA1549S0017/CCA0576S0150/CCA1113S0019/CCA1113S0020	4	cluster1
GO:0016168	chlorophyll binding	2/522	37/29268	0.140853	0.379982	0.308654	CCA0642S0057/CCA1225S0031	2	cluster1
GO:0016840	carbon-nitrogen lyase activity	2/522	37/29268	0.140853	0.379982	0.308654	CCA1151S0067/CCA0546S0150	2	cluster1
GO:0036442	proton-exporting ATPase activity	2/522	37/29268	0.140853	0.379982	0.308654	CCA1568S0016/CCA1279S0007	2	cluster1
GO:0030163	protein catabolic process	7/522	241/29268	0.141327	0.380536	0.309103	CCA1060S0012/CCA0649S0039/CCA0813S0012/CCA0681S0017/CCA0686S0022/CCA0975S0087/CCA0628S0067	7	cluster1
GO:0051301	cell division	4/522	113/29268	0.143685	0.386154	0.313667	CCA0526S0096/CCA0843S0050/CCA1126S0078/CCA0607S0019	4	cluster1
GO:0031966	mitochondrial membrane	6/522	198/29268	0.144104	0.386547	0.313986	CCA1073S0058/CCA1400S0023/CCA1034S0064/CCA0555S0065/CCA0659S0201/CCA1285S0029	6	cluster1
GO:0016620	oxidoreductase activity, acting on the aldehyde or oxo group of donors, NAD or NADP as acceptor	3/522	74/29268	0.145827	0.390431	0.317141	CCA0779S0242/CCA1288S0034/CCA0549S0153	3	cluster1
GO:0009765	photosynthesis, light harvesting	2/522	38/29268	0.147012	0.391388	0.317918	CCA0642S0057/CCA1225S0031	2	cluster1
GO:0031668	cellular response to extracellular stimulus	2/522	38/29268	0.147012	0.391388	0.317918	CCA1015S0060/CCA0502S0054	2	cluster1
GO:0045259	proton-transporting ATP synthase complex	2/522	38/29268	0.147012	0.391388	0.317918	CCA1073S0058/CCA1430S0033	2	cluster1
GO:0001101	response to acid chemical	6/522	200/29268	0.148933	0.39576	0.32147	CCA0595S0080/CCA0595S0083/CCA0646S0058/CCA0729S0045/CCA1095S0100/CCA0502S0054	6	cluster1
GO:0009451	RNA modification	5/522	158/29268	0.152941	0.396735	0.322261	CCA0763S0010/CCA1384S0044/CCA0803S0131/CCA1584S0012/CCA0674S0036	5	cluster1
GO:0009793	embryo development ending in seed dormancy	2/522	39/29268	0.153224	0.396735	0.322261	CCA1343S0018/CCA0520S0023	2	cluster1
GO:0015991	ATP hydrolysis coupled proton transport	2/522	39/29268	0.153224	0.396735	0.322261	CCA1568S0016/CCA1279S0007	2	cluster1
GO:0090662	ATP hydrolysis coupled transmembrane transport	2/522	39/29268	0.153224	0.396735	0.322261	CCA1568S0016/CCA1279S0007	2	cluster1
GO:0099131	ATP hydrolysis coupled ion transmembrane transport	2/522	39/29268	0.153224	0.396735	0.322261	CCA1568S0016/CCA1279S0007	2	cluster1
GO:0008170	N-methyltransferase activity	3/522	76/29268	0.154254	0.396735	0.322261	CCA0763S0010/CCA0870S0046/CCA1178S0026	3	cluster1
GO:0008276	protein methyltransferase activity	3/522	76/29268	0.154254	0.396735	0.322261	CCA0763S0010/CCA0870S0046/CCA1178S0026	3	cluster1
GO:0055114	oxidation-reduction process	7/522	247/29268	0.154373	0.396735	0.322261	CCA1596S0001/CCA0822S0035/CCA1694S0005/CCA0555S0024/CCA0555S0065/CCA0597S0105/CCA0659S0201	7	cluster1
GO:0015238	drug transmembrane transporter activity	4/522	117/29268	0.156945	0.396735	0.322261	CCA1255S0023/CCA0986S0060/CCA0649S0093/CCA1731S0010	4	cluster1
GO:0051287	NAD binding	4/522	117/29268	0.156945	0.396735	0.322261	CCA1048S0006/CCA1458S0026/CCA0779S0242/CCA0901S0011	4	cluster1
GO:0005681	spliceosomal complex	3/522	77/29268	0.158525	0.396735	0.322261	CCA0748S0110/CCA0051S0005/CCA0670S0010	3	cluster1
GO:0007005	mitochondrion organization	3/522	77/29268	0.158525	0.396735	0.322261	CCA1400S0023/CCA1034S0064/CCA0899S0078	3	cluster1
GO:0044431	Golgi apparatus part	7/522	249/29268	0.158841	0.396735	0.322261	CCA0520S0249/CCA0533S0186/CCA0086S0007/CCA1097S0021/CCA0659S0101/CCA0502S0054/CCA1279S0001	7	cluster1
GO:0006875	cellular metal ion homeostasis	2/522	40/29268	0.159487	0.396735	0.322261	CCA0014S0034/CCA0680S0070	2	cluster1
GO:0015988	energy coupled proton transmembrane transport, against electrochemical gradient	2/522	40/29268	0.159487	0.396735	0.322261	CCA1568S0016/CCA1279S0007	2	cluster1
GO:0019751	polyol metabolic process	2/522	40/29268	0.159487	0.396735	0.322261	CCA0680S0070/CCA1147S0039	2	cluster1
GO:0022904	respiratory electron transport chain	2/522	40/29268	0.159487	0.396735	0.322261	CCA0555S0065/CCA0659S0201	2	cluster1
GO:0065002	intracellular protein transmembrane transport	2/522	40/29268	0.159487	0.396735	0.322261	CCA1060S0012/CCA1034S0064	2	cluster1
GO:0071496	cellular response to external stimulus	2/522	40/29268	0.159487	0.396735	0.322261	CCA1015S0060/CCA0502S0054	2	cluster1
GO:0071806	protein transmembrane transport	2/522	40/29268	0.159487	0.396735	0.322261	CCA1060S0012/CCA1034S0064	2	cluster1
GO:0099132	ATP hydrolysis coupled cation transmembrane transport	2/522	40/29268	0.159487	0.396735	0.322261	CCA1568S0016/CCA1279S0007	2	cluster1
GO:0033692	cellular polysaccharide biosynthetic process	5/522	161/29268	0.161473	0.396735	0.322261	CCA0904S0144/CCA0632S0022/CCA0555S0024/CCA0791S0064/CCA0859S0064	5	cluster1
GO:0055085	transmembrane transport	11/522	438/29268	0.16244	0.396735	0.322261	CCA1257S0026/CCA1060S0012/CCA1073S0058/CCA0724S0004/CCA1034S0064/CCA1605S0013/CCA0781S0001/CCA1430S0033/CCA0680S0070/CCA1568S0016/CCA1279S0007	11	cluster1
GO:0055086	nucleobase-containing small molecule metabolic process	11/522	439/29268	0.164135	0.396735	0.322261	CCA0520S0204/CCA1073S0058/CCA1549S0017/CCA1132S0048/CCA0555S0065/CCA0576S0150/CCA0659S0201/CCA1113S0019/CCA1113S0020/CCA1430S0033/CCA0513S0334	11	cluster1
GO:0000124	SAGA complex	1/522	10/29268	0.164721	0.396735	0.322261	CCA0520S0060	1	cluster1
GO:0000266	mitochondrial fission	1/522	10/29268	0.164721	0.396735	0.322261	CCA0899S0078	1	cluster1
GO:0000347	THO complex	1/522	10/29268	0.164721	0.396735	0.322261	CCA1320S0006	1	cluster1
GO:0003725	double-stranded RNA binding	1/522	10/29268	0.164721	0.396735	0.322261	CCA0607S0019	1	cluster1
GO:0004040	amidase activity	1/522	10/29268	0.164721	0.396735	0.322261	CCA1233S0019	1	cluster1
GO:0004084	branched-chain-amino-acid transaminase activity	1/522	10/29268	0.164721	0.396735	0.322261	CCA0486S0001	1	cluster1
GO:0005666	RNA polymerase III complex	1/522	10/29268	0.164721	0.396735	0.322261	CCA0542S0170	1	cluster1
GO:0005978	glycogen biosynthetic process	1/522	10/29268	0.164721	0.396735	0.322261	CCA0555S0024	1	cluster1
GO:0006122	mitochondrial electron transport, ubiquinol to cytochrome c	1/522	10/29268	0.164721	0.396735	0.322261	CCA0555S0065	1	cluster1
GO:0006559	L-phenylalanine catabolic process	1/522	10/29268	0.164721	0.396735	0.322261	CCA0546S0150	1	cluster1
GO:0007020	microtubule nucleation	1/522	10/29268	0.164721	0.396735	0.322261	CCA0733S0145	1	cluster1
GO:0007029	endoplasmic reticulum organization	1/522	10/29268	0.164721	0.396735	0.322261	CCA1268S0026	1	cluster1
GO:0008422	beta-glucosidase activity	1/522	10/29268	0.164721	0.396735	0.322261	CCA0524S0295	1	cluster1
GO:0009695	jasmonic acid biosynthetic process	1/522	10/29268	0.164721	0.396735	0.322261	CCA1382S0021	1	cluster1
GO:0015919	peroxisomal membrane transport	1/522	10/29268	0.164721	0.396735	0.322261	CCA1060S0012	1	cluster1
GO:0015936	coenzyme A metabolic process	1/522	10/29268	0.164721	0.396735	0.322261	CCA1132S0048	1	cluster1
GO:0016246	RNA interference	1/522	10/29268	0.164721	0.396735	0.322261	CCA0607S0019	1	cluster1
GO:0016423	tRNA (guanine) methyltransferase activity	1/522	10/29268	0.164721	0.396735	0.322261	CCA0520S0204	1	cluster1
GO:0016571	histone methylation	1/522	10/29268	0.164721	0.396735	0.322261	CCA0763S0010	1	cluster1
GO:0016801	hydrolase activity, acting on ether bonds	1/522	10/29268	0.164721	0.396735	0.322261	CCA1593S0029	1	cluster1
GO:0031683	G-protein beta/gamma-subunit complex binding	1/522	10/29268	0.164721	0.396735	0.322261	CCA1147S0028	1	cluster1
GO:0035196	production of miRNAs involved in gene silencing by miRNA	1/522	10/29268	0.164721	0.396735	0.322261	CCA0607S0019	1	cluster1
GO:0035967	cellular response to topologically incorrect protein	1/522	10/29268	0.164721	0.396735	0.322261	CCA0810S0062	1	cluster1
GO:0036452	ESCRT complex	1/522	10/29268	0.164721	0.396735	0.322261	CCA0918S0008	1	cluster1
GO:0043248	proteasome assembly	1/522	10/29268	0.164721	0.396735	0.322261	CCA0795S0059	1	cluster1
GO:0044070	regulation of anion transport	1/522	10/29268	0.164721	0.396735	0.322261	CCA1095S0009	1	cluster1
GO:0044419	interspecies interaction between organisms	1/522	10/29268	0.164721	0.396735	0.322261	CCA0607S0019	1	cluster1
GO:0046785	microtubule polymerization	1/522	10/29268	0.164721	0.396735	0.322261	CCA0733S0145	1	cluster1
GO:0070567	cytidylyltransferase activity	1/522	10/29268	0.164721	0.396735	0.322261	CCA0505S0075	1	cluster1
GO:0072583	clathrin-dependent endocytosis	1/522	10/29268	0.164721	0.396735	0.322261	CCA0922S0039	1	cluster1
GO:1902222	erythrose 4-phosphate/phosphoenolpyruvate family amino acid catabolic process	1/522	10/29268	0.164721	0.396735	0.322261	CCA0546S0150	1	cluster1
GO:0002181	cytoplasmic translation	2/522	41/29268	0.165795	0.396735	0.322261	CCA0838S0026/CCA0848S0099	2	cluster1
GO:0018024	histone-lysine N-methyltransferase activity	2/522	41/29268	0.165795	0.396735	0.322261	CCA0870S0046/CCA1178S0026	2	cluster1
GO:0031461	cullin-RING ubiquitin ligase complex	2/522	41/29268	0.165795	0.396735	0.322261	CCA0975S0087/CCA0628S0067	2	cluster1
GO:0044275	cellular carbohydrate catabolic process	2/522	41/29268	0.165795	0.396735	0.322261	CCA0842S0039/CCA0679S0084	2	cluster1
GO:0008643	carbohydrate transport	3/522	79/29268	0.167171	0.39757	0.32294	CCA1593S0023/CCA0781S0001/CCA1705S0005	3	cluster1
GO:0009127	purine nucleoside monophosphate biosynthetic process	4/522	120/29268	0.167177	0.39757	0.32294	CCA0520S0204/CCA1073S0058/CCA1430S0033/CCA0513S0334	4	cluster1
GO:0009168	purine ribonucleoside monophosphate biosynthetic process	4/522	120/29268	0.167177	0.39757	0.32294	CCA0520S0204/CCA1073S0058/CCA1430S0033/CCA0513S0334	4	cluster1
GO:0052689	carboxylic ester hydrolase activity	5/522	163/29268	0.167265	0.39757	0.32294	CCA1343S0018/CCA1073S0005/CCA0573S0030/CCA0942S0104/CCA1113S0019	5	cluster1
GO:0019787	ubiquitin-like protein transferase activity	7/522	254/29268	0.170266	0.404026	0.328184	CCA0649S0039/CCA0632S0046/CCA0737S0061/CCA1015S0060/CCA0708S0045/CCA1033S0053/CCA0979S0039	7	cluster1
GO:0005976	polysaccharide metabolic process	10/522	395/29268	0.170888	0.40458	0.328634	CCA0904S0144/CCA0524S0295/CCA0842S0039/CCA1073S0005/CCA0632S0022/CCA0555S0024/CCA0942S0104/CCA0791S0064/CCA0679S0084/CCA0859S0064	10	cluster1
GO:0005741	mitochondrial outer membrane	2/522	42/29268	0.172147	0.40458	0.328634	CCA1400S0023/CCA1034S0064	2	cluster1
GO:0016776	phosphotransferase activity, phosphate group as acceptor	2/522	42/29268	0.172147	0.40458	0.328634	CCA1048S0008/CCA1549S0017	2	cluster1
GO:0030276	clathrin binding	2/522	42/29268	0.172147	0.40458	0.328634	CCA0922S0039/CCA0674S0162	2	cluster1
GO:0031123	RNA 3'-end processing	2/522	42/29268	0.172147	0.40458	0.328634	CCA0763S0010/CCA0984S0036	2	cluster1
GO:0000272	polysaccharide catabolic process	5/522	165/29268	0.173138	0.40458	0.328634	CCA0524S0295/CCA0842S0039/CCA1073S0005/CCA0942S0104/CCA0679S0084	5	cluster1
GO:0035251	UDP-glucosyltransferase activity	5/522	165/29268	0.173138	0.40458	0.328634	CCA0904S0144/CCA0632S0022/CCA1089S0005/CCA0791S0064/CCA0859S0064	5	cluster1
GO:0016054	organic acid catabolic process	3/522	81/29268	0.175952	0.40458	0.328634	CCA1151S0067/CCA0546S0150/CCA0597S0105	3	cluster1
GO:0046395	carboxylic acid catabolic process	3/522	81/29268	0.175952	0.40458	0.328634	CCA1151S0067/CCA0546S0150/CCA0597S0105	3	cluster1
GO:2000026	regulation of multicellular organismal development	3/522	81/29268	0.175952	0.40458	0.328634	CCA0748S0110/CCA0632S0087/CCA0607S0019	3	cluster1
GO:0051603	proteolysis involved in cellular protein catabolic process	6/522	211/29268	0.176743	0.40458	0.328634	CCA1060S0012/CCA0649S0039/CCA0813S0012/CCA0681S0017/CCA0975S0087/CCA0628S0067	6	cluster1
GO:0016042	lipid catabolic process	4/522	123/29268	0.177637	0.40458	0.328634	CCA0597S0105/CCA0680S0070/CCA0887S0049/CCA0623S0016	4	cluster1
GO:0009617	response to bacterium	2/522	43/29268	0.178537	0.40458	0.328634	CCA0876S0048/CCA0568S0030	2	cluster1
GO:0004017	adenylate kinase activity	1/522	11/29268	0.179623	0.40458	0.328634	CCA1048S0008	1	cluster1
GO:0004839	ubiquitin activating enzyme activity	1/522	11/29268	0.179623	0.40458	0.328634	CCA0737S0061	1	cluster1
GO:0008574	ATP-dependent microtubule motor activity, plus-end-directed	1/522	11/29268	0.179623	0.40458	0.328634	CCA0862S0024	1	cluster1
GO:0008649	rRNA methyltransferase activity	1/522	11/29268	0.179623	0.40458	0.328634	CCA0763S0010	1	cluster1
GO:0010119	regulation of stomatal movement	1/522	11/29268	0.179623	0.40458	0.328634	CCA0709S0043	1	cluster1
GO:0015893	drug transport	1/522	11/29268	0.179623	0.40458	0.328634	CCA1255S0023	1	cluster1
GO:0016886	ligase activity, forming phosphoric ester bonds	1/522	11/29268	0.179623	0.40458	0.328634	CCA1277S0026	1	cluster1
GO:0031109	microtubule polymerization or depolymerization	1/522	11/29268	0.179623	0.40458	0.328634	CCA0733S0145	1	cluster1
GO:0031145	anaphase-promoting complex-dependent catabolic process	1/522	11/29268	0.179623	0.40458	0.328634	CCA0628S0067	1	cluster1
GO:0031146	SCF-dependent proteasomal ubiquitin-dependent protein catabolic process	1/522	11/29268	0.179623	0.40458	0.328634	CCA0975S0087	1	cluster1
GO:0031167	rRNA methylation	1/522	11/29268	0.179623	0.40458	0.328634	CCA0763S0010	1	cluster1
GO:0035195	gene silencing by miRNA	1/522	11/29268	0.179623	0.40458	0.328634	CCA0607S0019	1	cluster1
GO:0035966	response to topologically incorrect protein	1/522	11/29268	0.179623	0.40458	0.328634	CCA0810S0062	1	cluster1
GO:0043484	regulation of RNA splicing	1/522	11/29268	0.179623	0.40458	0.328634	CCA0829S0067	1	cluster1
GO:0046498	S-adenosylhomocysteine metabolic process	1/522	11/29268	0.179623	0.40458	0.328634	CCA0576S0150	1	cluster1
GO:0048017	inositol lipid-mediated signaling	1/522	11/29268	0.179623	0.40458	0.328634	CCA0680S0070	1	cluster1
GO:0072659	protein localization to plasma membrane	1/522	11/29268	0.179623	0.40458	0.328634	CCA0898S0022	1	cluster1
GO:0098799	outer mitochondrial membrane protein complex	1/522	11/29268	0.179623	0.40458	0.328634	CCA1034S0064	1	cluster1
GO:0140102	catalytic activity, acting on a rRNA	1/522	11/29268	0.179623	0.40458	0.328634	CCA0763S0010	1	cluster1
GO:0044257	cellular protein catabolic process	6/522	213/29268	0.182013	0.409313	0.332479	CCA1060S0012/CCA0649S0039/CCA0813S0012/CCA0681S0017/CCA0975S0087/CCA0628S0067	6	cluster1
GO:0030136	clathrin-coated vesicle	2/522	44/29268	0.184964	0.413969	0.33626	CCA0843S0050/CCA0922S0039	2	cluster1
GO:0009991	response to extracellular stimulus	2/522	45/29268	0.191423	0.413969	0.33626	CCA1015S0060/CCA0502S0054	2	cluster1
GO:0022625	cytosolic large ribosomal subunit	2/522	45/29268	0.191423	0.413969	0.33626	CCA0520S0204/CCA0846S0005	2	cluster1
GO:0043094	cellular metabolic compound salvage	2/522	45/29268	0.191423	0.413969	0.33626	CCA0576S0150/CCA0789S0079	2	cluster1
GO:0140013	meiotic nuclear division	2/522	45/29268	0.191423	0.413969	0.33626	CCA1407S0054/CCA0589S0186	2	cluster1
GO:0004222	metalloendopeptidase activity	3/522	85/29268	0.19388	0.413969	0.33626	CCA0555S0052/CCA1079S0073/CCA1106S0048	3	cluster1
GO:0000154	rRNA modification	1/522	12/29268	0.19426	0.413969	0.33626	CCA0763S0010	1	cluster1
GO:0000290	deadenylation-dependent decapping of nuclear-transcribed mRNA	1/522	12/29268	0.19426	0.413969	0.33626	CCA1052S0040	1	cluster1
GO:0003989	acetyl-CoA carboxylase activity	1/522	12/29268	0.19426	0.413969	0.33626	CCA0762S0013	1	cluster1
GO:0004602	glutathione peroxidase activity	1/522	12/29268	0.19426	0.413969	0.33626	CCA0502S0054	1	cluster1
GO:0004652	polynucleotide adenylyltransferase activity	1/522	12/29268	0.19426	0.413969	0.33626	CCA0984S0036	1	cluster1
GO:0005977	glycogen metabolic process	1/522	12/29268	0.19426	0.413969	0.33626	CCA0555S0024	1	cluster1
GO:0006112	energy reserve metabolic process	1/522	12/29268	0.19426	0.413969	0.33626	CCA0555S0024	1	cluster1
GO:0006625	protein targeting to peroxisome	1/522	12/29268	0.19426	0.413969	0.33626	CCA1060S0012	1	cluster1
GO:0006771	riboflavin metabolic process	1/522	12/29268	0.19426	0.413969	0.33626	CCA0628S0069	1	cluster1
GO:0006898	receptor-mediated endocytosis	1/522	12/29268	0.19426	0.413969	0.33626	CCA0922S0039	1	cluster1
GO:0007030	Golgi organization	1/522	12/29268	0.19426	0.413969	0.33626	CCA1268S0026	1	cluster1
GO:0009231	riboflavin biosynthetic process	1/522	12/29268	0.19426	0.413969	0.33626	CCA0628S0069	1	cluster1
GO:0016308	1-phosphatidylinositol-4-phosphate 5-kinase activity	1/522	12/29268	0.19426	0.413969	0.33626	CCA1123S0008	1	cluster1
GO:0016421	CoA carboxylase activity	1/522	12/29268	0.19426	0.413969	0.33626	CCA0762S0013	1	cluster1
GO:0016885	ligase activity, forming carbon-carbon bonds	1/522	12/29268	0.19426	0.413969	0.33626	CCA0762S0013	1	cluster1
GO:0017148	negative regulation of translation	1/522	12/29268	0.19426	0.413969	0.33626	CCA0522S0074	1	cluster1
GO:0019202	amino acid kinase activity	1/522	12/29268	0.19426	0.413969	0.33626	CCA0007S0002	1	cluster1
GO:0031965	nuclear membrane	1/522	12/29268	0.19426	0.413969	0.33626	CCA0500S0279	1	cluster1
GO:0034249	negative regulation of cellular amide metabolic process	1/522	12/29268	0.19426	0.413969	0.33626	CCA0522S0074	1	cluster1
GO:0042726	flavin-containing compound metabolic process	1/522	12/29268	0.19426	0.413969	0.33626	CCA0628S0069	1	cluster1
GO:0042727	flavin-containing compound biosynthetic process	1/522	12/29268	0.19426	0.413969	0.33626	CCA0628S0069	1	cluster1
GO:0071695	anatomical structure maturation	1/522	12/29268	0.19426	0.413969	0.33626	CCA0632S0046	1	cluster1
GO:0072662	protein localization to peroxisome	1/522	12/29268	0.19426	0.413969	0.33626	CCA1060S0012	1	cluster1
GO:0072663	establishment of protein localization to peroxisome	1/522	12/29268	0.19426	0.413969	0.33626	CCA1060S0012	1	cluster1
GO:1901988	negative regulation of cell cycle phase transition	1/522	12/29268	0.19426	0.413969	0.33626	CCA0678S0203	1	cluster1
GO:1901991	negative regulation of mitotic cell cycle phase transition	1/522	12/29268	0.19426	0.413969	0.33626	CCA0678S0203	1	cluster1
GO:1990778	protein localization to cell periphery	1/522	12/29268	0.19426	0.413969	0.33626	CCA0898S0022	1	cluster1
GO:1990939	ATP-dependent microtubule motor activity	1/522	12/29268	0.19426	0.413969	0.33626	CCA0862S0024	1	cluster1
GO:0006511	ubiquitin-dependent protein catabolic process	5/522	172/29268	0.194294	0.413969	0.33626	CCA0649S0039/CCA0813S0012/CCA0681S0017/CCA0975S0087/CCA0628S0067	5	cluster1
GO:0015985	energy coupled proton transport, down electrochemical gradient	2/522	46/29268	0.197911	0.418498	0.339939	CCA1073S0058/CCA1430S0033	2	cluster1
GO:0015986	ATP synthesis coupled proton transport	2/522	46/29268	0.197911	0.418498	0.339939	CCA1073S0058/CCA1430S0033	2	cluster1
GO:0016857	racemase and epimerase activity, acting on carbohydrates and derivatives	2/522	46/29268	0.197911	0.418498	0.339939	CCA1005S0013/CCA1525S0001	2	cluster1
GO:0030133	transport vesicle	2/522	46/29268	0.197911	0.418498	0.339939	CCA1268S0026/CCA1221S0002	2	cluster1
GO:0030658	transport vesicle membrane	2/522	46/29268	0.197911	0.418498	0.339939	CCA1268S0026/CCA1221S0002	2	cluster1
GO:0005740	mitochondrial envelope	6/522	219/29268	0.198189	0.418498	0.339939	CCA1073S0058/CCA1400S0023/CCA1034S0064/CCA0555S0065/CCA0659S0201/CCA1285S0029	6	cluster1
GO:0016903	oxidoreductase activity, acting on the aldehyde or oxo group of donors	3/522	87/29268	0.203008	0.422937	0.343545	CCA0779S0242/CCA1288S0034/CCA0549S0153	3	cluster1
GO:0018298	protein-chromophore linkage	2/522	47/29268	0.204425	0.422937	0.343545	CCA0642S0057/CCA1225S0031	2	cluster1
GO:0019200	carbohydrate kinase activity	2/522	47/29268	0.204425	0.422937	0.343545	CCA0656S0077/CCA0513S0334	2	cluster1
GO:0019207	kinase regulator activity	2/522	47/29268	0.204425	0.422937	0.343545	CCA0884S0202/CCA0806S0027	2	cluster1
GO:0042278	purine nucleoside metabolic process	2/522	47/29268	0.204425	0.422937	0.343545	CCA1549S0017/CCA0576S0150	2	cluster1
GO:0046128	purine ribonucleoside metabolic process	2/522	47/29268	0.204425	0.422937	0.343545	CCA1549S0017/CCA0576S0150	2	cluster1
GO:0015672	monovalent inorganic cation transport	4/522	131/29268	0.20654	0.422937	0.343545	CCA1073S0058/CCA1430S0033/CCA1568S0016/CCA1279S0007	4	cluster1
GO:0000178	exosome (RNase complex)	1/522	13/29268	0.208637	0.422937	0.343545	CCA0642S0121	1	cluster1
GO:0000209	protein polyubiquitination	1/522	13/29268	0.208637	0.422937	0.343545	CCA0628S0067	1	cluster1
GO:0004435	phosphatidylinositol phospholipase C activity	1/522	13/29268	0.208637	0.422937	0.343545	CCA0680S0070	1	cluster1
GO:0004550	nucleoside diphosphate kinase activity	1/522	13/29268	0.208637	0.422937	0.343545	CCA1549S0017	1	cluster1
GO:0005089	Rho guanyl-nucleotide exchange factor activity	1/522	13/29268	0.208637	0.422937	0.343545	CCA0784S0060	1	cluster1
GO:0005536	glucose binding	1/522	13/29268	0.208637	0.422937	0.343545	CCA0513S0334	1	cluster1
GO:0005753	mitochondrial proton-transporting ATP synthase complex	1/522	13/29268	0.208637	0.422937	0.343545	CCA1073S0058	1	cluster1
GO:0006183	GTP biosynthetic process	1/522	13/29268	0.208637	0.422937	0.343545	CCA1549S0017	1	cluster1
GO:0006228	UTP biosynthetic process	1/522	13/29268	0.208637	0.422937	0.343545	CCA1549S0017	1	cluster1
GO:0009062	fatty acid catabolic process	1/522	13/29268	0.208637	0.422937	0.343545	CCA0597S0105	1	cluster1
GO:0009694	jasmonic acid metabolic process	1/522	13/29268	0.208637	0.422937	0.343545	CCA1382S0021	1	cluster1
GO:0009739	response to gibberellin	1/522	13/29268	0.208637	0.422937	0.343545	CCA0729S0045	1	cluster1
GO:0019789	SUMO transferase activity	1/522	13/29268	0.208637	0.422937	0.343545	CCA1015S0060	1	cluster1
GO:0031050	dsRNA processing	1/522	13/29268	0.208637	0.422937	0.343545	CCA0607S0019	1	cluster1
GO:0032957	inositol trisphosphate metabolic process	1/522	13/29268	0.208637	0.422937	0.343545	CCA0680S0070	1	cluster1
GO:0043574	peroxisomal transport	1/522	13/29268	0.208637	0.422937	0.343545	CCA1060S0012	1	cluster1
GO:0046051	UTP metabolic process	1/522	13/29268	0.208637	0.422937	0.343545	CCA1549S0017	1	cluster1
GO:0070069	cytochrome complex	1/522	13/29268	0.208637	0.422937	0.343545	CCA0555S0065	1	cluster1
GO:0070918	production of small RNA involved in gene silencing by RNA	1/522	13/29268	0.208637	0.422937	0.343545	CCA0607S0019	1	cluster1
GO:0071985	multivesicular body sorting pathway	1/522	13/29268	0.208637	0.422937	0.343545	CCA0918S0008	1	cluster1
GO:1905354	exoribonuclease complex	1/522	13/29268	0.208637	0.422937	0.343545	CCA0642S0121	1	cluster1
GO:0031968	organelle outer membrane	2/522	48/29268	0.210962	0.42704	0.346878	CCA1400S0023/CCA1034S0064	2	cluster1
GO:0000943	retrotransposon nucleocapsid	3/522	89/29268	0.212233	0.428391	0.347975	CCA0525S0108/CCA0525S0213/CCA1285S0029	3	cluster1
GO:0006820	anion transport	3/522	89/29268	0.212233	0.428391	0.347975	CCA1255S0023/CCA0595S0080/CCA0595S0083	3	cluster1
GO:0019941	modification-dependent protein catabolic process	5/522	179/29268	0.216296	0.433597	0.352204	CCA0649S0039/CCA0813S0012/CCA0681S0017/CCA0975S0087/CCA0628S0067	5	cluster1
GO:0006887	exocytosis	3/522	90/29268	0.21688	0.433597	0.352204	CCA1082S0039/CCA0589S0209/CCA1024S0016	3	cluster1
GO:0009072	aromatic amino acid family metabolic process	3/522	90/29268	0.21688	0.433597	0.352204	CCA0546S0150/CCA1085S0008/CCA1681S0003	3	cluster1
GO:0017016	Ras GTPase binding	2/522	49/29268	0.21752	0.433597	0.352204	CCA0762S0044/CCA0784S0060	2	cluster1
GO:0031267	small GTPase binding	2/522	49/29268	0.21752	0.433597	0.352204	CCA0762S0044/CCA0784S0060	2	cluster1
GO:0005216	ion channel activity	5/522	180/29268	0.219502	0.433597	0.352204	CCA0906S0081/CCA1095S0009/CCA0196S0001/CCA1402S0016/CCA1282S0015	5	cluster1
GO:0008237	metallopeptidase activity	4/522	135/29268	0.221473	0.433597	0.352204	CCA0754S0070/CCA0555S0052/CCA1079S0073/CCA1106S0048	4	cluster1
GO:0022626	cytosolic ribosome	3/522	91/29268	0.221547	0.433597	0.352204	CCA0542S0172/CCA0520S0204/CCA0846S0005	3	cluster1
GO:0050661	NADP binding	3/522	91/29268	0.221547	0.433597	0.352204	CCA1458S0026/CCA0007S0002/CCA0779S0242	3	cluster1
GO:0043632	modification-dependent macromolecule catabolic process	5/522	181/29268	0.222722	0.433597	0.352204	CCA0649S0039/CCA0813S0012/CCA0681S0017/CCA0975S0087/CCA0628S0067	5	cluster1
GO:0001678	cellular glucose homeostasis	1/522	14/29268	0.222757	0.433597	0.352204	CCA0513S0334	1	cluster1
GO:0004629	phospholipase C activity	1/522	14/29268	0.222757	0.433597	0.352204	CCA0680S0070	1	cluster1
GO:0005885	Arp2/3 protein complex	1/522	14/29268	0.222757	0.433597	0.352204	CCA0743S0053	1	cluster1
GO:0006475	internal protein amino acid acetylation	1/522	14/29268	0.222757	0.433597	0.352204	CCA0705S0073	1	cluster1
GO:0009965	leaf morphogenesis	1/522	14/29268	0.222757	0.433597	0.352204	CCA0632S0046	1	cluster1
GO:0016573	histone acetylation	1/522	14/29268	0.222757	0.433597	0.352204	CCA0705S0073	1	cluster1
GO:0016634	oxidoreductase activity, acting on the CH-CH group of donors, oxygen as acceptor	1/522	14/29268	0.222757	0.433597	0.352204	CCA0597S0105	1	cluster1
GO:0017048	Rho GTPase binding	1/522	14/29268	0.222757	0.433597	0.352204	CCA0784S0060	1	cluster1
GO:0018393	internal peptidyl-lysine acetylation	1/522	14/29268	0.222757	0.433597	0.352204	CCA0705S0073	1	cluster1
GO:0018394	peptidyl-lysine acetylation	1/522	14/29268	0.222757	0.433597	0.352204	CCA0705S0073	1	cluster1
GO:0034314	Arp2/3 complex-mediated actin nucleation	1/522	14/29268	0.222757	0.433597	0.352204	CCA0743S0053	1	cluster1
GO:0042593	glucose homeostasis	1/522	14/29268	0.222757	0.433597	0.352204	CCA0513S0334	1	cluster1
GO:0045010	actin nucleation	1/522	14/29268	0.222757	0.433597	0.352204	CCA0743S0053	1	cluster1
GO:0046039	GTP metabolic process	1/522	14/29268	0.222757	0.433597	0.352204	CCA1549S0017	1	cluster1
GO:0046500	S-adenosylmethionine metabolic process	1/522	14/29268	0.222757	0.433597	0.352204	CCA0576S0150	1	cluster1
GO:0046912	transferase activity, transferring acyl groups, acyl groups converted into alkyl on transfer	1/522	14/29268	0.222757	0.433597	0.352204	CCA1694S0005	1	cluster1
GO:0009156	ribonucleoside monophosphate biosynthetic process	4/522	137/29268	0.229044	0.443713	0.360421	CCA0520S0204/CCA1073S0058/CCA1430S0033/CCA0513S0334	4	cluster1
GO:0009165	nucleotide biosynthetic process	6/522	230/29268	0.229135	0.443713	0.360421	CCA0520S0204/CCA1073S0058/CCA1549S0017/CCA1132S0048/CCA1430S0033/CCA0513S0334	6	cluster1
GO:1901293	nucleoside phosphate biosynthetic process	6/522	230/29268	0.229135	0.443713	0.360421	CCA0520S0204/CCA1073S0058/CCA1549S0017/CCA1132S0048/CCA1430S0033/CCA0513S0334	6	cluster1
GO:0022838	substrate-specific channel activity	5/522	183/29268	0.229205	0.443713	0.360421	CCA0906S0081/CCA1095S0009/CCA0196S0001/CCA1402S0016/CCA1282S0015	5	cluster1
GO:1903046	meiotic cell cycle process	2/522	51/29268	0.230685	0.445252	0.361672	CCA1407S0054/CCA0589S0186	2	cluster1
GO:0009266	response to temperature stimulus	3/522	93/29268	0.230941	0.445252	0.361672	CCA0810S0062/CCA0843S0097/CCA1479S0028	3	cluster1
GO:0051239	regulation of multicellular organismal process	3/522	93/29268	0.230941	0.445252	0.361672	CCA0748S0110/CCA0632S0087/CCA0607S0019	3	cluster1
GO:0000271	polysaccharide biosynthetic process	5/522	184/29268	0.232467	0.445321	0.361728	CCA0904S0144/CCA0632S0022/CCA0555S0024/CCA0791S0064/CCA0859S0064	5	cluster1
GO:0030001	metal ion transport	5/522	184/29268	0.232467	0.445321	0.361728	CCA0595S0080/CCA0595S0083/CCA1637S0032/CCA1589S0013/CCA0680S0070	5	cluster1
GO:0000398	mRNA splicing, via spliceosome	4/522	138/29268	0.232854	0.445321	0.361728	CCA0748S0110/CCA0051S0005/CCA0546S0217/CCA0670S0010	4	cluster1
GO:0000288	nuclear-transcribed mRNA catabolic process, deadenylation-dependent decay	1/522	15/29268	0.236626	0.445321	0.361728	CCA1052S0040	1	cluster1
GO:0003950	NAD+ ADP-ribosyltransferase activity	1/522	15/29268	0.236626	0.445321	0.361728	CCA0507S0016	1	cluster1
GO:0010008	endosome membrane	1/522	15/29268	0.236626	0.445321	0.361728	CCA0918S0008	1	cluster1
GO:0016554	cytidine to uridine editing	1/522	15/29268	0.236626	0.445321	0.361728	CCA1584S0012	1	cluster1
GO:0017056	structural constituent of nuclear pore	1/522	15/29268	0.236626	0.445321	0.361728	CCA0500S0279	1	cluster1
GO:0030132	clathrin coat of coated pit	1/522	15/29268	0.236626	0.445321	0.361728	CCA0922S0039	1	cluster1
GO:0031329	regulation of cellular catabolic process	1/522	15/29268	0.236626	0.445321	0.361728	CCA0522S0074	1	cluster1
GO:0032592	integral component of mitochondrial membrane	1/522	15/29268	0.236626	0.445321	0.361728	CCA1400S0023	1	cluster1
GO:0047938	glucose-6-phosphate 1-epimerase activity	1/522	15/29268	0.236626	0.445321	0.361728	CCA1525S0001	1	cluster1
GO:0051258	protein polymerization	1/522	15/29268	0.236626	0.445321	0.361728	CCA0733S0145	1	cluster1
GO:0097237	cellular response to toxic substance	1/522	15/29268	0.236626	0.445321	0.361728	CCA0944S0046	1	cluster1
GO:0098573	intrinsic component of mitochondrial membrane	1/522	15/29268	0.236626	0.445321	0.361728	CCA1400S0023	1	cluster1
GO:1901070	guanosine-containing compound biosynthetic process	1/522	15/29268	0.236626	0.445321	0.361728	CCA1549S0017	1	cluster1
GO:1990748	cellular detoxification	1/522	15/29268	0.236626	0.445321	0.361728	CCA0944S0046	1	cluster1
GO:2001251	negative regulation of chromosome organization	1/522	15/29268	0.236626	0.445321	0.361728	CCA0678S0203	1	cluster1
GO:0009415	response to water	2/522	52/29268	0.237287	0.445974	0.362258	CCA1095S0100/CCA0502S0054	2	cluster1
GO:0016853	isomerase activity	9/522	380/29268	0.239955	0.44715	0.363213	CCA1187S0026/CCA0520S0249/CCA0595S0076/CCA1739S0021/CCA1005S0013/CCA1008S0033/CCA0576S0150/CCA1525S0001/CCA0859S0077	9	cluster1
GO:0009124	nucleoside monophosphate biosynthetic process	4/522	140/29268	0.240519	0.44715	0.363213	CCA0520S0204/CCA1073S0058/CCA1430S0033/CCA0513S0334	4	cluster1
GO:0006631	fatty acid metabolic process	5/522	187/29268	0.24233	0.44715	0.363213	CCA0762S0013/CCA1382S0021/CCA0652S0073/CCA0701S0093/CCA0597S0105	5	cluster1
GO:0006096	glycolytic process	2/522	53/29268	0.243899	0.44715	0.363213	CCA0520S0204/CCA0513S0334	2	cluster1
GO:0006165	nucleoside diphosphate phosphorylation	2/522	53/29268	0.243899	0.44715	0.363213	CCA0520S0204/CCA0513S0334	2	cluster1
GO:0006757	ATP generation from ADP	2/522	53/29268	0.243899	0.44715	0.363213	CCA0520S0204/CCA0513S0334	2	cluster1
GO:0009135	purine nucleoside diphosphate metabolic process	2/522	53/29268	0.243899	0.44715	0.363213	CCA0520S0204/CCA0513S0334	2	cluster1
GO:0009179	purine ribonucleoside diphosphate metabolic process	2/522	53/29268	0.243899	0.44715	0.363213	CCA0520S0204/CCA0513S0334	2	cluster1
GO:0009185	ribonucleoside diphosphate metabolic process	2/522	53/29268	0.243899	0.44715	0.363213	CCA0520S0204/CCA0513S0334	2	cluster1
GO:0015849	organic acid transport	2/522	53/29268	0.243899	0.44715	0.363213	CCA0595S0080/CCA0595S0083	2	cluster1
GO:0016278	lysine N-methyltransferase activity	2/522	53/29268	0.243899	0.44715	0.363213	CCA0870S0046/CCA1178S0026	2	cluster1
GO:0016279	protein-lysine N-methyltransferase activity	2/522	53/29268	0.243899	0.44715	0.363213	CCA0870S0046/CCA1178S0026	2	cluster1
GO:0046031	ADP metabolic process	2/522	53/29268	0.243899	0.44715	0.363213	CCA0520S0204/CCA0513S0334	2	cluster1
GO:0046939	nucleotide phosphorylation	2/522	53/29268	0.243899	0.44715	0.363213	CCA0520S0204/CCA0513S0334	2	cluster1
GO:0046942	carboxylic acid transport	2/522	53/29268	0.243899	0.44715	0.363213	CCA0595S0080/CCA0595S0083	2	cluster1
GO:0030170	pyridoxal phosphate binding	4/522	142/29268	0.248242	0.44715	0.363213	CCA1151S0067/CCA0829S0067/CCA1017S0015/CCA1681S0003	4	cluster1
GO:0070279	vitamin B6 binding	4/522	142/29268	0.248242	0.44715	0.363213	CCA1151S0067/CCA0829S0067/CCA1017S0015/CCA1681S0003	4	cluster1
GO:0004427	inorganic diphosphatase activity	1/522	16/29268	0.250248	0.44715	0.363213	CCA1363S0006	1	cluster1
GO:0005088	Ras guanyl-nucleotide exchange factor activity	1/522	16/29268	0.250248	0.44715	0.363213	CCA0784S0060	1	cluster1
GO:0006473	protein acetylation	1/522	16/29268	0.250248	0.44715	0.363213	CCA0705S0073	1	cluster1
GO:0007093	mitotic cell cycle checkpoint	1/522	16/29268	0.250248	0.44715	0.363213	CCA0678S0203	1	cluster1
GO:0009699	phenylpropanoid biosynthetic process	1/522	16/29268	0.250248	0.44715	0.363213	CCA0546S0150	1	cluster1
GO:0015926	glucosidase activity	1/522	16/29268	0.250248	0.44715	0.363213	CCA0524S0295	1	cluster1
GO:0016411	acylglycerol O-acyltransferase activity	1/522	16/29268	0.250248	0.44715	0.363213	CCA0524S0043	1	cluster1
GO:0016553	base conversion or substitution editing	1/522	16/29268	0.250248	0.44715	0.363213	CCA1584S0012	1	cluster1
GO:0033500	carbohydrate homeostasis	1/522	16/29268	0.250248	0.44715	0.363213	CCA0513S0334	1	cluster1
GO:0035194	posttranscriptional gene silencing by RNA	1/522	16/29268	0.250248	0.44715	0.363213	CCA0607S0019	1	cluster1
GO:0042147	retrograde transport, endosome to Golgi	1/522	16/29268	0.250248	0.44715	0.363213	CCA0616S0031	1	cluster1
GO:0043631	RNA polyadenylation	1/522	16/29268	0.250248	0.44715	0.363213	CCA0984S0036	1	cluster1
GO:0090698	post-embryonic plant morphogenesis	1/522	16/29268	0.250248	0.44715	0.363213	CCA0607S0019	1	cluster1
GO:1903311	regulation of mRNA metabolic process	1/522	16/29268	0.250248	0.44715	0.363213	CCA0522S0074	1	cluster1
GO:0009628	response to abiotic stimulus	8/522	335/29268	0.25045	0.44715	0.363213	CCA0907S0030/CCA0810S0062/CCA1601S0023/CCA0843S0097/CCA0816S0140/CCA1095S0100/CCA1479S0028/CCA0502S0054	8	cluster1
GO:0008374	O-acyltransferase activity	2/522	54/29268	0.250518	0.44715	0.363213	CCA0524S0043/CCA1591S0012	2	cluster1
GO:0009166	nucleotide catabolic process	2/522	54/29268	0.250518	0.44715	0.363213	CCA0520S0204/CCA0513S0334	2	cluster1
GO:0009522	photosystem I	2/522	54/29268	0.250518	0.44715	0.363213	CCA0642S0057/CCA1225S0031	2	cluster1
GO:0015629	actin cytoskeleton	2/522	54/29268	0.250518	0.44715	0.363213	CCA0646S0164/CCA0743S0053	2	cluster1
GO:0016628	oxidoreductase activity, acting on the CH-CH group of donors, NAD or NADP as acceptor	2/522	54/29268	0.250518	0.44715	0.363213	CCA1382S0021/CCA1537S0007	2	cluster1
GO:0019205	nucleobase-containing compound kinase activity	2/522	54/29268	0.250518	0.44715	0.363213	CCA1048S0008/CCA1549S0017	2	cluster1
GO:0042866	pyruvate biosynthetic process	2/522	54/29268	0.250518	0.44715	0.363213	CCA0520S0204/CCA0513S0334	2	cluster1
GO:2000241	regulation of reproductive process	2/522	54/29268	0.250518	0.44715	0.363213	CCA0748S0110/CCA0607S0019	2	cluster1
GO:0000375	RNA splicing, via transesterification reactions	4/522	143/29268	0.252123	0.448887	0.364624	CCA0748S0110/CCA0051S0005/CCA0546S0217/CCA0670S0010	4	cluster1
GO:0000377	RNA splicing, via transesterification reactions with bulged adenosine as nucleophile	4/522	143/29268	0.252123	0.448887	0.364624	CCA0748S0110/CCA0051S0005/CCA0546S0217/CCA0670S0010	4	cluster1
GO:0008033	tRNA processing	3/522	98/29268	0.254721	0.452378	0.367459	CCA1384S0044/CCA0803S0131/CCA0665S0016	3	cluster1
GO:0032940	secretion by cell	3/522	98/29268	0.254721	0.452378	0.367459	CCA1082S0039/CCA0589S0209/CCA1024S0016	3	cluster1
GO:0051276	chromosome organization	7/522	288/29268	0.256206	0.452583	0.367626	CCA0912S0025/CCA0763S0010/CCA0525S0077/CCA0632S0046/CCA0705S0073/CCA0953S0067/CCA0500S0279	7	cluster1
GO:0016854	racemase and epimerase activity	2/522	55/29268	0.257141	0.452583	0.367626	CCA1005S0013/CCA1525S0001	2	cluster1
GO:0051049	regulation of transport	2/522	55/29268	0.257141	0.452583	0.367626	CCA0632S0087/CCA1095S0009	2	cluster1
GO:0071396	cellular response to lipid	2/522	55/29268	0.257141	0.452583	0.367626	CCA1544S0017/CCA0502S0054	2	cluster1
GO:0004842	ubiquitin-protein transferase activity	6/522	240/29268	0.258501	0.452583	0.367626	CCA0649S0039/CCA0632S0046/CCA0737S0061/CCA0708S0045/CCA1033S0053/CCA0979S0039	6	cluster1
GO:0048285	organelle fission	3/522	99/29268	0.25952	0.452583	0.367626	CCA1407S0054/CCA0589S0186/CCA0899S0078	3	cluster1
GO:0000175	3'-5'-exoribonuclease activity	1/522	17/29268	0.263627	0.452583	0.367626	CCA0613S0051	1	cluster1
GO:0004012	phospholipid-translocating ATPase activity	1/522	17/29268	0.263627	0.452583	0.367626	CCA0587S0195	1	cluster1
GO:0004396	hexokinase activity	1/522	17/29268	0.263627	0.452583	0.367626	CCA0513S0334	1	cluster1
GO:0007131	reciprocal meiotic recombination	1/522	17/29268	0.263627	0.452583	0.367626	CCA1407S0054	1	cluster1
GO:0008409	5'-3' exonuclease activity	1/522	17/29268	0.263627	0.452583	0.367626	CCA1140S0044	1	cluster1
GO:0009705	plant-type vacuole membrane	1/522	17/29268	0.263627	0.452583	0.367626	CCA0632S0087	1	cluster1
GO:0009767	photosynthetic electron transport chain	1/522	17/29268	0.263627	0.452583	0.367626	CCA0822S0035	1	cluster1
GO:0016307	phosphatidylinositol phosphate kinase activity	1/522	17/29268	0.263627	0.452583	0.367626	CCA1123S0008	1	cluster1
GO:0016441	posttranscriptional gene silencing	1/522	17/29268	0.263627	0.452583	0.367626	CCA0607S0019	1	cluster1
GO:0016833	oxo-acid-lyase activity	1/522	17/29268	0.263627	0.452583	0.367626	CCA0795S0054	1	cluster1
GO:0016884	carbon-nitrogen ligase activity, with glutamine as amido-N-donor	1/522	17/29268	0.263627	0.452583	0.367626	CCA0001S0021	1	cluster1
GO:0032875	regulation of DNA endoreduplication	1/522	17/29268	0.263627	0.452583	0.367626	CCA1268S0026	1	cluster1
GO:0033866	nucleoside bisphosphate biosynthetic process	1/522	17/29268	0.263627	0.452583	0.367626	CCA1132S0048	1	cluster1
GO:0034030	ribonucleoside bisphosphate biosynthetic process	1/522	17/29268	0.263627	0.452583	0.367626	CCA1132S0048	1	cluster1
GO:0034033	purine nucleoside bisphosphate biosynthetic process	1/522	17/29268	0.263627	0.452583	0.367626	CCA1132S0048	1	cluster1
GO:0035825	homologous recombination	1/522	17/29268	0.263627	0.452583	0.367626	CCA1407S0054	1	cluster1
GO:0042542	response to hydrogen peroxide	1/522	17/29268	0.263627	0.452583	0.367626	CCA0502S0054	1	cluster1
GO:0045263	proton-transporting ATP synthase complex, coupling factor F(o)	1/522	17/29268	0.263627	0.452583	0.367626	CCA1073S0058	1	cluster1
GO:0046173	polyol biosynthetic process	1/522	17/29268	0.263627	0.452583	0.367626	CCA0680S0070	1	cluster1
GO:0070461	SAGA-type complex	1/522	17/29268	0.263627	0.452583	0.367626	CCA0520S0060	1	cluster1
GO:0009132	nucleoside diphosphate metabolic process	2/522	56/29268	0.263768	0.452583	0.367626	CCA0520S0204/CCA0513S0334	2	cluster1
GO:0015711	organic anion transport	2/522	56/29268	0.263768	0.452583	0.367626	CCA0595S0080/CCA0595S0083	2	cluster1
GO:0009117	nucleotide metabolic process	8/522	341/29268	0.265421	0.45487	0.369484	CCA0520S0204/CCA1073S0058/CCA1549S0017/CCA1132S0048/CCA0555S0065/CCA0659S0201/CCA1430S0033/CCA0513S0334	8	cluster1
GO:0009073	aromatic amino acid family biosynthetic process	2/522	57/29268	0.270394	0.462277	0.3755	CCA1085S0008/CCA1681S0003	2	cluster1
GO:0051321	meiotic cell cycle	2/522	57/29268	0.270394	0.462277	0.3755	CCA1407S0054/CCA0589S0186	2	cluster1
GO:0016051	carbohydrate biosynthetic process	6/522	246/29268	0.276583	0.467408	0.379669	CCA0904S0144/CCA0632S0022/CCA0555S0024/CCA0791S0064/CCA0899S0073/CCA0859S0064	6	cluster1
GO:0000470	maturation of LSU-rRNA	1/522	18/29268	0.276768	0.467408	0.379669	CCA0520S0204	1	cluster1
GO:0005905	clathrin-coated pit	1/522	18/29268	0.276768	0.467408	0.379669	CCA0922S0039	1	cluster1
GO:0030127	COPII vesicle coat	1/522	18/29268	0.276768	0.467408	0.379669	CCA1268S0026	1	cluster1
GO:0045930	negative regulation of mitotic cell cycle	1/522	18/29268	0.276768	0.467408	0.379669	CCA0678S0203	1	cluster1
GO:0090329	regulation of DNA-dependent DNA replication	1/522	18/29268	0.276768	0.467408	0.379669	CCA1268S0026	1	cluster1
GO:0015299	solute:proton antiporter activity	2/522	58/29268	0.277019	0.467408	0.379669	CCA0100S0002/CCA1479S0021	2	cluster1
GO:0016860	intramolecular oxidoreductase activity	2/522	58/29268	0.277019	0.467408	0.379669	CCA1187S0026/CCA0576S0150	2	cluster1
GO:0019843	rRNA binding	2/522	58/29268	0.277019	0.467408	0.379669	CCA0839S0167/CCA0646S0042	2	cluster1
GO:0051604	protein maturation	2/522	58/29268	0.277019	0.467408	0.379669	CCA1060S0012/CCA0555S0052	2	cluster1
GO:1901606	alpha-amino acid catabolic process	2/522	58/29268	0.277019	0.467408	0.379669	CCA1151S0067/CCA0546S0150	2	cluster1
GO:0034637	cellular carbohydrate biosynthetic process	5/522	198/29268	0.279365	0.470806	0.382428	CCA0904S0144/CCA0632S0022/CCA0555S0024/CCA0791S0064/CCA0859S0064	5	cluster1
GO:0006839	mitochondrial transport	2/522	59/29268	0.283641	0.475238	0.386029	CCA1034S0064/CCA1285S0029	2	cluster1
GO:0009311	oligosaccharide metabolic process	2/522	59/29268	0.283641	0.475238	0.386029	CCA1089S0005/CCA0899S0073	2	cluster1
GO:0070469	respiratory chain	2/522	59/29268	0.283641	0.475238	0.386029	CCA0555S0065/CCA0659S0201	2	cluster1
GO:0044445	cytosolic part	3/522	104/29268	0.283669	0.475238	0.386029	CCA0542S0172/CCA0520S0204/CCA0846S0005	3	cluster1
GO:0050793	regulation of developmental process	3/522	104/29268	0.283669	0.475238	0.386029	CCA0748S0110/CCA0632S0087/CCA0607S0019	3	cluster1
GO:0050660	flavin adenine dinucleotide binding	5/522	200/29268	0.286221	0.478947	0.389041	CCA0525S0108/CCA0522S0074/CCA0848S0043/CCA1537S0007/CCA0597S0105	5	cluster1
GO:0009738	abscisic acid-activated signaling pathway	1/522	19/29268	0.289675	0.480039	0.389928	CCA0502S0054	1	cluster1
GO:0015930	glutamate synthase activity	1/522	19/29268	0.289675	0.480039	0.389928	CCA0828S0013	1	cluster1
GO:0016482	cytosolic transport	1/522	19/29268	0.289675	0.480039	0.389928	CCA0616S0031	1	cluster1
GO:0030125	clathrin vesicle coat	1/522	19/29268	0.289675	0.480039	0.389928	CCA0922S0039	1	cluster1
GO:0032040	small-subunit processome	1/522	19/29268	0.289675	0.480039	0.389928	CCA0763S0010	1	cluster1
GO:0043628	ncRNA 3'-end processing	1/522	19/29268	0.289675	0.480039	0.389928	CCA0763S0010	1	cluster1
GO:0051656	establishment of organelle localization	1/522	19/29268	0.289675	0.480039	0.389928	CCA1068S0035	1	cluster1
GO:0098754	detoxification	1/522	19/29268	0.289675	0.480039	0.389928	CCA0944S0046	1	cluster1
GO:0006400	tRNA modification	2/522	60/29268	0.290256	0.480039	0.389928	CCA1384S0044/CCA0803S0131	2	cluster1
GO:0043161	proteasome-mediated ubiquitin-dependent protein catabolic process	2/522	60/29268	0.290256	0.480039	0.389928	CCA0975S0087/CCA0628S0067	2	cluster1
GO:0006753	nucleoside phosphate metabolic process	8/522	352/29268	0.293508	0.484852	0.393838	CCA0520S0204/CCA1073S0058/CCA1549S0017/CCA1132S0048/CCA0555S0065/CCA0659S0201/CCA1430S0033/CCA0513S0334	8	cluster1
GO:0009063	cellular amino acid catabolic process	2/522	61/29268	0.296864	0.485886	0.394678	CCA1151S0067/CCA0546S0150	2	cluster1
GO:0009523	photosystem II	2/522	61/29268	0.296864	0.485886	0.394678	CCA0642S0057/CCA1225S0031	2	cluster1
GO:0015298	solute:cation antiporter activity	2/522	61/29268	0.296864	0.485886	0.394678	CCA0100S0002/CCA1479S0021	2	cluster1
GO:0006790	sulfur compound metabolic process	5/522	204/29268	0.300024	0.485886	0.394678	CCA0007S0002/CCA0779S0242/CCA0576S0150/CCA0789S0079/CCA0670S0127	5	cluster1
GO:0006002	fructose 6-phosphate metabolic process	1/522	20/29268	0.302352	0.485886	0.394678	CCA0656S0077	1	cluster1
GO:0006537	glutamate biosynthetic process	1/522	20/29268	0.302352	0.485886	0.394678	CCA0828S0013	1	cluster1
GO:0006558	L-phenylalanine metabolic process	1/522	20/29268	0.302352	0.485886	0.394678	CCA0546S0150	1	cluster1
GO:0007127	meiosis I	1/522	20/29268	0.302352	0.485886	0.394678	CCA1407S0054	1	cluster1
GO:0016881	acid-amino acid ligase activity	1/522	20/29268	0.302352	0.485886	0.394678	CCA0704S0152	1	cluster1
GO:0019213	deacetylase activity	1/522	20/29268	0.302352	0.485886	0.394678	CCA0899S0073	1	cluster1
GO:0019904	protein domain specific binding	1/522	20/29268	0.302352	0.485886	0.394678	CCA0566S0042	1	cluster1
GO:0030665	clathrin-coated vesicle membrane	1/522	20/29268	0.302352	0.485886	0.394678	CCA0922S0039	1	cluster1
GO:0030838	positive regulation of actin filament polymerization	1/522	20/29268	0.302352	0.485886	0.394678	CCA0743S0053	1	cluster1
GO:0031011	Ino80 complex	1/522	20/29268	0.302352	0.485886	0.394678	CCA0912S0025	1	cluster1
GO:0032273	positive regulation of protein polymerization	1/522	20/29268	0.302352	0.485886	0.394678	CCA0743S0053	1	cluster1
GO:0033202	DNA helicase complex	1/522	20/29268	0.302352	0.485886	0.394678	CCA0912S0025	1	cluster1
GO:0042537	benzene-containing compound metabolic process	1/522	20/29268	0.302352	0.485886	0.394678	CCA0546S0150	1	cluster1
GO:0045261	proton-transporting ATP synthase complex, catalytic core F(1)	1/522	20/29268	0.302352	0.485886	0.394678	CCA1430S0033	1	cluster1
GO:0046540	U4/U6 x U5 tri-snRNP complex	1/522	20/29268	0.302352	0.485886	0.394678	CCA0546S0217	1	cluster1
GO:0051495	positive regulation of cytoskeleton organization	1/522	20/29268	0.302352	0.485886	0.394678	CCA0743S0053	1	cluster1
GO:0097346	INO80-type complex	1/522	20/29268	0.302352	0.485886	0.394678	CCA0912S0025	1	cluster1
GO:0097526	spliceosomal tri-snRNP complex	1/522	20/29268	0.302352	0.485886	0.394678	CCA0546S0217	1	cluster1
GO:1902221	erythrose 4-phosphate/phosphoenolpyruvate family amino acid metabolic process	1/522	20/29268	0.302352	0.485886	0.394678	CCA0546S0150	1	cluster1
GO:1902905	positive regulation of supramolecular fiber organization	1/522	20/29268	0.302352	0.485886	0.394678	CCA0743S0053	1	cluster1
GO:0046903	secretion	3/522	108/29268	0.303123	0.486019	0.394786	CCA1082S0039/CCA0589S0209/CCA1024S0016	3	cluster1
GO:0010498	proteasomal protein catabolic process	2/522	62/29268	0.303462	0.486019	0.394786	CCA0975S0087/CCA0628S0067	2	cluster1
GO:0098813	nuclear chromosome segregation	2/522	62/29268	0.303462	0.486019	0.394786	CCA1407S0054/CCA0589S0186	2	cluster1
GO:0015077	monovalent inorganic cation transmembrane transporter activity	6/522	256/29268	0.307324	0.491649	0.399359	CCA0100S0002/CCA1073S0058/CCA1479S0021/CCA1430S0033/CCA1568S0016/CCA1279S0007	6	cluster1
GO:0038023	signaling receptor activity	3/522	109/29268	0.307997	0.492171	0.399783	CCA1054S0043/CCA0907S0030/CCA1601S0023	3	cluster1
GO:0072594	establishment of protein localization to organelle	4/522	158/29268	0.311565	0.492509	0.400058	CCA1060S0012/CCA0935S0047/CCA1034S0064/CCA0500S0279	4	cluster1
GO:0016627	oxidoreductase activity, acting on the CH-CH group of donors	3/522	110/29268	0.312874	0.492509	0.400058	CCA1382S0021/CCA1537S0007/CCA0597S0105	3	cluster1
GO:0000030	mannosyltransferase activity	1/522	21/29268	0.314803	0.492509	0.400058	CCA1209S0002	1	cluster1
GO:0000075	cell cycle checkpoint	1/522	21/29268	0.314803	0.492509	0.400058	CCA0678S0203	1	cluster1
GO:0005747	mitochondrial respiratory chain complex I	1/522	21/29268	0.314803	0.492509	0.400058	CCA0659S0201	1	cluster1
GO:0006906	vesicle fusion	1/522	21/29268	0.314803	0.492509	0.400058	CCA0632S0087	1	cluster1
GO:0012507	ER to Golgi transport vesicle membrane	1/522	21/29268	0.314803	0.492509	0.400058	CCA1268S0026	1	cluster1
GO:0016459	myosin complex	1/522	21/29268	0.314803	0.492509	0.400058	CCA0646S0164	1	cluster1
GO:0030964	NADH dehydrogenase complex	1/522	21/29268	0.314803	0.492509	0.400058	CCA0659S0201	1	cluster1
GO:0031334	positive regulation of protein complex assembly	1/522	21/29268	0.314803	0.492509	0.400058	CCA0743S0053	1	cluster1
GO:0032269	negative regulation of cellular protein metabolic process	1/522	21/29268	0.314803	0.492509	0.400058	CCA0522S0074	1	cluster1
GO:0044089	positive regulation of cellular component biogenesis	1/522	21/29268	0.314803	0.492509	0.400058	CCA0743S0053	1	cluster1
GO:0045271	respiratory chain complex I	1/522	21/29268	0.314803	0.492509	0.400058	CCA0659S0201	1	cluster1
GO:0048038	quinone binding	1/522	21/29268	0.314803	0.492509	0.400058	CCA0901S0011	1	cluster1
GO:0051093	negative regulation of developmental process	1/522	21/29268	0.314803	0.492509	0.400058	CCA0632S0087	1	cluster1
GO:0051241	negative regulation of multicellular organismal process	1/522	21/29268	0.314803	0.492509	0.400058	CCA0632S0087	1	cluster1
GO:0051248	negative regulation of protein metabolic process	1/522	21/29268	0.314803	0.492509	0.400058	CCA0522S0074	1	cluster1
GO:0061025	membrane fusion	1/522	21/29268	0.314803	0.492509	0.400058	CCA0632S0087	1	cluster1
GO:0090174	organelle membrane fusion	1/522	21/29268	0.314803	0.492509	0.400058	CCA0632S0087	1	cluster1
GO:0009069	serine family amino acid metabolic process	2/522	64/29268	0.316623	0.494267	0.401485	CCA0007S0002/CCA0576S0150	2	cluster1
GO:1901617	organic hydroxy compound biosynthetic process	2/522	64/29268	0.316623	0.494267	0.401485	CCA0525S0108/CCA0680S0070	2	cluster1
GO:0016614	oxidoreductase activity, acting on CH-OH group of donors	5/522	209/29268	0.31742	0.494422	0.401611	CCA1048S0006/CCA0007S0002/CCA0848S0043/CCA0701S0093/CCA0944S0046	5	cluster1
GO:0046527	glucosyltransferase activity	5/522	209/29268	0.31742	0.494422	0.401611	CCA0904S0144/CCA0632S0022/CCA1089S0005/CCA0791S0064/CCA0859S0064	5	cluster1
GO:0034404	nucleobase-containing small molecule biosynthetic process	3/522	112/29268	0.322633	0.498453	0.404885	CCA0520S0204/CCA1549S0017/CCA0513S0334	3	cluster1
GO:1901292	nucleoside phosphate catabolic process	2/522	65/29268	0.323183	0.498453	0.404885	CCA0520S0204/CCA0513S0334	2	cluster1
GO:0005783	endoplasmic reticulum	9/522	416/29268	0.325686	0.498453	0.404885	CCA0754S0040/CCA0533S0186/CCA0729S0045/CCA0566S0102/CCA0566S0177/CCA0555S0052/CCA0576S0065/CCA0502S0054/CCA0961S0019	9	cluster1
GO:0000152	nuclear ubiquitin ligase complex	1/522	22/29268	0.327033	0.498453	0.404885	CCA0628S0067	1	cluster1
GO:0005680	anaphase-promoting complex	1/522	22/29268	0.327033	0.498453	0.404885	CCA0628S0067	1	cluster1
GO:0006275	regulation of DNA replication	1/522	22/29268	0.327033	0.498453	0.404885	CCA1268S0026	1	cluster1
GO:0006783	heme biosynthetic process	1/522	22/29268	0.327033	0.498453	0.404885	CCA1606S0033	1	cluster1
GO:0009074	aromatic amino acid family catabolic process	1/522	22/29268	0.327033	0.498453	0.404885	CCA0546S0150	1	cluster1
GO:0010639	negative regulation of organelle organization	1/522	22/29268	0.327033	0.498453	0.404885	CCA0678S0203	1	cluster1
GO:0015491	cation:cation antiporter activity	1/522	22/29268	0.327033	0.498453	0.404885	CCA1479S0021	1	cluster1
GO:0016157	sucrose synthase activity	1/522	22/29268	0.327033	0.498453	0.404885	CCA1089S0005	1	cluster1
GO:0016538	cyclin-dependent protein serine/threonine kinase regulator activity	1/522	22/29268	0.327033	0.498453	0.404885	CCA0806S0027	1	cluster1
GO:0016706	oxidoreductase activity, acting on paired donors, with incorporation or reduction of molecular oxygen, 2-oxoglutarate as one donor, and incorporation of one atom each of oxygen into both donors	1/522	22/29268	0.327033	0.498453	0.404885	CCA0533S0160	1	cluster1
GO:0022412	cellular process involved in reproduction in multicellular organism	1/522	22/29268	0.327033	0.498453	0.404885	CCA0799S0131	1	cluster1
GO:0031625	ubiquitin protein ligase binding	1/522	22/29268	0.327033	0.498453	0.404885	CCA0975S0087	1	cluster1
GO:0032543	mitochondrial translation	1/522	22/29268	0.327033	0.498453	0.404885	CCA1343S0018	1	cluster1
GO:0044389	ubiquitin-like protein ligase binding	1/522	22/29268	0.327033	0.498453	0.404885	CCA0975S0087	1	cluster1
GO:0051129	negative regulation of cellular component organization	1/522	22/29268	0.327033	0.498453	0.404885	CCA0678S0203	1	cluster1
GO:0051259	protein complex oligomerization	1/522	22/29268	0.327033	0.498453	0.404885	CCA1106S0047	1	cluster1
GO:0072329	monocarboxylic acid catabolic process	1/522	22/29268	0.327033	0.498453	0.404885	CCA0597S0105	1	cluster1
GO:0006099	tricarboxylic acid cycle	2/522	66/29268	0.329727	0.502019	0.407782	CCA1596S0001/CCA1694S0005	2	cluster1
GO:0010035	response to inorganic substance	4/522	163/29268	0.331708	0.504495	0.409793	CCA0595S0080/CCA0595S0083/CCA1095S0100/CCA0502S0054	4	cluster1
GO:0006090	pyruvate metabolic process	2/522	67/29268	0.336252	0.508566	0.4131	CCA0520S0204/CCA0513S0334	2	cluster1
GO:0006101	citrate metabolic process	2/522	67/29268	0.336252	0.508566	0.4131	CCA1596S0001/CCA1694S0005	2	cluster1
GO:0009119	ribonucleoside metabolic process	2/522	67/29268	0.336252	0.508566	0.4131	CCA1549S0017/CCA0576S0150	2	cluster1
GO:0016579	protein deubiquitination	2/522	67/29268	0.336252	0.508566	0.4131	CCA0748S0099/CCA0681S0017	2	cluster1
GO:0003872	6-phosphofructokinase activity	1/522	23/29268	0.339044	0.508566	0.4131	CCA0656S0077	1	cluster1
GO:0007186	G protein-coupled receptor signaling pathway	1/522	23/29268	0.339044	0.508566	0.4131	CCA1147S0028	1	cluster1
GO:0007276	gamete generation	1/522	23/29268	0.339044	0.508566	0.4131	CCA1268S0026	1	cluster1
GO:0048232	male gamete generation	1/522	23/29268	0.339044	0.508566	0.4131	CCA1268S0026	1	cluster1
GO:0061982	meiosis I cell cycle process	1/522	23/29268	0.339044	0.508566	0.4131	CCA1407S0054	1	cluster1
GO:0071215	cellular response to abscisic acid stimulus	1/522	23/29268	0.339044	0.508566	0.4131	CCA0502S0054	1	cluster1
GO:0090501	RNA phosphodiester bond hydrolysis	1/522	23/29268	0.339044	0.508566	0.4131	CCA0607S0019	1	cluster1
GO:0097306	cellular response to alcohol	1/522	23/29268	0.339044	0.508566	0.4131	CCA0502S0054	1	cluster1
GO:1901068	guanosine-containing compound metabolic process	1/522	23/29268	0.339044	0.508566	0.4131	CCA1549S0017	1	cluster1
GO:0016616	oxidoreductase activity, acting on the CH-OH group of donors, NAD or NADP as acceptor	4/522	165/29268	0.339786	0.50914	0.413567	CCA1048S0006/CCA0007S0002/CCA0701S0093/CCA0944S0046	4	cluster1
GO:0044429	mitochondrial part	6/522	267/29268	0.341769	0.509293	0.413691	CCA1073S0058/CCA1400S0023/CCA1034S0064/CCA0555S0065/CCA0659S0201/CCA1285S0029	6	cluster1
GO:0005730	nucleolus	3/522	116/29268	0.342149	0.509293	0.413691	CCA0763S0010/CCA0839S0167/CCA1244S0010	3	cluster1
GO:0008654	phospholipid biosynthetic process	3/522	116/29268	0.342149	0.509293	0.413691	CCA0754S0134/CCA0524S0043/CCA0899S0073	3	cluster1
GO:0006004	fucose metabolic process	2/522	68/29268	0.342759	0.509293	0.413691	CCA1068S0032/CCA1285S0014	2	cluster1
GO:0009737	response to abscisic acid	2/522	68/29268	0.342759	0.509293	0.413691	CCA0646S0058/CCA0502S0054	2	cluster1
GO:0019783	ubiquitin-like protein-specific protease activity	2/522	68/29268	0.342759	0.509293	0.413691	CCA0748S0099/CCA0681S0017	2	cluster1
GO:0036459	thiol-dependent ubiquitinyl hydrolase activity	2/522	68/29268	0.342759	0.509293	0.413691	CCA0748S0099/CCA0681S0017	2	cluster1
GO:0101005	ubiquitinyl hydrolase activity	2/522	68/29268	0.342759	0.509293	0.413691	CCA0748S0099/CCA0681S0017	2	cluster1
GO:0000775	chromosome, centromeric region	1/522	24/29268	0.350842	0.515367	0.418625	CCA0589S0186	1	cluster1
GO:0004675	transmembrane receptor protein serine/threonine kinase activity	1/522	24/29268	0.350842	0.515367	0.418625	CCA1054S0043	1	cluster1
GO:0008138	protein tyrosine/serine/threonine phosphatase activity	1/522	24/29268	0.350842	0.515367	0.418625	CCA1277S0026	1	cluster1
GO:0008536	Ran GTPase binding	1/522	24/29268	0.350842	0.515367	0.418625	CCA0762S0044	1	cluster1
GO:0009814	defense response, incompatible interaction	1/522	24/29268	0.350842	0.515367	0.418625	CCA0876S0048	1	cluster1
GO:0009894	regulation of catabolic process	1/522	24/29268	0.350842	0.515367	0.418625	CCA0522S0074	1	cluster1
GO:0043647	inositol phosphate metabolic process	1/522	24/29268	0.350842	0.515367	0.418625	CCA0680S0070	1	cluster1
GO:0044438	microbody part	1/522	24/29268	0.350842	0.515367	0.418625	CCA1060S0012	1	cluster1
GO:0044439	peroxisomal part	1/522	24/29268	0.350842	0.515367	0.418625	CCA1060S0012	1	cluster1
GO:0050145	nucleoside monophosphate kinase activity	1/522	24/29268	0.350842	0.515367	0.418625	CCA1048S0008	1	cluster1
GO:0070603	SWI/SNF superfamily-type complex	1/522	24/29268	0.350842	0.515367	0.418625	CCA0912S0025	1	cluster1
GO:0060089	molecular transducer activity	3/522	118/29268	0.351893	0.516377	0.419445	CCA1054S0043/CCA0907S0030/CCA1601S0023	3	cluster1
GO:0007059	chromosome segregation	2/522	70/29268	0.35571	0.518434	0.421116	CCA1407S0054/CCA0589S0186	2	cluster1
GO:0097305	response to alcohol	2/522	70/29268	0.35571	0.518434	0.421116	CCA0646S0058/CCA0502S0054	2	cluster1
GO:0006664	glycolipid metabolic process	2/522	71/29268	0.362151	0.518434	0.421116	CCA0899S0073/CCA0623S0016	2	cluster1
GO:0072350	tricarboxylic acid metabolic process	2/522	71/29268	0.362151	0.518434	0.421116	CCA1596S0001/CCA1694S0005	2	cluster1
GO:1903509	liposaccharide metabolic process	2/522	71/29268	0.362151	0.518434	0.421116	CCA0899S0073/CCA0623S0016	2	cluster1
GO:0005544	calcium-dependent phospholipid binding	1/522	25/29268	0.362429	0.518434	0.421116	CCA1147S0036	1	cluster1
GO:0005985	sucrose metabolic process	1/522	25/29268	0.362429	0.518434	0.421116	CCA1089S0005	1	cluster1
GO:0008064	regulation of actin polymerization or depolymerization	1/522	25/29268	0.362429	0.518434	0.421116	CCA0743S0053	1	cluster1
GO:0008443	phosphofructokinase activity	1/522	25/29268	0.362429	0.518434	0.421116	CCA0656S0077	1	cluster1
GO:0009658	chloroplast organization	1/522	25/29268	0.362429	0.518434	0.421116	CCA1068S0035	1	cluster1
GO:0009742	brassinosteroid mediated signaling pathway	1/522	25/29268	0.362429	0.518434	0.421116	CCA1544S0017	1	cluster1
GO:0010256	endomembrane system organization	1/522	25/29268	0.362429	0.518434	0.421116	CCA1268S0026	1	cluster1
GO:0030832	regulation of actin filament length	1/522	25/29268	0.362429	0.518434	0.421116	CCA0743S0053	1	cluster1
GO:0030833	regulation of actin filament polymerization	1/522	25/29268	0.362429	0.518434	0.421116	CCA0743S0053	1	cluster1
GO:0032271	regulation of protein polymerization	1/522	25/29268	0.362429	0.518434	0.421116	CCA0743S0053	1	cluster1
GO:0032956	regulation of actin cytoskeleton organization	1/522	25/29268	0.362429	0.518434	0.421116	CCA0743S0053	1	cluster1
GO:0032970	regulation of actin filament-based process	1/522	25/29268	0.362429	0.518434	0.421116	CCA0743S0053	1	cluster1
GO:0040029	regulation of gene expression, epigenetic	1/522	25/29268	0.362429	0.518434	0.421116	CCA0607S0019	1	cluster1
GO:0042168	heme metabolic process	1/522	25/29268	0.362429	0.518434	0.421116	CCA1606S0033	1	cluster1
GO:0043401	steroid hormone mediated signaling pathway	1/522	25/29268	0.362429	0.518434	0.421116	CCA1544S0017	1	cluster1
GO:0048545	response to steroid hormone	1/522	25/29268	0.362429	0.518434	0.421116	CCA1544S0017	1	cluster1
GO:0071367	cellular response to brassinosteroid stimulus	1/522	25/29268	0.362429	0.518434	0.421116	CCA1544S0017	1	cluster1
GO:0071383	cellular response to steroid hormone stimulus	1/522	25/29268	0.362429	0.518434	0.421116	CCA1544S0017	1	cluster1
GO:0110053	regulation of actin filament organization	1/522	25/29268	0.362429	0.518434	0.421116	CCA0743S0053	1	cluster1
GO:1904949	ATPase complex	1/522	25/29268	0.362429	0.518434	0.421116	CCA0912S0025	1	cluster1
GO:0051254	positive regulation of RNA metabolic process	4/522	171/29268	0.364043	0.520218	0.422565	CCA0522S0074/CCA0806S0027/CCA0566S0102/CCA0589S0094	4	cluster1
GO:0000280	nuclear division	2/522	72/29268	0.368568	0.524572	0.426101	CCA1407S0054/CCA0589S0186	2	cluster1
GO:0009060	aerobic respiration	2/522	72/29268	0.368568	0.524572	0.426101	CCA1596S0001/CCA1694S0005	2	cluster1
GO:0019359	nicotinamide nucleotide biosynthetic process	2/522	72/29268	0.368568	0.524572	0.426101	CCA0520S0204/CCA0513S0334	2	cluster1
GO:0070646	protein modification by small protein removal	2/522	72/29268	0.368568	0.524572	0.426101	CCA0748S0099/CCA0681S0017	2	cluster1
GO:0044391	ribosomal subunit	4/522	173/29268	0.372125	0.527273	0.428295	CCA0520S0204/CCA0846S0005/CCA0555S0065/CCA0513S0042	4	cluster1
GO:0008641	ubiquitin-like modifier activating enzyme activity	1/522	26/29268	0.37381	0.527273	0.428295	CCA0737S0061	1	cluster1
GO:0016226	iron-sulfur cluster assembly	1/522	26/29268	0.37381	0.527273	0.428295	CCA0779S0242	1	cluster1
GO:0031163	metallo-sulfur cluster assembly	1/522	26/29268	0.37381	0.527273	0.428295	CCA0779S0242	1	cluster1
GO:0042026	protein refolding	1/522	26/29268	0.37381	0.527273	0.428295	CCA0810S0062	1	cluster1
GO:0043543	protein acylation	1/522	26/29268	0.37381	0.527273	0.428295	CCA0705S0073	1	cluster1
GO:0044550	secondary metabolite biosynthetic process	1/522	26/29268	0.37381	0.527273	0.428295	CCA0546S0150	1	cluster1
GO:0070566	adenylyltransferase activity	1/522	26/29268	0.37381	0.527273	0.428295	CCA0984S0036	1	cluster1
GO:1902903	regulation of supramolecular fiber organization	1/522	26/29268	0.37381	0.527273	0.428295	CCA0743S0053	1	cluster1
GO:0003899	DNA-directed 5'-3' RNA polymerase activity	2/522	73/29268	0.374959	0.527322	0.428335	CCA0542S0170/CCA0806S0027	2	cluster1
GO:0019363	pyridine nucleotide biosynthetic process	2/522	73/29268	0.374959	0.527322	0.428335	CCA0520S0204/CCA0513S0334	2	cluster1
GO:0051539	4 iron, 4 sulfur cluster binding	2/522	73/29268	0.374959	0.527322	0.428335	CCA0779S0242/CCA1351S0011	2	cluster1
GO:0016879	ligase activity, forming carbon-nitrogen bonds	2/522	74/29268	0.381324	0.533494	0.433349	CCA0704S0152/CCA0001S0021	2	cluster1
GO:0031347	regulation of defense response	2/522	74/29268	0.381324	0.533494	0.433349	CCA0876S0048/CCA0843S0050	2	cluster1
GO:0000724	double-strand break repair via homologous recombination	1/522	27/29268	0.384988	0.533494	0.433349	CCA0816S0078	1	cluster1
GO:0000725	recombinational repair	1/522	27/29268	0.384988	0.533494	0.433349	CCA0816S0078	1	cluster1
GO:0001732	formation of cytoplasmic translation initiation complex	1/522	27/29268	0.384988	0.533494	0.433349	CCA0838S0026	1	cluster1
GO:0006012	galactose metabolic process	1/522	27/29268	0.384988	0.533494	0.433349	CCA1005S0013	1	cluster1
GO:0006338	chromatin remodeling	1/522	27/29268	0.384988	0.533494	0.433349	CCA0912S0025	1	cluster1
GO:0010016	shoot system morphogenesis	1/522	27/29268	0.384988	0.533494	0.433349	CCA0632S0046	1	cluster1
GO:0010374	stomatal complex development	1/522	27/29268	0.384988	0.533494	0.433349	CCA0843S0050	1	cluster1
GO:0016282	eukaryotic 43S preinitiation complex	1/522	27/29268	0.384988	0.533494	0.433349	CCA0838S0026	1	cluster1
GO:0033290	eukaryotic 48S preinitiation complex	1/522	27/29268	0.384988	0.533494	0.433349	CCA0838S0026	1	cluster1
GO:0070993	translation preinitiation complex	1/522	27/29268	0.384988	0.533494	0.433349	CCA0838S0026	1	cluster1
GO:0099516	ion antiporter activity	1/522	27/29268	0.384988	0.533494	0.433349	CCA1479S0021	1	cluster1
GO:0140053	mitochondrial gene expression	1/522	27/29268	0.384988	0.533494	0.433349	CCA1343S0018	1	cluster1
GO:1905392	plant organ morphogenesis	1/522	27/29268	0.384988	0.533494	0.433349	CCA0632S0046	1	cluster1
GO:0022607	cellular component assembly	9/522	440/29268	0.385792	0.534087	0.433831	CCA0779S0242/CCA0754S0076/CCA0795S0059/CCA0524S0101/CCA0838S0026/CCA0733S0145/CCA0953S0067/CCA0582S0087/CCA1106S0047	9	cluster1
GO:0016759	cellulose synthase activity	2/522	75/29268	0.387661	0.535629	0.435083	CCA0904S0144/CCA0859S0064	2	cluster1
GO:0016760	cellulose synthase (UDP-forming) activity	2/522	75/29268	0.387661	0.535629	0.435083	CCA0904S0144/CCA0859S0064	2	cluster1
GO:0045935	positive regulation of nucleobase-containing compound metabolic process	4/522	178/29268	0.392289	0.537635	0.436712	CCA0522S0074/CCA0806S0027/CCA0566S0102/CCA0589S0094	4	cluster1
GO:0000325	plant-type vacuole	1/522	28/29268	0.395967	0.537635	0.436712	CCA0632S0087	1	cluster1
GO:0002183	cytoplasmic translational initiation	1/522	28/29268	0.395967	0.537635	0.436712	CCA0838S0026	1	cluster1
GO:0005548	phospholipid transporter activity	1/522	28/29268	0.395967	0.537635	0.436712	CCA0587S0195	1	cluster1
GO:0005852	eukaryotic translation initiation factor 3 complex	1/522	28/29268	0.395967	0.537635	0.436712	CCA0838S0026	1	cluster1
GO:0006241	CTP biosynthetic process	1/522	28/29268	0.395967	0.537635	0.436712	CCA1549S0017	1	cluster1
GO:0006479	protein methylation	1/522	28/29268	0.395967	0.537635	0.436712	CCA0763S0010	1	cluster1
GO:0008213	protein alkylation	1/522	28/29268	0.395967	0.537635	0.436712	CCA0763S0010	1	cluster1
GO:0009148	pyrimidine nucleoside triphosphate biosynthetic process	1/522	28/29268	0.395967	0.537635	0.436712	CCA1549S0017	1	cluster1
GO:0009208	pyrimidine ribonucleoside triphosphate metabolic process	1/522	28/29268	0.395967	0.537635	0.436712	CCA1549S0017	1	cluster1
GO:0009209	pyrimidine ribonucleoside triphosphate biosynthetic process	1/522	28/29268	0.395967	0.537635	0.436712	CCA1549S0017	1	cluster1
GO:0042451	purine nucleoside biosynthetic process	1/522	28/29268	0.395967	0.537635	0.436712	CCA1549S0017	1	cluster1
GO:0045088	regulation of innate immune response	1/522	28/29268	0.395967	0.537635	0.436712	CCA0843S0050	1	cluster1
GO:0046036	CTP metabolic process	1/522	28/29268	0.395967	0.537635	0.436712	CCA1549S0017	1	cluster1
GO:0046129	purine ribonucleoside biosynthetic process	1/522	28/29268	0.395967	0.537635	0.436712	CCA1549S0017	1	cluster1
GO:0046933	proton-transporting ATP synthase activity, rotational mechanism	1/522	28/29268	0.395967	0.537635	0.436712	CCA1430S0033	1	cluster1
GO:0048284	organelle fusion	1/522	28/29268	0.395967	0.537635	0.436712	CCA0632S0087	1	cluster1
GO:0050776	regulation of immune response	1/522	28/29268	0.395967	0.537635	0.436712	CCA0843S0050	1	cluster1
GO:0009755	hormone-mediated signaling pathway	4/522	179/29268	0.396311	0.537635	0.436712	CCA0526S0099/CCA1016S0041/CCA1544S0017/CCA0502S0054	4	cluster1
GO:0005543	phospholipid binding	2/522	77/29268	0.400248	0.542457	0.440629	CCA1147S0036/CCA0676S0044	2	cluster1
GO:0046434	organophosphate catabolic process	2/522	78/29268	0.406496	0.545538	0.443132	CCA0520S0204/CCA0513S0334	2	cluster1
GO:0000049	tRNA binding	1/522	29/29268	0.40675	0.545538	0.443132	CCA0502S0014	1	cluster1
GO:0005048	signal sequence binding	1/522	29/29268	0.40675	0.545538	0.443132	CCA0935S0047	1	cluster1
GO:0005887	integral component of plasma membrane	1/522	29/29268	0.40675	0.545538	0.443132	CCA1255S0023	1	cluster1
GO:0006413	translational initiation	1/522	29/29268	0.40675	0.545538	0.443132	CCA0838S0026	1	cluster1
GO:0007031	peroxisome organization	1/522	29/29268	0.40675	0.545538	0.443132	CCA1060S0012	1	cluster1
GO:0009147	pyrimidine nucleoside triphosphate metabolic process	1/522	29/29268	0.40675	0.545538	0.443132	CCA1549S0017	1	cluster1
GO:0009555	pollen development	1/522	29/29268	0.40675	0.545538	0.443132	CCA0899S0078	1	cluster1
GO:0009741	response to brassinosteroid	1/522	29/29268	0.40675	0.545538	0.443132	CCA1544S0017	1	cluster1
GO:0009826	unidimensional cell growth	1/522	29/29268	0.40675	0.545538	0.443132	CCA0799S0131	1	cluster1
GO:0030176	integral component of endoplasmic reticulum membrane	1/522	29/29268	0.40675	0.545538	0.443132	CCA0555S0052	1	cluster1
GO:0015267	channel activity	5/522	235/29268	0.408942	0.547443	0.444679	CCA0906S0081/CCA1095S0009/CCA0196S0001/CCA1402S0016/CCA1282S0015	5	cluster1
GO:0022803	passive transmembrane transporter activity	5/522	235/29268	0.408942	0.547443	0.444679	CCA0906S0081/CCA1095S0009/CCA0196S0001/CCA1402S0016/CCA1282S0015	5	cluster1
GO:0005743	mitochondrial inner membrane	3/522	130/29268	0.409814	0.547577	0.444788	CCA1073S0058/CCA0555S0065/CCA0659S0201	3	cluster1
GO:0016830	carbon-carbon lyase activity	3/522	130/29268	0.409814	0.547577	0.444788	CCA1458S0026/CCA0795S0054/CCA0848S0043	3	cluster1
GO:0008610	lipid biosynthetic process	9/522	452/29268	0.416156	0.553465	0.449571	CCA0754S0134/CCA0762S0013/CCA1382S0021/CCA0525S0108/CCA0524S0043/CCA0652S0073/CCA0899S0073/CCA0514S0192/CCA0505S0075	9	cluster1
GO:0033365	protein localization to organelle	4/522	184/29268	0.416353	0.553465	0.449571	CCA1060S0012/CCA0935S0047/CCA1034S0064/CCA0500S0279	4	cluster1
GO:0006289	nucleotide-excision repair	1/522	30/29268	0.417342	0.553465	0.449571	CCA0779S0141	1	cluster1
GO:0006897	endocytosis	1/522	30/29268	0.417342	0.553465	0.449571	CCA0922S0039	1	cluster1
GO:0007389	pattern specification process	1/522	30/29268	0.417342	0.553465	0.449571	CCA0607S0019	1	cluster1
GO:0016790	thiolester hydrolase activity	1/522	30/29268	0.417342	0.553465	0.449571	CCA1209S0006	1	cluster1
GO:0030134	COPII-coated ER to Golgi transport vesicle	1/522	30/29268	0.417342	0.553465	0.449571	CCA1268S0026	1	cluster1
GO:0031227	intrinsic component of endoplasmic reticulum membrane	1/522	30/29268	0.417342	0.553465	0.449571	CCA0555S0052	1	cluster1
GO:0072525	pyridine-containing compound biosynthetic process	2/522	80/29268	0.418896	0.555008	0.450824	CCA0520S0204/CCA0513S0334	2	cluster1
GO:0019012	virion	3/522	133/29268	0.42407	0.560526	0.455306	CCA1288S0015/CCA1244S0010/CCA0546S0217	3	cluster1
GO:0044423	virion part	3/522	133/29268	0.42407	0.560526	0.455306	CCA1288S0015/CCA1244S0010/CCA0546S0217	3	cluster1
GO:0004175	endopeptidase activity	8/522	401/29268	0.424246	0.560526	0.455306	CCA0907S0019/CCA0542S0172/CCA1060S0012/CCA0555S0052/CCA1079S0073/CCA0803S0123/CCA1106S0048/CCA0505S0075	8	cluster1
GO:0002682	regulation of immune system process	1/522	31/29268	0.427744	0.564098	0.458208	CCA0843S0050	1	cluster1
GO:0010565	regulation of cellular ketone metabolic process	1/522	31/29268	0.427744	0.564098	0.458208	CCA0502S0014	1	cluster1
GO:0098772	molecular function regulator	8/522	403/29268	0.429635	0.566066	0.459806	CCA1052S0040/CCA0884S0202/CCA0806S0027/CCA0563S0029/CCA0582S0017/CCA0784S0060/CCA0505S0327/CCA1285S0029	8	cluster1
GO:0030244	cellulose biosynthetic process	2/522	83/29268	0.437244	0.571727	0.464405	CCA0904S0144/CCA0859S0064	2	cluster1
GO:0006534	cysteine metabolic process	1/522	32/29268	0.437961	0.571727	0.464405	CCA0576S0150	1	cluster1
GO:0006536	glutamate metabolic process	1/522	32/29268	0.437961	0.571727	0.464405	CCA0828S0013	1	cluster1
GO:0009218	pyrimidine ribonucleotide metabolic process	1/522	32/29268	0.437961	0.571727	0.464405	CCA1549S0017	1	cluster1
GO:0009220	pyrimidine ribonucleotide biosynthetic process	1/522	32/29268	0.437961	0.571727	0.464405	CCA1549S0017	1	cluster1
GO:0019199	transmembrane receptor protein kinase activity	1/522	32/29268	0.437961	0.571727	0.464405	CCA1054S0043	1	cluster1
GO:0046132	pyrimidine ribonucleoside biosynthetic process	1/522	32/29268	0.437961	0.571727	0.464405	CCA1549S0017	1	cluster1
GO:0046134	pyrimidine nucleoside biosynthetic process	1/522	32/29268	0.437961	0.571727	0.464405	CCA1549S0017	1	cluster1
GO:0060560	developmental growth involved in morphogenesis	1/522	32/29268	0.437961	0.571727	0.464405	CCA0799S0131	1	cluster1
GO:1990542	mitochondrial transmembrane transport	1/522	32/29268	0.437961	0.571727	0.464405	CCA1034S0064	1	cluster1
GO:0071310	cellular response to organic substance	5/522	244/29268	0.44043	0.574421	0.466594	CCA0810S0062/CCA0526S0099/CCA1016S0041/CCA1544S0017/CCA0502S0054	5	cluster1
GO:0008194	UDP-glycosyltransferase activity	6/522	299/29268	0.443013	0.575821	0.467731	CCA0904S0144/CCA0632S0022/CCA1089S0005/CCA0791S0064/CCA0674S0038/CCA0859S0064	6	cluster1
GO:0003690	double-stranded DNA binding	5/522	245/29268	0.443907	0.575821	0.467731	CCA0935S0080/CCA1407S0054/CCA0589S0094/CCA0678S0009/CCA0513S0318	5	cluster1
GO:0070887	cellular response to chemical stimulus	6/522	300/29268	0.446152	0.575821	0.467731	CCA0810S0062/CCA0526S0099/CCA1016S0041/CCA0944S0046/CCA1544S0017/CCA0502S0054	6	cluster1
GO:0000793	condensed chromosome	1/522	33/29268	0.447996	0.575821	0.467731	CCA0816S0078	1	cluster1
GO:0004843	thiol-dependent ubiquitin-specific protease activity	1/522	33/29268	0.447996	0.575821	0.467731	CCA0748S0099	1	cluster1
GO:0006213	pyrimidine nucleoside metabolic process	1/522	33/29268	0.447996	0.575821	0.467731	CCA1549S0017	1	cluster1
GO:0006672	ceramide metabolic process	1/522	33/29268	0.447996	0.575821	0.467731	CCA0623S0016	1	cluster1
GO:0009312	oligosaccharide biosynthetic process	1/522	33/29268	0.447996	0.575821	0.467731	CCA0899S0073	1	cluster1
GO:0015698	inorganic anion transport	1/522	33/29268	0.447996	0.575821	0.467731	CCA1255S0023	1	cluster1
GO:0042180	cellular ketone metabolic process	1/522	33/29268	0.447996	0.575821	0.467731	CCA1209S0006	1	cluster1
GO:0042364	water-soluble vitamin biosynthetic process	1/522	33/29268	0.447996	0.575821	0.467731	CCA0628S0069	1	cluster1
GO:0043900	regulation of multi-organism process	1/522	33/29268	0.447996	0.575821	0.467731	CCA0748S0110	1	cluster1
GO:0046131	pyrimidine ribonucleoside metabolic process	1/522	33/29268	0.447996	0.575821	0.467731	CCA1549S0017	1	cluster1
GO:0048229	gametophyte development	1/522	33/29268	0.447996	0.575821	0.467731	CCA0899S0078	1	cluster1
GO:0098657	import into cell	1/522	33/29268	0.447996	0.575821	0.467731	CCA0922S0039	1	cluster1
GO:0098687	chromosomal region	1/522	33/29268	0.447996	0.575821	0.467731	CCA0589S0186	1	cluster1
GO:0009521	photosystem	2/522	85/29268	0.4493	0.575933	0.467821	CCA0642S0057/CCA1225S0031	2	cluster1
GO:0010558	negative regulation of macromolecule biosynthetic process	2/522	85/29268	0.4493	0.575933	0.467821	CCA1268S0026/CCA0522S0074	2	cluster1
GO:2000113	negative regulation of cellular macromolecule biosynthetic process	2/522	85/29268	0.4493	0.575933	0.467821	CCA1268S0026/CCA0522S0074	2	cluster1
GO:0019842	vitamin binding	4/522	193/29268	0.452015	0.578889	0.470222	CCA1151S0067/CCA0829S0067/CCA1017S0015/CCA1681S0003	4	cluster1
GO:0006979	response to oxidative stress	4/522	194/29268	0.455936	0.583384	0.473874	CCA1161S0013/CCA0595S0080/CCA0595S0083/CCA0502S0054	4	cluster1
GO:0009416	response to light stimulus	3/522	140/29268	0.456842	0.584017	0.474388	CCA0907S0030/CCA1601S0023/CCA0816S0140	3	cluster1
GO:0001510	RNA methylation	1/522	34/29268	0.457852	0.584782	0.475009	CCA0763S0010	1	cluster1
GO:0045330	aspartyl esterase activity	2/522	87/29268	0.461209	0.588539	0.478061	CCA1073S0005/CCA0942S0104	2	cluster1
GO:0008289	lipid binding	4/522	196/29268	0.46375	0.59125	0.480263	CCA1147S0036/CCA0799S0131/CCA0589S0108/CCA0676S0044	4	cluster1
GO:0015979	photosynthesis	3/522	142/29268	0.466063	0.592348	0.481155	CCA0642S0057/CCA0822S0035/CCA1225S0031	3	cluster1
GO:0030599	pectinesterase activity	2/522	88/29268	0.467107	0.592348	0.481155	CCA1073S0005/CCA0942S0104	2	cluster1
GO:0004725	protein tyrosine phosphatase activity	1/522	35/29268	0.467533	0.592348	0.481155	CCA1277S0026	1	cluster1
GO:0006730	one-carbon metabolic process	1/522	35/29268	0.467533	0.592348	0.481155	CCA0704S0152	1	cluster1
GO:0062012	regulation of small molecule metabolic process	1/522	35/29268	0.467533	0.592348	0.481155	CCA0502S0014	1	cluster1
GO:0071214	cellular response to abiotic stimulus	1/522	35/29268	0.467533	0.592348	0.481155	CCA0502S0054	1	cluster1
GO:0104004	cellular response to environmental stimulus	1/522	35/29268	0.467533	0.592348	0.481155	CCA0502S0054	1	cluster1
GO:0000139	Golgi membrane	3/522	144/29268	0.475214	0.601173	0.488324	CCA0086S0007/CCA0659S0101/CCA1279S0001	3	cluster1
GO:0000790	nuclear chromatin	1/522	36/29268	0.477041	0.601173	0.488324	CCA0912S0025	1	cluster1
GO:0005253	anion channel activity	1/522	36/29268	0.477041	0.601173	0.488324	CCA1095S0009	1	cluster1
GO:0008308	voltage-gated anion channel activity	1/522	36/29268	0.477041	0.601173	0.488324	CCA1095S0009	1	cluster1
GO:0043269	regulation of ion transport	1/522	36/29268	0.477041	0.601173	0.488324	CCA1095S0009	1	cluster1
GO:0055076	transition metal ion homeostasis	1/522	36/29268	0.477041	0.601173	0.488324	CCA0533S0186	1	cluster1
GO:0048523	negative regulation of cellular process	4/522	200/29268	0.479256	0.603429	0.490156	CCA1268S0026/CCA0522S0074/CCA0680S0070/CCA0678S0203	4	cluster1
GO:0009314	response to radiation	3/522	145/29268	0.479762	0.60353	0.490238	CCA0907S0030/CCA1601S0023/CCA0816S0140	3	cluster1
GO:0051188	cofactor biosynthetic process	4/522	201/29268	0.483106	0.605415	0.491769	CCA0520S0204/CCA1132S0048/CCA1606S0033/CCA0513S0334	4	cluster1
GO:0042545	cell wall modification	2/522	91/29268	0.484567	0.605415	0.491769	CCA1073S0005/CCA0942S0104	2	cluster1
GO:0006006	glucose metabolic process	1/522	37/29268	0.48638	0.605415	0.491769	CCA0779S0242	1	cluster1
GO:0006626	protein targeting to mitochondrion	1/522	37/29268	0.48638	0.605415	0.491769	CCA1034S0064	1	cluster1
GO:0007264	small GTPase mediated signal transduction	1/522	37/29268	0.48638	0.605415	0.491769	CCA0563S0029	1	cluster1
GO:0009110	vitamin biosynthetic process	1/522	37/29268	0.48638	0.605415	0.491769	CCA0628S0069	1	cluster1
GO:0015932	nucleobase-containing compound transmembrane transporter activity	1/522	37/29268	0.48638	0.605415	0.491769	CCA1257S0026	1	cluster1
GO:0033178	proton-transporting two-sector ATPase complex, catalytic domain	1/522	37/29268	0.48638	0.605415	0.491769	CCA1430S0033	1	cluster1
GO:0042274	ribosomal small subunit biogenesis	1/522	37/29268	0.48638	0.605415	0.491769	CCA0839S0167	1	cluster1
GO:0043650	dicarboxylic acid biosynthetic process	1/522	37/29268	0.48638	0.605415	0.491769	CCA0828S0013	1	cluster1
GO:0070585	protein localization to mitochondrion	1/522	37/29268	0.48638	0.605415	0.491769	CCA1034S0064	1	cluster1
GO:0072655	establishment of protein localization to mitochondrion	1/522	37/29268	0.48638	0.605415	0.491769	CCA1034S0064	1	cluster1
GO:0004252	serine-type endopeptidase activity	3/522	147/29268	0.488803	0.607898	0.493786	CCA0542S0172/CCA1060S0012/CCA0505S0075	3	cluster1
GO:1901701	cellular response to oxygen-containing compound	3/522	148/29268	0.493294	0.612946	0.497887	CCA0944S0046/CCA1544S0017/CCA0502S0054	3	cluster1
GO:0006767	water-soluble vitamin metabolic process	1/522	38/29268	0.495552	0.615212	0.499728	CCA0628S0069	1	cluster1
GO:0019866	organelle inner membrane	3/522	149/29268	0.497766	0.617422	0.501522	CCA1073S0058/CCA0555S0065/CCA0659S0201	3	cluster1
GO:0004518	nuclease activity	8/522	429/29268	0.498934	0.618329	0.502259	CCA0779S0141/CCA1757S0014/CCA0052S0005/CCA0525S0084/CCA1140S0044/CCA0505S0142/CCA0613S0051/CCA0607S0019	8	cluster1
GO:0008299	isoprenoid biosynthetic process	2/522	94/29268	0.501668	0.620093	0.503691	CCA0525S0108/CCA0505S0075	2	cluster1
GO:0015103	inorganic anion transmembrane transporter activity	2/522	94/29268	0.501668	0.620093	0.503691	CCA1255S0023/CCA1095S0009	2	cluster1
GO:0016811	hydrolase activity, acting on carbon-nitrogen (but not peptide) bonds, in linear amides	2/522	94/29268	0.501668	0.620093	0.503691	CCA1233S0019/CCA0899S0073	2	cluster1
GO:0009108	coenzyme biosynthetic process	3/522	150/29268	0.502218	0.620233	0.503806	CCA0520S0204/CCA1132S0048/CCA0513S0334	3	cluster1
GO:0006302	double-strand break repair	1/522	39/29268	0.50456	0.620426	0.503962	CCA0816S0078	1	cluster1
GO:0006779	porphyrin-containing compound biosynthetic process	1/522	39/29268	0.50456	0.620426	0.503962	CCA1606S0033	1	cluster1
GO:0008408	3'-5' exonuclease activity	1/522	39/29268	0.50456	0.620426	0.503962	CCA0613S0051	1	cluster1
GO:0048589	developmental growth	1/522	39/29268	0.50456	0.620426	0.503962	CCA0799S0131	1	cluster1
GO:0051052	regulation of DNA metabolic process	1/522	39/29268	0.50456	0.620426	0.503962	CCA1268S0026	1	cluster1
GO:0005794	Golgi apparatus	7/522	377/29268	0.510106	0.626702	0.50906	CCA0520S0249/CCA0533S0186/CCA0086S0007/CCA1097S0021/CCA0659S0101/CCA0502S0054/CCA1279S0001	7	cluster1
GO:0009064	glutamine family amino acid metabolic process	2/522	96/29268	0.512863	0.628582	0.510587	CCA0828S0013/CCA0001S0021	2	cluster1
GO:0006541	glutamine metabolic process	1/522	40/29268	0.513408	0.628582	0.510587	CCA0001S0021	1	cluster1
GO:0006665	sphingolipid metabolic process	1/522	40/29268	0.513408	0.628582	0.510587	CCA0623S0016	1	cluster1
GO:0010088	phloem development	1/522	40/29268	0.513408	0.628582	0.510587	CCA0510S0060	1	cluster1
GO:0005875	microtubule associated complex	1/522	41/29268	0.522099	0.638121	0.518335	CCA0705S0094	1	cluster1
GO:0009657	plastid organization	1/522	41/29268	0.522099	0.638121	0.518335	CCA1068S0035	1	cluster1
GO:0005982	starch metabolic process	1/522	42/29268	0.530634	0.644666	0.523652	CCA0555S0024	1	cluster1
GO:0006766	vitamin metabolic process	1/522	42/29268	0.530634	0.644666	0.523652	CCA0628S0069	1	cluster1
GO:0016763	transferase activity, transferring pentosyl groups	1/522	42/29268	0.530634	0.644666	0.523652	CCA0507S0016	1	cluster1
GO:0031300	intrinsic component of organelle membrane	1/522	42/29268	0.530634	0.644666	0.523652	CCA1400S0023	1	cluster1
GO:0031301	integral component of organelle membrane	1/522	42/29268	0.530634	0.644666	0.523652	CCA1400S0023	1	cluster1
GO:0042273	ribosomal large subunit biogenesis	1/522	42/29268	0.530634	0.644666	0.523652	CCA0520S0204	1	cluster1
GO:0042277	peptide binding	1/522	42/29268	0.530634	0.644666	0.523652	CCA0935S0047	1	cluster1
GO:0010033	response to organic substance	8/522	442/29268	0.53268	0.646597	0.525221	CCA0810S0062/CCA0526S0099/CCA0646S0058/CCA0729S0045/CCA1016S0041/CCA0944S0046/CCA1544S0017/CCA0502S0054	8	cluster1
GO:0080134	regulation of response to stress	2/522	100/29268	0.534751	0.648557	0.526813	CCA0876S0048/CCA0843S0050	2	cluster1
GO:0007034	vacuolar transport	1/522	43/29268	0.539017	0.648963	0.527143	CCA0784S0118	1	cluster1
GO:0016638	oxidoreductase activity, acting on the CH-NH2 group of donors	1/522	43/29268	0.539017	0.648963	0.527143	CCA0828S0013	1	cluster1
GO:0031407	oxylipin metabolic process	1/522	43/29268	0.539017	0.648963	0.527143	CCA1382S0021	1	cluster1
GO:0031408	oxylipin biosynthetic process	1/522	43/29268	0.539017	0.648963	0.527143	CCA1382S0021	1	cluster1
GO:0035091	phosphatidylinositol binding	1/522	43/29268	0.539017	0.648963	0.527143	CCA0676S0044	1	cluster1
GO:0042446	hormone biosynthetic process	1/522	43/29268	0.539017	0.648963	0.527143	CCA1382S0021	1	cluster1
GO:0046915	transition metal ion transmembrane transporter activity	1/522	43/29268	0.539017	0.648963	0.527143	CCA0533S0186	1	cluster1
GO:0048029	monosaccharide binding	1/522	43/29268	0.539017	0.648963	0.527143	CCA0513S0334	1	cluster1
GO:0034062	5'-3' RNA polymerase activity	2/522	101/29268	0.540117	0.648963	0.527143	CCA0542S0170/CCA0806S0027	2	cluster1
GO:0051172	negative regulation of nitrogen compound metabolic process	2/522	101/29268	0.540117	0.648963	0.527143	CCA1268S0026/CCA0522S0074	2	cluster1
GO:0097747	RNA polymerase activity	2/522	101/29268	0.540117	0.648963	0.527143	CCA0542S0170/CCA0806S0027	2	cluster1
GO:0006720	isoprenoid metabolic process	2/522	102/29268	0.545439	0.654763	0.531854	CCA0525S0108/CCA0505S0075	2	cluster1
GO:0003680	AT DNA binding	1/522	44/29268	0.547251	0.654763	0.531854	CCA0935S0080	1	cluster1
GO:0004177	aminopeptidase activity	1/522	44/29268	0.547251	0.654763	0.531854	CCA0754S0070	1	cluster1
GO:0061630	ubiquitin protein ligase activity	1/522	44/29268	0.547251	0.654763	0.531854	CCA0649S0039	1	cluster1
GO:0061659	ubiquitin-like protein ligase activity	1/522	44/29268	0.547251	0.654763	0.531854	CCA0649S0039	1	cluster1
GO:0006633	fatty acid biosynthetic process	3/522	161/29268	0.549791	0.657248	0.533872	CCA0762S0013/CCA1382S0021/CCA0652S0073	3	cluster1
GO:0005484	SNAP receptor activity	1/522	45/29268	0.555338	0.66165	0.537448	CCA0851S0097	1	cluster1
GO:0009414	response to water deprivation	1/522	45/29268	0.555338	0.66165	0.537448	CCA0502S0054	1	cluster1
GO:0016050	vesicle organization	1/522	45/29268	0.555338	0.66165	0.537448	CCA0632S0087	1	cluster1
GO:0048366	leaf development	1/522	45/29268	0.555338	0.66165	0.537448	CCA0632S0046	1	cluster1
GO:0022618	ribonucleoprotein complex assembly	2/522	104/29268	0.555955	0.661829	0.537594	CCA0754S0076/CCA0838S0026	2	cluster1
GO:0008238	exopeptidase activity	3/522	163/29268	0.55815	0.663885	0.539263	CCA0754S0070/CCA0542S0172/CCA0979S0013	3	cluster1
GO:0016836	hydro-lyase activity	2/522	105/29268	0.561148	0.666334	0.541253	CCA1085S0008/CCA0576S0150	2	cluster1
GO:0071826	ribonucleoprotein complex subunit organization	2/522	105/29268	0.561148	0.666334	0.541253	CCA0754S0076/CCA0838S0026	2	cluster1
GO:0005319	lipid transporter activity	1/522	46/29268	0.563281	0.667192	0.541949	CCA0587S0195	1	cluster1
GO:0009070	serine family amino acid biosynthetic process	1/522	46/29268	0.563281	0.667192	0.541949	CCA0007S0002	1	cluster1
GO:0018205	peptidyl-lysine modification	1/522	46/29268	0.563281	0.667192	0.541949	CCA0705S0073	1	cluster1
GO:0046496	nicotinamide nucleotide metabolic process	2/522	106/29268	0.566297	0.66867	0.543151	CCA0520S0204/CCA0513S0334	2	cluster1
GO:0045893	positive regulation of transcription, DNA-templated	3/522	165/29268	0.566414	0.66867	0.543151	CCA0806S0027/CCA0566S0102/CCA0589S0094	3	cluster1
GO:1902680	positive regulation of RNA biosynthetic process	3/522	165/29268	0.566414	0.66867	0.543151	CCA0806S0027/CCA0566S0102/CCA0589S0094	3	cluster1
GO:1903508	positive regulation of nucleic acid-templated transcription	3/522	165/29268	0.566414	0.66867	0.543151	CCA0806S0027/CCA0566S0102/CCA0589S0094	3	cluster1
GO:0065003	protein-containing complex assembly	6/522	341/29268	0.569908	0.671765	0.545665	CCA0754S0076/CCA0795S0059/CCA0838S0026/CCA0733S0145/CCA0953S0067/CCA1106S0047	6	cluster1
GO:0009163	nucleoside biosynthetic process	1/522	47/29268	0.571082	0.671765	0.545665	CCA1549S0017	1	cluster1
GO:0016592	mediator complex	1/522	47/29268	0.571082	0.671765	0.545665	CCA0806S0027	1	cluster1
GO:0042455	ribonucleoside biosynthetic process	1/522	47/29268	0.571082	0.671765	0.545665	CCA1549S0017	1	cluster1
GO:0019362	pyridine nucleotide metabolic process	2/522	107/29268	0.571403	0.671765	0.545665	CCA0520S0204/CCA0513S0334	2	cluster1
GO:0009535	chloroplast thylakoid membrane	2/522	108/29268	0.576465	0.673146	0.546786	CCA0642S0057/CCA1225S0031	2	cluster1
GO:0031327	negative regulation of cellular biosynthetic process	2/522	108/29268	0.576465	0.673146	0.546786	CCA1268S0026/CCA0522S0074	2	cluster1
GO:0055035	plastid thylakoid membrane	2/522	108/29268	0.576465	0.673146	0.546786	CCA0642S0057/CCA1225S0031	2	cluster1
GO:0032870	cellular response to hormone stimulus	4/522	227/29268	0.578567	0.673146	0.546786	CCA0526S0099/CCA1016S0041/CCA1544S0017/CCA0502S0054	4	cluster1
GO:0006778	porphyrin-containing compound metabolic process	1/522	48/29268	0.578744	0.673146	0.546786	CCA1606S0033	1	cluster1
GO:0016877	ligase activity, forming carbon-sulfur bonds	1/522	48/29268	0.578744	0.673146	0.546786	CCA0737S0061	1	cluster1
GO:0030532	small nuclear ribonucleoprotein complex	1/522	48/29268	0.578744	0.673146	0.546786	CCA0546S0217	1	cluster1
GO:0033014	tetrapyrrole biosynthetic process	1/522	48/29268	0.578744	0.673146	0.546786	CCA1606S0033	1	cluster1
GO:0033865	nucleoside bisphosphate metabolic process	1/522	48/29268	0.578744	0.673146	0.546786	CCA1132S0048	1	cluster1
GO:0033875	ribonucleoside bisphosphate metabolic process	1/522	48/29268	0.578744	0.673146	0.546786	CCA1132S0048	1	cluster1
GO:0034032	purine nucleoside bisphosphate metabolic process	1/522	48/29268	0.578744	0.673146	0.546786	CCA1132S0048	1	cluster1
GO:0097525	spliceosomal snRNP complex	1/522	48/29268	0.578744	0.673146	0.546786	CCA0546S0217	1	cluster1
GO:1901659	glycosyl compound biosynthetic process	1/522	48/29268	0.578744	0.673146	0.546786	CCA1549S0017	1	cluster1
GO:0006643	membrane lipid metabolic process	2/522	109/29268	0.581483	0.675224	0.548474	CCA0899S0073/CCA0623S0016	2	cluster1
GO:0009890	negative regulation of biosynthetic process	2/522	109/29268	0.581483	0.675224	0.548474	CCA1268S0026/CCA0522S0074	2	cluster1
GO:0045944	positive regulation of transcription by RNA polymerase II	2/522	110/29268	0.586457	0.680444	0.552714	CCA0806S0027/CCA0589S0094	2	cluster1
GO:0005618	cell wall	3/522	171/29268	0.590632	0.68361	0.555286	CCA1187S0011/CCA1250S0083/CCA0568S0030	3	cluster1
GO:0015297	antiporter activity	3/522	171/29268	0.590632	0.68361	0.555286	CCA0100S0002/CCA0986S0060/CCA1479S0021	3	cluster1
GO:0030312	external encapsulating structure	3/522	171/29268	0.590632	0.68361	0.555286	CCA1187S0011/CCA1250S0083/CCA0568S0030	3	cluster1
GO:0045490	pectin catabolic process	2/522	111/29268	0.591388	0.683927	0.555544	CCA1073S0005/CCA0942S0104	2	cluster1
GO:0071495	cellular response to endogenous stimulus	4/522	231/29268	0.592345	0.684477	0.55599	CCA0526S0099/CCA1016S0041/CCA1544S0017/CCA0502S0054	4	cluster1
GO:0015291	secondary active transmembrane transporter activity	4/522	232/29268	0.595748	0.687849	0.558729	CCA1255S0023/CCA0100S0002/CCA0986S0060/CCA1479S0021	4	cluster1
GO:0006732	coenzyme metabolic process	4/522	233/29268	0.599134	0.691157	0.561416	CCA0520S0204/CCA1132S0048/CCA0576S0150/CCA0513S0334	4	cluster1
GO:0022622	root system development	1/522	51/29268	0.600921	0.691157	0.561416	CCA0533S0186	1	cluster1
GO:0048364	root development	1/522	51/29268	0.600921	0.691157	0.561416	CCA0533S0186	1	cluster1
GO:1901136	carbohydrate derivative catabolic process	1/522	51/29268	0.600921	0.691157	0.561416	CCA0623S0016	1	cluster1
GO:0016779	nucleotidyltransferase activity	5/522	293/29268	0.601048	0.691157	0.561416	CCA0984S0036/CCA0542S0170/CCA0806S0027/CCA0505S0075/CCA1277S0026	5	cluster1
GO:0010557	positive regulation of macromolecule biosynthetic process	3/522	174/29268	0.602409	0.6916	0.561776	CCA0806S0027/CCA0566S0102/CCA0589S0094	3	cluster1
GO:0031328	positive regulation of cellular biosynthetic process	3/522	174/29268	0.602409	0.6916	0.561776	CCA0806S0027/CCA0566S0102/CCA0589S0094	3	cluster1
GO:0072524	pyridine-containing compound metabolic process	2/522	114/29268	0.605915	0.694705	0.564298	CCA0520S0204/CCA0513S0334	2	cluster1
GO:0009891	positive regulation of biosynthetic process	3/522	175/29268	0.606284	0.694705	0.564298	CCA0806S0027/CCA0566S0102/CCA0589S0094	3	cluster1
GO:0005984	disaccharide metabolic process	1/522	52/29268	0.608051	0.694705	0.564298	CCA1089S0005	1	cluster1
GO:0009084	glutamine family amino acid biosynthetic process	1/522	52/29268	0.608051	0.694705	0.564298	CCA0828S0013	1	cluster1
GO:0019953	sexual reproduction	1/522	52/29268	0.608051	0.694705	0.564298	CCA1268S0026	1	cluster1
GO:0044703	multi-organism reproductive process	1/522	52/29268	0.608051	0.694705	0.564298	CCA1268S0026	1	cluster1
GO:0035556	intracellular signal transduction	4/522	236/29268	0.609189	0.695446	0.5649	CCA0568S0030/CCA0563S0029/CCA0680S0070/CCA1281S0021	4	cluster1
GO:0010628	positive regulation of gene expression	3/522	176/29268	0.610135	0.695966	0.565322	CCA0806S0027/CCA0566S0102/CCA0589S0094	3	cluster1
GO:0004620	phospholipase activity	1/522	53/29268	0.615054	0.70045	0.568965	CCA0680S0070	1	cluster1
GO:0120114	Sm-like protein family complex	1/522	53/29268	0.615054	0.70045	0.568965	CCA0546S0217	1	cluster1
GO:0030234	enzyme regulator activity	6/522	358/29268	0.617149	0.702273	0.570445	CCA1052S0040/CCA0884S0202/CCA0806S0027/CCA0582S0017/CCA0505S0327/CCA1285S0029	6	cluster1
GO:0006733	oxidoreduction coenzyme metabolic process	2/522	117/29268	0.620048	0.705006	0.572666	CCA0520S0204/CCA0513S0334	2	cluster1
GO:0006221	pyrimidine nucleotide biosynthetic process	1/522	54/29268	0.621932	0.705453	0.573028	CCA1549S0017	1	cluster1
GO:0008202	steroid metabolic process	1/522	54/29268	0.621932	0.705453	0.573028	CCA1537S0007	1	cluster1
GO:0008565	protein transporter activity	1/522	54/29268	0.621932	0.705453	0.573028	CCA0935S0047	1	cluster1
GO:0004190	aspartic-type endopeptidase activity	2/522	118/29268	0.624671	0.706865	0.574175	CCA0907S0019/CCA0803S0123	2	cluster1
GO:0048193	Golgi vesicle transport	2/522	118/29268	0.624671	0.706865	0.574175	CCA1268S0026/CCA0784S0118	2	cluster1
GO:0070001	aspartic-type peptidase activity	2/522	118/29268	0.624671	0.706865	0.574175	CCA0907S0019/CCA0803S0123	2	cluster1
GO:0051704	multi-organism process	6/522	362/29268	0.627832	0.709711	0.576487	CCA1268S0026/CCA0876S0048/CCA0595S0080/CCA0595S0083/CCA0568S0030/CCA0607S0019	6	cluster1
GO:0006220	pyrimidine nucleotide metabolic process	1/522	55/29268	0.628687	0.709711	0.576487	CCA1549S0017	1	cluster1
GO:0033013	tetrapyrrole metabolic process	1/522	55/29268	0.628687	0.709711	0.576487	CCA1606S0033	1	cluster1
GO:1905368	peptidase complex	2/522	120/29268	0.633787	0.7149	0.580702	CCA0520S0060/CCA0686S0022	2	cluster1
GO:0006661	phosphatidylinositol biosynthetic process	1/522	56/29268	0.635322	0.715494	0.581184	CCA0754S0134	1	cluster1
GO:0031226	intrinsic component of plasma membrane	1/522	56/29268	0.635322	0.715494	0.581184	CCA1255S0023	1	cluster1
GO:0009734	auxin-activated signaling pathway	2/522	121/29268	0.63828	0.717685	0.582965	CCA0526S0099/CCA1016S0041	2	cluster1
GO:0099402	plant organ development	2/522	121/29268	0.63828	0.717685	0.582965	CCA0533S0186/CCA0632S0046	2	cluster1
GO:0140097	catalytic activity, acting on DNA	3/522	184/29268	0.640026	0.719079	0.584096	CCA0991S0011/CCA1552S0021/CCA1277S0026	3	cluster1
GO:0048580	regulation of post-embryonic development	1/522	57/29268	0.641839	0.720545	0.585288	CCA0607S0019	1	cluster1
GO:0071365	cellular response to auxin stimulus	2/522	123/29268	0.647135	0.725917	0.589651	CCA0526S0099/CCA1016S0041	2	cluster1
GO:0010087	phloem or xylem histogenesis	1/522	58/29268	0.648239	0.726493	0.590119	CCA0510S0060	1	cluster1
GO:0043933	protein-containing complex subunit organization	6/522	370/29268	0.648673	0.726493	0.590119	CCA0754S0076/CCA0795S0059/CCA0838S0026/CCA0733S0145/CCA0953S0067/CCA1106S0047	6	cluster1
GO:0034622	cellular protein-containing complex assembly	5/522	310/29268	0.65035	0.727797	0.591178	CCA0754S0076/CCA0795S0059/CCA0838S0026/CCA0733S0145/CCA0953S0067	5	cluster1
GO:0008509	anion transmembrane transporter activity	2/522	124/29268	0.651498	0.728507	0.591755	CCA1255S0023/CCA1095S0009	2	cluster1
GO:0008236	serine-type peptidase activity	4/522	251/29268	0.657082	0.733596	0.595888	CCA0542S0172/CCA1060S0012/CCA0505S0075/CCA0979S0013	4	cluster1
GO:0017171	serine hydrolase activity	4/522	251/29268	0.657082	0.733596	0.595888	CCA0542S0172/CCA1060S0012/CCA0505S0075/CCA0979S0013	4	cluster1
GO:0019013	viral nucleocapsid	2/522	126/29268	0.660095	0.735223	0.59721	CCA1244S0010/CCA0546S0217	2	cluster1
GO:0019028	viral capsid	2/522	126/29268	0.660095	0.735223	0.59721	CCA1244S0010/CCA0546S0217	2	cluster1
GO:0031324	negative regulation of cellular metabolic process	2/522	126/29268	0.660095	0.735223	0.59721	CCA1268S0026/CCA0522S0074	2	cluster1
GO:0006357	regulation of transcription by RNA polymerase II	3/522	190/29268	0.661366	0.736061	0.597891	CCA0806S0027/CCA0589S0094/CCA0859S0176	3	cluster1
GO:0004540	ribonuclease activity	5/522	315/29268	0.664094	0.738519	0.599887	CCA1757S0014/CCA1140S0044/CCA0505S0142/CCA0613S0051/CCA0607S0019	5	cluster1
GO:0006888	ER to Golgi vesicle-mediated transport	1/522	61/29268	0.666763	0.739747	0.600885	CCA1268S0026	1	cluster1
GO:0016709	oxidoreductase activity, acting on paired donors, with incorporation or reduction of molecular oxygen, NAD(P)H as one donor, and incorporation of one atom of oxygen	1/522	61/29268	0.666763	0.739747	0.600885	CCA0525S0108	1	cluster1
GO:0048827	phyllome development	1/522	61/29268	0.666763	0.739747	0.600885	CCA0632S0046	1	cluster1
GO:0008234	cysteine-type peptidase activity	2/522	129/29268	0.67267	0.744028	0.604362	CCA0748S0099/CCA0681S0017	2	cluster1
GO:0006261	DNA-dependent DNA replication	1/522	62/29268	0.672719	0.744028	0.604362	CCA1407S0054	1	cluster1
GO:0016114	terpenoid biosynthetic process	1/522	62/29268	0.672719	0.744028	0.604362	CCA0525S0108	1	cluster1
GO:0070925	organelle assembly	1/522	62/29268	0.672719	0.744028	0.604362	CCA0754S0076	1	cluster1
GO:1901137	carbohydrate derivative biosynthetic process	7/522	442/29268	0.676076	0.74677	0.60659	CCA0520S0204/CCA1073S0058/CCA1549S0017/CCA1132S0048/CCA1430S0033/CCA0899S0073/CCA0513S0334	7	cluster1
GO:0009534	chloroplast thylakoid	2/522	130/29268	0.676777	0.74677	0.60659	CCA0642S0057/CCA1225S0031	2	cluster1
GO:0031976	plastid thylakoid	2/522	130/29268	0.676777	0.74677	0.60659	CCA0642S0057/CCA1225S0031	2	cluster1
GO:0033218	amide binding	1/522	63/29268	0.678568	0.748165	0.607723	CCA0935S0047	1	cluster1
GO:0042651	thylakoid membrane	2/522	131/29268	0.680842	0.750089	0.609286	CCA0642S0057/CCA1225S0031	2	cluster1
GO:0006351	transcription, DNA-templated	4/522	260/29268	0.683855	0.752162	0.610969	CCA0757S0076/CCA0542S0170/CCA0587S0227/CCA0859S0176	4	cluster1
GO:0097659	nucleic acid-templated transcription	4/522	260/29268	0.683855	0.752162	0.610969	CCA0757S0076/CCA0542S0170/CCA0587S0227/CCA0859S0176	4	cluster1
GO:0004650	polygalacturonase activity	1/522	64/29268	0.684314	0.752162	0.610969	CCA0874S0051	1	cluster1
GO:0016999	antibiotic metabolic process	3/522	197/29268	0.685087	0.752429	0.611187	CCA1596S0001/CCA1694S0005/CCA0944S0046	3	cluster1
GO:0032774	RNA biosynthetic process	4/522	261/29268	0.686737	0.753658	0.612184	CCA0757S0076/CCA0542S0170/CCA0587S0227/CCA0859S0176	4	cluster1
GO:0051213	dioxygenase activity	3/522	198/29268	0.688373	0.754274	0.612685	CCA1161S0013/CCA0533S0160/CCA0789S0079	3	cluster1
GO:0009247	glycolipid biosynthetic process	1/522	65/29268	0.689956	0.754274	0.612685	CCA0899S0073	1	cluster1
GO:0030258	lipid modification	1/522	65/29268	0.689956	0.754274	0.612685	CCA0597S0105	1	cluster1
GO:0042445	hormone metabolic process	1/522	65/29268	0.689956	0.754274	0.612685	CCA1382S0021	1	cluster1
GO:0055029	nuclear DNA-directed RNA polymerase complex	1/522	65/29268	0.689956	0.754274	0.612685	CCA0542S0170	1	cluster1
GO:0006644	phospholipid metabolic process	3/522	199/29268	0.691632	0.755525	0.613701	CCA0754S0134/CCA0524S0043/CCA0899S0073	3	cluster1
GO:0000287	magnesium ion binding	4/522	264/29268	0.695272	0.758579	0.616182	CCA0573S0124/CCA0587S0195/CCA0576S0150/CCA1363S0006	4	cluster1
GO:0072528	pyrimidine-containing compound biosynthetic process	1/522	66/29268	0.695498	0.758579	0.616182	CCA1549S0017	1	cluster1
GO:0016810	hydrolase activity, acting on carbon-nitrogen (but not peptide) bonds	2/522	136/29268	0.700544	0.763343	0.620051	CCA1233S0019/CCA0899S0073	2	cluster1
GO:0006721	terpenoid metabolic process	1/522	67/29268	0.700941	0.763343	0.620051	CCA0525S0108	1	cluster1
GO:0010393	galacturonan metabolic process	2/522	137/29268	0.704361	0.765454	0.621766	CCA1073S0005/CCA0942S0104	2	cluster1
GO:0045488	pectin metabolic process	2/522	137/29268	0.704361	0.765454	0.621766	CCA1073S0005/CCA0942S0104	2	cluster1
GO:0009725	response to hormone	6/522	393/29268	0.704498	0.765454	0.621766	CCA0526S0099/CCA0646S0058/CCA0729S0045/CCA1016S0041/CCA1544S0017/CCA0502S0054	6	cluster1
GO:0008375	acetylglucosaminyltransferase activity	1/522	68/29268	0.706287	0.765753	0.622009	CCA0674S0038	1	cluster1
GO:0071407	cellular response to organic cyclic compound	1/522	68/29268	0.706287	0.765753	0.622009	CCA1544S0017	1	cluster1
GO:0044434	chloroplast part	4/522	268/29268	0.706393	0.765753	0.622009	CCA1343S0018/CCA0642S0057/CCA1225S0031/CCA0942S0107	4	cluster1
GO:0000428	DNA-directed RNA polymerase complex	1/522	69/29268	0.711538	0.770742	0.626062	CCA0542S0170	1	cluster1
GO:0009719	response to endogenous stimulus	6/522	397/29268	0.713568	0.772351	0.627369	CCA0526S0099/CCA0646S0058/CCA0729S0045/CCA1016S0041/CCA1544S0017/CCA0502S0054	6	cluster1
GO:0030880	RNA polymerase complex	1/522	70/29268	0.716695	0.773376	0.628202	CCA0542S0170	1	cluster1
GO:0032259	methylation	1/522	70/29268	0.716695	0.773376	0.628202	CCA0763S0010	1	cluster1
GO:0043414	macromolecule methylation	1/522	70/29268	0.716695	0.773376	0.628202	CCA0763S0010	1	cluster1
GO:0072527	pyrimidine-containing compound metabolic process	1/522	70/29268	0.716695	0.773376	0.628202	CCA1549S0017	1	cluster1
GO:0044435	plastid part	4/522	274/29268	0.722517	0.779066	0.632823	CCA1343S0018/CCA0642S0057/CCA1225S0031/CCA0942S0107	4	cluster1
GO:0006605	protein targeting	2/522	144/29268	0.729958	0.786493	0.638856	CCA1060S0012/CCA1034S0064	2	cluster1
GO:0004185	serine-type carboxypeptidase activity	1/522	73/29268	0.73162	0.787088	0.639339	CCA0979S0013	1	cluster1
GO:0004888	transmembrane signaling receptor activity	1/522	73/29268	0.73162	0.787088	0.639339	CCA1054S0043	1	cluster1
GO:0005244	voltage-gated ion channel activity	1/522	74/29268	0.736419	0.788068	0.640135	CCA1095S0009	1	cluster1
GO:0016702	oxidoreductase activity, acting on single donors with incorporation of molecular oxygen, incorporation of two atoms of oxygen	1/522	74/29268	0.736419	0.788068	0.640135	CCA0789S0079	1	cluster1
GO:0022832	voltage-gated channel activity	1/522	74/29268	0.736419	0.788068	0.640135	CCA1095S0009	1	cluster1
GO:0043021	ribonucleoprotein complex binding	1/522	74/29268	0.736419	0.788068	0.640135	CCA0522S0074	1	cluster1
GO:0046148	pigment biosynthetic process	1/522	74/29268	0.736419	0.788068	0.640135	CCA1606S0033	1	cluster1
GO:0046467	membrane lipid biosynthetic process	1/522	74/29268	0.736419	0.788068	0.640135	CCA0899S0073	1	cluster1
GO:0061024	membrane organization	1/522	74/29268	0.736419	0.788068	0.640135	CCA0632S0087	1	cluster1
GO:0004519	endonuclease activity	5/522	345/29268	0.738995	0.790229	0.641891	CCA0779S0141/CCA1757S0014/CCA0052S0005/CCA0505S0142/CCA0607S0019	5	cluster1
GO:0034357	photosynthetic membrane	2/522	148/29268	0.743725	0.794688	0.645512	CCA0642S0057/CCA1225S0031	2	cluster1
GO:0005938	cell cortex	1/522	76/29268	0.74576	0.795665	0.646306	CCA0899S0078	1	cluster1
GO:0099568	cytoplasmic region	1/522	76/29268	0.74576	0.795665	0.646306	CCA0899S0078	1	cluster1
GO:0010181	FMN binding	1/522	77/29268	0.750307	0.799914	0.649757	CCA1382S0021	1	cluster1
GO:0044454	nuclear chromosome part	1/522	78/29268	0.754772	0.803467	0.652643	CCA0912S0025	1	cluster1
GO:0046474	glycerophospholipid biosynthetic process	1/522	78/29268	0.754772	0.803467	0.652643	CCA0754S0134	1	cluster1
GO:0006575	cellular modified amino acid metabolic process	1/522	79/29268	0.759157	0.805496	0.654292	CCA0576S0150	1	cluster1
GO:0009698	phenylpropanoid metabolic process	1/522	79/29268	0.759157	0.805496	0.654292	CCA0546S0150	1	cluster1
GO:0010817	regulation of hormone levels	1/522	79/29268	0.759157	0.805496	0.654292	CCA1382S0021	1	cluster1
GO:0014070	response to organic cyclic compound	1/522	79/29268	0.759157	0.805496	0.654292	CCA1544S0017	1	cluster1
GO:0051536	iron-sulfur cluster binding	2/522	153/29268	0.760084	0.805496	0.654292	CCA0779S0242/CCA1351S0011	2	cluster1
GO:0051540	metal cluster binding	2/522	153/29268	0.760084	0.805496	0.654292	CCA0779S0242/CCA1351S0011	2	cluster1
GO:0048046	apoplast	2/522	155/29268	0.76637	0.811552	0.659211	CCA1250S0083/CCA0851S0099	2	cluster1
GO:0042440	pigment metabolic process	1/522	81/29268	0.767694	0.811742	0.659366	CCA1606S0033	1	cluster1
GO:0045934	negative regulation of nucleobase-containing compound metabolic process	1/522	81/29268	0.767694	0.811742	0.659366	CCA1268S0026	1	cluster1
GO:0005509	calcium ion binding	7/522	489/29268	0.77137	0.814315	0.661455	CCA1147S0036/CCA0526S0182/CCA1400S0023/CCA1126S0078/CCA1108S0019/CCA1569S0003/CCA0607S0018	7	cluster1
GO:0006334	nucleosome assembly	1/522	82/29268	0.771849	0.814315	0.661455	CCA0953S0067	1	cluster1
GO:0031497	chromatin assembly	1/522	82/29268	0.771849	0.814315	0.661455	CCA0953S0067	1	cluster1
GO:0000228	nuclear chromosome	1/522	83/29268	0.77593	0.817405	0.663965	CCA0912S0025	1	cluster1
GO:0016298	lipase activity	1/522	83/29268	0.77593	0.817405	0.663965	CCA0680S0070	1	cluster1
GO:0044436	thylakoid part	2/522	160/29268	0.781463	0.821639	0.667405	CCA0642S0057/CCA1225S0031	2	cluster1
GO:1990837	sequence-specific double-stranded DNA binding	2/522	160/29268	0.781463	0.821639	0.667405	CCA0935S0080/CCA0589S0094	2	cluster1
GO:0071555	cell wall organization	5/522	365/29268	0.781686	0.821639	0.667405	CCA0904S0144/CCA0874S0051/CCA1073S0005/CCA0942S0104/CCA0859S0064	5	cluster1
GO:0008061	chitin binding	1/522	85/29268	0.783873	0.822111	0.667788	CCA0984S0051	1	cluster1
GO:0008081	phosphoric diester hydrolase activity	1/522	85/29268	0.783873	0.822111	0.667788	CCA0680S0070	1	cluster1
GO:0034728	nucleosome organization	1/522	85/29268	0.783873	0.822111	0.667788	CCA0953S0067	1	cluster1
GO:0006333	chromatin assembly or disassembly	1/522	86/29268	0.787739	0.824946	0.670091	CCA0953S0067	1	cluster1
GO:0070008	serine-type exopeptidase activity	1/522	86/29268	0.787739	0.824946	0.670091	CCA0979S0013	1	cluster1
GO:0045017	glycerolipid biosynthetic process	1/522	87/29268	0.791536	0.828311	0.672824	CCA0754S0134	1	cluster1
GO:0044427	chromosomal part	3/522	237/29268	0.797081	0.833498	0.677038	CCA0912S0025/CCA0816S0078/CCA0589S0186	3	cluster1
GO:0045229	external encapsulating structure organization	5/522	374/29268	0.799055	0.834948	0.678215	CCA0904S0144/CCA0874S0051/CCA1073S0005/CCA0942S0104/CCA0859S0064	5	cluster1
GO:0000977	RNA polymerase II regulatory region sequence-specific DNA binding	1/522	90/29268	0.802525	0.83734	0.680158	CCA0589S0094	1	cluster1
GO:0001012	RNA polymerase II regulatory region DNA binding	1/522	90/29268	0.802525	0.83734	0.680158	CCA0589S0094	1	cluster1
GO:0004601	peroxidase activity	2/522	171/29268	0.811687	0.846278	0.687418	CCA1161S0013/CCA0502S0054	2	cluster1
GO:0004180	carboxypeptidase activity	1/522	93/29268	0.812935	0.846336	0.687465	CCA0979S0013	1	cluster1
GO:0006323	DNA packaging	1/522	93/29268	0.812935	0.846336	0.687465	CCA0953S0067	1	cluster1
GO:0016684	oxidoreductase activity, acting on peroxide as acceptor	2/522	174/29268	0.819257	0.851667	0.691796	CCA1161S0013/CCA0502S0054	2	cluster1
GO:0048583	regulation of response to stimulus	2/522	174/29268	0.819257	0.851667	0.691796	CCA0876S0048/CCA0843S0050	2	cluster1
GO:0009941	chloroplast envelope	1/522	97/29268	0.825969	0.857388	0.696443	CCA0942S0107	1	cluster1
GO:0016701	oxidoreductase activity, acting on single donors with incorporation of molecular oxygen	1/522	97/29268	0.825969	0.857388	0.696443	CCA0789S0079	1	cluster1
GO:0009526	plastid envelope	1/522	98/29268	0.829083	0.859364	0.698048	CCA0942S0107	1	cluster1
GO:0016651	oxidoreductase activity, acting on NAD(P)H	1/522	98/29268	0.829083	0.859364	0.698048	CCA0901S0011	1	cluster1
GO:0005911	cell-cell junction	1/522	99/29268	0.832142	0.860021	0.698582	CCA0899S0078	1	cluster1
GO:0009506	plasmodesma	1/522	99/29268	0.832142	0.860021	0.698582	CCA0899S0078	1	cluster1
GO:0009570	chloroplast stroma	1/522	99/29268	0.832142	0.860021	0.698582	CCA1343S0018	1	cluster1
GO:0055044	symplast	1/522	99/29268	0.832142	0.860021	0.698582	CCA0899S0078	1	cluster1
GO:0009579	thylakoid	2/522	180/29268	0.833584	0.860885	0.699283	CCA0642S0057/CCA1225S0031	2	cluster1
GO:0051186	cofactor metabolic process	6/522	463/29268	0.835812	0.862557	0.700642	CCA0779S0242/CCA0520S0204/CCA1132S0048/CCA1606S0033/CCA0576S0150/CCA0513S0334	6	cluster1
GO:0019748	secondary metabolic process	1/522	101/29268	0.838096	0.863032	0.701027	CCA0546S0150	1	cluster1
GO:0030054	cell junction	1/522	101/29268	0.838096	0.863032	0.701027	CCA0899S0078	1	cluster1
GO:0065004	protein-DNA complex assembly	1/522	101/29268	0.838096	0.863032	0.701027	CCA0953S0067	1	cluster1
GO:0000502	proteasome complex	1/522	102/29268	0.840993	0.864134	0.701923	CCA0686S0022	1	cluster1
GO:0043648	dicarboxylic acid metabolic process	1/522	102/29268	0.840993	0.864134	0.701923	CCA0828S0013	1	cluster1
GO:1905369	endopeptidase complex	1/522	102/29268	0.840993	0.864134	0.701923	CCA0686S0022	1	cluster1
GO:0009532	plastid stroma	1/522	103/29268	0.843839	0.865179	0.702772	CCA1343S0018	1	cluster1
GO:0061695	transferase complex, transferring phosphorus-containing groups	1/522	103/29268	0.843839	0.865179	0.702772	CCA0542S0170	1	cluster1
GO:0071229	cellular response to acid chemical	1/522	103/29268	0.843839	0.865179	0.702772	CCA0502S0054	1	cluster1
GO:0000976	transcription regulatory region sequence-specific DNA binding	1/522	104/29268	0.846634	0.866167	0.703574	CCA0589S0094	1	cluster1
GO:0071824	protein-DNA complex subunit organization	1/522	104/29268	0.846634	0.866167	0.703574	CCA0953S0067	1	cluster1
GO:0099023	tethering complex	1/522	104/29268	0.846634	0.866167	0.703574	CCA0632S0087	1	cluster1
GO:0046488	phosphatidylinositol metabolic process	1/522	106/29268	0.852075	0.870479	0.707076	CCA0754S0134	1	cluster1
GO:0072657	protein localization to membrane	1/522	106/29268	0.852075	0.870479	0.707076	CCA0898S0022	1	cluster1
GO:0016891	endoribonuclease activity, producing 5'-phosphomonoesters	3/522	266/29268	0.855704	0.873557	0.709577	CCA1757S0014/CCA0505S0142/CCA0607S0019	3	cluster1
GO:0016893	endonuclease activity, active with either ribo- or deoxyribonucleic acids and producing 5'-phosphomonoesters	3/522	271/29268	0.864165	0.88156	0.716077	CCA1757S0014/CCA0505S0142/CCA0607S0019	3	cluster1
GO:0003743	translation initiation factor activity	2/522	195/29268	0.865016	0.881795	0.716268	CCA0838S0026/CCA0721S0026	2	cluster1
GO:0022839	ion gated channel activity	1/522	116/29268	0.876523	0.892883	0.725275	CCA1095S0009	1	cluster1
GO:0022836	gated channel activity	1/522	117/29268	0.878734	0.893852	0.726062	CCA1095S0009	1	cluster1
GO:0071103	DNA conformation change	1/522	117/29268	0.878734	0.893852	0.726062	CCA0953S0067	1	cluster1
GO:0005694	chromosome	3/522	281/29268	0.879786	0.894281	0.726411	CCA0912S0025/CCA0816S0078/CCA0589S0186	3	cluster1
GO:0004521	endoribonuclease activity	3/522	282/29268	0.881257	0.895135	0.727104	CCA1757S0014/CCA0505S0142/CCA0607S0019	3	cluster1
GO:0042737	drug catabolic process	3/522	287/29268	0.888375	0.901719	0.732453	CCA1073S0005/CCA0546S0150/CCA0942S0104	3	cluster1
GO:0016209	antioxidant activity	2/522	211/29268	0.892473	0.905231	0.735305	CCA1161S0013/CCA0502S0054	2	cluster1
GO:0017001	antibiotic catabolic process	1/522	126/29268	0.896937	0.908887	0.738274	CCA0944S0046	1	cluster1
GO:0071554	cell wall organization or biogenesis	5/522	442/29268	0.897357	0.908887	0.738274	CCA0904S0144/CCA0874S0051/CCA1073S0005/CCA0942S0104/CCA0859S0064	5	cluster1
GO:0042578	phosphoric ester hydrolase activity	5/522	445/29268	0.900523	0.911442	0.74035	CCA0754S0134/CCA1219S0015/CCA0576S0150/CCA0680S0070/CCA1277S0026	5	cluster1
GO:0009733	response to auxin	2/522	220/29268	0.905544	0.915871	0.743947	CCA0526S0099/CCA1016S0041	2	cluster1
GO:0006260	DNA replication	1/522	137/29268	0.915522	0.924645	0.751075	CCA1407S0054	1	cluster1
GO:0046982	protein heterodimerization activity	1/522	137/29268	0.915522	0.924645	0.751075	CCA1407S0054	1	cluster1
GO:0001067	regulatory region nucleic acid binding	1/522	142/29268	0.922825	0.930696	0.75599	CCA0589S0094	1	cluster1
GO:0044212	transcription regulatory region DNA binding	1/522	142/29268	0.922825	0.930696	0.75599	CCA0589S0094	1	cluster1
GO:0000785	chromatin	1/522	146/29268	0.928211	0.935463	0.759862	CCA0912S0025	1	cluster1
GO:0006650	glycerophospholipid metabolic process	1/522	147/29268	0.929498	0.936095	0.760375	CCA0754S0134	1	cluster1
GO:0015074	DNA integration	1/522	148/29268	0.930762	0.936703	0.760869	CCA0525S0108	1	cluster1
GO:0046486	glycerolipid metabolic process	1/522	160/29268	0.944274	0.949628	0.771368	CCA0754S0134	1	cluster1
GO:0016835	carbon-oxygen lyase activity	2/522	273/29268	0.956872	0.961615	0.781105	CCA1085S0008/CCA0576S0150	2	cluster1
GO:0008135	translation factor activity, RNA binding	2/522	279/29268	0.960611	0.964599	0.783529	CCA0838S0026/CCA0721S0026	2	cluster1
GO:0045454	cell redox homeostasis	1/522	180/29268	0.9612	0.964599	0.783529	CCA1187S0026	1	cluster1
GO:0004721	phosphoprotein phosphatase activity	1/522	214/29268	0.979045	0.981813	0.797511	CCA1277S0026	1	cluster1
GO:0004523	RNA-DNA hybrid ribonuclease activity	1/522	232/29268	0.984881	0.986968	0.801699	CCA0505S0142	1	cluster1
GO:0016791	phosphatase activity	2/522	351/29268	0.987048	0.988441	0.802896	CCA0576S0150/CCA1277S0026	2	cluster1
GO:0009055	electron transfer activity	1/522	244/29268	0.987839	0.988536	0.802972	CCA0822S0035	1	cluster1
GO:0004497	monooxygenase activity	1/522	458/29268	0.999753	0.999753	0.812084	CCA0525S0108	1	cluster1
GO:0010638	positive regulation of organelle organization	4/247	27/29268	7.45747e-05	0.0264846	0.0233933	CCA1519S0023/CCA0743S0053/CCA0674S0061/CCA0628S0067	4	cluster2
GO:0033043	regulation of organelle organization	6/247	92/29268	0.000132255	0.0264846	0.0233933	CCA1519S0023/CCA0526S0138/CCA0743S0053/CCA0587S0192/CCA0674S0061/CCA0628S0067	6	cluster2
GO:0051130	positive regulation of cellular component organization	4/247	34/29268	0.00018814	0.0264846	0.0233933	CCA1519S0023/CCA0743S0053/CCA0674S0061/CCA0628S0067	4	cluster2
GO:0098797	plasma membrane protein complex	4/247	34/29268	0.00018814	0.0264846	0.0233933	CCA0922S0039/CCA0919S0008/CCA0632S0022/CCA0688S0079	4	cluster2
GO:0000148	1,3-beta-D-glucan synthase complex	3/247	15/29268	0.000250643	0.0264846	0.0233933	CCA0919S0008/CCA0632S0022/CCA0688S0079	3	cluster2
GO:0003843	1,3-beta-D-glucan synthase activity	3/247	15/29268	0.000250643	0.0264846	0.0233933	CCA0919S0008/CCA0632S0022/CCA0688S0079	3	cluster2
GO:0006074	(1->3)-beta-D-glucan metabolic process	3/247	15/29268	0.000250643	0.0264846	0.0233933	CCA0919S0008/CCA0632S0022/CCA0688S0079	3	cluster2
GO:0006075	(1->3)-beta-D-glucan biosynthetic process	3/247	15/29268	0.000250643	0.0264846	0.0233933	CCA0919S0008/CCA0632S0022/CCA0688S0079	3	cluster2
GO:0017056	structural constituent of nuclear pore	3/247	15/29268	0.000250643	0.0264846	0.0233933	CCA0646S0139/CCA0784S0015/CCA0500S0279	3	cluster2
GO:0048518	positive regulation of biological process	10/247	327/29268	0.000498481	0.0474056	0.0418724	CCA1519S0023/CCA0539S0078/CCA0524S0093/CCA0638S0204/CCA0743S0053/CCA1126S0084/CCA0566S0102/CCA0587S0192/CCA0674S0061/CCA0628S0067	10	cluster2
GO:0051128	regulation of cellular component organization	6/247	122/29268	0.000607848	0.0525512	0.0464175	CCA1519S0023/CCA0526S0138/CCA0743S0053/CCA0587S0192/CCA0674S0061/CCA0628S0067	6	cluster2
GO:0044440	endosomal part	3/247	24/29268	0.00105412	0.0835394	0.0737887	CCA1244S0001/CCA0733S0031/CCA0674S0061	3	cluster2
GO:0044433	cytoplasmic vesicle part	5/247	101/29268	0.00168613	0.106253	0.0938512	CCA1244S0001/CCA0922S0039/CCA0733S0031/CCA0674S0061/CCA0507S0324	5	cluster2
GO:0071166	ribonucleoprotein complex localization	3/247	29/29268	0.00184482	0.106253	0.0938512	CCA1320S0006/CCA0784S0015/CCA0500S0279	3	cluster2
GO:0071426	ribonucleoprotein complex export from nucleus	3/247	29/29268	0.00184482	0.106253	0.0938512	CCA1320S0006/CCA0784S0015/CCA0500S0279	3	cluster2
GO:0006611	protein export from nucleus	3/247	30/29268	0.00203712	0.106253	0.0938512	CCA1320S0006/CCA0784S0015/CCA0500S0279	3	cluster2
GO:0016614	oxidoreductase activity, acting on CH-OH group of donors	7/247	209/29268	0.00206975	0.106253	0.0938512	CCA0907S0003/CCA0007S0002/CCA0932S0046/CCA0822S0057/CCA0704S0165/CCA1118S0045/CCA0513S0001	7	cluster2
GO:0006405	RNA export from nucleus	3/247	31/29268	0.00224143	0.106253	0.0938512	CCA1320S0006/CCA0784S0015/CCA0500S0279	3	cluster2
GO:0048522	positive regulation of cellular process	8/247	272/29268	0.00228817	0.106253	0.0938512	CCA1519S0023/CCA0638S0204/CCA0743S0053/CCA1126S0084/CCA0566S0102/CCA0587S0192/CCA0674S0061/CCA0628S0067	8	cluster2
GO:0016627	oxidoreductase activity, acting on the CH-CH group of donors	5/247	110/29268	0.00245098	0.106253	0.0938512	CCA1147S0022/CCA0822S0057/CCA0704S0165/CCA1212S0001/CCA1106S0028	5	cluster2
GO:0007033	vacuole organization	3/247	32/29268	0.00245801	0.106253	0.0938512	CCA0733S0031/CCA1225S0010/CCA0500S0229	3	cluster2
GO:0031503	protein-containing complex localization	3/247	32/29268	0.00245801	0.106253	0.0938512	CCA1320S0006/CCA0784S0015/CCA0500S0279	3	cluster2
GO:0005643	nuclear pore	3/247	33/29268	0.0026871	0.106476	0.0940484	CCA0646S0139/CCA0784S0015/CCA0500S0279	3	cluster2
GO:0051168	nuclear export	3/247	33/29268	0.0026871	0.106476	0.0940484	CCA1320S0006/CCA0784S0015/CCA0500S0279	3	cluster2
GO:0016616	oxidoreductase activity, acting on the CH-OH group of donors, NAD or NADP as acceptor	6/247	165/29268	0.00285082	0.108445	0.0957875	CCA0907S0003/CCA0007S0002/CCA0932S0046/CCA0822S0057/CCA1118S0045/CCA0513S0001	6	cluster2
GO:0003924	GTPase activity	8/247	287/29268	0.0031763	0.10942	0.0966484	CCA0754S0040/CCA0982S0064/CCA0539S0170/CCA0638S0204/CCA1400S0023/CCA0701S0089/CCA0505S0100/CCA1344S0005	8	cluster2
GO:0005856	cytoskeleton	7/247	228/29268	0.00335744	0.10942	0.0966484	CCA0912S0064/CCA0743S0053/CCA0555S0232/CCA0700S0087/CCA0587S0192/CCA0576S0073/CCA0505S0100	7	cluster2
GO:0050657	nucleic acid transport	3/247	36/29268	0.00345173	0.10942	0.0966484	CCA1320S0006/CCA0784S0015/CCA0500S0279	3	cluster2
GO:0050658	RNA transport	3/247	36/29268	0.00345173	0.10942	0.0966484	CCA1320S0006/CCA0784S0015/CCA0500S0279	3	cluster2
GO:0051236	establishment of RNA localization	3/247	36/29268	0.00345173	0.10942	0.0966484	CCA1320S0006/CCA0784S0015/CCA0500S0279	3	cluster2
GO:0006006	glucose metabolic process	3/247	37/29268	0.00373312	0.110944	0.0979943	CCA1106S0027/CCA1118S0045/CCA0513S0001	3	cluster2
GO:0006403	RNA localization	3/247	37/29268	0.00373312	0.110944	0.0979943	CCA1320S0006/CCA0784S0015/CCA0500S0279	3	cluster2
GO:0019829	cation-transporting ATPase activity	5/247	126/29268	0.00438868	0.118856	0.104983	CCA0774S0070/CCA1288S0016/CCA1094S0120/CCA0674S0065/CCA0500S0229	5	cluster2
GO:0022853	active ion transmembrane transporter activity	5/247	126/29268	0.00438868	0.118856	0.104983	CCA0774S0070/CCA1288S0016/CCA1094S0120/CCA0674S0065/CCA0500S0229	5	cluster2
GO:0042625	ATPase coupled ion transmembrane transporter activity	5/247	126/29268	0.00438868	0.118856	0.104983	CCA0774S0070/CCA1288S0016/CCA1094S0120/CCA0674S0065/CCA0500S0229	5	cluster2
GO:1990234	transferase complex	7/247	241/29268	0.0045403	0.118856	0.104983	CCA1390S0034/CCA0919S0008/CCA0632S0022/CCA0678S0166/CCA0688S0079/CCA0507S0048/CCA0628S0067	7	cluster2
GO:0098805	whole membrane	7/247	243/29268	0.00474706	0.118856	0.104983	CCA0638S0098/CCA1400S0023/CCA0922S0039/CCA0733S0031/CCA0674S0061/CCA0500S0229/CCA0507S0324	7	cluster2
GO:0031461	cullin-RING ubiquitin ligase complex	3/247	41/29268	0.00499652	0.118856	0.104983	CCA1390S0034/CCA0678S0166/CCA0628S0067	3	cluster2
GO:0010015	root morphogenesis	2/247	13/29268	0.00520367	0.118856	0.104983	CCA0539S0078/CCA0861S0043	2	cluster2
GO:0001883	purine nucleoside binding	9/247	383/29268	0.00549912	0.118856	0.104983	CCA0754S0040/CCA0982S0064/CCA0539S0170/CCA0638S0204/CCA0654S0072/CCA1400S0023/CCA0701S0089/CCA0505S0100/CCA1344S0005	9	cluster2
GO:0005525	GTP binding	9/247	383/29268	0.00549912	0.118856	0.104983	CCA0754S0040/CCA0982S0064/CCA0539S0170/CCA0638S0204/CCA0654S0072/CCA1400S0023/CCA0701S0089/CCA0505S0100/CCA1344S0005	9	cluster2
GO:0019001	guanyl nucleotide binding	9/247	383/29268	0.00549912	0.118856	0.104983	CCA0754S0040/CCA0982S0064/CCA0539S0170/CCA0638S0204/CCA0654S0072/CCA1400S0023/CCA0701S0089/CCA0505S0100/CCA1344S0005	9	cluster2
GO:0032550	purine ribonucleoside binding	9/247	383/29268	0.00549912	0.118856	0.104983	CCA0754S0040/CCA0982S0064/CCA0539S0170/CCA0638S0204/CCA0654S0072/CCA1400S0023/CCA0701S0089/CCA0505S0100/CCA1344S0005	9	cluster2
GO:0032561	guanyl ribonucleotide binding	9/247	383/29268	0.00549912	0.118856	0.104983	CCA0754S0040/CCA0982S0064/CCA0539S0170/CCA0638S0204/CCA0654S0072/CCA1400S0023/CCA0701S0089/CCA0505S0100/CCA1344S0005	9	cluster2
GO:0004386	helicase activity	7/247	253/29268	0.00588915	0.124457	0.109931	CCA0762S0022/CCA0986S0066/CCA0525S0007/CCA0526S0138/CCA0680S0017/CCA0613S0051/CCA0851S0148	7	cluster2
GO:0015931	nucleobase-containing compound transport	3/247	44/29268	0.00609377	0.125982	0.111277	CCA1320S0006/CCA0784S0015/CCA0500S0279	3	cluster2
GO:0032549	ribonucleoside binding	9/247	391/29268	0.00626665	0.126168	0.111442	CCA0754S0040/CCA0982S0064/CCA0539S0170/CCA0638S0204/CCA0654S0072/CCA1400S0023/CCA0701S0089/CCA0505S0100/CCA1344S0005	9	cluster2
GO:0001882	nucleoside binding	9/247	392/29268	0.00636812	0.126168	0.111442	CCA0754S0040/CCA0982S0064/CCA0539S0170/CCA0638S0204/CCA0654S0072/CCA1400S0023/CCA0701S0089/CCA0505S0100/CCA1344S0005	9	cluster2
GO:0000151	ubiquitin ligase complex	3/247	46/29268	0.00689893	0.131763	0.116383	CCA1390S0034/CCA0678S0166/CCA0628S0067	3	cluster2
GO:0010008	endosome membrane	2/247	15/29268	0.00692758	0.131763	0.116383	CCA0733S0031/CCA0674S0061	2	cluster2
GO:0003774	motor activity	5/247	143/29268	0.0074396	0.131855	0.116465	CCA0912S0064/CCA1000S0016/CCA0555S0232/CCA0698S0050/CCA0576S0073	5	cluster2
GO:0005773	vacuole	5/247	143/29268	0.0074396	0.131855	0.116465	CCA0638S0098/CCA0733S0031/CCA0674S0061/CCA0500S0229/CCA0500S0041	5	cluster2
GO:0050661	NADP binding	4/247	91/29268	0.00745887	0.131855	0.116465	CCA0007S0002/CCA0822S0057/CCA1118S0045/CCA0513S0001	4	cluster2
GO:0044430	cytoskeletal part	6/247	202/29268	0.0075601	0.131855	0.116465	CCA0912S0064/CCA0743S0053/CCA0555S0232/CCA0587S0192/CCA0576S0073/CCA0505S0100	6	cluster2
GO:0051246	regulation of protein metabolic process	4/247	92/29268	0.00774732	0.131855	0.116465	CCA0638S0204/CCA0819S0026/CCA0587S0192/CCA0587S0210	4	cluster2
GO:0005635	nuclear envelope	3/247	48/29268	0.00776432	0.131855	0.116465	CCA0646S0139/CCA0784S0015/CCA0500S0279	3	cluster2
GO:0008553	proton-exporting ATPase activity, phosphorylative mechanism	2/247	17/29268	0.00887391	0.137653	0.121587	CCA1094S0120/CCA0500S0229	2	cluster2
GO:0009705	plant-type vacuole membrane	2/247	17/29268	0.00887391	0.137653	0.121587	CCA0638S0098/CCA0500S0229	2	cluster2
GO:0120029	proton export across plasma membrane	2/247	17/29268	0.00887391	0.137653	0.121587	CCA1094S0120/CCA0500S0229	2	cluster2
GO:0140115	export across plasma membrane	2/247	17/29268	0.00887391	0.137653	0.121587	CCA1094S0120/CCA0500S0229	2	cluster2
GO:0005774	vacuolar membrane	4/247	96/29268	0.00897424	0.137653	0.121587	CCA0638S0098/CCA0733S0031/CCA0674S0061/CCA0500S0229	4	cluster2
GO:0044459	plasma membrane part	4/247	96/29268	0.00897424	0.137653	0.121587	CCA0922S0039/CCA0919S0008/CCA0632S0022/CCA0688S0079	4	cluster2
GO:0051640	organelle localization	3/247	51/29268	0.00917748	0.138536	0.122366	CCA1519S0023/CCA0733S0031/CCA0784S0015	3	cluster2
GO:0044437	vacuolar part	4/247	98/29268	0.00963255	0.141621	0.125091	CCA0638S0098/CCA0733S0031/CCA0674S0061/CCA0500S0229	4	cluster2
GO:0010608	posttranscriptional regulation of gene expression	3/247	52/29268	0.00967966	0.141621	0.125091	CCA0591S0005/CCA0638S0204/CCA0819S0026	3	cluster2
GO:0009653	anatomical structure morphogenesis	4/247	99/29268	0.00997315	0.143704	0.126931	CCA0539S0078/CCA0566S0102/CCA0679S0047/CCA0861S0043	4	cluster2
GO:0016567	protein ubiquitination	3/247	53/29268	0.0101976	0.144249	0.127412	CCA0884S0109/CCA0678S0166/CCA0628S0067	3	cluster2
GO:0031410	cytoplasmic vesicle	6/247	216/29268	0.0103143	0.144249	0.127412	CCA0982S0055/CCA1244S0001/CCA0922S0039/CCA0733S0031/CCA0674S0061/CCA0507S0324	6	cluster2
GO:0097708	intracellular vesicle	6/247	217/29268	0.010535	0.145199	0.128252	CCA0982S0055/CCA1244S0001/CCA0922S0039/CCA0733S0031/CCA0674S0061/CCA0507S0324	6	cluster2
GO:0006406	mRNA export from nucleus	2/247	19/29268	0.0110348	0.145751	0.128739	CCA1320S0006/CCA0500S0279	2	cluster2
GO:0030125	clathrin vesicle coat	2/247	19/29268	0.0110348	0.145751	0.128739	CCA0922S0039/CCA0507S0324	2	cluster2
GO:0071427	mRNA-containing ribonucleoprotein complex export from nucleus	2/247	19/29268	0.0110348	0.145751	0.128739	CCA1320S0006/CCA0500S0279	2	cluster2
GO:0051276	chromosome organization	7/247	288/29268	0.0115358	0.149609	0.132147	CCA0884S0109/CCA0526S0138/CCA0816S0018/CCA1013S0066/CCA0953S0067/CCA0500S0279/CCA0507S0048	7	cluster2
GO:0005768	endosome	4/247	104/29268	0.0117931	0.149609	0.132147	CCA0982S0055/CCA1244S0001/CCA0733S0031/CCA0674S0061	4	cluster2
GO:0030665	clathrin-coated vesicle membrane	2/247	20/29268	0.0121932	0.149609	0.132147	CCA0922S0039/CCA0507S0324	2	cluster2
GO:0048646	anatomical structure formation involved in morphogenesis	2/247	20/29268	0.0121932	0.149609	0.132147	CCA0679S0047/CCA0861S0043	2	cluster2
GO:0051094	positive regulation of developmental process	2/247	20/29268	0.0121932	0.149609	0.132147	CCA1519S0023/CCA0524S0093	2	cluster2
GO:0031982	vesicle	6/247	225/29268	0.0124223	0.149609	0.132147	CCA0982S0055/CCA1244S0001/CCA0922S0039/CCA0733S0031/CCA0674S0061/CCA0507S0324	6	cluster2
GO:0006081	cellular aldehyde metabolic process	3/247	57/29268	0.0124281	0.149609	0.132147	CCA1594S0022/CCA1118S0045/CCA0513S0001	3	cluster2
GO:0015662	ATPase activity, coupled to transmembrane movement of ions, phosphorylative mechanism	3/247	58/29268	0.0130259	0.154833	0.136761	CCA1094S0120/CCA0674S0065/CCA0500S0229	3	cluster2
GO:0006397	mRNA processing	6/247	228/29268	0.0131877	0.154833	0.136761	CCA0591S0005/CCA0526S0021/CCA1559S0005/CCA1320S0006/CCA0698S0027/CCA0502S0057	6	cluster2
GO:0005770	late endosome	2/247	21/29268	0.0134024	0.155435	0.137293	CCA1244S0001/CCA0733S0031	2	cluster2
GO:0031625	ubiquitin protein ligase binding	2/247	22/29268	0.0146614	0.165988	0.146614	CCA1390S0034/CCA0678S0166	2	cluster2
GO:0044389	ubiquitin-like protein ligase binding	2/247	22/29268	0.0146614	0.165988	0.146614	CCA1390S0034/CCA0678S0166	2	cluster2
GO:0003777	microtubule motor activity	4/247	112/29268	0.0151251	0.167255	0.147733	CCA0912S0064/CCA1000S0016/CCA0555S0232/CCA0698S0050	4	cluster2
GO:0007018	microtubule-based movement	4/247	112/29268	0.0151251	0.167255	0.147733	CCA0912S0064/CCA1000S0016/CCA0555S0232/CCA0698S0050	4	cluster2
GO:0051028	mRNA transport	2/247	23/29268	0.0159694	0.174562	0.154187	CCA1320S0006/CCA0500S0279	2	cluster2
GO:0030131	clathrin adaptor complex	2/247	24/29268	0.0173253	0.182015	0.16077	CCA0922S0039/CCA0507S0324	2	cluster2
GO:0050145	nucleoside monophosphate kinase activity	2/247	24/29268	0.0173253	0.182015	0.16077	CCA0904S0036/CCA0708S0020	2	cluster2
GO:0072528	pyrimidine-containing compound biosynthetic process	3/247	66/29268	0.0183943	0.182015	0.16077	CCA0904S0036/CCA1017S0025/CCA0582S0114	3	cluster2
GO:0019899	enzyme binding	4/247	119/29268	0.0184829	0.182015	0.16077	CCA1390S0034/CCA0678S0166/CCA0674S0061/CCA0628S0067	4	cluster2
GO:0009742	brassinosteroid mediated signaling pathway	2/247	25/29268	0.0187283	0.182015	0.16077	CCA1340S0004/CCA0539S0078	2	cluster2
GO:0043401	steroid hormone mediated signaling pathway	2/247	25/29268	0.0187283	0.182015	0.16077	CCA1340S0004/CCA0539S0078	2	cluster2
GO:0048545	response to steroid hormone	2/247	25/29268	0.0187283	0.182015	0.16077	CCA1340S0004/CCA0539S0078	2	cluster2
GO:0071367	cellular response to brassinosteroid stimulus	2/247	25/29268	0.0187283	0.182015	0.16077	CCA1340S0004/CCA0539S0078	2	cluster2
GO:0071383	cellular response to steroid hormone stimulus	2/247	25/29268	0.0187283	0.182015	0.16077	CCA1340S0004/CCA0539S0078	2	cluster2
GO:0006928	movement of cell or subcellular component	4/247	120/29268	0.0189972	0.182015	0.16077	CCA0912S0064/CCA1000S0016/CCA0555S0232/CCA0698S0050	4	cluster2
GO:0006913	nucleocytoplasmic transport	3/247	67/29268	0.0191393	0.182015	0.16077	CCA1320S0006/CCA0784S0015/CCA0500S0279	3	cluster2
GO:0032446	protein modification by small protein conjugation	3/247	67/29268	0.0191393	0.182015	0.16077	CCA0884S0109/CCA0678S0166/CCA0628S0067	3	cluster2
GO:0051169	nuclear transport	3/247	67/29268	0.0191393	0.182015	0.16077	CCA1320S0006/CCA0784S0015/CCA0500S0279	3	cluster2
GO:0072527	pyrimidine-containing compound metabolic process	3/247	70/29268	0.0214732	0.200371	0.176984	CCA0904S0036/CCA1017S0025/CCA0582S0114	3	cluster2
GO:1905392	plant organ morphogenesis	2/247	27/29268	0.0216722	0.200371	0.176984	CCA0539S0078/CCA0861S0043	2	cluster2
GO:0051273	beta-glucan metabolic process	4/247	125/29268	0.0217016	0.200371	0.176984	CCA0842S0039/CCA0919S0008/CCA0632S0022/CCA0688S0079	4	cluster2
GO:0000325	plant-type vacuole	2/247	28/29268	0.0232112	0.212249	0.187475	CCA0638S0098/CCA0500S0229	2	cluster2
GO:0016830	carbon-carbon lyase activity	4/247	130/29268	0.02463	0.21455	0.189508	CCA0922S0042/CCA0709S0035/CCA0582S0114/CCA1106S0027	4	cluster2
GO:0006098	pentose-phosphate shunt	2/247	29/29268	0.0247939	0.21455	0.189508	CCA1118S0045/CCA0513S0001	2	cluster2
GO:0009741	response to brassinosteroid	2/247	29/29268	0.0247939	0.21455	0.189508	CCA1340S0004/CCA0539S0078	2	cluster2
GO:0004812	aminoacyl-tRNA ligase activity	3/247	74/29268	0.0248165	0.21455	0.189508	CCA0904S0109/CCA1132S0008/CCA0505S0310	3	cluster2
GO:0006418	tRNA aminoacylation for protein translation	3/247	74/29268	0.0248165	0.21455	0.189508	CCA0904S0109/CCA1132S0008/CCA0505S0310	3	cluster2
GO:0016875	ligase activity, forming carbon-oxygen bonds	3/247	74/29268	0.0248165	0.21455	0.189508	CCA0904S0109/CCA1132S0008/CCA0505S0310	3	cluster2
GO:0004707	MAP kinase activity	2/247	30/29268	0.0264194	0.224329	0.198146	CCA1199S0057/CCA0861S0043	2	cluster2
GO:0051156	glucose 6-phosphate metabolic process	2/247	30/29268	0.0264194	0.224329	0.198146	CCA1118S0045/CCA0513S0001	2	cluster2
GO:0007005	mitochondrion organization	3/247	77/29268	0.0274974	0.231416	0.204405	CCA1519S0023/CCA0539S0016/CCA1400S0023	3	cluster2
GO:0140101	catalytic activity, acting on a tRNA	4/247	135/29268	0.0277861	0.231795	0.20474	CCA0904S0109/CCA1132S0008/CCA1106S0028/CCA0505S0310	4	cluster2
GO:0048468	cell development	2/247	31/29268	0.0280869	0.232266	0.205156	CCA0539S0078/CCA0566S0102	2	cluster2
GO:0006260	DNA replication	4/247	137/29268	0.029113	0.236129	0.208568	CCA1365S0039/CCA0986S0066/CCA0526S0138/CCA0838S0027	4	cluster2
GO:0043038	amino acid activation	3/247	79/29268	0.029367	0.236129	0.208568	CCA0904S0109/CCA1132S0008/CCA0505S0310	3	cluster2
GO:0043039	tRNA aminoacylation	3/247	79/29268	0.029367	0.236129	0.208568	CCA0904S0109/CCA1132S0008/CCA0505S0310	3	cluster2
GO:0032270	positive regulation of cellular protein metabolic process	2/247	32/29268	0.0297955	0.236129	0.208568	CCA0638S0204/CCA0587S0192	2	cluster2
GO:0051247	positive regulation of protein metabolic process	2/247	32/29268	0.0297955	0.236129	0.208568	CCA0638S0204/CCA0587S0192	2	cluster2
GO:0070647	protein modification by small protein conjugation or removal	4/247	139/29268	0.0304768	0.23621	0.20864	CCA0431S0006/CCA0884S0109/CCA0678S0166/CCA0628S0067	4	cluster2
GO:0016071	mRNA metabolic process	6/247	277/29268	0.0307127	0.23621	0.20864	CCA0591S0005/CCA0526S0021/CCA1559S0005/CCA1320S0006/CCA0698S0027/CCA0502S0057	6	cluster2
GO:0042623	ATPase activity, coupled	7/247	353/29268	0.030942	0.23621	0.20864	CCA0774S0070/CCA0986S0066/CCA1288S0016/CCA0555S0232/CCA1094S0120/CCA0674S0065/CCA0500S0229	7	cluster2
GO:0003697	single-stranded DNA binding	2/247	33/29268	0.0315444	0.23621	0.20864	CCA1365S0039/CCA0838S0027	2	cluster2
GO:0006417	regulation of translation	2/247	33/29268	0.0315444	0.23621	0.20864	CCA0638S0204/CCA0819S0026	2	cluster2
GO:0034248	regulation of cellular amide metabolic process	2/247	33/29268	0.0315444	0.23621	0.20864	CCA0638S0204/CCA0819S0026	2	cluster2
GO:0042180	cellular ketone metabolic process	2/247	33/29268	0.0315444	0.23621	0.20864	CCA1594S0022/CCA0646S0176	2	cluster2
GO:0032268	regulation of cellular protein metabolic process	3/247	83/29268	0.0333027	0.243843	0.215382	CCA0638S0204/CCA0819S0026/CCA0587S0192	3	cluster2
GO:0003954	NADH dehydrogenase activity	2/247	34/29268	0.0333329	0.243843	0.215382	CCA0939S0001/CCA0646S0176	2	cluster2
GO:0019682	glyceraldehyde-3-phosphate metabolic process	2/247	34/29268	0.0333329	0.243843	0.215382	CCA1118S0045/CCA0513S0001	2	cluster2
GO:0030119	AP-type membrane coat adaptor complex	2/247	35/29268	0.0351601	0.248389	0.219397	CCA0922S0039/CCA0507S0324	2	cluster2
GO:0033044	regulation of chromosome organization	2/247	35/29268	0.0351601	0.248389	0.219397	CCA0526S0138/CCA0628S0067	2	cluster2
GO:0030029	actin filament-based process	3/247	85/29268	0.0353683	0.248389	0.219397	CCA0743S0053/CCA0566S0102/CCA0700S0087	3	cluster2
GO:0030036	actin cytoskeleton organization	3/247	85/29268	0.0353683	0.248389	0.219397	CCA0743S0053/CCA0566S0102/CCA0700S0087	3	cluster2
GO:0005874	microtubule	4/247	147/29268	0.036305	0.248389	0.219397	CCA0912S0064/CCA0555S0232/CCA0587S0192/CCA0505S0100	4	cluster2
GO:0099080	supramolecular complex	4/247	147/29268	0.036305	0.248389	0.219397	CCA0912S0064/CCA0555S0232/CCA0587S0192/CCA0505S0100	4	cluster2
GO:0099081	supramolecular polymer	4/247	147/29268	0.036305	0.248389	0.219397	CCA0912S0064/CCA0555S0232/CCA0587S0192/CCA0505S0100	4	cluster2
GO:0099512	supramolecular fiber	4/247	147/29268	0.036305	0.248389	0.219397	CCA0912S0064/CCA0555S0232/CCA0587S0192/CCA0505S0100	4	cluster2
GO:0099513	polymeric cytoskeletal fiber	4/247	147/29268	0.036305	0.248389	0.219397	CCA0912S0064/CCA0555S0232/CCA0587S0192/CCA0505S0100	4	cluster2
GO:0098796	membrane protein complex	8/247	451/29268	0.0384783	0.258883	0.228666	CCA0922S0039/CCA0919S0008/CCA0646S0176/CCA0632S0022/CCA0733S0031/CCA0688S0079/CCA1199S0011/CCA0507S0324	8	cluster2
GO:0034660	ncRNA metabolic process	6/247	293/29268	0.0387092	0.258883	0.228666	CCA0904S0109/CCA1601S0041/CCA1132S0008/CCA0566S0077/CCA0800S0012/CCA0505S0310	6	cluster2
GO:0030118	clathrin coat	2/247	37/29268	0.0389277	0.258883	0.228666	CCA0922S0039/CCA0507S0324	2	cluster2
GO:0036442	proton-exporting ATPase activity	2/247	37/29268	0.0389277	0.258883	0.228666	CCA1094S0120/CCA0500S0229	2	cluster2
GO:0051493	regulation of cytoskeleton organization	2/247	38/29268	0.0408665	0.269889	0.238388	CCA0743S0053/CCA0587S0192	2	cluster2
GO:0008092	cytoskeletal protein binding	6/247	298/29268	0.0414559	0.271894	0.240159	CCA0912S0064/CCA1000S0016/CCA0555S0232/CCA0700S0087/CCA0698S0050/CCA0576S0073	6	cluster2
GO:0044272	sulfur compound biosynthetic process	3/247	91/29268	0.0419515	0.273259	0.241365	CCA0007S0002/CCA0582S0114/CCA0623S0132	3	cluster2
GO:0006739	NADP metabolic process	2/247	39/29268	0.0428411	0.277156	0.244806	CCA1118S0045/CCA0513S0001	2	cluster2
GO:0005507	copper ion binding	4/247	156/29268	0.0435784	0.280021	0.247337	CCA1288S0016/CCA0403S0001/CCA1285S0036/CCA0857S0053	4	cluster2
GO:0016049	cell growth	2/247	40/29268	0.0448507	0.286262	0.252849	CCA0539S0078/CCA0566S0102	2	cluster2
GO:0007017	microtubule-based process	5/247	232/29268	0.047489	0.30108	0.265938	CCA0912S0064/CCA1000S0016/CCA0555S0232/CCA0698S0050/CCA0505S0100	5	cluster2
GO:0030154	cell differentiation	3/247	96/29268	0.0478732	0.301506	0.266314	CCA0539S0078/CCA0566S0102/CCA0674S0061	3	cluster2
GO:0016776	phosphotransferase activity, phosphate group as acceptor	2/247	42/29268	0.0489718	0.306396	0.270634	CCA0904S0036/CCA0708S0020	2	cluster2
GO:0015630	microtubule cytoskeleton	4/247	163/29268	0.049761	0.308926	0.272868	CCA0912S0064/CCA0555S0232/CCA0587S0192/CCA0505S0100	4	cluster2
GO:0016651	oxidoreductase activity, acting on NAD(P)H	3/247	98/29268	0.0503507	0.308926	0.272868	CCA0939S0001/CCA0646S0176/CCA1721S0011	3	cluster2
GO:0051274	beta-glucan biosynthetic process	3/247	98/29268	0.0503507	0.308926	0.272868	CCA0919S0008/CCA0632S0022/CCA0688S0079	3	cluster2
GO:0035251	UDP-glucosyltransferase activity	4/247	165/29268	0.0516115	0.314632	0.277908	CCA0919S0008/CCA0632S0022/CCA1089S0005/CCA0688S0079	4	cluster2
GO:0004177	aminopeptidase activity	2/247	44/29268	0.0532243	0.32031	0.282923	CCA0898S0116/CCA0500S0041	2	cluster2
GO:0030136	clathrin-coated vesicle	2/247	44/29268	0.0532243	0.32031	0.282923	CCA0922S0039/CCA0507S0324	2	cluster2
GO:0098588	bounding membrane of organelle	7/247	400/29268	0.054087	0.32031	0.282923	CCA0638S0098/CCA1400S0023/CCA0922S0039/CCA0733S0031/CCA0674S0061/CCA0500S0229/CCA0507S0324	7	cluster2
GO:0030163	protein catabolic process	5/247	241/29268	0.054227	0.32031	0.282923	CCA0431S0006/CCA1390S0034/CCA0587S0210/CCA0678S0166/CCA0628S0067	5	cluster2
GO:0042626	ATPase activity, coupled to transmembrane movement of substances	5/247	241/29268	0.054227	0.32031	0.282923	CCA0774S0070/CCA1288S0016/CCA1094S0120/CCA0674S0065/CCA0500S0229	5	cluster2
GO:0031047	gene silencing by RNA	3/247	102/29268	0.055489	0.325741	0.287721	CCA0591S0005/CCA0500S0061/CCA1273S0049	3	cluster2
GO:0006511	ubiquitin-dependent protein catabolic process	4/247	172/29268	0.0583812	0.340617	0.30086	CCA0431S0006/CCA1390S0034/CCA0678S0166/CCA0628S0067	4	cluster2
GO:0016458	gene silencing	3/247	105/29268	0.0595005	0.344879	0.304625	CCA0591S0005/CCA0500S0061/CCA1273S0049	3	cluster2
GO:0040007	growth	2/247	47/29268	0.0598371	0.344879	0.304625	CCA0539S0078/CCA0566S0102	2	cluster2
GO:0006694	steroid biosynthetic process	2/247	48/29268	0.0621012	0.350652	0.309724	CCA0907S0003/CCA1498S0055	2	cluster2
GO:0007346	regulation of mitotic cell cycle	2/247	48/29268	0.0621012	0.350652	0.309724	CCA0587S0192/CCA0628S0067	2	cluster2
GO:0006399	tRNA metabolic process	4/247	177/29268	0.0634931	0.350652	0.309724	CCA0904S0109/CCA1601S0041/CCA1132S0008/CCA0505S0310	4	cluster2
GO:0008017	microtubule binding	4/247	177/29268	0.0634931	0.350652	0.309724	CCA0912S0064/CCA1000S0016/CCA0555S0232/CCA0698S0050	4	cluster2
GO:0016569	covalent chromatin modification	2/247	49/29268	0.064394	0.350652	0.309724	CCA0884S0109/CCA0507S0048	2	cluster2
GO:0016570	histone modification	2/247	49/29268	0.064394	0.350652	0.309724	CCA0884S0109/CCA0507S0048	2	cluster2
GO:0015399	primary active transmembrane transporter activity	5/247	254/29268	0.0648893	0.350652	0.309724	CCA0774S0070/CCA1288S0016/CCA1094S0120/CCA0674S0065/CCA0500S0229	5	cluster2
GO:0015405	P-P-bond-hydrolysis-driven transmembrane transporter activity	5/247	254/29268	0.0648893	0.350652	0.309724	CCA0774S0070/CCA1288S0016/CCA1094S0120/CCA0674S0065/CCA0500S0229	5	cluster2
GO:0019941	modification-dependent protein catabolic process	4/247	179/29268	0.0656017	0.350652	0.309724	CCA0431S0006/CCA1390S0034/CCA0678S0166/CCA0628S0067	4	cluster2
GO:0022890	inorganic cation transmembrane transporter activity	7/247	419/29268	0.0658765	0.350652	0.309724	CCA0774S0070/CCA0982S0055/CCA1288S0016/CCA0535S0015/CCA1094S0120/CCA0674S0065/CCA0500S0229	7	cluster2
GO:0090558	plant epidermis development	2/247	50/29268	0.0667149	0.350652	0.309724	CCA0539S0078/CCA0566S0102	2	cluster2
GO:0043632	modification-dependent macromolecule catabolic process	4/247	181/29268	0.0677465	0.350652	0.309724	CCA0431S0006/CCA1390S0034/CCA0678S0166/CCA0628S0067	4	cluster2
GO:0043492	ATPase activity, coupled to movement of substances	5/247	258/29268	0.0683903	0.350652	0.309724	CCA0774S0070/CCA1288S0016/CCA1094S0120/CCA0674S0065/CCA0500S0229	5	cluster2
GO:0002376	immune system process	2/247	51/29268	0.0690634	0.350652	0.309724	CCA0784S0015/CCA1721S0011	2	cluster2
GO:0022622	root system development	2/247	51/29268	0.0690634	0.350652	0.309724	CCA0539S0078/CCA0861S0043	2	cluster2
GO:0048364	root development	2/247	51/29268	0.0690634	0.350652	0.309724	CCA0539S0078/CCA0861S0043	2	cluster2
GO:0005730	nucleolus	3/247	116/29268	0.0753227	0.350652	0.309724	CCA0800S0012/CCA0691S0012/CCA0894S0003	3	cluster2
GO:0008654	phospholipid biosynthetic process	3/247	116/29268	0.0753227	0.350652	0.309724	CCA0654S0060/CCA1225S0010/CCA0552S0209	3	cluster2
GO:0006221	pyrimidine nucleotide biosynthetic process	2/247	54/29268	0.0762676	0.350652	0.309724	CCA0904S0036/CCA1017S0025	2	cluster2
GO:0008202	steroid metabolic process	2/247	54/29268	0.0762676	0.350652	0.309724	CCA0907S0003/CCA1498S0055	2	cluster2
GO:0015629	actin cytoskeleton	2/247	54/29268	0.0762676	0.350652	0.309724	CCA0743S0053/CCA0576S0073	2	cluster2
GO:0019205	nucleobase-containing compound kinase activity	2/247	54/29268	0.0762676	0.350652	0.309724	CCA0904S0036/CCA0708S0020	2	cluster2
GO:0030120	vesicle coat	2/247	54/29268	0.0762676	0.350652	0.309724	CCA0922S0039/CCA0507S0324	2	cluster2
GO:0006733	oxidoreduction coenzyme metabolic process	3/247	117/29268	0.0768448	0.350652	0.309724	CCA0646S0176/CCA1118S0045/CCA0513S0001	3	cluster2
GO:0071103	DNA conformation change	3/247	117/29268	0.0768448	0.350652	0.309724	CCA0526S0138/CCA1013S0066/CCA0953S0067	3	cluster2
GO:0006220	pyrimidine nucleotide metabolic process	2/247	55/29268	0.07872	0.350652	0.309724	CCA0904S0036/CCA1017S0025	2	cluster2
GO:0071396	cellular response to lipid	2/247	55/29268	0.07872	0.350652	0.309724	CCA1340S0004/CCA0539S0078	2	cluster2
GO:0015631	tubulin binding	4/247	192/29268	0.0801805	0.350652	0.309724	CCA0912S0064/CCA1000S0016/CCA0555S0232/CCA0698S0050	4	cluster2
GO:0000347	THO complex	1/247	10/29268	0.0812707	0.350652	0.309724	CCA1320S0006	1	cluster2
GO:0004559	alpha-mannosidase activity	1/247	10/29268	0.0812707	0.350652	0.309724	CCA1108S0019	1	cluster2
GO:0006207	'de novo' pyrimidine nucleobase biosynthetic process	1/247	10/29268	0.0812707	0.350652	0.309724	CCA1017S0025	1	cluster2
GO:0006549	isoleucine metabolic process	1/247	10/29268	0.0812707	0.350652	0.309724	CCA0007S0002	1	cluster2
GO:0006566	threonine metabolic process	1/247	10/29268	0.0812707	0.350652	0.309724	CCA0007S0002	1	cluster2
GO:0006743	ubiquinone metabolic process	1/247	10/29268	0.0812707	0.350652	0.309724	CCA0646S0176	1	cluster2
GO:0006744	ubiquinone biosynthetic process	1/247	10/29268	0.0812707	0.350652	0.309724	CCA0646S0176	1	cluster2
GO:0009097	isoleucine biosynthetic process	1/247	10/29268	0.0812707	0.350652	0.309724	CCA0007S0002	1	cluster2
GO:0009538	photosystem I reaction center	1/247	10/29268	0.0812707	0.350652	0.309724	CCA1199S0011	1	cluster2
GO:0016246	RNA interference	1/247	10/29268	0.0812707	0.350652	0.309724	CCA0591S0005	1	cluster2
GO:0016872	intramolecular lyase activity	1/247	10/29268	0.0812707	0.350652	0.309724	CCA1503S0010	1	cluster2
GO:0030015	CCR4-NOT core complex	1/247	10/29268	0.0812707	0.350652	0.309724	CCA0819S0026	1	cluster2
GO:0030515	snoRNA binding	1/247	10/29268	0.0812707	0.350652	0.309724	CCA0800S0012	1	cluster2
GO:0035196	production of miRNAs involved in gene silencing by miRNA	1/247	10/29268	0.0812707	0.350652	0.309724	CCA0591S0005	1	cluster2
GO:0043248	proteasome assembly	1/247	10/29268	0.0812707	0.350652	0.309724	CCA0795S0059	1	cluster2
GO:0044419	interspecies interaction between organisms	1/247	10/29268	0.0812707	0.350652	0.309724	CCA0539S0078	1	cluster2
GO:0046185	aldehyde catabolic process	1/247	10/29268	0.0812707	0.350652	0.309724	CCA1594S0022	1	cluster2
GO:0051260	protein homooligomerization	1/247	10/29268	0.0812707	0.350652	0.309724	CCA0500S0041	1	cluster2
GO:0060236	regulation of mitotic spindle organization	1/247	10/29268	0.0812707	0.350652	0.309724	CCA0587S0192	1	cluster2
GO:0070567	cytidylyltransferase activity	1/247	10/29268	0.0812707	0.350652	0.309724	CCA0654S0060	1	cluster2
GO:0072583	clathrin-dependent endocytosis	1/247	10/29268	0.0812707	0.350652	0.309724	CCA0922S0039	1	cluster2
GO:0090224	regulation of spindle organization	1/247	10/29268	0.0812707	0.350652	0.309724	CCA0587S0192	1	cluster2
GO:0003682	chromatin binding	2/247	57/29268	0.0836974	0.350652	0.309724	CCA0881S0028/CCA0649S0066	2	cluster2
GO:0015085	calcium ion transmembrane transporter activity	2/247	57/29268	0.0836974	0.350652	0.309724	CCA0535S0015/CCA0674S0065	2	cluster2
GO:0003743	translation initiation factor activity	4/247	195/29268	0.0837555	0.350652	0.309724	CCA0701S0089/CCA0953S0079/CCA1074S0065/CCA1344S0005	4	cluster2
GO:0008135	translation factor activity, RNA binding	5/247	279/29268	0.0884455	0.350652	0.309724	CCA0982S0064/CCA0701S0089/CCA0953S0079/CCA1074S0065/CCA1344S0005	5	cluster2
GO:0006644	phospholipid metabolic process	4/247	199/29268	0.0886418	0.350652	0.309724	CCA1154S0003/CCA0654S0060/CCA1225S0010/CCA0552S0209	4	cluster2
GO:0003854	3-beta-hydroxy-delta5-steroid dehydrogenase activity	1/247	11/29268	0.0890267	0.350652	0.309724	CCA0907S0003	1	cluster2
GO:0004017	adenylate kinase activity	1/247	11/29268	0.0890267	0.350652	0.309724	CCA0708S0020	1	cluster2
GO:0004611	phosphoenolpyruvate carboxykinase activity	1/247	11/29268	0.0890267	0.350652	0.309724	CCA1106S0027	1	cluster2
GO:0006383	transcription by RNA polymerase III	1/247	11/29268	0.0890267	0.350652	0.309724	CCA0500S0143	1	cluster2
GO:0008574	ATP-dependent microtubule motor activity, plus-end-directed	1/247	11/29268	0.0890267	0.350652	0.309724	CCA0555S0232	1	cluster2
GO:0010119	regulation of stomatal movement	1/247	11/29268	0.0890267	0.350652	0.309724	CCA1721S0011	1	cluster2
GO:0016886	ligase activity, forming phosphoric ester bonds	1/247	11/29268	0.0890267	0.350652	0.309724	CCA1559S0005	1	cluster2
GO:0017137	Rab GTPase binding	1/247	11/29268	0.0890267	0.350652	0.309724	CCA0674S0061	1	cluster2
GO:0031145	anaphase-promoting complex-dependent catabolic process	1/247	11/29268	0.0890267	0.350652	0.309724	CCA0628S0067	1	cluster2
GO:0031146	SCF-dependent proteasomal ubiquitin-dependent protein catabolic process	1/247	11/29268	0.0890267	0.350652	0.309724	CCA0678S0166	1	cluster2
GO:0033764	steroid dehydrogenase activity, acting on the CH-OH group of donors, NAD or NADP as acceptor	1/247	11/29268	0.0890267	0.350652	0.309724	CCA0907S0003	1	cluster2
GO:0035195	gene silencing by miRNA	1/247	11/29268	0.0890267	0.350652	0.309724	CCA0591S0005	1	cluster2
GO:0042995	cell projection	1/247	11/29268	0.0890267	0.350652	0.309724	CCA0576S0252	1	cluster2
GO:0043086	negative regulation of catalytic activity	1/247	11/29268	0.0890267	0.350652	0.309724	CCA0526S0138	1	cluster2
GO:0044092	negative regulation of molecular function	1/247	11/29268	0.0890267	0.350652	0.309724	CCA0526S0138	1	cluster2
GO:0048017	inositol lipid-mediated signaling	1/247	11/29268	0.0890267	0.350652	0.309724	CCA1085S0060	1	cluster2
GO:0120025	plasma membrane bounded cell projection	1/247	11/29268	0.0890267	0.350652	0.309724	CCA0576S0252	1	cluster2
GO:1903827	regulation of cellular protein localization	1/247	11/29268	0.0890267	0.350652	0.309724	CCA0539S0078	1	cluster2
GO:0050660	flavin adenine dinucleotide binding	4/247	200/29268	0.0898846	0.350652	0.309724	CCA1601S0041/CCA0704S0165/CCA1212S0001/CCA1106S0028	4	cluster2
GO:0030662	coated vesicle membrane	2/247	60/29268	0.0913371	0.350652	0.309724	CCA0922S0039/CCA0507S0324	2	cluster2
GO:0043161	proteasome-mediated ubiquitin-dependent protein catabolic process	2/247	60/29268	0.0913371	0.350652	0.309724	CCA0678S0166/CCA0628S0067	2	cluster2
GO:0048519	negative regulation of biological process	6/247	369/29268	0.0936856	0.350652	0.309724	CCA0591S0005/CCA0539S0078/CCA0526S0138/CCA0500S0061/CCA1721S0011/CCA1273S0049	6	cluster2
GO:0006914	autophagy	2/247	61/29268	0.0939276	0.350652	0.309724	CCA0986S0044/CCA0578S0081	2	cluster2
GO:0061919	process utilizing autophagic mechanism	2/247	61/29268	0.0939276	0.350652	0.309724	CCA0986S0044/CCA0578S0081	2	cluster2
GO:0009888	tissue development	3/247	128/29268	0.0944559	0.350652	0.309724	CCA0591S0005/CCA0539S0078/CCA0566S0102	3	cluster2
GO:0010498	proteasomal protein catabolic process	2/247	62/29268	0.0965392	0.350652	0.309724	CCA0678S0166/CCA0628S0067	2	cluster2
GO:0050790	regulation of catalytic activity	2/247	62/29268	0.0965392	0.350652	0.309724	CCA0526S0138/CCA0587S0192	2	cluster2
GO:0006898	receptor-mediated endocytosis	1/247	12/29268	0.0967175	0.350652	0.309724	CCA0922S0039	1	cluster2
GO:0019202	amino acid kinase activity	1/247	12/29268	0.0967175	0.350652	0.309724	CCA0007S0002	1	cluster2
GO:0031965	nuclear membrane	1/247	12/29268	0.0967175	0.350652	0.309724	CCA0500S0279	1	cluster2
GO:0032880	regulation of protein localization	1/247	12/29268	0.0967175	0.350652	0.309724	CCA0539S0078	1	cluster2
GO:0042176	regulation of protein catabolic process	1/247	12/29268	0.0967175	0.350652	0.309724	CCA0587S0210	1	cluster2
GO:0070507	regulation of microtubule cytoskeleton organization	1/247	12/29268	0.0967175	0.350652	0.309724	CCA0587S0192	1	cluster2
GO:0071695	anatomical structure maturation	1/247	12/29268	0.0967175	0.350652	0.309724	CCA0539S0078	1	cluster2
GO:0090576	RNA polymerase III transcription factor complex	1/247	12/29268	0.0967175	0.350652	0.309724	CCA0500S0143	1	cluster2
GO:1990939	ATP-dependent microtubule motor activity	1/247	12/29268	0.0967175	0.350652	0.309724	CCA0555S0232	1	cluster2
GO:0034613	cellular protein localization	7/247	461/29268	0.0970454	0.350652	0.309724	CCA0922S0039/CCA0733S0031/CCA1320S0006/CCA0576S0252/CCA0784S0015/CCA0500S0279/CCA0507S0324	7	cluster2
GO:0070727	cellular macromolecule localization	7/247	462/29268	0.0978726	0.350652	0.309724	CCA0922S0039/CCA0733S0031/CCA1320S0006/CCA0576S0252/CCA0784S0015/CCA0500S0279/CCA0507S0324	7	cluster2
GO:1901565	organonitrogen compound catabolic process	6/247	374/29268	0.0982938	0.350652	0.309724	CCA0431S0006/CCA1390S0034/CCA0587S0210/CCA0678S0166/CCA0601S0005/CCA0628S0067	6	cluster2
GO:0010604	positive regulation of macromolecule metabolic process	4/247	208/29268	0.100125	0.350652	0.309724	CCA0638S0204/CCA1126S0084/CCA0566S0102/CCA0587S0192	4	cluster2
GO:0048869	cellular developmental process	3/247	132/29268	0.101236	0.350652	0.309724	CCA0539S0078/CCA0566S0102/CCA0674S0061	3	cluster2
GO:0046527	glucosyltransferase activity	4/247	209/29268	0.101441	0.350652	0.309724	CCA0919S0008/CCA0632S0022/CCA1089S0005/CCA0688S0079	4	cluster2
GO:0051173	positive regulation of nitrogen compound metabolic process	4/247	209/29268	0.101441	0.350652	0.309724	CCA0638S0204/CCA1126S0084/CCA0566S0102/CCA0587S0192	4	cluster2
GO:0008324	cation transmembrane transporter activity	7/247	468/29268	0.102918	0.350652	0.309724	CCA0774S0070/CCA0982S0055/CCA1288S0016/CCA0535S0015/CCA1094S0120/CCA0674S0065/CCA0500S0229	7	cluster2
GO:0016887	ATPase activity	7/247	469/29268	0.103772	0.350652	0.309724	CCA0774S0070/CCA0986S0066/CCA1288S0016/CCA0555S0232/CCA1094S0120/CCA0674S0065/CCA0500S0229	7	cluster2
GO:0051603	proteolysis involved in cellular protein catabolic process	4/247	211/29268	0.104099	0.350652	0.309724	CCA0431S0006/CCA1390S0034/CCA0678S0166/CCA0628S0067	4	cluster2
GO:0000209	protein polyubiquitination	1/247	13/29268	0.104344	0.350652	0.309724	CCA0628S0067	1	cluster2
GO:0009968	negative regulation of signal transduction	1/247	13/29268	0.104344	0.350652	0.309724	CCA0539S0078	1	cluster2
GO:0010648	negative regulation of cell communication	1/247	13/29268	0.104344	0.350652	0.309724	CCA0539S0078	1	cluster2
GO:0015923	mannosidase activity	1/247	13/29268	0.104344	0.350652	0.309724	CCA1108S0019	1	cluster2
GO:0023057	negative regulation of signaling	1/247	13/29268	0.104344	0.350652	0.309724	CCA0539S0078	1	cluster2
GO:0031050	dsRNA processing	1/247	13/29268	0.104344	0.350652	0.309724	CCA0591S0005	1	cluster2
GO:0032147	activation of protein kinase activity	1/247	13/29268	0.104344	0.350652	0.309724	CCA0587S0192	1	cluster2
GO:0033674	positive regulation of kinase activity	1/247	13/29268	0.104344	0.350652	0.309724	CCA0587S0192	1	cluster2
GO:0045860	positive regulation of protein kinase activity	1/247	13/29268	0.104344	0.350652	0.309724	CCA0587S0192	1	cluster2
GO:0048582	positive regulation of post-embryonic development	1/247	13/29268	0.104344	0.350652	0.309724	CCA0524S0093	1	cluster2
GO:0060341	regulation of cellular localization	1/247	13/29268	0.104344	0.350652	0.309724	CCA0539S0078	1	cluster2
GO:0070918	production of small RNA involved in gene silencing by RNA	1/247	13/29268	0.104344	0.350652	0.309724	CCA0591S0005	1	cluster2
GO:0006073	cellular glucan metabolic process	4/247	212/29268	0.105439	0.350652	0.309724	CCA0842S0039/CCA0919S0008/CCA0632S0022/CCA0688S0079	4	cluster2
GO:0044042	glucan metabolic process	4/247	213/29268	0.106788	0.350652	0.309724	CCA0842S0039/CCA0919S0008/CCA0632S0022/CCA0688S0079	4	cluster2
GO:0044257	cellular protein catabolic process	4/247	213/29268	0.106788	0.350652	0.309724	CCA0431S0006/CCA1390S0034/CCA0678S0166/CCA0628S0067	4	cluster2
GO:0010564	regulation of cell cycle process	2/247	66/29268	0.107186	0.350652	0.309724	CCA0587S0192/CCA0628S0067	2	cluster2
GO:0031325	positive regulation of cellular metabolic process	4/247	214/29268	0.108144	0.350652	0.309724	CCA0638S0204/CCA1126S0084/CCA0566S0102/CCA0587S0192	4	cluster2
GO:0000398	mRNA splicing, via spliceosome	3/247	138/29268	0.111757	0.350652	0.309724	CCA0526S0021/CCA0698S0027/CCA0502S0057	3	cluster2
GO:0001934	positive regulation of protein phosphorylation	1/247	14/29268	0.111906	0.350652	0.309724	CCA0587S0192	1	cluster2
GO:0005885	Arp2/3 protein complex	1/247	14/29268	0.111906	0.350652	0.309724	CCA0743S0053	1	cluster2
GO:0009263	deoxyribonucleotide biosynthetic process	1/247	14/29268	0.111906	0.350652	0.309724	CCA0904S0036	1	cluster2
GO:0009965	leaf morphogenesis	1/247	14/29268	0.111906	0.350652	0.309724	CCA0539S0078	1	cluster2
GO:0016593	Cdc73/Paf1 complex	1/247	14/29268	0.111906	0.350652	0.309724	CCA0507S0048	1	cluster2
GO:0019856	pyrimidine nucleobase biosynthetic process	1/247	14/29268	0.111906	0.350652	0.309724	CCA1017S0025	1	cluster2
GO:0030641	regulation of cellular pH	1/247	14/29268	0.111906	0.350652	0.309724	CCA0500S0229	1	cluster2
GO:0034314	Arp2/3 complex-mediated actin nucleation	1/247	14/29268	0.111906	0.350652	0.309724	CCA0743S0053	1	cluster2
GO:0045010	actin nucleation	1/247	14/29268	0.111906	0.350652	0.309724	CCA0743S0053	1	cluster2
GO:0045165	cell fate commitment	1/247	14/29268	0.111906	0.350652	0.309724	CCA0674S0061	1	cluster2
GO:0050664	oxidoreductase activity, acting on NAD(P)H, oxygen as acceptor	1/247	14/29268	0.111906	0.350652	0.309724	CCA1721S0011	1	cluster2
GO:0051453	regulation of intracellular pH	1/247	14/29268	0.111906	0.350652	0.309724	CCA0500S0229	1	cluster2
GO:0090626	plant epidermis morphogenesis	1/247	14/29268	0.111906	0.350652	0.309724	CCA0566S0102	1	cluster2
GO:0090627	plant epidermal cell differentiation	1/247	14/29268	0.111906	0.350652	0.309724	CCA0539S0078	1	cluster2
GO:0009893	positive regulation of metabolic process	4/247	217/29268	0.112259	0.350652	0.309724	CCA0638S0204/CCA1126S0084/CCA0566S0102/CCA0587S0192	4	cluster2
GO:0022900	electron transport chain	2/247	68/29268	0.112622	0.350652	0.309724	CCA0939S0001/CCA0631S0002	2	cluster2
GO:0071407	cellular response to organic cyclic compound	2/247	68/29268	0.112622	0.350652	0.309724	CCA1340S0004/CCA0539S0078	2	cluster2
GO:0032502	developmental process	7/247	480/29268	0.113424	0.350652	0.309724	CCA0591S0005/CCA0539S0078/CCA0566S0102/CCA0679S0047/CCA0674S0061/CCA0500S0229/CCA0861S0043	7	cluster2
GO:0009250	glucan biosynthetic process	3/247	139/29268	0.11355	0.350652	0.309724	CCA0919S0008/CCA0632S0022/CCA0688S0079	3	cluster2
GO:0030659	cytoplasmic vesicle membrane	2/247	69/29268	0.115367	0.350652	0.309724	CCA0922S0039/CCA0507S0324	2	cluster2
GO:0012506	vesicle membrane	2/247	70/29268	0.118128	0.350652	0.309724	CCA0922S0039/CCA0507S0324	2	cluster2
GO:0006354	DNA-templated transcription, elongation	1/247	15/29268	0.119404	0.350652	0.309724	CCA0507S0048	1	cluster2
GO:0006368	transcription elongation from RNA polymerase II promoter	1/247	15/29268	0.119404	0.350652	0.309724	CCA0507S0048	1	cluster2
GO:0009627	systemic acquired resistance	1/247	15/29268	0.119404	0.350652	0.309724	CCA0784S0015	1	cluster2
GO:0009723	response to ethylene	1/247	15/29268	0.119404	0.350652	0.309724	CCA1721S0011	1	cluster2
GO:0016229	steroid dehydrogenase activity	1/247	15/29268	0.119404	0.350652	0.309724	CCA0907S0003	1	cluster2
GO:0017004	cytochrome complex assembly	1/247	15/29268	0.119404	0.350652	0.309724	CCA0507S0281	1	cluster2
GO:0030004	cellular monovalent inorganic cation homeostasis	1/247	15/29268	0.119404	0.350652	0.309724	CCA0500S0229	1	cluster2
GO:0030132	clathrin coat of coated pit	1/247	15/29268	0.119404	0.350652	0.309724	CCA0922S0039	1	cluster2
GO:0032592	integral component of mitochondrial membrane	1/247	15/29268	0.119404	0.350652	0.309724	CCA1400S0023	1	cluster2
GO:0098573	intrinsic component of mitochondrial membrane	1/247	15/29268	0.119404	0.350652	0.309724	CCA1400S0023	1	cluster2
GO:2001251	negative regulation of chromosome organization	1/247	15/29268	0.119404	0.350652	0.309724	CCA0526S0138	1	cluster2
GO:0000375	RNA splicing, via transesterification reactions	3/247	143/29268	0.12083	0.350652	0.309724	CCA0526S0021/CCA0698S0027/CCA0502S0057	3	cluster2
GO:0000377	RNA splicing, via transesterification reactions with bulged adenosine as nucleophile	3/247	143/29268	0.12083	0.350652	0.309724	CCA0526S0021/CCA0698S0027/CCA0502S0057	3	cluster2
GO:0006970	response to osmotic stress	2/247	72/29268	0.1237	0.350652	0.309724	CCA0638S0098/CCA1721S0011	2	cluster2
GO:0065009	regulation of molecular function	2/247	72/29268	0.1237	0.350652	0.309724	CCA0526S0138/CCA0587S0192	2	cluster2
GO:0019318	hexose metabolic process	3/247	145/29268	0.124533	0.350652	0.309724	CCA1106S0027/CCA1118S0045/CCA0513S0001	3	cluster2
GO:0007015	actin filament organization	2/247	73/29268	0.12651	0.350652	0.309724	CCA0743S0053/CCA0566S0102	2	cluster2
GO:0003714	transcription corepressor activity	1/247	16/29268	0.12684	0.350652	0.309724	CCA0681S0030	1	cluster2
GO:0005838	proteasome regulatory particle	1/247	16/29268	0.12684	0.350652	0.309724	CCA0587S0210	1	cluster2
GO:0006094	gluconeogenesis	1/247	16/29268	0.12684	0.350652	0.309724	CCA1106S0027	1	cluster2
GO:0006206	pyrimidine nucleobase metabolic process	1/247	16/29268	0.12684	0.350652	0.309724	CCA1017S0025	1	cluster2
GO:0009262	deoxyribonucleotide metabolic process	1/247	16/29268	0.12684	0.350652	0.309724	CCA0904S0036	1	cluster2
GO:0009699	phenylpropanoid biosynthetic process	1/247	16/29268	0.12684	0.350652	0.309724	CCA0500S0229	1	cluster2
GO:0010562	positive regulation of phosphorus metabolic process	1/247	16/29268	0.12684	0.350652	0.309724	CCA0587S0192	1	cluster2
GO:0010965	regulation of mitotic sister chromatid separation	1/247	16/29268	0.12684	0.350652	0.309724	CCA0628S0067	1	cluster2
GO:0016411	acylglycerol O-acyltransferase activity	1/247	16/29268	0.12684	0.350652	0.309724	CCA0552S0209	1	cluster2
GO:0019319	hexose biosynthetic process	1/247	16/29268	0.12684	0.350652	0.309724	CCA1106S0027	1	cluster2
GO:0022624	proteasome accessory complex	1/247	16/29268	0.12684	0.350652	0.309724	CCA0587S0210	1	cluster2
GO:0030071	regulation of mitotic metaphase/anaphase transition	1/247	16/29268	0.12684	0.350652	0.309724	CCA0628S0067	1	cluster2
GO:0033047	regulation of mitotic sister chromatid segregation	1/247	16/29268	0.12684	0.350652	0.309724	CCA0628S0067	1	cluster2
GO:0033500	carbohydrate homeostasis	1/247	16/29268	0.12684	0.350652	0.309724	CCA1721S0011	1	cluster2
GO:0035194	posttranscriptional gene silencing by RNA	1/247	16/29268	0.12684	0.350652	0.309724	CCA0591S0005	1	cluster2
GO:0042327	positive regulation of phosphorylation	1/247	16/29268	0.12684	0.350652	0.309724	CCA0587S0192	1	cluster2
GO:0045937	positive regulation of phosphate metabolic process	1/247	16/29268	0.12684	0.350652	0.309724	CCA0587S0192	1	cluster2
GO:0046364	monosaccharide biosynthetic process	1/247	16/29268	0.12684	0.350652	0.309724	CCA1106S0027	1	cluster2
GO:0051336	regulation of hydrolase activity	1/247	16/29268	0.12684	0.350652	0.309724	CCA0526S0138	1	cluster2
GO:0090698	post-embryonic plant morphogenesis	1/247	16/29268	0.12684	0.350652	0.309724	CCA0861S0043	1	cluster2
GO:1902099	regulation of metaphase/anaphase transition of cell cycle	1/247	16/29268	0.12684	0.350652	0.309724	CCA0628S0067	1	cluster2
GO:1905818	regulation of chromosome separation	1/247	16/29268	0.12684	0.350652	0.309724	CCA0628S0067	1	cluster2
GO:0009057	macromolecule catabolic process	7/247	495/29268	0.12732	0.35096	0.309996	CCA0431S0006/CCA0842S0039/CCA1390S0034/CCA0942S0104/CCA0587S0210/CCA0678S0166/CCA0628S0067	7	cluster2
GO:0006650	glycerophospholipid metabolic process	3/247	147/29268	0.128277	0.352576	0.311424	CCA1154S0003/CCA0654S0060/CCA1225S0010	3	cluster2
GO:0000175	3'-5'-exoribonuclease activity	1/247	17/29268	0.134212	0.354544	0.313162	CCA0613S0051	1	cluster2
GO:0003916	DNA topoisomerase activity	1/247	17/29268	0.134212	0.354544	0.313162	CCA1013S0066	1	cluster2
GO:0005689	U12-type spliceosomal complex	1/247	17/29268	0.134212	0.354544	0.313162	CCA0502S0057	1	cluster2
GO:0006265	DNA topological change	1/247	17/29268	0.134212	0.354544	0.313162	CCA1013S0066	1	cluster2
GO:0010026	trichome differentiation	1/247	17/29268	0.134212	0.354544	0.313162	CCA0566S0102	1	cluster2
GO:0015095	magnesium ion transmembrane transporter activity	1/247	17/29268	0.134212	0.354544	0.313162	CCA0982S0055	1	cluster2
GO:0016441	posttranscriptional gene silencing	1/247	17/29268	0.134212	0.354544	0.313162	CCA0591S0005	1	cluster2
GO:0016833	oxo-acid-lyase activity	1/247	17/29268	0.134212	0.354544	0.313162	CCA0709S0035	1	cluster2
GO:0021700	developmental maturation	1/247	17/29268	0.134212	0.354544	0.313162	CCA0539S0078	1	cluster2
GO:0030130	clathrin coat of trans-Golgi network vesicle	1/247	17/29268	0.134212	0.354544	0.313162	CCA0507S0324	1	cluster2
GO:0042181	ketone biosynthetic process	1/247	17/29268	0.134212	0.354544	0.313162	CCA0646S0176	1	cluster2
GO:0051606	detection of stimulus	1/247	17/29268	0.134212	0.354544	0.313162	CCA0539S0078	1	cluster2
GO:1901661	quinone metabolic process	1/247	17/29268	0.134212	0.354544	0.313162	CCA0646S0176	1	cluster2
GO:1901663	quinone biosynthetic process	1/247	17/29268	0.134212	0.354544	0.313162	CCA0646S0176	1	cluster2
GO:0044262	cellular carbohydrate metabolic process	5/247	321/29268	0.13654	0.359695	0.317711	CCA0842S0039/CCA0919S0008/CCA0632S0022/CCA1089S0005/CCA0688S0079	5	cluster2
GO:0005681	spliceosomal complex	2/247	77/29268	0.137896	0.361797	0.319569	CCA0526S0021/CCA0502S0057	2	cluster2
GO:0044264	cellular polysaccharide metabolic process	4/247	236/29268	0.139863	0.361797	0.319569	CCA0842S0039/CCA0919S0008/CCA0632S0022/CCA0688S0079	4	cluster2
GO:0046474	glycerophospholipid biosynthetic process	2/247	78/29268	0.140777	0.361797	0.319569	CCA0654S0060/CCA1225S0010	2	cluster2
GO:0003951	NAD+ kinase activity	1/247	18/29268	0.141523	0.361797	0.319569	CCA0514S0196	1	cluster2
GO:0004003	ATP-dependent DNA helicase activity	1/247	18/29268	0.141523	0.361797	0.319569	CCA0986S0066	1	cluster2
GO:0005905	clathrin-coated pit	1/247	18/29268	0.141523	0.361797	0.319569	CCA0922S0039	1	cluster2
GO:0012510	trans-Golgi network transport vesicle membrane	1/247	18/29268	0.141523	0.361797	0.319569	CCA0507S0324	1	cluster2
GO:0016774	phosphotransferase activity, carboxyl group as acceptor	1/247	18/29268	0.141523	0.361797	0.319569	CCA0007S0002	1	cluster2
GO:0030140	trans-Golgi network transport vesicle	1/247	18/29268	0.141523	0.361797	0.319569	CCA0507S0324	1	cluster2
GO:0043067	regulation of programmed cell death	1/247	18/29268	0.141523	0.361797	0.319569	CCA1721S0011	1	cluster2
GO:0070006	metalloaminopeptidase activity	1/247	18/29268	0.141523	0.361797	0.319569	CCA0898S0116	1	cluster2
GO:0014070	response to organic cyclic compound	2/247	79/29268	0.14367	0.365628	0.322952	CCA1340S0004/CCA0539S0078	2	cluster2
GO:0006886	intracellular protein transport	6/247	418/29268	0.143791	0.365628	0.322952	CCA0922S0039/CCA0733S0031/CCA1320S0006/CCA0784S0015/CCA0500S0279/CCA0507S0324	6	cluster2
GO:0000981	DNA-binding transcription factor activity, RNA polymerase II-specific	1/247	19/29268	0.148773	0.370374	0.327144	CCA1126S0084	1	cluster2
GO:0007088	regulation of mitotic nuclear division	1/247	19/29268	0.148773	0.370374	0.327144	CCA0628S0067	1	cluster2
GO:0032040	small-subunit processome	1/247	19/29268	0.148773	0.370374	0.327144	CCA0800S0012	1	cluster2
GO:0042555	MCM complex	1/247	19/29268	0.148773	0.370374	0.327144	CCA0526S0138	1	cluster2
GO:0043628	ncRNA 3'-end processing	1/247	19/29268	0.148773	0.370374	0.327144	CCA0566S0077	1	cluster2
GO:0051240	positive regulation of multicellular organismal process	1/247	19/29268	0.148773	0.370374	0.327144	CCA0524S0093	1	cluster2
GO:0051656	establishment of organelle localization	1/247	19/29268	0.148773	0.370374	0.327144	CCA0784S0015	1	cluster2
GO:0060548	negative regulation of cell death	1/247	19/29268	0.148773	0.370374	0.327144	CCA1721S0011	1	cluster2
GO:0005996	monosaccharide metabolic process	3/247	160/29268	0.153537	0.371727	0.328339	CCA1106S0027/CCA1118S0045/CCA0513S0001	3	cluster2
GO:0046486	glycerolipid metabolic process	3/247	160/29268	0.153537	0.371727	0.328339	CCA1154S0003/CCA0654S0060/CCA1225S0010	3	cluster2
GO:0048856	anatomical structure development	6/247	427/29268	0.154124	0.371727	0.328339	CCA0591S0005/CCA0539S0078/CCA0566S0102/CCA0679S0047/CCA0500S0229/CCA0861S0043	6	cluster2
GO:0016051	carbohydrate biosynthetic process	4/247	246/29268	0.155381	0.371727	0.328339	CCA0919S0008/CCA0632S0022/CCA1106S0027/CCA0688S0079	4	cluster2
GO:0033692	cellular polysaccharide biosynthetic process	3/247	161/29268	0.155542	0.371727	0.328339	CCA0919S0008/CCA0632S0022/CCA0688S0079	3	cluster2
GO:0002098	tRNA wobble uridine modification	1/247	20/29268	0.155961	0.371727	0.328339	CCA1601S0041	1	cluster2
GO:0006904	vesicle docking involved in exocytosis	1/247	20/29268	0.155961	0.371727	0.328339	CCA0733S0031	1	cluster2
GO:0009086	methionine biosynthetic process	1/247	20/29268	0.155961	0.371727	0.328339	CCA0007S0002	1	cluster2
GO:0016881	acid-amino acid ligase activity	1/247	20/29268	0.155961	0.371727	0.328339	CCA0623S0132	1	cluster2
GO:0019904	protein domain specific binding	1/247	20/29268	0.155961	0.371727	0.328339	CCA0638S0204	1	cluster2
GO:0022603	regulation of anatomical structure morphogenesis	1/247	20/29268	0.155961	0.371727	0.328339	CCA1519S0023	1	cluster2
GO:0030838	positive regulation of actin filament polymerization	1/247	20/29268	0.155961	0.371727	0.328339	CCA0743S0053	1	cluster2
GO:0032273	positive regulation of protein polymerization	1/247	20/29268	0.155961	0.371727	0.328339	CCA0743S0053	1	cluster2
GO:0051347	positive regulation of transferase activity	1/247	20/29268	0.155961	0.371727	0.328339	CCA0587S0192	1	cluster2
GO:0051495	positive regulation of cytoskeleton organization	1/247	20/29268	0.155961	0.371727	0.328339	CCA0743S0053	1	cluster2
GO:0140029	exocytic process	1/247	20/29268	0.155961	0.371727	0.328339	CCA0733S0031	1	cluster2
GO:1902905	positive regulation of supramolecular fiber organization	1/247	20/29268	0.155961	0.371727	0.328339	CCA0743S0053	1	cluster2
GO:0006310	DNA recombination	2/247	84/29268	0.158318	0.376402	0.332468	CCA0986S0066/CCA1559S0005	2	cluster2
GO:0009117	nucleotide metabolic process	5/247	341/29268	0.162798	0.377366	0.33332	CCA0904S0036/CCA0939S0001/CCA1017S0025/CCA1118S0045/CCA0513S0001	5	cluster2
GO:0002097	tRNA wobble base modification	1/247	21/29268	0.163089	0.377366	0.33332	CCA1601S0041	1	cluster2
GO:0005747	mitochondrial respiratory chain complex I	1/247	21/29268	0.163089	0.377366	0.33332	CCA0646S0176	1	cluster2
GO:0016459	myosin complex	1/247	21/29268	0.163089	0.377366	0.33332	CCA0576S0073	1	cluster2
GO:0030964	NADH dehydrogenase complex	1/247	21/29268	0.163089	0.377366	0.33332	CCA0646S0176	1	cluster2
GO:0031334	positive regulation of protein complex assembly	1/247	21/29268	0.163089	0.377366	0.33332	CCA0743S0053	1	cluster2
GO:0031401	positive regulation of protein modification process	1/247	21/29268	0.163089	0.377366	0.33332	CCA0587S0192	1	cluster2
GO:0033045	regulation of sister chromatid segregation	1/247	21/29268	0.163089	0.377366	0.33332	CCA0628S0067	1	cluster2
GO:0044089	positive regulation of cellular component biogenesis	1/247	21/29268	0.163089	0.377366	0.33332	CCA0743S0053	1	cluster2
GO:0045271	respiratory chain complex I	1/247	21/29268	0.163089	0.377366	0.33332	CCA0646S0176	1	cluster2
GO:0051983	regulation of chromosome segregation	1/247	21/29268	0.163089	0.377366	0.33332	CCA0628S0067	1	cluster2
GO:0030117	membrane coat	2/247	87/29268	0.167236	0.379857	0.335521	CCA0922S0039/CCA0507S0324	2	cluster2
GO:0045017	glycerolipid biosynthetic process	2/247	87/29268	0.167236	0.379857	0.335521	CCA0654S0060/CCA1225S0010	2	cluster2
GO:0048475	coated membrane	2/247	87/29268	0.167236	0.379857	0.335521	CCA0922S0039/CCA0507S0324	2	cluster2
GO:0008380	RNA splicing	3/247	167/29268	0.167739	0.379857	0.335521	CCA0526S0021/CCA0698S0027/CCA0502S0057	3	cluster2
GO:0000152	nuclear ubiquitin ligase complex	1/247	22/29268	0.170157	0.379857	0.335521	CCA0628S0067	1	cluster2
GO:0000462	maturation of SSU-rRNA from tricistronic rRNA transcript (SSU-rRNA, 5.8S rRNA, LSU-rRNA)	1/247	22/29268	0.170157	0.379857	0.335521	CCA0800S0012	1	cluster2
GO:0005680	anaphase-promoting complex	1/247	22/29268	0.170157	0.379857	0.335521	CCA0628S0067	1	cluster2
GO:0006555	methionine metabolic process	1/247	22/29268	0.170157	0.379857	0.335521	CCA0007S0002	1	cluster2
GO:0009082	branched-chain amino acid biosynthetic process	1/247	22/29268	0.170157	0.379857	0.335521	CCA0007S0002	1	cluster2
GO:0010639	negative regulation of organelle organization	1/247	22/29268	0.170157	0.379857	0.335521	CCA0526S0138	1	cluster2
GO:0016157	sucrose synthase activity	1/247	22/29268	0.170157	0.379857	0.335521	CCA1089S0005	1	cluster2
GO:0042398	cellular modified amino acid biosynthetic process	1/247	22/29268	0.170157	0.379857	0.335521	CCA0623S0132	1	cluster2
GO:0051129	negative regulation of cellular component organization	1/247	22/29268	0.170157	0.379857	0.335521	CCA0526S0138	1	cluster2
GO:0051259	protein complex oligomerization	1/247	22/29268	0.170157	0.379857	0.335521	CCA0500S0041	1	cluster2
GO:0051783	regulation of nuclear division	1/247	22/29268	0.170157	0.379857	0.335521	CCA0628S0067	1	cluster2
GO:0042578	phosphoric ester hydrolase activity	6/247	445/29268	0.175736	0.384031	0.339207	CCA0774S0040/CCA0763S0042/CCA1340S0004/CCA0838S0020/CCA1559S0005/CCA1225S0010	6	cluster2
GO:0008023	transcription elongation factor complex	1/247	23/29268	0.177165	0.384031	0.339207	CCA0507S0048	1	cluster2
GO:0016846	carbon-sulfur lyase activity	1/247	23/29268	0.177165	0.384031	0.339207	CCA0688S0041	1	cluster2
GO:0032886	regulation of microtubule-based process	1/247	23/29268	0.177165	0.384031	0.339207	CCA0587S0192	1	cluster2
GO:1901987	regulation of cell cycle phase transition	1/247	23/29268	0.177165	0.384031	0.339207	CCA0628S0067	1	cluster2
GO:1901990	regulation of mitotic cell cycle phase transition	1/247	23/29268	0.177165	0.384031	0.339207	CCA0628S0067	1	cluster2
GO:0006753	nucleoside phosphate metabolic process	5/247	352/29268	0.178045	0.384031	0.339207	CCA0904S0036/CCA0939S0001/CCA1017S0025/CCA1118S0045/CCA0513S0001	5	cluster2
GO:0006351	transcription, DNA-templated	4/247	260/29268	0.17812	0.384031	0.339207	CCA0539S0177/CCA0587S0227/CCA0500S0143/CCA0507S0048	4	cluster2
GO:0097659	nucleic acid-templated transcription	4/247	260/29268	0.17812	0.384031	0.339207	CCA0539S0177/CCA0587S0227/CCA0500S0143/CCA0507S0048	4	cluster2
GO:0016831	carboxy-lyase activity	2/247	91/29268	0.179256	0.384031	0.339207	CCA0922S0042/CCA1106S0027	2	cluster2
GO:0032774	RNA biosynthetic process	4/247	261/29268	0.179786	0.384031	0.339207	CCA0539S0177/CCA0587S0227/CCA0500S0143/CCA0507S0048	4	cluster2
GO:0010557	positive regulation of macromolecule biosynthetic process	3/247	174/29268	0.182307	0.384031	0.339207	CCA0638S0204/CCA1126S0084/CCA0566S0102	3	cluster2
GO:0031328	positive regulation of cellular biosynthetic process	3/247	174/29268	0.182307	0.384031	0.339207	CCA0638S0204/CCA1126S0084/CCA0566S0102	3	cluster2
GO:0000987	proximal promoter sequence-specific DNA binding	1/247	24/29268	0.184115	0.384031	0.339207	CCA1126S0084	1	cluster2
GO:0008138	protein tyrosine/serine/threonine phosphatase activity	1/247	24/29268	0.184115	0.384031	0.339207	CCA1559S0005	1	cluster2
GO:0009814	defense response, incompatible interaction	1/247	24/29268	0.184115	0.384031	0.339207	CCA0784S0015	1	cluster2
GO:0009894	regulation of catabolic process	1/247	24/29268	0.184115	0.384031	0.339207	CCA0587S0210	1	cluster2
GO:0030490	maturation of SSU-rRNA	1/247	24/29268	0.184115	0.384031	0.339207	CCA0800S0012	1	cluster2
GO:0045859	regulation of protein kinase activity	1/247	24/29268	0.184115	0.384031	0.339207	CCA0587S0192	1	cluster2
GO:0046112	nucleobase biosynthetic process	1/247	24/29268	0.184115	0.384031	0.339207	CCA1017S0025	1	cluster2
GO:0046839	phospholipid dephosphorylation	1/247	24/29268	0.184115	0.384031	0.339207	CCA1154S0003	1	cluster2
GO:0046856	phosphatidylinositol dephosphorylation	1/247	24/29268	0.184115	0.384031	0.339207	CCA1154S0003	1	cluster2
GO:0009891	positive regulation of biosynthetic process	3/247	175/29268	0.184415	0.384031	0.339207	CCA0638S0204/CCA1126S0084/CCA0566S0102	3	cluster2
GO:0030135	coated vesicle	2/247	93/29268	0.185315	0.384031	0.339207	CCA0922S0039/CCA0507S0324	2	cluster2
GO:0010628	positive regulation of gene expression	3/247	176/29268	0.18653	0.384031	0.339207	CCA0638S0204/CCA1126S0084/CCA0566S0102	3	cluster2
GO:0003779	actin binding	2/247	94/29268	0.188355	0.384031	0.339207	CCA0700S0087/CCA0576S0073	2	cluster2
GO:0006325	chromatin organization	3/247	177/29268	0.188651	0.384031	0.339207	CCA0884S0109/CCA0953S0067/CCA0507S0048	3	cluster2
GO:0090407	organophosphate biosynthetic process	5/247	360/29268	0.18946	0.384031	0.339207	CCA0904S0036/CCA0654S0060/CCA1225S0010/CCA1017S0025/CCA0552S0209	5	cluster2
GO:0000159	protein phosphatase type 2A complex	1/247	25/29268	0.191006	0.384031	0.339207	CCA1244S0001	1	cluster2
GO:0004532	exoribonuclease activity	1/247	25/29268	0.191006	0.384031	0.339207	CCA0613S0051	1	cluster2
GO:0005769	early endosome	1/247	25/29268	0.191006	0.384031	0.339207	CCA0982S0055	1	cluster2
GO:0005985	sucrose metabolic process	1/247	25/29268	0.191006	0.384031	0.339207	CCA1089S0005	1	cluster2
GO:0006885	regulation of pH	1/247	25/29268	0.191006	0.384031	0.339207	CCA0500S0229	1	cluster2
GO:0008026	ATP-dependent helicase activity	1/247	25/29268	0.191006	0.384031	0.339207	CCA0986S0066	1	cluster2
GO:0008064	regulation of actin polymerization or depolymerization	1/247	25/29268	0.191006	0.384031	0.339207	CCA0743S0053	1	cluster2
GO:0008235	metalloexopeptidase activity	1/247	25/29268	0.191006	0.384031	0.339207	CCA0898S0116	1	cluster2
GO:0010256	endomembrane system organization	1/247	25/29268	0.191006	0.384031	0.339207	CCA0733S0031	1	cluster2
GO:0016615	malate dehydrogenase activity	1/247	25/29268	0.191006	0.384031	0.339207	CCA0932S0046	1	cluster2
GO:0016896	exoribonuclease activity, producing 5'-phosphomonoesters	1/247	25/29268	0.191006	0.384031	0.339207	CCA0613S0051	1	cluster2
GO:0030832	regulation of actin filament length	1/247	25/29268	0.191006	0.384031	0.339207	CCA0743S0053	1	cluster2
GO:0030833	regulation of actin filament polymerization	1/247	25/29268	0.191006	0.384031	0.339207	CCA0743S0053	1	cluster2
GO:0032271	regulation of protein polymerization	1/247	25/29268	0.191006	0.384031	0.339207	CCA0743S0053	1	cluster2
GO:0032956	regulation of actin cytoskeleton organization	1/247	25/29268	0.191006	0.384031	0.339207	CCA0743S0053	1	cluster2
GO:0032970	regulation of actin filament-based process	1/247	25/29268	0.191006	0.384031	0.339207	CCA0743S0053	1	cluster2
GO:0040029	regulation of gene expression, epigenetic	1/247	25/29268	0.191006	0.384031	0.339207	CCA0591S0005	1	cluster2
GO:0070035	purine NTP-dependent helicase activity	1/247	25/29268	0.191006	0.384031	0.339207	CCA0986S0066	1	cluster2
GO:0110053	regulation of actin filament organization	1/247	25/29268	0.191006	0.384031	0.339207	CCA0743S0053	1	cluster2
GO:0009755	hormone-mediated signaling pathway	3/247	179/29268	0.192913	0.387046	0.341871	CCA1340S0004/CCA0539S0078/CCA0665S0069	3	cluster2
GO:0007010	cytoskeleton organization	3/247	180/29268	0.195052	0.387928	0.342649	CCA0743S0053/CCA0566S0102/CCA0700S0087	3	cluster2
GO:0044265	cellular macromolecule catabolic process	4/247	271/29268	0.196724	0.387928	0.342649	CCA0431S0006/CCA1390S0034/CCA0678S0166/CCA0628S0067	4	cluster2
GO:0031967	organelle envelope	5/247	365/29268	0.196725	0.387928	0.342649	CCA1400S0023/CCA0646S0139/CCA0646S0176/CCA0784S0015/CCA0500S0279	5	cluster2
GO:0031975	envelope	5/247	365/29268	0.196725	0.387928	0.342649	CCA1400S0023/CCA0646S0139/CCA0646S0176/CCA0784S0015/CCA0500S0279	5	cluster2
GO:0001932	regulation of protein phosphorylation	1/247	26/29268	0.197839	0.387928	0.342649	CCA0587S0192	1	cluster2
GO:0005200	structural constituent of cytoskeleton	1/247	26/29268	0.197839	0.387928	0.342649	CCA0505S0100	1	cluster2
GO:0042026	protein refolding	1/247	26/29268	0.197839	0.387928	0.342649	CCA0539S0016	1	cluster2
GO:0043549	regulation of kinase activity	1/247	26/29268	0.197839	0.387928	0.342649	CCA0587S0192	1	cluster2
GO:0044550	secondary metabolite biosynthetic process	1/247	26/29268	0.197839	0.387928	0.342649	CCA0500S0229	1	cluster2
GO:0055067	monovalent inorganic cation homeostasis	1/247	26/29268	0.197839	0.387928	0.342649	CCA0500S0229	1	cluster2
GO:1902903	regulation of supramolecular fiber organization	1/247	26/29268	0.197839	0.387928	0.342649	CCA0743S0053	1	cluster2
GO:0005911	cell-cell junction	2/247	99/29268	0.203654	0.389957	0.344442	CCA0679S0047/CCA0500S0229	2	cluster2
GO:0009506	plasmodesma	2/247	99/29268	0.203654	0.389957	0.344442	CCA0679S0047/CCA0500S0229	2	cluster2
GO:0055044	symplast	2/247	99/29268	0.203654	0.389957	0.344442	CCA0679S0047/CCA0500S0229	2	cluster2
GO:0000271	polysaccharide biosynthetic process	3/247	184/29268	0.203669	0.389957	0.344442	CCA0919S0008/CCA0632S0022/CCA0688S0079	3	cluster2
GO:0140097	catalytic activity, acting on DNA	3/247	184/29268	0.203669	0.389957	0.344442	CCA0986S0066/CCA1559S0005/CCA1013S0066	3	cluster2
GO:0000904	cell morphogenesis involved in differentiation	1/247	27/29268	0.204615	0.389957	0.344442	CCA0566S0102	1	cluster2
GO:0006749	glutathione metabolic process	1/247	27/29268	0.204615	0.389957	0.344442	CCA0623S0132	1	cluster2
GO:0008810	cellulase activity	1/247	27/29268	0.204615	0.389957	0.344442	CCA0842S0039	1	cluster2
GO:0010016	shoot system morphogenesis	1/247	27/29268	0.204615	0.389957	0.344442	CCA0539S0078	1	cluster2
GO:0030245	cellulose catabolic process	1/247	27/29268	0.204615	0.389957	0.344442	CCA0842S0039	1	cluster2
GO:0043085	positive regulation of catalytic activity	1/247	27/29268	0.204615	0.389957	0.344442	CCA0587S0192	1	cluster2
GO:0046777	protein autophosphorylation	1/247	27/29268	0.204615	0.389957	0.344442	CCA0539S0078	1	cluster2
GO:0048585	negative regulation of response to stimulus	1/247	27/29268	0.204615	0.389957	0.344442	CCA0539S0078	1	cluster2
GO:0051275	beta-glucan catabolic process	1/247	27/29268	0.204615	0.389957	0.344442	CCA0842S0039	1	cluster2
GO:0044455	mitochondrial membrane part	2/247	100/29268	0.20673	0.392416	0.346614	CCA1400S0023/CCA0646S0176	2	cluster2
GO:0097435	supramolecular fiber organization	2/247	100/29268	0.20673	0.392416	0.346614	CCA0743S0053/CCA0566S0102	2	cluster2
GO:0030054	cell junction	2/247	101/29268	0.209812	0.394075	0.348079	CCA0679S0047/CCA0500S0229	2	cluster2
GO:0006479	protein methylation	1/247	28/29268	0.211334	0.394075	0.348079	CCA1107S0036	1	cluster2
GO:0006596	polyamine biosynthetic process	1/247	28/29268	0.211334	0.394075	0.348079	CCA0890S0050	1	cluster2
GO:0008213	protein alkylation	1/247	28/29268	0.211334	0.394075	0.348079	CCA1107S0036	1	cluster2
GO:0008287	protein serine/threonine phosphatase complex	1/247	28/29268	0.211334	0.394075	0.348079	CCA1244S0001	1	cluster2
GO:0016197	endosomal transport	1/247	28/29268	0.211334	0.394075	0.348079	CCA0674S0061	1	cluster2
GO:0044242	cellular lipid catabolic process	1/247	28/29268	0.211334	0.394075	0.348079	CCA0601S0005	1	cluster2
GO:0051015	actin filament binding	1/247	28/29268	0.211334	0.394075	0.348079	CCA0576S0073	1	cluster2
GO:1903293	phosphatase complex	1/247	28/29268	0.211334	0.394075	0.348079	CCA1244S0001	1	cluster2
GO:0000502	proteasome complex	2/247	102/29268	0.212899	0.39493	0.348835	CCA0909S0081/CCA0587S0210	2	cluster2
GO:1905369	endopeptidase complex	2/247	102/29268	0.212899	0.39493	0.348835	CCA0909S0081/CCA0587S0210	2	cluster2
GO:0031981	nuclear lumen	5/247	376/29268	0.213038	0.39493	0.348835	CCA0800S0012/CCA0691S0012/CCA0894S0003/CCA0507S0048/CCA0628S0067	5	cluster2
GO:0006508	proteolysis	4/247	283/29268	0.217661	0.40022	0.353506	CCA0431S0006/CCA1390S0034/CCA0678S0166/CCA0628S0067	4	cluster2
GO:0005819	spindle	1/247	29/29268	0.217996	0.40022	0.353506	CCA0587S0192	1	cluster2
GO:0006270	DNA replication initiation	1/247	29/29268	0.217996	0.40022	0.353506	CCA0526S0138	1	cluster2
GO:0032535	regulation of cellular component size	1/247	29/29268	0.217996	0.40022	0.353506	CCA0743S0053	1	cluster2
GO:0090066	regulation of anatomical structure size	1/247	29/29268	0.217996	0.40022	0.353506	CCA0743S0053	1	cluster2
GO:0000976	transcription regulatory region sequence-specific DNA binding	2/247	104/29268	0.219084	0.400672	0.353906	CCA1126S0084/CCA0784S0007	2	cluster2
GO:0050793	regulation of developmental process	2/247	104/29268	0.219084	0.400672	0.353906	CCA1519S0023/CCA0524S0093	2	cluster2
GO:1901615	organic hydroxy compound metabolic process	2/247	105/29268	0.222183	0.401963	0.355046	CCA1594S0022/CCA0500S0229	2	cluster2
GO:0006595	polyamine metabolic process	1/247	30/29268	0.224602	0.401963	0.355046	CCA0890S0050	1	cluster2
GO:0006606	protein import into nucleus	1/247	30/29268	0.224602	0.401963	0.355046	CCA0500S0279	1	cluster2
GO:0006897	endocytosis	1/247	30/29268	0.224602	0.401963	0.355046	CCA0922S0039	1	cluster2
GO:0009081	branched-chain amino acid metabolic process	1/247	30/29268	0.224602	0.401963	0.355046	CCA0007S0002	1	cluster2
GO:0009112	nucleobase metabolic process	1/247	30/29268	0.224602	0.401963	0.355046	CCA1017S0025	1	cluster2
GO:0016790	thiolester hydrolase activity	1/247	30/29268	0.224602	0.401963	0.355046	CCA1594S0022	1	cluster2
GO:0016899	oxidoreductase activity, acting on the CH-OH group of donors, oxygen as acceptor	1/247	30/29268	0.224602	0.401963	0.355046	CCA0704S0165	1	cluster2
GO:0030014	CCR4-NOT complex	1/247	30/29268	0.224602	0.401963	0.355046	CCA0819S0026	1	cluster2
GO:0034504	protein localization to nucleus	1/247	30/29268	0.224602	0.401963	0.355046	CCA0500S0279	1	cluster2
GO:0042325	regulation of phosphorylation	1/247	30/29268	0.224602	0.401963	0.355046	CCA0587S0192	1	cluster2
GO:0046488	phosphatidylinositol metabolic process	2/247	106/29268	0.225285	0.401963	0.355046	CCA1154S0003/CCA1225S0010	2	cluster2
GO:0046496	nicotinamide nucleotide metabolic process	2/247	106/29268	0.225285	0.401963	0.355046	CCA1118S0045/CCA0513S0001	2	cluster2
GO:0019362	pyridine nucleotide metabolic process	2/247	107/29268	0.228391	0.406741	0.359267	CCA1118S0045/CCA0513S0001	2	cluster2
GO:0009251	glucan catabolic process	1/247	31/29268	0.231152	0.406942	0.359444	CCA0842S0039	1	cluster2
GO:0022406	membrane docking	1/247	31/29268	0.231152	0.406942	0.359444	CCA0733S0031	1	cluster2
GO:0030684	preribosome	1/247	31/29268	0.231152	0.406942	0.359444	CCA0800S0012	1	cluster2
GO:0048278	vesicle docking	1/247	31/29268	0.231152	0.406942	0.359444	CCA0733S0031	1	cluster2
GO:0051170	import into nucleus	1/247	31/29268	0.231152	0.406942	0.359444	CCA0500S0279	1	cluster2
GO:0140056	organelle localization by membrane tethering	1/247	31/29268	0.231152	0.406942	0.359444	CCA0733S0031	1	cluster2
GO:0033993	response to lipid	2/247	108/29268	0.231499	0.406942	0.359444	CCA1340S0004/CCA0539S0078	2	cluster2
GO:0005509	calcium ion binding	6/247	489/29268	0.233182	0.409145	0.36139	CCA0535S0015/CCA1400S0023/CCA1108S0019/CCA0505S0212/CCA1721S0011/CCA0607S0018	6	cluster2
GO:0034637	cellular carbohydrate biosynthetic process	3/247	198/29268	0.234462	0.410633	0.362704	CCA0919S0008/CCA0632S0022/CCA0688S0079	3	cluster2
GO:0008137	NADH dehydrogenase (ubiquinone) activity	1/247	32/29268	0.237648	0.411795	0.363731	CCA0939S0001	1	cluster2
GO:0019898	extrinsic component of membrane	1/247	32/29268	0.237648	0.411795	0.363731	CCA0674S0061	1	cluster2
GO:0044093	positive regulation of molecular function	1/247	32/29268	0.237648	0.411795	0.363731	CCA0587S0192	1	cluster2
GO:0044247	cellular polysaccharide catabolic process	1/247	32/29268	0.237648	0.411795	0.363731	CCA0842S0039	1	cluster2
GO:0050136	NADH dehydrogenase (quinone) activity	1/247	32/29268	0.237648	0.411795	0.363731	CCA0939S0001	1	cluster2
GO:1902600	proton transmembrane transport	2/247	110/29268	0.237724	0.411795	0.363731	CCA1094S0120/CCA0500S0229	2	cluster2
GO:0048523	negative regulation of cellular process	3/247	200/29268	0.23893	0.413131	0.364911	CCA0539S0078/CCA0526S0138/CCA1721S0011	3	cluster2
GO:0051726	regulation of cell cycle	2/247	111/29268	0.24084	0.415493	0.366997	CCA0587S0192/CCA0628S0067	2	cluster2
GO:0051188	cofactor biosynthetic process	3/247	201/29268	0.241169	0.415493	0.366997	CCA0646S0176/CCA1721S0011/CCA0623S0132	3	cluster2
GO:0005976	polysaccharide metabolic process	5/247	395/29268	0.242167	0.416457	0.367848	CCA0842S0039/CCA0919S0008/CCA0632S0022/CCA0942S0104/CCA0688S0079	5	cluster2
GO:0006672	ceramide metabolic process	1/247	33/29268	0.244088	0.417496	0.368767	CCA0601S0005	1	cluster2
GO:0042364	water-soluble vitamin biosynthetic process	1/247	33/29268	0.244088	0.417496	0.368767	CCA0582S0114	1	cluster2
GO:0098657	import into cell	1/247	33/29268	0.244088	0.417496	0.368767	CCA0922S0039	1	cluster2
GO:0008194	UDP-glycosyltransferase activity	4/247	299/29268	0.246448	0.420775	0.371662	CCA0919S0008/CCA0632S0022/CCA1089S0005/CCA0688S0079	4	cluster2
GO:0006790	sulfur compound metabolic process	3/247	204/29268	0.247908	0.420851	0.371729	CCA0007S0002/CCA0582S0114/CCA0623S0132	3	cluster2
GO:0006812	cation transport	4/247	301/29268	0.250105	0.420851	0.371729	CCA1288S0016/CCA1620S0019/CCA1094S0120/CCA0500S0229	4	cluster2
GO:0048878	chemical homeostasis	2/247	114/29268	0.250197	0.420851	0.371729	CCA0500S0229/CCA1721S0011	2	cluster2
GO:0072524	pyridine-containing compound metabolic process	2/247	114/29268	0.250197	0.420851	0.371729	CCA1118S0045/CCA0513S0001	2	cluster2
GO:0005746	mitochondrial respiratory chain	1/247	34/29268	0.250475	0.420851	0.371729	CCA0646S0176	1	cluster2
GO:0006119	oxidative phosphorylation	1/247	34/29268	0.250475	0.420851	0.371729	CCA0939S0001	1	cluster2
GO:0010941	regulation of cell death	1/247	34/29268	0.250475	0.420851	0.371729	CCA1721S0011	1	cluster2
GO:0042773	ATP synthesis coupled electron transport	1/247	34/29268	0.250475	0.420851	0.371729	CCA0939S0001	1	cluster2
GO:0098803	respiratory chain complex	1/247	34/29268	0.250475	0.420851	0.371729	CCA0646S0176	1	cluster2
GO:0004725	protein tyrosine phosphatase activity	1/247	35/29268	0.256808	0.427713	0.377791	CCA1559S0005	1	cluster2
GO:0016796	exonuclease activity, active with either ribo- or deoxyribonucleic acids and producing 5'-phosphomonoesters	1/247	35/29268	0.256808	0.427713	0.377791	CCA0613S0051	1	cluster2
GO:0043254	regulation of protein complex assembly	1/247	35/29268	0.256808	0.427713	0.377791	CCA0743S0053	1	cluster2
GO:0071214	cellular response to abiotic stimulus	1/247	35/29268	0.256808	0.427713	0.377791	CCA1721S0011	1	cluster2
GO:0104004	cellular response to environmental stimulus	1/247	35/29268	0.256808	0.427713	0.377791	CCA1721S0011	1	cluster2
GO:0098662	inorganic cation transmembrane transport	2/247	117/29268	0.259565	0.43155	0.38118	CCA1094S0120/CCA0500S0229	2	cluster2
GO:0098655	cation transmembrane transport	2/247	118/29268	0.262689	0.434368	0.383669	CCA1094S0120/CCA0500S0229	2	cluster2
GO:0003678	DNA helicase activity	1/247	36/29268	0.263087	0.434368	0.383669	CCA0986S0066	1	cluster2
GO:0019888	protein phosphatase regulator activity	1/247	36/29268	0.263087	0.434368	0.383669	CCA1244S0001	1	cluster2
GO:0051338	regulation of transferase activity	1/247	36/29268	0.263087	0.434368	0.383669	CCA0587S0192	1	cluster2
GO:0034470	ncRNA processing	3/247	212/29268	0.266011	0.438433	0.38726	CCA1601S0041/CCA0566S0077/CCA0800S0012	3	cluster2
GO:1905368	peptidase complex	2/247	120/29268	0.268937	0.440064	0.3887	CCA0909S0081/CCA0587S0210	2	cluster2
GO:0005096	GTPase activator activity	1/247	37/29268	0.269314	0.440064	0.3887	CCA0632S0117	1	cluster2
[truncated: 12,124 more rows]
