# Supplementary material for: Comprehensive identification and analysis of circRNAs during hickory (Carya cathayensis Sarg.) flower bud differentiation
Source: Front Plant Sci. 2023 Jan 4;13:1000489. doi: 10.3389/fpls.2022.1000489 (PMC9846342; doi:10.3389/fpls.2022.1000489)
Supplement: Supplementary Table 9 — Gene ontology analysis in male buds. [file Table_9.xlsx]

## Sheet: Sheet1
Table S9 Gene ontology analysis in male buds
ID	Description	GeneRatio	BgRatio	pvalue	p.adjust	qvalue	geneID	Count	cluster
GO:0034613	cellular protein localization	76/1911	461/29268	7.69201e-14	7.58281e-11	5.68885e-11	CCA1045S0014/CCA1046S0023/CCA1453S0025/CCA0910S0031/CCA1157S0005/CCA0754S0037/CCA0762S0044/CCA0874S0043/CCA0869S0073/CCA0799S0039/CCA0522S0086/CCA0831S0027/CCA0838S0040/CCA0838S0086/CCA0844S0022/CCA0846S0041/CCA1060S0012/CCA1066S0044/CCA1071S0014/CCA0638S0023/CCA0654S0050/CCA1620S0029/CCA0595S0127/CCA0935S0027/CCA0922S0039/CCA0642S0138/CCA0632S0074/CCA0733S0031/CCA0718S0004/CCA0721S0056/CCA0806S0…	76	cluster1
GO:0070727	cellular macromolecule localization	76/1911	462/29268	8.6315e-14	7.58281e-11	5.68885e-11	CCA1045S0014/CCA1046S0023/CCA1453S0025/CCA0910S0031/CCA1157S0005/CCA0754S0037/CCA0762S0044/CCA0874S0043/CCA0869S0073/CCA0799S0039/CCA0522S0086/CCA0831S0027/CCA0838S0040/CCA0838S0086/CCA0844S0022/CCA0846S0041/CCA1060S0012/CCA1066S0044/CCA1071S0014/CCA0638S0023/CCA0654S0050/CCA1620S0029/CCA0595S0127/CCA0935S0027/CCA0922S0039/CCA0642S0138/CCA0632S0074/CCA0733S0031/CCA0718S0004/CCA0721S0056/CCA0806S0…	76	cluster1
GO:0006886	intracellular protein transport	71/1911	418/29268	1.13459e-13	7.58281e-11	5.68885e-11	CCA1045S0014/CCA1046S0023/CCA1453S0025/CCA0910S0031/CCA1157S0005/CCA0762S0044/CCA0874S0043/CCA0869S0073/CCA0799S0039/CCA0522S0086/CCA0831S0027/CCA0838S0040/CCA0838S0086/CCA0844S0022/CCA0846S0041/CCA1060S0012/CCA1066S0044/CCA1071S0014/CCA0638S0023/CCA0654S0050/CCA1620S0029/CCA0595S0127/CCA0935S0027/CCA0922S0039/CCA0642S0138/CCA0632S0074/CCA0733S0031/CCA0718S0004/CCA0721S0056/CCA0806S0150/CCA1320S0…	71	cluster1
GO:0016887	ATPase activity	69/1911	469/29268	2.107e-10	1.05613e-07	7.92344e-08	CCA0904S0140/CCA0909S0017/CCA0907S0058/CCA0810S0062/CCA0774S0070/CCA0884S0210/CCA0884S0079/CCA0881S0068/CCA1456S0038/CCA0986S0066/CCA0984S0013/CCA0984S0014/CCA0591S0006/CCA1288S0016/CCA1306S0026/CCA0524S0140/CCA0533S0186/CCA0834S0045/CCA0838S0066/CCA0844S0054/CCA0848S0084/CCA1061S0014/CCA1060S0012/CCA1075S0044/CCA0654S0018/CCA0595S0083/CCA0936S0053/CCA0923S0047/CCA1552S0016/CCA1017S0021/CCA1000S0…	69	cluster1
GO:0042623	ATPase activity, coupled	56/1911	353/29268	6.38564e-10	2.33852e-07	1.75442e-07	CCA0909S0017/CCA0907S0058/CCA0810S0062/CCA0774S0070/CCA0884S0210/CCA0884S0079/CCA0881S0068/CCA1456S0038/CCA0986S0066/CCA0591S0006/CCA1288S0016/CCA1306S0026/CCA0524S0140/CCA0533S0186/CCA0834S0045/CCA0838S0066/CCA1061S0014/CCA1060S0012/CCA0936S0053/CCA1552S0016/CCA1017S0021/CCA1000S0006/CCA1589S0013/CCA1696S0018/CCA0565S0090/CCA0539S0048/CCA0555S0232/CCA0708S0001/CCA0709S0023/CCA1094S0120/CCA1217S0…	56	cluster1
GO:0006913	nucleocytoplasmic transport	21/1911	67/29268	8.1644e-10	2.33852e-07	1.75442e-07	CCA1453S0025/CCA0904S0157/CCA0799S0039/CCA0522S0086/CCA0838S0040/CCA0838S0086/CCA0638S0023/CCA0632S0074/CCA1310S0031/CCA1320S0006/CCA0565S0022/CCA0549S0086/CCA0708S0002/CCA0698S0155/CCA1084S0048/CCA1655S0010/CCA0942S0041/CCA0940S0045/CCA0500S0279/CCA0502S0136/CCA0507S0191	21	cluster1
GO:0051169	nuclear transport	21/1911	67/29268	8.1644e-10	2.33852e-07	1.75442e-07	CCA1453S0025/CCA0904S0157/CCA0799S0039/CCA0522S0086/CCA0838S0040/CCA0838S0086/CCA0638S0023/CCA0632S0074/CCA1310S0031/CCA1320S0006/CCA0565S0022/CCA0549S0086/CCA0708S0002/CCA0698S0155/CCA1084S0048/CCA1655S0010/CCA0942S0041/CCA0940S0045/CCA0500S0279/CCA0502S0136/CCA0507S0191	21	cluster1
GO:0019899	enzyme binding	28/1911	119/29268	2.16988e-09	5.43825e-07	4.07994e-07	CCA1045S0014/CCA1453S0025/CCA1161S0014/CCA0762S0044/CCA0869S0073/CCA0799S0039/CCA0522S0103/CCA0522S0086/CCA0526S0171/CCA0656S0012/CCA1392S0027/CCA1390S0034/CCA0563S0029/CCA0549S0086/CCA0942S0041/CCA0940S0045/CCA0589S0122/CCA1039S0058/CCA0678S0166/CCA0674S0061/CCA0516S0061/CCA0507S0191/CCA0975S0087/CCA0628S0067/CCA1528S0034/CCA1279S0007/CCA0616S0121/CCA0616S0131	28	cluster1
GO:0032549	ribonucleoside binding	56/1911	391/29268	2.70947e-08	5.94241e-06	4.45817e-06	CCA1161S0018/CCA0904S0157/CCA0904S0053/CCA0909S0040/CCA0910S0031/CCA0779S0012/CCA0754S0040/CCA0884S0103/CCA0982S0064/CCA1340S0001/CCA0539S0170/CCA0539S0220/CCA0839S0022/CCA0754S0039/CCA0848S0042/CCA1060S0022/CCA1063S0072/CCA0638S0204/CCA0638S0023/CCA0654S0072/CCA0654S0018/CCA1244S0041/CCA1400S0023/CCA1400S0025/CCA0595S0127/CCA0929S0107/CCA0737S0107/CCA0718S0062/CCA0829S0090/CCA0816S0002/CCA0824S0…	56	cluster1
GO:0001882	nucleoside binding	56/1911	392/29268	2.9638e-08	5.94241e-06	4.45817e-06	CCA1161S0018/CCA0904S0157/CCA0904S0053/CCA0909S0040/CCA0910S0031/CCA0779S0012/CCA0754S0040/CCA0884S0103/CCA0982S0064/CCA1340S0001/CCA0539S0170/CCA0539S0220/CCA0839S0022/CCA0754S0039/CCA0848S0042/CCA1060S0022/CCA1063S0072/CCA0638S0204/CCA0638S0023/CCA0654S0072/CCA0654S0018/CCA1244S0041/CCA1400S0023/CCA1400S0025/CCA0595S0127/CCA0929S0107/CCA0737S0107/CCA0718S0062/CCA0829S0090/CCA0816S0002/CCA0824S0…	56	cluster1
GO:0008536	Ran GTPase binding	11/1911	24/29268	1.0081e-07	1.83749e-05	1.37854e-05	CCA1045S0014/CCA1453S0025/CCA0762S0044/CCA0869S0073/CCA0799S0039/CCA0522S0086/CCA0549S0086/CCA0942S0041/CCA0940S0045/CCA0516S0061/CCA0507S0191	11	cluster1
GO:0003924	GTPase activity	44/1911	287/29268	1.16149e-07	1.94066e-05	1.45594e-05	CCA1161S0018/CCA0904S0157/CCA0904S0053/CCA0909S0040/CCA0910S0031/CCA0754S0040/CCA0884S0103/CCA0982S0064/CCA0539S0170/CCA0839S0022/CCA0754S0039/CCA0848S0042/CCA1060S0022/CCA1063S0072/CCA0638S0204/CCA0638S0023/CCA1244S0041/CCA1400S0023/CCA0595S0127/CCA0929S0107/CCA0737S0107/CCA0718S0062/CCA0829S0090/CCA0816S0002/CCA0824S0108/CCA1005S0047/CCA1324S0054/CCA0701S0089/CCA0696S0062/CCA1084S0048/CCA1671S0…	44	cluster1
GO:0004812	aminoacyl-tRNA ligase activity	19/1911	74/29268	1.85469e-07	1.96002e-05	1.47047e-05	CCA0904S0109/CCA0909S0074/CCA0982S0060/CCA1063S0070/CCA1073S0008/CCA1132S0008/CCA0268S0001/CCA0573S0124/CCA0573S0030/CCA0940S0030/CCA0782S0111/CCA0597S0209/CCA0659S0109/CCA0676S0034/CCA0674S0021/CCA0890S0034/CCA0502S0055/CCA0505S0310/CCA0851S0086	19	cluster1
GO:0006418	tRNA aminoacylation for protein translation	19/1911	74/29268	1.85469e-07	1.96002e-05	1.47047e-05	CCA0904S0109/CCA0909S0074/CCA0982S0060/CCA1063S0070/CCA1073S0008/CCA1132S0008/CCA0268S0001/CCA0573S0124/CCA0573S0030/CCA0940S0030/CCA0782S0111/CCA0597S0209/CCA0659S0109/CCA0676S0034/CCA0674S0021/CCA0890S0034/CCA0502S0055/CCA0505S0310/CCA0851S0086	19	cluster1
GO:0016875	ligase activity, forming carbon-oxygen bonds	19/1911	74/29268	1.85469e-07	1.96002e-05	1.47047e-05	CCA0904S0109/CCA0909S0074/CCA0982S0060/CCA1063S0070/CCA1073S0008/CCA1132S0008/CCA0268S0001/CCA0573S0124/CCA0573S0030/CCA0940S0030/CCA0782S0111/CCA0597S0209/CCA0659S0109/CCA0676S0034/CCA0674S0021/CCA0890S0034/CCA0502S0055/CCA0505S0310/CCA0851S0086	19	cluster1
GO:0001883	purine nucleoside binding	53/1911	383/29268	1.95513e-07	1.96002e-05	1.47047e-05	CCA1161S0018/CCA0904S0157/CCA0904S0053/CCA0909S0040/CCA0910S0031/CCA0779S0012/CCA0754S0040/CCA0884S0103/CCA0982S0064/CCA1340S0001/CCA0539S0170/CCA0839S0022/CCA0754S0039/CCA0848S0042/CCA1060S0022/CCA1063S0072/CCA0638S0204/CCA0638S0023/CCA0654S0072/CCA0654S0018/CCA1244S0041/CCA1400S0023/CCA1400S0025/CCA0595S0127/CCA0929S0107/CCA0737S0107/CCA0718S0062/CCA0829S0090/CCA0816S0002/CCA0824S0108/CCA1005S0…	53	cluster1
GO:0005525	GTP binding	53/1911	383/29268	1.95513e-07	1.96002e-05	1.47047e-05	CCA1161S0018/CCA0904S0157/CCA0904S0053/CCA0909S0040/CCA0910S0031/CCA0779S0012/CCA0754S0040/CCA0884S0103/CCA0982S0064/CCA1340S0001/CCA0539S0170/CCA0839S0022/CCA0754S0039/CCA0848S0042/CCA1060S0022/CCA1063S0072/CCA0638S0204/CCA0638S0023/CCA0654S0072/CCA0654S0018/CCA1244S0041/CCA1400S0023/CCA1400S0025/CCA0595S0127/CCA0929S0107/CCA0737S0107/CCA0718S0062/CCA0829S0090/CCA0816S0002/CCA0824S0108/CCA1005S0…	53	cluster1
GO:0019001	guanyl nucleotide binding	53/1911	383/29268	1.95513e-07	1.96002e-05	1.47047e-05	CCA1161S0018/CCA0904S0157/CCA0904S0053/CCA0909S0040/CCA0910S0031/CCA0779S0012/CCA0754S0040/CCA0884S0103/CCA0982S0064/CCA1340S0001/CCA0539S0170/CCA0839S0022/CCA0754S0039/CCA0848S0042/CCA1060S0022/CCA1063S0072/CCA0638S0204/CCA0638S0023/CCA0654S0072/CCA0654S0018/CCA1244S0041/CCA1400S0023/CCA1400S0025/CCA0595S0127/CCA0929S0107/CCA0737S0107/CCA0718S0062/CCA0829S0090/CCA0816S0002/CCA0824S0108/CCA1005S0…	53	cluster1
GO:0032550	purine ribonucleoside binding	53/1911	383/29268	1.95513e-07	1.96002e-05	1.47047e-05	CCA1161S0018/CCA0904S0157/CCA0904S0053/CCA0909S0040/CCA0910S0031/CCA0779S0012/CCA0754S0040/CCA0884S0103/CCA0982S0064/CCA1340S0001/CCA0539S0170/CCA0839S0022/CCA0754S0039/CCA0848S0042/CCA1060S0022/CCA1063S0072/CCA0638S0204/CCA0638S0023/CCA0654S0072/CCA0654S0018/CCA1244S0041/CCA1400S0023/CCA1400S0025/CCA0595S0127/CCA0929S0107/CCA0737S0107/CCA0718S0062/CCA0829S0090/CCA0816S0002/CCA0824S0108/CCA1005S0…	53	cluster1
GO:0032561	guanyl ribonucleotide binding	53/1911	383/29268	1.95513e-07	1.96002e-05	1.47047e-05	CCA1161S0018/CCA0904S0157/CCA0904S0053/CCA0909S0040/CCA0910S0031/CCA0779S0012/CCA0754S0040/CCA0884S0103/CCA0982S0064/CCA1340S0001/CCA0539S0170/CCA0839S0022/CCA0754S0039/CCA0848S0042/CCA1060S0022/CCA1063S0072/CCA0638S0204/CCA0638S0023/CCA0654S0072/CCA0654S0018/CCA1244S0041/CCA1400S0023/CCA1400S0025/CCA0595S0127/CCA0929S0107/CCA0737S0107/CCA0718S0062/CCA0829S0090/CCA0816S0002/CCA0824S0108/CCA1005S0…	53	cluster1
GO:0051020	GTPase binding	17/1911	61/29268	2.25339e-07	2.15145e-05	1.61408e-05	CCA1045S0014/CCA1453S0025/CCA0762S0044/CCA0869S0073/CCA0799S0039/CCA0522S0103/CCA0522S0086/CCA0526S0171/CCA0563S0029/CCA0549S0086/CCA0942S0041/CCA0940S0045/CCA0589S0122/CCA0674S0061/CCA0516S0061/CCA0507S0191/CCA1528S0034	17	cluster1
GO:0051170	import into nucleus	12/1911	31/29268	2.54591e-07	2.32025e-05	1.74072e-05	CCA1453S0025/CCA0522S0086/CCA0838S0040/CCA0838S0086/CCA0638S0023/CCA0549S0086/CCA0708S0002/CCA0942S0041/CCA0940S0045/CCA0500S0279/CCA0502S0136/CCA0507S0191	12	cluster1
GO:0043038	amino acid activation	19/1911	79/29268	5.59068e-07	4.62585e-05	3.47045e-05	CCA0904S0109/CCA0909S0074/CCA0982S0060/CCA1063S0070/CCA1073S0008/CCA1132S0008/CCA0268S0001/CCA0573S0124/CCA0573S0030/CCA0940S0030/CCA0782S0111/CCA0597S0209/CCA0659S0109/CCA0676S0034/CCA0674S0021/CCA0890S0034/CCA0502S0055/CCA0505S0310/CCA0851S0086	19	cluster1
GO:0043039	tRNA aminoacylation	19/1911	79/29268	5.59068e-07	4.62585e-05	3.47045e-05	CCA0904S0109/CCA0909S0074/CCA0982S0060/CCA1063S0070/CCA1073S0008/CCA1132S0008/CCA0268S0001/CCA0573S0124/CCA0573S0030/CCA0940S0030/CCA0782S0111/CCA0597S0209/CCA0659S0109/CCA0676S0034/CCA0674S0021/CCA0890S0034/CCA0502S0055/CCA0505S0310/CCA0851S0086	19	cluster1
GO:0140101	catalytic activity, acting on a tRNA	26/1911	135/29268	5.7679e-07	4.62585e-05	3.47045e-05	CCA0904S0109/CCA0909S0074/CCA0982S0060/CCA1596S0026/CCA0520S0204/CCA1063S0070/CCA1073S0008/CCA1132S0008/CCA0268S0001/CCA0573S0124/CCA0573S0030/CCA0696S0061/CCA0940S0030/CCA0587S0125/CCA0782S0111/CCA0598S0118/CCA0597S0209/CCA0659S0109/CCA1106S0028/CCA0676S0034/CCA0674S0021/CCA0890S0034/CCA0502S0055/CCA0505S0310/CCA0859S0069/CCA0851S0086	26	cluster1
GO:0031981	nuclear lumen	51/1911	376/29268	6.1157e-07	4.71615e-05	3.53819e-05	CCA0827S0001/CCA1330S0007/CCA0912S0025/CCA0884S0020/CCA1384S0013/CCA1379S0010/CCA0990S0063/CCA0591S0022/CCA0542S0176/CCA0524S0335/CCA0526S0258/CCA0839S0167/CCA0839S0046/CCA0843S0016/CCA0843S0048/CCA0846S0002/CCA0848S0106/CCA0656S0025/CCA1075S0009/CCA1392S0027/CCA1250S0087/CCA0936S0055/CCA0918S0098/CCA0633S0089/CCA0632S0187/CCA1545S0030/CCA1694S0007/CCA0563S0082/CCA0546S0211/CCA0555S0213/CCA0698S0…	51	cluster1
GO:0016071	mRNA metabolic process	41/1911	277/29268	7.96351e-07	5.91365e-05	4.43659e-05	CCA1251S0021/CCA1402S0005/CCA1519S0040/CCA0986S0032/CCA0982S0057/CCA0591S0005/CCA0542S0176/CCA0524S0304/CCA0526S0021/CCA0839S0167/CCA0839S0046/CCA1060S0014/CCA0656S0025/CCA0923S0047/CCA1559S0005/CCA0632S0074/CCA0718S0140/CCA0829S0035/CCA0822S0012/CCA1015S0106/CCA1320S0006/CCA0573S0025/CCA0546S0211/CCA0546S0217/CCA0698S0027/CCA0953S0034/CCA0949S0039/CCA1140S0044/CCA1098S0005/CCA1027S0078/CCA1068S0…	41	cluster1
GO:0005829	cytosol	57/1911	444/29268	8.50928e-07	6.09325e-05	4.57134e-05	CCA1054S0028/CCA1257S0035/CCA1453S0025/CCA1453S0045/CCA1161S0014/CCA0905S0055/CCA1157S0016/CCA0757S0032/CCA0754S0132/CCA0754S0022/CCA0749S0041/CCA1519S0023/CCA0991S0056/CCA0982S0060/CCA0982S0001/CCA0984S0035/CCA1555S0022/CCA0542S0172/CCA0524S0358/CCA0520S0204/CCA0535S0141/CCA0526S0331/CCA0839S0109/CCA1066S0044/CCA1392S0027/CCA0918S0112/CCA0649S0061/CCA0642S0147/CCA0736S0062/CCA1013S0046/CCA1015S0…	57	cluster1
GO:0072594	establishment of protein localization to organelle	28/1911	158/29268	1.25818e-06	8.6988e-05	6.5261e-05	CCA1453S0025/CCA0910S0031/CCA1157S0005/CCA0522S0086/CCA0838S0040/CCA0838S0086/CCA1060S0012/CCA1066S0044/CCA0638S0023/CCA0654S0050/CCA0595S0127/CCA0718S0004/CCA0806S0150/CCA0565S0090/CCA0549S0086/CCA1606S0016/CCA0942S0041/CCA0940S0045/CCA1671S0011/CCA0678S0197/CCA0500S0279/CCA0502S0136/CCA0507S0191/CCA0601S0044/CCA1368S0015/CCA1348S0035/CCA1526S0023/CCA1275S0001	28	cluster1
GO:0006606	protein import into nucleus	11/1911	30/29268	1.53052e-06	9.89898e-05	7.42651e-05	CCA1453S0025/CCA0522S0086/CCA0838S0040/CCA0838S0086/CCA0638S0023/CCA0549S0086/CCA0942S0041/CCA0940S0045/CCA0500S0279/CCA0502S0136/CCA0507S0191	11	cluster1
GO:0034504	protein localization to nucleus	11/1911	30/29268	1.53052e-06	9.89898e-05	7.42651e-05	CCA1453S0025/CCA0522S0086/CCA0838S0040/CCA0838S0086/CCA0638S0023/CCA0549S0086/CCA0942S0041/CCA0940S0045/CCA0500S0279/CCA0502S0136/CCA0507S0191	11	cluster1
GO:0017016	Ras GTPase binding	14/1911	49/29268	1.87894e-06	0.000111831	8.38986e-05	CCA1045S0014/CCA1453S0025/CCA0762S0044/CCA0869S0073/CCA0799S0039/CCA0522S0103/CCA0522S0086/CCA0549S0086/CCA0942S0041/CCA0940S0045/CCA0674S0061/CCA0516S0061/CCA0507S0191/CCA1528S0034	14	cluster1
GO:0031267	small GTPase binding	14/1911	49/29268	1.87894e-06	0.000111831	8.38986e-05	CCA1045S0014/CCA1453S0025/CCA0762S0044/CCA0869S0073/CCA0799S0039/CCA0522S0103/CCA0522S0086/CCA0549S0086/CCA0942S0041/CCA0940S0045/CCA0674S0061/CCA0516S0061/CCA0507S0191/CCA1528S0034	14	cluster1
GO:0044433	cytoplasmic vesicle part	21/1911	101/29268	1.89638e-06	0.000111831	8.38986e-05	CCA0881S0022/CCA1221S0002/CCA0831S0027/CCA0844S0022/CCA1244S0001/CCA0922S0039/CCA0642S0147/CCA0733S0031/CCA1564S0003/CCA0566S0112/CCA0555S0230/CCA0582S0045/CCA0789S0145/CCA1111S0008/CCA0680S0086/CCA0674S0061/CCA0890S0037/CCA0500S0186/CCA0507S0324/CCA0607S0076/CCA0607S0010	21	cluster1
GO:0033365	protein localization to organelle	30/1911	184/29268	3.2111e-06	0.00018395	0.000138005	CCA1453S0025/CCA0910S0031/CCA1157S0005/CCA0522S0086/CCA0838S0040/CCA0838S0086/CCA1060S0012/CCA1066S0044/CCA0638S0023/CCA0654S0050/CCA0595S0127/CCA0718S0004/CCA0806S0150/CCA1002S0005/CCA0565S0090/CCA0549S0086/CCA1606S0016/CCA0942S0041/CCA0940S0045/CCA1671S0011/CCA0576S0252/CCA0678S0197/CCA0500S0279/CCA0502S0136/CCA0507S0191/CCA0601S0044/CCA1368S0015/CCA1348S0035/CCA1526S0023/CCA1275S0001	30	cluster1
GO:0004386	helicase activity	37/1911	253/29268	3.58073e-06	0.000197518	0.000148184	CCA0916S0027/CCA0904S0137/CCA0909S0017/CCA0779S0169/CCA0881S0068/CCA0986S0066/CCA0539S0279/CCA0525S0007/CCA0526S0138/CCA0848S0037/CCA1060S0014/CCA1250S0097/CCA0932S0028/CCA0924S0011/CCA1738S0021/CCA0649S0024/CCA0813S0108/CCA0826S0057/CCA1016S0029/CCA1094S0011/CCA1405S0003/CCA0940S0060/CCA1433S0025/CCA1123S0005/CCA0680S0017/CCA1199S0022/CCA1353S0020/CCA0975S0070/CCA0977S0030/CCA0977S0031/CCA0628S0…	37	cluster1
GO:0016192	vesicle-mediated transport	53/1911	421/29268	3.64496e-06	0.000197518	0.000148184	CCA1052S0045/CCA1046S0023/CCA0904S0119/CCA0749S0041/CCA1365S0057/CCA0522S0191/CCA0533S0117/CCA0831S0027/CCA0844S0022/CCA1071S0014/CCA1075S0044/CCA1244S0001/CCA1620S0029/CCA1620S0005/CCA0935S0027/CCA0922S0039/CCA0642S0147/CCA0733S0031/CCA0721S0056/CCA1564S0003/CCA1013S0064/CCA1310S0018/CCA0559S0125/CCA0565S0035/CCA0566S0112/CCA0546S0138/CCA0708S0119/CCA0694S0051/CCA1082S0039/CCA1478S0004/CCA0587S0…	53	cluster1
GO:0010608	posttranscriptional regulation of gene expression	14/1911	52/29268	4.08999e-06	0.000215801	0.0001619	CCA1161S0014/CCA0779S0148/CCA1519S0040/CCA0884S0090/CCA0884S0091/CCA0591S0005/CCA0535S0141/CCA0638S0204/CCA1637S0017/CCA0632S0074/CCA0819S0026/CCA1094S0050/CCA0502S0113/CCA0607S0019	14	cluster1
GO:0017038	protein import	17/1911	74/29268	4.27805e-06	0.000219936	0.000165002	CCA1453S0025/CCA1157S0005/CCA0522S0086/CCA0838S0040/CCA0838S0086/CCA1060S0012/CCA1066S0044/CCA0638S0023/CCA0565S0090/CCA0549S0086/CCA0942S0041/CCA0940S0045/CCA0500S0279/CCA0502S0136/CCA0507S0191/CCA1178S0011/CCA1178S0012	17	cluster1
GO:0006397	mRNA processing	34/1911	228/29268	5.68183e-06	0.000284802	0.000213667	CCA1251S0021/CCA1402S0005/CCA1519S0040/CCA0986S0032/CCA0591S0005/CCA0542S0176/CCA0524S0304/CCA0526S0021/CCA0839S0167/CCA0656S0025/CCA0923S0047/CCA1559S0005/CCA0632S0074/CCA0718S0140/CCA0829S0035/CCA0822S0012/CCA1015S0106/CCA1320S0006/CCA0546S0211/CCA0546S0217/CCA0698S0027/CCA0953S0034/CCA0949S0039/CCA1140S0044/CCA1098S0005/CCA1027S0078/CCA1068S0022/CCA0678S0106/CCA0670S0002/CCA0929S0117/CCA0502S0…	34	cluster1
GO:0031974	membrane-enclosed lumen	55/1911	452/29268	6.6974e-06	0.000312286	0.000234286	CCA0827S0001/CCA1330S0007/CCA0912S0025/CCA0884S0020/CCA1384S0013/CCA1379S0010/CCA0990S0063/CCA0591S0022/CCA0542S0176/CCA0524S0335/CCA0526S0258/CCA0526S0081/CCA0838S0066/CCA0839S0167/CCA0839S0046/CCA0843S0016/CCA0843S0048/CCA0846S0002/CCA0848S0106/CCA1060S0012/CCA0656S0025/CCA1075S0009/CCA1392S0027/CCA1250S0087/CCA0936S0055/CCA0918S0098/CCA0633S0089/CCA0632S0187/CCA1545S0030/CCA1694S0007/CCA0563S0…	55	cluster1
GO:0043233	organelle lumen	55/1911	452/29268	6.6974e-06	0.000312286	0.000234286	CCA0827S0001/CCA1330S0007/CCA0912S0025/CCA0884S0020/CCA1384S0013/CCA1379S0010/CCA0990S0063/CCA0591S0022/CCA0542S0176/CCA0524S0335/CCA0526S0258/CCA0526S0081/CCA0838S0066/CCA0839S0167/CCA0839S0046/CCA0843S0016/CCA0843S0048/CCA0846S0002/CCA0848S0106/CCA1060S0012/CCA0656S0025/CCA1075S0009/CCA1392S0027/CCA1250S0087/CCA0936S0055/CCA0918S0098/CCA0633S0089/CCA0632S0187/CCA1545S0030/CCA1694S0007/CCA0563S0…	55	cluster1
GO:0070013	intracellular organelle lumen	55/1911	452/29268	6.6974e-06	0.000312286	0.000234286	CCA0827S0001/CCA1330S0007/CCA0912S0025/CCA0884S0020/CCA1384S0013/CCA1379S0010/CCA0990S0063/CCA0591S0022/CCA0542S0176/CCA0524S0335/CCA0526S0258/CCA0526S0081/CCA0838S0066/CCA0839S0167/CCA0839S0046/CCA0843S0016/CCA0843S0048/CCA0846S0002/CCA0848S0106/CCA1060S0012/CCA0656S0025/CCA1075S0009/CCA1392S0027/CCA1250S0087/CCA0936S0055/CCA0918S0098/CCA0633S0089/CCA0632S0187/CCA1545S0030/CCA1694S0007/CCA0563S0…	55	cluster1
GO:0097708	intracellular vesicle	32/1911	217/29268	1.33249e-05	0.000607191	0.000455533	CCA0914S0019/CCA0754S0037/CCA0881S0022/CCA0982S0055/CCA1221S0002/CCA0533S0186/CCA0831S0027/CCA0843S0050/CCA0844S0022/CCA1244S0001/CCA1250S0081/CCA0922S0039/CCA0642S0147/CCA0733S0031/CCA1564S0003/CCA0566S0112/CCA0555S0093/CCA0555S0230/CCA1410S0023/CCA0582S0045/CCA0789S0145/CCA1111S0008/CCA0680S0086/CCA0674S0061/CCA0691S0037/CCA0890S0037/CCA0500S0186/CCA0507S0324/CCA0601S0044/CCA0607S0076/CCA0607S0…	32	cluster1
GO:0009653	anatomical structure morphogenesis	19/1911	99/29268	1.9372e-05	0.00086313	0.000647545	CCA0779S0148/CCA0748S0010/CCA0539S0078/CCA0522S0040/CCA0839S0022/CCA1066S0046/CCA0656S0012/CCA1250S0081/CCA0816S0143/CCA0819S0015/CCA0143S0001/CCA0566S0102/CCA0566S0112/CCA0701S0107/CCA1094S0050/CCA1024S0006/CCA0514S0170/CCA0862S0060/CCA0607S0019	19	cluster1
GO:0017056	structural constituent of nuclear pore	7/1911	15/29268	2.01921e-05	0.000880113	0.000660287	CCA0646S0114/CCA0646S0139/CCA0573S0191/CCA1377S0017/CCA0500S0279/CCA0502S0136/CCA0601S0106	7	cluster1
GO:0004017	adenylate kinase activity	6/1911	11/29268	2.66862e-05	0.00113842	0.000854079	CCA1048S0008/CCA1370S0024/CCA1015S0088/CCA0546S0204/CCA0791S0088/CCA1287S0094	6	cluster1
GO:0031982	vesicle	32/1911	225/29268	2.79188e-05	0.00115747	0.000868368	CCA0914S0019/CCA0754S0037/CCA0881S0022/CCA0982S0055/CCA1221S0002/CCA0533S0186/CCA0831S0027/CCA0843S0050/CCA0844S0022/CCA1244S0001/CCA1250S0081/CCA0922S0039/CCA0642S0147/CCA0733S0031/CCA1564S0003/CCA0566S0112/CCA0555S0093/CCA0555S0230/CCA1410S0023/CCA0582S0045/CCA0789S0145/CCA1111S0008/CCA0680S0086/CCA0674S0061/CCA0691S0037/CCA0890S0037/CCA0500S0186/CCA0507S0324/CCA0601S0044/CCA0607S0076/CCA0607S0…	32	cluster1
GO:0006091	generation of precursor metabolites and energy	35/1911	256/29268	2.82873e-05	0.00115747	0.000868368	CCA1046S0088/CCA1257S0031/CCA1453S0045/CCA0991S0056/CCA0939S0001/CCA0795S0054/CCA0520S0204/CCA0526S0081/CCA0638S0106/CCA0918S0022/CCA0757S0106/CCA0652S0125/CCA0646S0117/CCA0642S0128/CCA0822S0035/CCA0822S0062/CCA1694S0005/CCA0552S0167/CCA0709S0035/CCA0576S0219/CCA0576S0242/CCA0582S0136/CCA0659S0131/CCA0659S0244/CCA1025S0020/CCA1118S0060/CCA0887S0108/CCA0510S0132/CCA0513S0074/CCA0631S0002/CCA0469S0…	35	cluster1
GO:0005770	late endosome	8/1911	21/29268	3.06839e-05	0.00121631	0.000912515	CCA1244S0001/CCA0733S0031/CCA0555S0230/CCA1410S0023/CCA1111S0008/CCA0691S0037/CCA0607S0076/CCA0857S0032	8	cluster1
GO:0031410	cytoplasmic vesicle	31/1911	216/29268	3.09387e-05	0.00121631	0.000912515	CCA0754S0037/CCA0881S0022/CCA0982S0055/CCA1221S0002/CCA0533S0186/CCA0831S0027/CCA0843S0050/CCA0844S0022/CCA1244S0001/CCA1250S0081/CCA0922S0039/CCA0642S0147/CCA0733S0031/CCA1564S0003/CCA0566S0112/CCA0555S0093/CCA0555S0230/CCA1410S0023/CCA0582S0045/CCA0789S0145/CCA1111S0008/CCA0680S0086/CCA0674S0061/CCA0691S0037/CCA0890S0037/CCA0500S0186/CCA0507S0324/CCA0601S0044/CCA0607S0076/CCA0607S0010/CCA0857S0…	31	cluster1
GO:0043492	ATPase activity, coupled to movement of substances	35/1911	258/29268	3.33548e-05	0.00128608	0.000964858	CCA0907S0058/CCA0774S0070/CCA0884S0210/CCA0884S0079/CCA0591S0006/CCA1288S0016/CCA1306S0026/CCA0533S0186/CCA0834S0045/CCA1061S0014/CCA0936S0053/CCA1552S0016/CCA1017S0021/CCA1589S0013/CCA0539S0048/CCA0708S0001/CCA1094S0120/CCA1217S0030/CCA0954S0028/CCA1731S0009/CCA1731S0010/CCA0589S0059/CCA0587S0195/CCA0001S0027/CCA1430S0033/CCA0674S0037/CCA0674S0065/CCA0688S0048/CCA0888S0008/CCA0507S0273/CCA1178S0…	35	cluster1
GO:0016049	cell growth	11/1911	40/29268	3.53003e-05	0.00133542	0.00100187	CCA0748S0010/CCA0539S0106/CCA0539S0078/CCA0839S0022/CCA0843S0050/CCA1066S0046/CCA0656S0012/CCA1250S0081/CCA0566S0102/CCA0701S0107/CCA0514S0170	11	cluster1
GO:0009108	coenzyme biosynthetic process	24/1911	150/29268	4.07583e-05	0.00151334	0.00113535	CCA1046S0088/CCA1048S0003/CCA1453S0045/CCA1453S0010/CCA1157S0016/CCA1384S0017/CCA0991S0056/CCA0539S0274/CCA0520S0204/CCA0526S0081/CCA0656S0095/CCA1247S0007/CCA0646S0176/CCA0642S0115/CCA0642S0128/CCA0632S0051/CCA1547S0020/CCA1013S0046/CCA0582S0136/CCA0659S0244/CCA0507S0284/CCA0979S0031/CCA0857S0017/CCA1638S0016	24	cluster1
GO:0030163	protein catabolic process	33/1911	241/29268	4.57641e-05	0.00163852	0.00122927	CCA0431S0006/CCA1051S0038/CCA0905S0055/CCA0884S0050/CCA0874S0011/CCA1221S0033/CCA0524S0140/CCA0838S0066/CCA1060S0012/CCA1066S0041/CCA0638S0012/CCA1392S0027/CCA1390S0034/CCA1549S0004/CCA0813S0012/CCA0813S0070/CCA1017S0011/CCA1581S0014/CCA1126S0061/CCA0565S0090/CCA0555S0172/CCA1084S0053/CCA0587S0210/CCA0576S0056/CCA0597S0090/CCA1120S0078/CCA0678S0166/CCA0898S0094/CCA0513S0052/CCA0975S0087/CCA0628S0…	33	cluster1
GO:1990234	transferase complex	33/1911	241/29268	4.57641e-05	0.00163852	0.00122927	CCA0827S0001/CCA0757S0086/CCA0884S0020/CCA1384S0013/CCA1379S0010/CCA1289S0014/CCA0524S0335/CCA0526S0258/CCA0843S0016/CCA0846S0002/CCA0848S0106/CCA1392S0027/CCA0924S0022/CCA1390S0034/CCA0919S0008/CCA0632S0022/CCA0816S0078/CCA0568S0041/CCA0587S0205/CCA0578S0007/CCA0582S0080/CCA0597S0059/CCA0791S0064/CCA1120S0078/CCA0678S0166/CCA0688S0079/CCA0510S0068/CCA0507S0048/CCA0601S0105/CCA0975S0087/CCA0628S0…	33	cluster1
GO:0051188	cofactor biosynthetic process	29/1911	201/29268	4.97732e-05	0.00175079	0.0013135	CCA1046S0088/CCA1048S0003/CCA1453S0045/CCA1453S0010/CCA1157S0016/CCA1384S0017/CCA0991S0056/CCA0539S0274/CCA0520S0204/CCA0526S0081/CCA0656S0095/CCA0638S0189/CCA1247S0007/CCA0646S0176/CCA0642S0115/CCA0642S0128/CCA0633S0103/CCA0632S0051/CCA0632S0081/CCA1547S0020/CCA1013S0046/CCA0582S0136/CCA0659S0244/CCA0507S0284/CCA0979S0031/CCA1721S0011/CCA0623S0132/CCA0857S0017/CCA1638S0016	29	cluster1
GO:0003743	translation initiation factor activity	28/1911	195/29268	7.24691e-05	0.00250518	0.00187946	CCA1052S0043/CCA0884S0201/CCA0884S0205/CCA0591S0022/CCA0799S0102/CCA0524S0335/CCA0526S0035/CCA0526S0308/CCA0843S0016/CCA0848S0106/CCA1637S0017/CCA0718S0043/CCA0721S0026/CCA0829S0090/CCA0824S0108/CCA1564S0012/CCA1005S0058/CCA1005S0055/CCA0701S0089/CCA1406S0038/CCA1410S0007/CCA0953S0079/CCA0784S0020/CCA1074S0065/CCA0514S0052/CCA0500S0356/CCA0964S0040/CCA1344S0005	28	cluster1
GO:0006399	tRNA metabolic process	26/1911	177/29268	8.81184e-05	0.00285093	0.00213885	CCA0904S0109/CCA0909S0074/CCA1601S0041/CCA0982S0060/CCA1596S0026/CCA1063S0070/CCA1073S0008/CCA1013S0046/CCA1132S0008/CCA0268S0001/CCA0573S0124/CCA0573S0030/CCA0940S0030/CCA0587S0125/CCA0784S0121/CCA0782S0111/CCA0597S0209/CCA0659S0109/CCA0676S0034/CCA0674S0021/CCA0890S0034/CCA1204S0011/CCA0502S0055/CCA0505S0310/CCA1278S0001/CCA0851S0086	26	cluster1
GO:0043574	peroxisomal transport	6/1911	13/29268	8.84377e-05	0.00285093	0.00213885	CCA1157S0005/CCA1060S0012/CCA0806S0150/CCA0565S0090/CCA0691S0127/CCA1526S0023	6	cluster1
GO:0044265	cellular macromolecule catabolic process	35/1911	271/29268	9.19864e-05	0.00285093	0.00213885	CCA0431S0006/CCA1051S0038/CCA0905S0055/CCA0884S0050/CCA0874S0011/CCA0982S0057/CCA1221S0033/CCA0838S0066/CCA1060S0012/CCA1060S0014/CCA1392S0027/CCA1390S0034/CCA0923S0047/CCA0632S0074/CCA1549S0004/CCA0813S0012/CCA0813S0070/CCA1581S0014/CCA1126S0061/CCA0573S0025/CCA0565S0090/CCA0555S0172/CCA0576S0056/CCA0597S0090/CCA1123S0005/CCA1120S0078/CCA0678S0166/CCA0670S0030/CCA0513S0052/CCA1353S0020/CCA0975S0…	35	cluster1
GO:0048856	anatomical structure development	49/1911	427/29268	9.26505e-05	0.00285093	0.00213885	CCA0903S0090/CCA0779S0148/CCA0748S0010/CCA0881S0025/CCA1370S0024/CCA0591S0005/CCA0539S0106/CCA0539S0078/CCA0525S0065/CCA0522S0230/CCA0522S0040/CCA0533S0132/CCA0533S0186/CCA0526S0308/CCA0839S0022/CCA0839S0109/CCA0843S0050/CCA1066S0046/CCA0656S0105/CCA0656S0012/CCA1392S0027/CCA1391S0028/CCA1250S0081/CCA0649S0111/CCA0633S0089/CCA0632S0074/CCA1549S0004/CCA0816S0143/CCA0819S0015/CCA0143S0001/CCA0563S0…	49	cluster1
GO:0044440	endosomal part	8/1911	24/29268	9.29455e-05	0.00285093	0.00213885	CCA1244S0001/CCA0733S0031/CCA1564S0003/CCA0566S0112/CCA0555S0230/CCA1111S0008/CCA0674S0061/CCA0607S0076	8	cluster1
GO:0050145	nucleoside monophosphate kinase activity	8/1911	24/29268	9.29455e-05	0.00285093	0.00213885	CCA1048S0008/CCA0904S0036/CCA0909S0034/CCA1370S0024/CCA1015S0088/CCA0546S0204/CCA0791S0088/CCA1287S0094	8	cluster1
GO:0006006	glucose metabolic process	10/1911	37/29268	9.38154e-05	0.00285093	0.00213885	CCA1453S0045/CCA0779S0242/CCA0991S0056/CCA0824S0020/CCA0563S0012/CCA1095S0017/CCA0784S0041/CCA1106S0027/CCA1118S0045/CCA0513S0001	10	cluster1
GO:0034660	ncRNA metabolic process	37/1911	293/29268	9.4589e-05	0.00285093	0.00213885	CCA1054S0028/CCA0904S0109/CCA0909S0074/CCA1601S0041/CCA0982S0060/CCA1596S0026/CCA0520S0204/CCA1063S0070/CCA1073S0008/CCA0632S0074/CCA1013S0046/CCA1132S0008/CCA0268S0001/CCA0573S0124/CCA0573S0030/CCA0566S0077/CCA0698S0155/CCA0954S0025/CCA0940S0030/CCA0587S0125/CCA0587S0205/CCA0784S0121/CCA0782S0111/CCA0597S0209/CCA0659S0109/CCA1118S0054/CCA0676S0034/CCA0674S0021/CCA0691S0130/CCA0890S0034/CCA1204S0…	37	cluster1
GO:0007275	multicellular organism development	40/1911	326/29268	9.5268e-05	0.00285093	0.00213885	CCA0903S0090/CCA0779S0148/CCA0748S0010/CCA0881S0025/CCA1370S0024/CCA0539S0106/CCA0539S0078/CCA0525S0065/CCA0522S0230/CCA0533S0132/CCA0533S0186/CCA0526S0308/CCA0839S0109/CCA0843S0050/CCA0656S0105/CCA0656S0012/CCA1392S0027/CCA1391S0028/CCA0649S0111/CCA0633S0089/CCA0632S0074/CCA1549S0004/CCA0819S0015/CCA0143S0001/CCA0563S0099/CCA0566S0112/CCA0552S0167/CCA0701S0107/CCA0701S0037/CCA1094S0050/CCA0954S0…	40	cluster1
GO:0098796	membrane protein complex	51/1911	451/29268	9.78439e-05	0.00288496	0.00216438	CCA1046S0023/CCA0910S0031/CCA0757S0086/CCA0748S0037/CCA0884S0210/CCA1289S0014/CCA0522S0081/CCA0831S0027/CCA0844S0022/CCA1071S0014/CCA1620S0029/CCA0935S0027/CCA0922S0039/CCA0919S0008/CCA0646S0117/CCA0646S0176/CCA0632S0022/CCA0733S0031/CCA0737S0082/CCA0721S0056/CCA0822S0062/CCA0565S0035/CCA0696S0040/CCA0694S0051/CCA1219S0071/CCA0954S0028/CCA1671S0011/CCA0582S0045/CCA0597S0059/CCA0789S0145/CCA0791S0…	51	cluster1
GO:0006508	proteolysis	36/1911	283/29268	0.000100549	0.00292175	0.00219199	CCA0431S0006/CCA1051S0038/CCA0905S0055/CCA0754S0071/CCA0748S0097/CCA0884S0050/CCA0874S0011/CCA0874S0054/CCA1221S0033/CCA0838S0066/CCA1060S0012/CCA1392S0027/CCA1390S0034/CCA1549S0004/CCA0813S0012/CCA0813S0070/CCA1581S0014/CCA1126S0061/CCA0565S0090/CCA0555S0172/CCA0555S0052/CCA0701S0080/CCA0949S0039/CCA0942S0085/CCA0576S0056/CCA0597S0090/CCA1107S0008/CCA1120S0078/CCA0678S0166/CCA0691S0037/CCA0887S0…	36	cluster1
GO:0048731	system development	31/1911	232/29268	0.000120988	0.00338495	0.00253949	CCA0903S0090/CCA0779S0148/CCA0748S0010/CCA0881S0025/CCA1370S0024/CCA0539S0106/CCA0539S0078/CCA0533S0132/CCA0533S0186/CCA0526S0308/CCA0839S0109/CCA0656S0012/CCA1392S0027/CCA1391S0028/CCA0649S0111/CCA0633S0089/CCA0632S0074/CCA0819S0015/CCA0563S0099/CCA0566S0112/CCA0701S0107/CCA0701S0037/CCA1094S0050/CCA0954S0025/CCA0940S0030/CCA1024S0006/CCA1115S0007/CCA0674S0053/CCA0891S0053/CCA1573S0017/CCA0607S0…	31	cluster1
GO:0016310	phosphorylation	28/1911	201/29268	0.000123507	0.00338495	0.00253949	CCA1046S0088/CCA1453S0045/CCA0916S0006/CCA0991S0056/CCA0939S0001/CCA1563S0004/CCA0539S0078/CCA0522S0191/CCA0520S0204/CCA0526S0081/CCA0642S0128/CCA1769S0002/CCA1405S0005/CCA0576S0134/CCA0582S0136/CCA0659S0244/CCA1039S0058/CCA0670S0022/CCA0514S0158/CCA0502S0014/CCA0505S0041/CCA0469S0001/CCA0964S0063/CCA1281S0021/CCA0623S0052/CCA0623S0107/CCA0857S0017/CCA1638S0016	28	cluster1
GO:0098805	whole membrane	32/1911	243/29268	0.000125052	0.00338495	0.00253949	CCA1157S0005/CCA0748S0097/CCA0748S0102/CCA0748S0010/CCA0881S0022/CCA1221S0002/CCA0542S0172/CCA0831S0027/CCA0844S0022/CCA1063S0072/CCA0638S0098/CCA1400S0023/CCA1250S0083/CCA1250S0084/CCA0922S0039/CCA0733S0031/CCA1324S0054/CCA0954S0028/CCA1479S0021/CCA0587S0152/CCA0582S0045/CCA0789S0145/CCA0680S0086/CCA0674S0061/CCA0890S0037/CCA1204S0021/CCA0500S0186/CCA0507S0324/CCA0601S0105/CCA1526S0023/CCA1279S0…	32	cluster1
GO:0016278	lysine N-methyltransferase activity	12/1911	53/29268	0.000125663	0.00338495	0.00253949	CCA0525S0167/CCA0526S0288/CCA0698S0215/CCA1539S0042/CCA0598S0010/CCA0598S0011/CCA0789S0130/CCA1402S0002/CCA0681S0016/CCA0514S0289/CCA1074S0043/CCA0854S0025	12	cluster1
GO:0016279	protein-lysine N-methyltransferase activity	12/1911	53/29268	0.000125663	0.00338495	0.00253949	CCA0525S0167/CCA0526S0288/CCA0698S0215/CCA1539S0042/CCA0598S0010/CCA0598S0011/CCA0789S0130/CCA1402S0002/CCA0681S0016/CCA0514S0289/CCA1074S0043/CCA0854S0025	12	cluster1
GO:0015399	primary active transmembrane transporter activity	33/1911	254/29268	0.000128307	0.00338495	0.00253949	CCA0907S0058/CCA0774S0070/CCA0884S0210/CCA0884S0079/CCA1288S0016/CCA1306S0026/CCA0533S0186/CCA0834S0045/CCA1061S0014/CCA0638S0161/CCA0936S0053/CCA1552S0016/CCA1589S0013/CCA0539S0048/CCA0708S0001/CCA1094S0120/CCA1217S0030/CCA0954S0028/CCA1731S0009/CCA1731S0010/CCA0589S0059/CCA0001S0027/CCA1430S0033/CCA0674S0037/CCA0674S0065/CCA0688S0048/CCA0888S0008/CCA0500S0203/CCA1178S0012/CCA1573S0017/CCA1273S0…	33	cluster1
GO:0015405	P-P-bond-hydrolysis-driven transmembrane transporter activity	33/1911	254/29268	0.000128307	0.00338495	0.00253949	CCA0907S0058/CCA0774S0070/CCA0884S0210/CCA0884S0079/CCA1288S0016/CCA1306S0026/CCA0533S0186/CCA0834S0045/CCA1061S0014/CCA0638S0161/CCA0936S0053/CCA1552S0016/CCA1589S0013/CCA0539S0048/CCA0708S0001/CCA1094S0120/CCA1217S0030/CCA0954S0028/CCA1731S0009/CCA1731S0010/CCA0589S0059/CCA0001S0027/CCA1430S0033/CCA0674S0037/CCA0674S0065/CCA0688S0048/CCA0888S0008/CCA0500S0203/CCA1178S0012/CCA1573S0017/CCA1273S0…	33	cluster1
GO:0008092	cytoskeletal protein binding	37/1911	298/29268	0.000134137	0.00345999	0.00259579	CCA1770S0006/CCA0912S0064/CCA1456S0038/CCA1221S0004/CCA0800S0005/CCA0795S0065/CCA0524S0052/CCA0533S0132/CCA0529S0007/CCA0831S0005/CCA1060S0022/CCA1066S0046/CCA0656S0098/CCA0654S0029/CCA0646S0164/CCA1326S0006/CCA1000S0016/CCA1587S0039/CCA0555S0232/CCA0708S0044/CCA0705S0094/CCA0698S0050/CCA0709S0043/CCA0709S0008/CCA1413S0015/CCA1414S0005/CCA0576S0073/CCA0782S0108/CCA1033S0043/CCA1068S0035/CCA0514S0…	37	cluster1
GO:0044430	cytoskeletal part	28/1911	202/29268	0.000134603	0.00345999	0.00259579	CCA1770S0006/CCA0912S0064/CCA1456S0038/CCA1221S0004/CCA0524S0052/CCA0533S0132/CCA0529S0007/CCA0839S0022/CCA1066S0046/CCA0656S0098/CCA0654S0029/CCA1392S0027/CCA0646S0164/CCA0743S0053/CCA0816S0121/CCA0816S0002/CCA1126S0043/CCA0559S0102/CCA0555S0232/CCA0705S0094/CCA0587S0192/CCA0576S0073/CCA1033S0043/CCA0505S0100/CCA0505S0175/CCA1363S0045/CCA0862S0024/CCA0849S0059	28	cluster1
GO:0003774	motor activity	22/1911	143/29268	0.000151141	0.00381078	0.00285896	CCA1770S0006/CCA0912S0064/CCA1456S0038/CCA0533S0132/CCA0529S0007/CCA0646S0164/CCA1326S0006/CCA1000S0016/CCA0559S0102/CCA0555S0232/CCA0708S0044/CCA0698S0050/CCA0709S0008/CCA0576S0073/CCA0782S0108/CCA1033S0043/CCA1068S0035/CCA0505S0175/CCA1363S0045/CCA0862S0024/CCA1285S0012/CCA0849S0059	22	cluster1
GO:0008565	protein transporter activity	12/1911	54/29268	0.000152051	0.00381078	0.00285896	CCA1252S0007/CCA1453S0025/CCA0795S0088/CCA0838S0040/CCA0838S0086/CCA1002S0005/CCA0549S0086/CCA0942S0041/CCA0940S0045/CCA0514S0170/CCA0507S0191/CCA1178S0012	12	cluster1
GO:0033554	cellular response to stress	42/1911	356/29268	0.0001556	0.00385159	0.00288958	CCA1332S0005/CCA0810S0062/CCA0774S0018/CCA0749S0041/CCA0881S0068/CCA0881S0025/CCA1384S0029/CCA0986S0066/CCA1151S0095/CCA0535S0141/CCA0526S0258/CCA0838S0066/CCA0839S0109/CCA1244S0025/CCA1391S0028/CCA1250S0097/CCA0936S0060/CCA0923S0047/CCA1559S0005/CCA0816S0078/CCA0822S0012/CCA1000S0006/CCA1581S0014/CCA1126S0061/CCA0698S0235/CCA1094S0130/CCA1089S0040/CCA0576S0134/CCA0576S0219/CCA0582S0080/CCA0789S0…	42	cluster1
GO:0006605	protein targeting	22/1911	144/29268	0.000167567	0.00409722	0.00307386	CCA0910S0031/CCA1157S0005/CCA0846S0041/CCA1060S0012/CCA1066S0044/CCA0654S0050/CCA0595S0127/CCA0935S0027/CCA0718S0004/CCA0806S0150/CCA0565S0090/CCA1606S0016/CCA1671S0011/CCA0789S0071/CCA0678S0197/CCA0601S0044/CCA1368S0015/CCA1178S0011/CCA1178S0012/CCA1348S0035/CCA1526S0023/CCA1275S0001	22	cluster1
GO:0048519	negative regulation of biological process	43/1911	369/29268	0.000172143	0.00415839	0.00311975	CCA1743S0008/CCA0779S0148/CCA0749S0041/CCA1519S0040/CCA0884S0201/CCA0876S0048/CCA0982S0057/CCA0591S0005/CCA0539S0078/CCA0535S0141/CCA0526S0138/CCA0526S0258/CCA0839S0109/CCA0843S0050/CCA1060S0014/CCA1066S0046/CCA0923S0047/CCA0633S0089/CCA0632S0074/CCA1015S0098/CCA0573S0025/CCA0546S0211/CCA1085S0012/CCA1094S0050/CCA1089S0015/CCA1219S0057/CCA1407S0053/CCA0576S0219/CCA0791S0060/CCA1024S0006/CCA0670S0…	43	cluster1
GO:0040007	growth	11/1911	47/29268	0.000174238	0.0041589	0.00312013	CCA0748S0010/CCA0539S0106/CCA0539S0078/CCA0839S0022/CCA0843S0050/CCA1066S0046/CCA0656S0012/CCA1250S0081/CCA0566S0102/CCA0701S0107/CCA0514S0170	11	cluster1
GO:0006417	regulation of translation	9/1911	33/29268	0.000194437	0.0045331	0.00340087	CCA1161S0014/CCA0779S0148/CCA0884S0090/CCA0884S0091/CCA0638S0204/CCA1637S0017/CCA0819S0026/CCA1094S0050/CCA0502S0113	9	cluster1
GO:0034248	regulation of cellular amide metabolic process	9/1911	33/29268	0.000194437	0.0045331	0.00340087	CCA1161S0014/CCA0779S0148/CCA0884S0090/CCA0884S0091/CCA0638S0204/CCA1637S0017/CCA0819S0026/CCA1094S0050/CCA0502S0113	9	cluster1
GO:0090407	organophosphate biosynthetic process	42/1911	360/29268	0.000198438	0.00457321	0.00343096	CCA1046S0088/CCA1257S0002/CCA1453S0045/CCA1458S0038/CCA0904S0036/CCA0909S0034/CCA1157S0016/CCA0754S0133/CCA0884S0210/CCA0991S0056/CCA0539S0274/CCA0520S0204/CCA0526S0081/CCA0836S0060/CCA0839S0142/CCA0656S0095/CCA1247S0007/CCA1247S0010/CCA0642S0115/CCA0642S0128/CCA0632S0051/CCA1013S0046/CCA0552S0209/CCA0696S0040/CCA1089S0008/CCA0942S0085/CCA0582S0136/CCA0786S0050/CCA0659S0244/CCA1430S0033/CCA1120S0…	42	cluster1
GO:0005635	nuclear envelope	11/1911	48/29268	0.000212817	0.00484884	0.00363774	CCA1453S0025/CCA0799S0039/CCA0638S0083/CCA0646S0139/CCA0942S0041/CCA0940S0045/CCA1377S0017/CCA0500S0279/CCA0502S0136/CCA0507S0191/CCA0601S0106	11	cluster1
GO:0018024	histone-lysine N-methyltransferase activity	10/1911	41/29268	0.000237633	0.00535342	0.00401629	CCA0525S0167/CCA0526S0288/CCA0698S0215/CCA1539S0042/CCA0598S0010/CCA0598S0011/CCA0789S0130/CCA1402S0002/CCA1074S0043/CCA0854S0025	10	cluster1
GO:0042626	ATPase activity, coupled to transmembrane movement of substances	31/1911	241/29268	0.000241655	0.00538353	0.00403889	CCA0907S0058/CCA0774S0070/CCA0884S0210/CCA0884S0079/CCA1288S0016/CCA1306S0026/CCA0533S0186/CCA0834S0045/CCA1061S0014/CCA0936S0053/CCA1552S0016/CCA1589S0013/CCA0539S0048/CCA0708S0001/CCA1094S0120/CCA1217S0030/CCA0954S0028/CCA1731S0009/CCA1731S0010/CCA0589S0059/CCA0001S0027/CCA1430S0033/CCA0674S0037/CCA0674S0065/CCA0688S0048/CCA0888S0008/CCA1178S0012/CCA1573S0017/CCA1273S0042/CCA1279S0007/CCA0853S0…	31	cluster1
GO:0016459	myosin complex	7/1911	21/29268	0.000257633	0.00567642	0.00425862	CCA0529S0007/CCA0646S0164/CCA0559S0102/CCA0576S0073/CCA1033S0043/CCA0505S0175/CCA0849S0059	7	cluster1
GO:0009250	glucan biosynthetic process	21/1911	139/29268	0.000272874	0.00594686	0.00446151	CCA0903S0090/CCA0881S0075/CCA1188S0023/CCA0998S0012/CCA0839S0147/CCA0839S0160/CCA0918S0086/CCA0919S0008/CCA0632S0022/CCA1590S0015/CCA0552S0167/CCA0701S0035/CCA0589S0184/CCA0597S0059/CCA0791S0064/CCA0659S0131/CCA1118S0060/CCA1120S0020/CCA0688S0079/CCA0510S0089/CCA1686S0014	21	cluster1
GO:0033043	regulation of organelle organization	16/1911	92/29268	0.000284196	0.00612701	0.00459667	CCA1330S0007/CCA0754S0076/CCA1519S0023/CCA0526S0138/CCA1066S0046/CCA0654S0029/CCA0743S0053/CCA1126S0043/CCA1089S0015/CCA0587S0192/CCA0670S0005/CCA0674S0061/CCA0691S0037/CCA0502S0136/CCA1199S0004/CCA0628S0067	16	cluster1
GO:0099402	plant organ development	19/1911	121/29268	0.000317505	0.00677232	0.00508079	CCA0779S0148/CCA0881S0025/CCA1370S0024/CCA0539S0078/CCA0533S0132/CCA0533S0186/CCA0839S0109/CCA1392S0027/CCA1391S0028/CCA0649S0111/CCA0633S0089/CCA0819S0015/CCA0563S0099/CCA0566S0112/CCA0701S0107/CCA1094S0050/CCA0940S0030/CCA1115S0007/CCA0891S0053	19	cluster1
GO:0051640	organelle localization	11/1911	51/29268	0.000374455	0.00782688	0.00587196	CCA1046S0023/CCA1519S0023/CCA0533S0117/CCA1620S0005/CCA0935S0027/CCA0733S0031/CCA0565S0022/CCA0546S0138/CCA0698S0155/CCA1082S0039/CCA1068S0035	11	cluster1
GO:0044451	nucleoplasm part	25/1911	183/29268	0.000374754	0.00782688	0.00587196	CCA1384S0013/CCA1379S0010/CCA0990S0063/CCA0542S0176/CCA0524S0335/CCA0526S0258/CCA0843S0016/CCA0846S0002/CCA0848S0106/CCA0656S0025/CCA1075S0009/CCA0918S0098/CCA0633S0089/CCA0632S0187/CCA1545S0030/CCA1694S0007/CCA0546S0211/CCA0555S0213/CCA0953S0034/CCA0940S0038/CCA0897S0079/CCA0510S0068/CCA0507S0048/CCA0623S0107/CCA0607S0019	25	cluster1
GO:0010119	regulation of stomatal movement	5/1911	11/29268	0.000390883	0.0080796	0.00606155	CCA0800S0005/CCA0795S0065/CCA0709S0043/CCA0587S0152/CCA1721S0011	5	cluster1
GO:0005768	endosome	17/1911	104/29268	0.00039804	0.00814357	0.00610954	CCA0754S0037/CCA0982S0055/CCA0533S0186/CCA1244S0001/CCA1250S0081/CCA0733S0031/CCA1564S0003/CCA0566S0112/CCA0555S0093/CCA0555S0230/CCA1410S0023/CCA1111S0008/CCA0674S0061/CCA0691S0037/CCA0601S0044/CCA0607S0076/CCA0857S0032	17	cluster1
GO:0032502	developmental process	51/1911	480/29268	0.000440999	0.00893135	0.00670057	CCA0903S0090/CCA0779S0148/CCA0748S0010/CCA0881S0025/CCA1370S0024/CCA0591S0005/CCA0539S0106/CCA0539S0078/CCA0525S0065/CCA0522S0230/CCA0522S0040/CCA0533S0132/CCA0533S0186/CCA0526S0308/CCA0839S0022/CCA0839S0109/CCA0843S0050/CCA1066S0046/CCA0656S0105/CCA0656S0012/CCA1392S0027/CCA1391S0028/CCA1250S0081/CCA0649S0111/CCA0633S0089/CCA0632S0074/CCA1549S0004/CCA0816S0143/CCA0819S0015/CCA0143S0001/CCA0563S0…	51	cluster1
GO:0005856	cytoskeleton	29/1911	228/29268	0.000454256	0.00910783	0.00683296	CCA1770S0006/CCA0912S0064/CCA1456S0038/CCA1221S0004/CCA0524S0052/CCA0533S0132/CCA0529S0007/CCA0839S0022/CCA1066S0046/CCA0656S0098/CCA0654S0029/CCA1392S0027/CCA0646S0164/CCA0743S0053/CCA0816S0121/CCA0816S0002/CCA1126S0043/CCA1587S0039/CCA0559S0102/CCA0555S0232/CCA0705S0094/CCA0587S0192/CCA0576S0073/CCA1033S0043/CCA0505S0100/CCA0505S0175/CCA1363S0045/CCA0862S0024/CCA0849S0059	29	cluster1
GO:0030117	membrane coat	15/1911	87/29268	0.000478763	0.00941098	0.0070604	CCA0831S0027/CCA0844S0022/CCA1071S0014/CCA1620S0029/CCA0922S0039/CCA0721S0056/CCA0565S0035/CCA0582S0045/CCA0789S0145/CCA0680S0086/CCA0674S0162/CCA0890S0037/CCA0500S0186/CCA0507S0324/CCA0607S0010	15	cluster1
GO:0048475	coated membrane	15/1911	87/29268	0.000478763	0.00941098	0.0070604	CCA0831S0027/CCA0844S0022/CCA1071S0014/CCA1620S0029/CCA0922S0039/CCA0721S0056/CCA0565S0035/CCA0582S0045/CCA0789S0145/CCA0680S0086/CCA0674S0162/CCA0890S0037/CCA0500S0186/CCA0507S0324/CCA0607S0010	15	cluster1
GO:0030118	clathrin coat	9/1911	37/29268	0.000494907	0.00963388	0.00722762	CCA1071S0014/CCA1620S0029/CCA0922S0039/CCA0721S0056/CCA0582S0045/CCA0680S0086/CCA0674S0162/CCA0890S0037/CCA0507S0324	9	cluster1
GO:0003916	DNA topoisomerase activity	6/1911	17/29268	0.000508216	0.0097045	0.00728061	CCA0907S0037/CCA0831S0029/CCA1696S0018/CCA0552S0134/CCA0709S0023/CCA0851S0029	6	cluster1
GO:0006265	DNA topological change	6/1911	17/29268	0.000508216	0.0097045	0.00728061	CCA0907S0037/CCA0831S0029/CCA1696S0018/CCA0552S0134/CCA0709S0023/CCA0851S0029	6	cluster1
GO:0034637	cellular carbohydrate biosynthetic process	26/1911	198/29268	0.000537134	0.0101599	0.00762229	CCA0903S0090/CCA0881S0075/CCA1188S0023/CCA0998S0012/CCA0533S0010/CCA0839S0147/CCA0839S0160/CCA0918S0086/CCA0919S0008/CCA0632S0022/CCA1590S0015/CCA0552S0167/CCA0701S0035/CCA1671S0011/CCA0589S0184/CCA0784S0041/CCA0597S0059/CCA0791S0064/CCA0659S0131/CCA1118S0060/CCA1120S0020/CCA0688S0079/CCA0890S0041/CCA0510S0089/CCA0964S0063/CCA1686S0014	26	cluster1
GO:0009126	purine nucleoside monophosphate metabolic process	22/1911	157/29268	0.000576649	0.0106718	0.00800631	CCA1046S0088/CCA1257S0002/CCA1453S0045/CCA0748S0037/CCA0884S0210/CCA0991S0056/CCA0939S0001/CCA0522S0081/CCA0520S0204/CCA0526S0081/CCA0642S0128/CCA0582S0136/CCA0786S0050/CCA0659S0244/CCA1430S0033/CCA0679S0024/CCA0688S0048/CCA0469S0001/CCA0421S0002/CCA0964S0034/CCA0857S0017/CCA1638S0016	22	cluster1
GO:0009167	purine ribonucleoside monophosphate metabolic process	22/1911	157/29268	0.000576649	0.0106718	0.00800631	CCA1046S0088/CCA1257S0002/CCA1453S0045/CCA0748S0037/CCA0884S0210/CCA0991S0056/CCA0939S0001/CCA0522S0081/CCA0520S0204/CCA0526S0081/CCA0642S0128/CCA0582S0136/CCA0786S0050/CCA0659S0244/CCA1430S0033/CCA0679S0024/CCA0688S0048/CCA0469S0001/CCA0421S0002/CCA0964S0034/CCA0857S0017/CCA1638S0016	22	cluster1
GO:0006733	oxidoreduction coenzyme metabolic process	18/1911	117/29268	0.000580163	0.0106718	0.00800631	CCA1046S0088/CCA1048S0003/CCA1453S0045/CCA0991S0056/CCA0520S0204/CCA0526S0081/CCA0646S0176/CCA0642S0115/CCA0642S0128/CCA0632S0051/CCA1547S0020/CCA0582S0136/CCA0659S0244/CCA1118S0045/CCA0513S0001/CCA0979S0031/CCA0857S0017/CCA1638S0016	18	cluster1
GO:0015629	actin cytoskeleton	11/1911	54/29268	0.000628466	0.0108851	0.00816632	CCA0529S0007/CCA0654S0029/CCA0646S0164/CCA0743S0053/CCA1126S0043/CCA1587S0039/CCA0559S0102/CCA0576S0073/CCA1033S0043/CCA0505S0175/CCA0849S0059	11	cluster1
GO:0006625	protein targeting to peroxisome	5/1911	12/29268	0.000634077	0.0108851	0.00816632	CCA1157S0005/CCA1060S0012/CCA0806S0150/CCA0565S0090/CCA1526S0023	5	cluster1
GO:0072662	protein localization to peroxisome	5/1911	12/29268	0.000634077	0.0108851	0.00816632	CCA1157S0005/CCA1060S0012/CCA0806S0150/CCA0565S0090/CCA1526S0023	5	cluster1
GO:0072663	establishment of protein localization to peroxisome	5/1911	12/29268	0.000634077	0.0108851	0.00816632	CCA1157S0005/CCA1060S0012/CCA0806S0150/CCA0565S0090/CCA1526S0023	5	cluster1
GO:0000151	ubiquitin ligase complex	10/1911	46/29268	0.000641076	0.0108851	0.00816632	CCA1392S0027/CCA1390S0034/CCA0568S0041/CCA0587S0205/CCA0582S0080/CCA1120S0078/CCA0678S0166/CCA0975S0087/CCA0628S0067/CCA0616S0121	10	cluster1
GO:0042054	histone methyltransferase activity	10/1911	46/29268	0.000641076	0.0108851	0.00816632	CCA0525S0167/CCA0526S0288/CCA0698S0215/CCA1539S0042/CCA0598S0010/CCA0598S0011/CCA0789S0130/CCA1402S0002/CCA1074S0043/CCA0854S0025	10	cluster1
GO:0009152	purine ribonucleotide biosynthetic process	21/1911	148/29268	0.000643586	0.0108851	0.00816632	CCA1046S0088/CCA1257S0002/CCA1453S0045/CCA1157S0016/CCA0884S0210/CCA0991S0056/CCA0539S0274/CCA0520S0204/CCA0526S0081/CCA0642S0128/CCA0582S0136/CCA0786S0050/CCA0659S0244/CCA1430S0033/CCA0679S0024/CCA0688S0048/CCA0507S0284/CCA0421S0002/CCA0964S0034/CCA0857S0017/CCA1638S0016	21	cluster1
GO:0030131	clathrin adaptor complex	7/1911	24/29268	0.000644923	0.0108851	0.00816632	CCA1071S0014/CCA1620S0029/CCA0922S0039/CCA0721S0056/CCA0674S0162/CCA0890S0037/CCA0507S0324	7	cluster1
GO:0006732	coenzyme metabolic process	29/1911	233/29268	0.000648178	0.0108851	0.00816632	CCA1046S0088/CCA1048S0003/CCA1453S0045/CCA1453S0010/CCA1157S0016/CCA1384S0017/CCA0991S0056/CCA0539S0274/CCA0520S0204/CCA0526S0081/CCA0656S0095/CCA1247S0007/CCA0646S0176/CCA0642S0115/CCA0642S0128/CCA0632S0051/CCA1547S0020/CCA1327S0031/CCA1013S0046/CCA0582S0136/CCA0789S0131/CCA0659S0244/CCA1118S0045/CCA0513S0001/CCA0507S0284/CCA0977S0032/CCA0979S0031/CCA0857S0017/CCA1638S0016	29	cluster1
GO:0048468	cell development	8/1911	31/29268	0.00066146	0.0108851	0.00816632	CCA0748S0010/CCA0539S0078/CCA0522S0040/CCA0656S0012/CCA1250S0081/CCA0566S0102/CCA0701S0107/CCA0514S0170	8	cluster1
GO:0005911	cell-cell junction	16/1911	99/29268	0.000662334	0.0108851	0.00816632	CCA0916S0006/CCA0749S0041/CCA0748S0097/CCA0884S0020/CCA0839S0109/CCA0843S0016/CCA1066S0046/CCA0638S0023/CCA1250S0039/CCA0935S0027/CCA1410S0023/CCA0576S0219/CCA0582S0045/CCA0500S0156/CCA0601S0106/CCA0857S0032	16	cluster1
GO:0009506	plasmodesma	16/1911	99/29268	0.000662334	0.0108851	0.00816632	CCA0916S0006/CCA0749S0041/CCA0748S0097/CCA0884S0020/CCA0839S0109/CCA0843S0016/CCA1066S0046/CCA0638S0023/CCA1250S0039/CCA0935S0027/CCA1410S0023/CCA0576S0219/CCA0582S0045/CCA0500S0156/CCA0601S0106/CCA0857S0032	16	cluster1
GO:0055044	symplast	16/1911	99/29268	0.000662334	0.0108851	0.00816632	CCA0916S0006/CCA0749S0041/CCA0748S0097/CCA0884S0020/CCA0839S0109/CCA0843S0016/CCA1066S0046/CCA0638S0023/CCA1250S0039/CCA0935S0027/CCA1410S0023/CCA0576S0219/CCA0582S0045/CCA0500S0156/CCA0601S0106/CCA0857S0032	16	cluster1
GO:0008135	translation factor activity, RNA binding	33/1911	279/29268	0.000714133	0.011568	0.00867867	CCA1052S0043/CCA1161S0018/CCA0884S0103/CCA0884S0201/CCA0884S0205/CCA0982S0064/CCA0591S0022/CCA0799S0102/CCA0524S0335/CCA0529S0088/CCA0526S0035/CCA0526S0308/CCA0843S0016/CCA0848S0106/CCA1637S0017/CCA0718S0043/CCA0721S0026/CCA0829S0090/CCA0824S0108/CCA1564S0012/CCA1005S0058/CCA1005S0055/CCA0701S0089/CCA1406S0038/CCA1410S0007/CCA0953S0079/CCA0784S0020/CCA1074S0065/CCA1388S0038/CCA0514S0052/CCA0500S0…	33	cluster1
GO:0070647	protein modification by small protein conjugation or removal	20/1911	139/29268	0.000715428	0.011568	0.00867867	CCA0431S0006/CCA0884S0109/CCA1392S0027/CCA1549S0004/CCA0813S0057/CCA0813S0070/CCA0819S0015/CCA0826S0078/CCA0552S0152/CCA0555S0172/CCA0701S0080/CCA0949S0039/CCA0576S0056/CCA0659S0161/CCA0678S0166/CCA0691S0037/CCA0897S0104/CCA0975S0087/CCA0628S0067/CCA0859S0124	20	cluster1
GO:0006974	cellular response to DNA damage stimulus	31/1911	257/29268	0.000734807	0.0116999	0.00877764	CCA0749S0041/CCA0881S0068/CCA1384S0029/CCA0986S0066/CCA1151S0095/CCA0526S0258/CCA0839S0109/CCA1244S0025/CCA1391S0028/CCA1250S0097/CCA0936S0060/CCA0923S0047/CCA1559S0005/CCA0816S0078/CCA0822S0012/CCA1000S0006/CCA1581S0014/CCA1126S0061/CCA0698S0235/CCA1094S0130/CCA1089S0040/CCA0576S0219/CCA0582S0080/CCA0789S0041/CCA1578S0006/CCA0897S0104/CCA0627S0020/CCA1277S0026/CCA0623S0107/CCA0616S0045/CCA0849S0…	31	cluster1
GO:0044042	glucan metabolic process	27/1911	213/29268	0.000738183	0.0116999	0.00877764	CCA0903S0090/CCA0881S0075/CCA1188S0023/CCA0998S0012/CCA0524S0295/CCA0839S0147/CCA0839S0160/CCA0842S0039/CCA0918S0086/CCA0919S0008/CCA0632S0022/CCA0824S0008/CCA1590S0015/CCA0552S0153/CCA0552S0167/CCA0701S0035/CCA0589S0184/CCA0597S0059/CCA0791S0064/CCA0659S0131/CCA1118S0060/CCA1120S0020/CCA0688S0079/CCA0514S0090/CCA0510S0089/CCA0505S0268/CCA1686S0014	27	cluster1
GO:0016051	carbohydrate biosynthetic process	30/1911	246/29268	0.000741093	0.0116999	0.00877764	CCA0903S0090/CCA0881S0075/CCA1188S0023/CCA0991S0056/CCA0998S0012/CCA0533S0010/CCA0839S0147/CCA0839S0160/CCA0638S0128/CCA0918S0086/CCA0919S0008/CCA0632S0022/CCA1590S0015/CCA0552S0167/CCA0701S0035/CCA1671S0011/CCA0589S0184/CCA0587S0012/CCA0784S0041/CCA0597S0059/CCA0791S0064/CCA0659S0131/CCA1106S0027/CCA1118S0060/CCA1120S0020/CCA0688S0079/CCA0890S0041/CCA0510S0089/CCA0964S0063/CCA1686S0014	30	cluster1
GO:0015631	tubulin binding	25/1911	192/29268	0.000769815	0.0120058	0.00900709	CCA1770S0006/CCA0912S0064/CCA1456S0038/CCA1221S0004/CCA0524S0052/CCA0533S0132/CCA0831S0005/CCA1060S0022/CCA1066S0046/CCA0656S0098/CCA1326S0006/CCA1000S0016/CCA0555S0232/CCA0708S0044/CCA0705S0094/CCA0698S0050/CCA0709S0008/CCA1413S0015/CCA1414S0005/CCA0782S0108/CCA1068S0035/CCA1363S0045/CCA0862S0024/CCA1285S0012/CCA0616S0131	25	cluster1
GO:0016627	oxidoreductase activity, acting on the CH-CH group of donors	17/1911	110/29268	0.000772442	0.0120058	0.00900709	CCA0916S0006/CCA1147S0022/CCA0542S0083/CCA0535S0060/CCA0526S0185/CCA0925S0103/CCA0633S0103/CCA0632S0081/CCA0733S0081/CCA0822S0057/CCA0704S0165/CCA0701S0107/CCA1094S0134/CCA0597S0105/CCA1106S0028/CCA0505S0187/CCA0859S0069	17	cluster1
GO:0009127	purine nucleoside monophosphate biosynthetic process	18/1911	120/29268	0.000788283	0.0120222	0.00901942	CCA1046S0088/CCA1257S0002/CCA1453S0045/CCA0884S0210/CCA0991S0056/CCA0520S0204/CCA0526S0081/CCA0642S0128/CCA0582S0136/CCA0786S0050/CCA0659S0244/CCA1430S0033/CCA0679S0024/CCA0688S0048/CCA0421S0002/CCA0964S0034/CCA0857S0017/CCA1638S0016	18	cluster1
GO:0009168	purine ribonucleoside monophosphate biosynthetic process	18/1911	120/29268	0.000788283	0.0120222	0.00901942	CCA1046S0088/CCA1257S0002/CCA1453S0045/CCA0884S0210/CCA0991S0056/CCA0520S0204/CCA0526S0081/CCA0642S0128/CCA0582S0136/CCA0786S0050/CCA0659S0244/CCA1430S0033/CCA0679S0024/CCA0688S0048/CCA0421S0002/CCA0964S0034/CCA0857S0017/CCA1638S0016	18	cluster1
GO:0034655	nucleobase-containing compound catabolic process	19/1911	130/29268	0.000791487	0.0120222	0.00901942	CCA1046S0088/CCA1453S0045/CCA0991S0056/CCA0982S0057/CCA0520S0204/CCA0526S0081/CCA1060S0014/CCA0923S0047/CCA0642S0128/CCA0632S0074/CCA0573S0025/CCA0582S0136/CCA0659S0244/CCA1123S0005/CCA0670S0030/CCA1353S0020/CCA0607S0019/CCA0857S0017/CCA1638S0016	19	cluster1
GO:0033692	cellular polysaccharide biosynthetic process	22/1911	161/29268	0.00081355	0.0122644	0.00920114	CCA0903S0090/CCA0881S0075/CCA1188S0023/CCA0998S0012/CCA0839S0147/CCA0839S0160/CCA0918S0086/CCA0919S0008/CCA0632S0022/CCA1590S0015/CCA0552S0167/CCA0701S0035/CCA1671S0011/CCA0589S0184/CCA0597S0059/CCA0791S0064/CCA0659S0131/CCA1118S0060/CCA1120S0020/CCA0688S0079/CCA0510S0089/CCA1686S0014	22	cluster1
GO:0030054	cell junction	16/1911	101/29268	0.000828583	0.0123978	0.00930121	CCA0916S0006/CCA0749S0041/CCA0748S0097/CCA0884S0020/CCA0839S0109/CCA0843S0016/CCA1066S0046/CCA0638S0023/CCA1250S0039/CCA0935S0027/CCA1410S0023/CCA0576S0219/CCA0582S0045/CCA0500S0156/CCA0601S0106/CCA0857S0032	16	cluster1
GO:0009132	nucleoside diphosphate metabolic process	11/1911	56/29268	0.000867074	0.0128777	0.0096612	CCA1046S0088/CCA1453S0045/CCA0904S0036/CCA0991S0056/CCA0520S0204/CCA0526S0081/CCA0642S0128/CCA0582S0136/CCA0659S0244/CCA0857S0017/CCA1638S0016	11	cluster1
GO:0051246	regulation of protein metabolic process	15/1911	92/29268	0.000877304	0.0129338	0.0097033	CCA1161S0014/CCA0779S0148/CCA0884S0090/CCA0884S0091/CCA0638S0204/CCA1637S0017/CCA0633S0089/CCA0819S0026/CCA1017S0011/CCA1094S0050/CCA0587S0192/CCA0587S0210/CCA0576S0134/CCA0502S0113/CCA1199S0004	15	cluster1
GO:0006164	purine nucleotide biosynthetic process	21/1911	152/29268	0.000915304	0.0133955	0.0100497	CCA1046S0088/CCA1257S0002/CCA1453S0045/CCA1157S0016/CCA0884S0210/CCA0991S0056/CCA0539S0274/CCA0520S0204/CCA0526S0081/CCA0642S0128/CCA0582S0136/CCA0786S0050/CCA0659S0244/CCA1430S0033/CCA0679S0024/CCA0688S0048/CCA0507S0284/CCA0421S0002/CCA0964S0034/CCA0857S0017/CCA1638S0016	21	cluster1
GO:0009892	negative regulation of metabolic process	32/1911	272/29268	0.00093262	0.01355	0.0101656	CCA1743S0008/CCA0779S0148/CCA0749S0041/CCA1519S0040/CCA0884S0201/CCA0982S0057/CCA0591S0005/CCA0535S0141/CCA0526S0258/CCA0839S0109/CCA1060S0014/CCA0923S0047/CCA0633S0089/CCA0632S0074/CCA1015S0098/CCA0573S0025/CCA0546S0211/CCA1085S0012/CCA1094S0050/CCA1219S0057/CCA1407S0053/CCA0576S0219/CCA0791S0060/CCA0670S0030/CCA0500S0061/CCA0502S0113/CCA0513S0203/CCA1273S0049/CCA1280S0001/CCA0613S0075/CCA0607S0…	32	cluster1
GO:0098588	bounding membrane of organelle	43/1911	400/29268	0.000939749	0.0135554	0.0101696	CCA0910S0031/CCA1157S0005/CCA0779S0180/CCA0748S0097/CCA0748S0102/CCA0748S0010/CCA0881S0022/CCA1221S0002/CCA0542S0172/CCA0533S0186/CCA0831S0027/CCA0844S0022/CCA1063S0072/CCA0638S0098/CCA1247S0010/CCA1400S0023/CCA1250S0083/CCA1250S0084/CCA0922S0039/CCA0733S0031/CCA1324S0054/CCA0698S0034/CCA0954S0028/CCA0953S0099/CCA1479S0021/CCA1671S0011/CCA0587S0152/CCA0587S0012/CCA0582S0045/CCA0789S0145/CCA0680S0…	43	cluster1
GO:0005654	nucleoplasm	25/1911	195/29268	0.000964944	0.0138194	0.0103677	CCA1384S0013/CCA1379S0010/CCA0990S0063/CCA0542S0176/CCA0524S0335/CCA0526S0258/CCA0843S0016/CCA0846S0002/CCA0848S0106/CCA0656S0025/CCA1075S0009/CCA0918S0098/CCA0633S0089/CCA0632S0187/CCA1545S0030/CCA1694S0007/CCA0546S0211/CCA0555S0213/CCA0953S0034/CCA0940S0038/CCA0897S0079/CCA0510S0068/CCA0507S0048/CCA0623S0107/CCA0607S0019	25	cluster1
GO:0009161	ribonucleoside monophosphate metabolic process	23/1911	174/29268	0.000995899	0.0141615	0.0106244	CCA1046S0088/CCA1257S0002/CCA1453S0045/CCA0748S0037/CCA0884S0210/CCA0991S0056/CCA0939S0001/CCA0522S0081/CCA0520S0204/CCA0526S0081/CCA0642S0128/CCA0582S0136/CCA0786S0050/CCA0659S0244/CCA1430S0033/CCA0679S0024/CCA0688S0048/CCA0505S0187/CCA0469S0001/CCA0421S0002/CCA0964S0034/CCA0857S0017/CCA1638S0016	23	cluster1
GO:0051168	nuclear export	8/1911	33/29268	0.00103593	0.014627	0.0109736	CCA0799S0039/CCA0632S0074/CCA1310S0031/CCA1320S0006/CCA0565S0022/CCA0698S0155/CCA1655S0010/CCA0500S0279	8	cluster1
GO:0000902	cell morphogenesis	10/1911	49/29268	0.00108104	0.0151336	0.0113537	CCA0748S0010/CCA0522S0040/CCA0839S0022/CCA1066S0046/CCA0656S0012/CCA1250S0081/CCA0816S0143/CCA0566S0102/CCA0514S0170/CCA0862S0060	10	cluster1
GO:0006520	cellular amino acid metabolic process	47/1911	451/29268	0.0010869	0.0151336	0.0113537	CCA1453S0010/CCA0904S0109/CCA0909S0074/CCA0763S0073/CCA1370S0024/CCA0986S0046/CCA0982S0060/CCA1597S0004/CCA1063S0070/CCA0656S0051/CCA0656S0096/CCA1073S0008/CCA0716S0005/CCA0718S0119/CCA0828S0013/CCA1327S0031/CCA0806S0052/CCA1017S0015/CCA1132S0008/CCA0268S0001/CCA0573S0124/CCA0573S0030/CCA0546S0150/CCA0546S0305/CCA0709S0013/CCA1217S0035/CCA1610S0012/CCA0940S0030/CCA1681S0003/CCA0576S0202/CCA0782S0…	47	cluster1
GO:0031461	cullin-RING ubiquitin ligase complex	9/1911	41/29268	0.00110065	0.0152193	0.011418	CCA1392S0027/CCA1390S0034/CCA0568S0041/CCA0587S0205/CCA0582S0080/CCA0678S0166/CCA0975S0087/CCA0628S0067/CCA0616S0121	9	cluster1
GO:0009165	nucleotide biosynthetic process	28/1911	230/29268	0.00112076	0.0152866	0.0114684	CCA1046S0088/CCA1257S0002/CCA1453S0045/CCA0904S0036/CCA0909S0034/CCA1157S0016/CCA0884S0210/CCA0991S0056/CCA0539S0274/CCA0520S0204/CCA0526S0081/CCA0836S0060/CCA0642S0115/CCA0642S0128/CCA0632S0051/CCA0582S0136/CCA0786S0050/CCA0659S0244/CCA1430S0033/CCA1120S0026/CCA0679S0024/CCA0688S0048/CCA0505S0187/CCA0507S0284/CCA0421S0002/CCA0964S0034/CCA0857S0017/CCA1638S0016	28	cluster1
GO:1901293	nucleoside phosphate biosynthetic process	28/1911	230/29268	0.00112076	0.0152866	0.0114684	CCA1046S0088/CCA1257S0002/CCA1453S0045/CCA0904S0036/CCA0909S0034/CCA1157S0016/CCA0884S0210/CCA0991S0056/CCA0539S0274/CCA0520S0204/CCA0526S0081/CCA0836S0060/CCA0642S0115/CCA0642S0128/CCA0632S0051/CCA0582S0136/CCA0786S0050/CCA0659S0244/CCA1430S0033/CCA1120S0026/CCA0679S0024/CCA0688S0048/CCA0505S0187/CCA0507S0284/CCA0421S0002/CCA0964S0034/CCA0857S0017/CCA1638S0016	28	cluster1
GO:0051604	protein maturation	11/1911	58/29268	0.00117614	0.0158724	0.0119079	CCA0757S0032/CCA0748S0097/CCA0874S0054/CCA1194S0026/CCA1060S0012/CCA0565S0090/CCA0555S0052/CCA0942S0085/CCA1107S0008/CCA0887S0068/CCA0516S0064	11	cluster1
GO:0008170	N-methyltransferase activity	13/1911	76/29268	0.00120186	0.0158724	0.0119079	CCA1458S0038/CCA0525S0167/CCA0526S0288/CCA0698S0215/CCA1539S0042/CCA0598S0010/CCA0598S0011/CCA0789S0130/CCA1402S0002/CCA0681S0016/CCA0514S0289/CCA1074S0043/CCA0854S0025	13	cluster1
GO:0008276	protein methyltransferase activity	13/1911	76/29268	0.00120186	0.0158724	0.0119079	CCA0525S0167/CCA0526S0288/CCA0698S0215/CCA1539S0042/CCA0598S0010/CCA0598S0011/CCA0789S0130/CCA0791S0038/CCA1402S0002/CCA0681S0016/CCA0514S0289/CCA1074S0043/CCA0854S0025	13	cluster1
GO:0006090	pyruvate metabolic process	12/1911	67/29268	0.00121121	0.0158724	0.0119079	CCA1046S0088/CCA1453S0045/CCA0991S0056/CCA0520S0204/CCA0526S0081/CCA0642S0128/CCA0582S0136/CCA0659S0244/CCA0507S0284/CCA0259S0002/CCA0857S0017/CCA1638S0016	12	cluster1
GO:0032446	protein modification by small protein conjugation	12/1911	67/29268	0.00121121	0.0158724	0.0119079	CCA0884S0109/CCA1392S0027/CCA1549S0004/CCA0813S0057/CCA0819S0015/CCA0826S0078/CCA0552S0152/CCA0659S0161/CCA0678S0166/CCA0897S0104/CCA0975S0087/CCA0628S0067	12	cluster1
GO:0048316	seed development	12/1911	67/29268	0.00121121	0.0158724	0.0119079	CCA0903S0090/CCA0748S0010/CCA0539S0106/CCA0526S0308/CCA0656S0012/CCA1392S0027/CCA1391S0028/CCA0819S0015/CCA0701S0037/CCA0954S0025/CCA1573S0017/CCA0607S0019	12	cluster1
GO:0008017	microtubule binding	23/1911	177/29268	0.00125713	0.0162616	0.0121999	CCA1770S0006/CCA0912S0064/CCA1456S0038/CCA1221S0004/CCA0524S0052/CCA0533S0132/CCA0831S0005/CCA1060S0022/CCA1066S0046/CCA1326S0006/CCA1000S0016/CCA0555S0232/CCA0708S0044/CCA0705S0094/CCA0698S0050/CCA0709S0008/CCA1413S0015/CCA1414S0005/CCA0782S0108/CCA1068S0035/CCA1363S0045/CCA0862S0024/CCA1285S0012	23	cluster1
GO:0009123	nucleoside monophosphate metabolic process	23/1911	177/29268	0.00125713	0.0162616	0.0121999	CCA1046S0088/CCA1257S0002/CCA1453S0045/CCA0748S0037/CCA0884S0210/CCA0991S0056/CCA0939S0001/CCA0522S0081/CCA0520S0204/CCA0526S0081/CCA0642S0128/CCA0582S0136/CCA0786S0050/CCA0659S0244/CCA1430S0033/CCA0679S0024/CCA0688S0048/CCA0505S0187/CCA0469S0001/CCA0421S0002/CCA0964S0034/CCA0857S0017/CCA1638S0016	23	cluster1
GO:0098797	plasma membrane protein complex	8/1911	34/29268	0.00127799	0.0164255	0.0123229	CCA0922S0039/CCA0919S0008/CCA0632S0022/CCA0582S0045/CCA0597S0059/CCA0791S0064/CCA0680S0086/CCA0688S0079	8	cluster1
GO:0009150	purine ribonucleotide metabolic process	27/1911	221/29268	0.00128981	0.0164718	0.0123576	CCA1045S0011/CCA1046S0088/CCA1257S0002/CCA1453S0045/CCA1157S0016/CCA0748S0037/CCA0884S0210/CCA0991S0056/CCA0939S0001/CCA0539S0274/CCA0522S0081/CCA0520S0204/CCA0526S0081/CCA0656S0095/CCA0642S0128/CCA0582S0136/CCA0786S0050/CCA0659S0244/CCA1430S0033/CCA0679S0024/CCA0688S0048/CCA0507S0284/CCA0469S0001/CCA0421S0002/CCA0964S0034/CCA0857S0017/CCA1638S0016	27	cluster1
GO:0008380	RNA splicing	22/1911	167/29268	0.00132492	0.016813	0.0126136	CCA1251S0021/CCA1402S0005/CCA0986S0032/CCA0524S0304/CCA0522S0272/CCA0526S0021/CCA0656S0025/CCA1244S0025/CCA0923S0047/CCA0632S0074/CCA0718S0140/CCA0822S0012/CCA1015S0106/CCA0546S0217/CCA0698S0027/CCA1089S0015/CCA0949S0039/CCA1068S0022/CCA1204S0011/CCA0502S0057/CCA1363S0011/CCA0849S0017	22	cluster1
GO:0032989	cellular component morphogenesis	11/1911	59/29268	0.00136168	0.0170226	0.0127708	CCA0748S0010/CCA0522S0040/CCA0839S0022/CCA1066S0046/CCA0656S0012/CCA1250S0081/CCA0816S0143/CCA0143S0001/CCA0566S0102/CCA0514S0170/CCA0862S0060	11	cluster1
GO:0046034	ATP metabolic process	19/1911	136/29268	0.00137177	0.0170226	0.0127708	CCA1046S0088/CCA1453S0045/CCA0748S0037/CCA0884S0210/CCA0991S0056/CCA0939S0001/CCA0522S0081/CCA0520S0204/CCA0526S0081/CCA0642S0128/CCA0582S0136/CCA0659S0244/CCA1430S0033/CCA0679S0024/CCA0688S0048/CCA0469S0001/CCA0421S0002/CCA0857S0017/CCA1638S0016	19	cluster1
GO:0051603	proteolysis involved in cellular protein catabolic process	26/1911	211/29268	0.00138629	0.0170226	0.0127708	CCA0431S0006/CCA1051S0038/CCA0905S0055/CCA0884S0050/CCA0874S0011/CCA1221S0033/CCA0838S0066/CCA1060S0012/CCA1392S0027/CCA1390S0034/CCA1549S0004/CCA0813S0012/CCA0813S0070/CCA1581S0014/CCA1126S0061/CCA0565S0090/CCA0555S0172/CCA0576S0056/CCA0597S0090/CCA1120S0078/CCA0678S0166/CCA0513S0052/CCA0975S0087/CCA0628S0067/CCA0616S0121/CCA0859S0124	26	cluster1
GO:0010638	positive regulation of organelle organization	7/1911	27/29268	0.00139249	0.0170226	0.0127708	CCA1519S0023/CCA0654S0029/CCA0743S0053/CCA1126S0043/CCA0674S0061/CCA0691S0037/CCA0628S0067	7	cluster1
GO:0019829	cation-transporting ATPase activity	18/1911	126/29268	0.00140086	0.0170226	0.0127708	CCA0774S0070/CCA0884S0210/CCA0884S0079/CCA1288S0016/CCA0533S0186/CCA1061S0014/CCA0936S0053/CCA1589S0013/CCA0539S0048/CCA1094S0120/CCA0954S0028/CCA1430S0033/CCA0674S0037/CCA0674S0065/CCA0688S0048/CCA1273S0042/CCA1279S0007/CCA0853S0015	18	cluster1
GO:0022853	active ion transmembrane transporter activity	18/1911	126/29268	0.00140086	0.0170226	0.0127708	CCA0774S0070/CCA0884S0210/CCA0884S0079/CCA1288S0016/CCA0533S0186/CCA1061S0014/CCA0936S0053/CCA1589S0013/CCA0539S0048/CCA1094S0120/CCA0954S0028/CCA1430S0033/CCA0674S0037/CCA0674S0065/CCA0688S0048/CCA1273S0042/CCA1279S0007/CCA0853S0015	18	cluster1
GO:0042625	ATPase coupled ion transmembrane transporter activity	18/1911	126/29268	0.00140086	0.0170226	0.0127708	CCA0774S0070/CCA0884S0210/CCA0884S0079/CCA1288S0016/CCA0533S0186/CCA1061S0014/CCA0936S0053/CCA1589S0013/CCA0539S0048/CCA1094S0120/CCA0954S0028/CCA1430S0033/CCA0674S0037/CCA0674S0065/CCA0688S0048/CCA1273S0042/CCA1279S0007/CCA0853S0015	18	cluster1
GO:0005730	nucleolus	17/1911	116/29268	0.00141379	0.0170318	0.0127778	CCA1330S0007/CCA0884S0020/CCA0591S0022/CCA0839S0167/CCA0839S0046/CCA0843S0048/CCA0936S0055/CCA0563S0082/CCA0698S0155/CCA0954S0025/CCA1756S0007/CCA0587S0205/CCA1532S0024/CCA0691S0012/CCA0894S0003/CCA0601S0106/CCA1175S0003	17	cluster1
GO:0009260	ribonucleotide biosynthetic process	22/1911	168/29268	0.00143256	0.0170318	0.0127778	CCA1046S0088/CCA1257S0002/CCA1453S0045/CCA1157S0016/CCA0884S0210/CCA0991S0056/CCA0539S0274/CCA0520S0204/CCA0526S0081/CCA0642S0128/CCA0582S0136/CCA0786S0050/CCA0659S0244/CCA1430S0033/CCA0679S0024/CCA0688S0048/CCA0505S0187/CCA0507S0284/CCA0421S0002/CCA0964S0034/CCA0857S0017/CCA1638S0016	22	cluster1
GO:0046390	ribose phosphate biosynthetic process	22/1911	168/29268	0.00143256	0.0170318	0.0127778	CCA1046S0088/CCA1257S0002/CCA1453S0045/CCA1157S0016/CCA0884S0210/CCA0991S0056/CCA0539S0274/CCA0520S0204/CCA0526S0081/CCA0642S0128/CCA0582S0136/CCA0786S0050/CCA0659S0244/CCA1430S0033/CCA0679S0024/CCA0688S0048/CCA0505S0187/CCA0507S0284/CCA0421S0002/CCA0964S0034/CCA0857S0017/CCA1638S0016	22	cluster1
GO:0140142	nucleocytoplasmic carrier activity	5/1911	14/29268	0.0014356	0.0170318	0.0127778	CCA1045S0014/CCA0762S0044/CCA0799S0039/CCA0838S0040/CCA0838S0086	5	cluster1
GO:0019941	modification-dependent protein catabolic process	23/1911	179/29268	0.00146227	0.0172462	0.0129386	CCA0431S0006/CCA1051S0038/CCA0905S0055/CCA0874S0011/CCA1221S0033/CCA0838S0066/CCA1392S0027/CCA1390S0034/CCA1549S0004/CCA0813S0012/CCA0813S0070/CCA1581S0014/CCA1126S0061/CCA0555S0172/CCA0576S0056/CCA0597S0090/CCA1120S0078/CCA0678S0166/CCA0513S0052/CCA0975S0087/CCA0628S0067/CCA0616S0121/CCA0859S0124	23	cluster1
GO:0006073	cellular glucan metabolic process	26/1911	212/29268	0.00148412	0.0172518	0.0129428	CCA0903S0090/CCA0881S0075/CCA1188S0023/CCA0998S0012/CCA0839S0147/CCA0839S0160/CCA0842S0039/CCA0918S0086/CCA0919S0008/CCA0632S0022/CCA0824S0008/CCA1590S0015/CCA0552S0153/CCA0552S0167/CCA0701S0035/CCA0589S0184/CCA0597S0059/CCA0791S0064/CCA0659S0131/CCA1118S0060/CCA1120S0020/CCA0688S0079/CCA0514S0090/CCA0510S0089/CCA0505S0268/CCA1686S0014	26	cluster1
GO:0022622	root system development	10/1911	51/29268	0.00149256	0.0172518	0.0129428	CCA0881S0025/CCA1370S0024/CCA0539S0078/CCA0533S0132/CCA0533S0186/CCA0649S0111/CCA0633S0089/CCA0566S0112/CCA0701S0107/CCA1115S0007	10	cluster1
GO:0048364	root development	10/1911	51/29268	0.00149256	0.0172518	0.0129428	CCA0881S0025/CCA1370S0024/CCA0539S0078/CCA0533S0132/CCA0533S0186/CCA0649S0111/CCA0633S0089/CCA0566S0112/CCA0701S0107/CCA1115S0007	10	cluster1
GO:0009156	ribonucleoside monophosphate biosynthetic process	19/1911	137/29268	0.00149717	0.0172518	0.0129428	CCA1046S0088/CCA1257S0002/CCA1453S0045/CCA0884S0210/CCA0991S0056/CCA0520S0204/CCA0526S0081/CCA0642S0128/CCA0582S0136/CCA0786S0050/CCA0659S0244/CCA1430S0033/CCA0679S0024/CCA0688S0048/CCA0505S0187/CCA0421S0002/CCA0964S0034/CCA0857S0017/CCA1638S0016	19	cluster1
GO:1901565	organonitrogen compound catabolic process	40/1911	374/29268	0.0015231	0.0173838	0.0130418	CCA0431S0006/CCA1051S0038/CCA1453S0010/CCA0905S0055/CCA0754S0071/CCA0884S0050/CCA0874S0011/CCA1221S0033/CCA0524S0140/CCA0838S0066/CCA1060S0012/CCA1066S0041/CCA0638S0012/CCA1392S0027/CCA1390S0034/CCA1549S0004/CCA0813S0012/CCA0813S0070/CCA1017S0011/CCA1581S0014/CCA1126S0061/CCA0565S0090/CCA0546S0150/CCA0555S0172/CCA1084S0053/CCA0587S0210/CCA0576S0202/CCA0576S0056/CCA0597S0090/CCA1120S0078/CCA0678S0…	40	cluster1
GO:0006281	DNA repair	29/1911	246/29268	0.00152596	0.0173838	0.0130418	CCA0749S0041/CCA0881S0068/CCA1384S0029/CCA0986S0066/CCA1151S0095/CCA0526S0258/CCA0839S0109/CCA1250S0097/CCA0936S0060/CCA0923S0047/CCA1559S0005/CCA0816S0078/CCA0822S0012/CCA1000S0006/CCA1581S0014/CCA1126S0061/CCA0698S0235/CCA1094S0130/CCA1089S0040/CCA0576S0219/CCA0582S0080/CCA0789S0041/CCA1578S0006/CCA0897S0104/CCA0627S0020/CCA1277S0026/CCA0623S0107/CCA0616S0045/CCA0849S0017	29	cluster1
GO:0048518	positive regulation of biological process	36/1911	327/29268	0.00154897	0.0174098	0.0130613	CCA1161S0014/CCA0779S0148/CCA0779S0182/CCA0779S0080/CCA0774S0018/CCA1505S0020/CCA1519S0023/CCA0539S0159/CCA0539S0078/CCA0524S0093/CCA0839S0109/CCA0843S0016/CCA1066S0046/CCA0638S0204/CCA0654S0029/CCA0743S0053/CCA0816S0116/CCA0819S0015/CCA1225S0023/CCA1126S0084/CCA1126S0043/CCA0566S0102/CCA0698S0101/CCA1094S0050/CCA1407S0044/CCA0587S0192/CCA0576S0134/CCA0782S0175/CCA1024S0006/CCA1068S0034/CCA0674S0…	36	cluster1
GO:0016485	protein processing	8/1911	35/29268	0.00156297	0.0174098	0.0130613	CCA0748S0097/CCA0874S0054/CCA1060S0012/CCA0565S0090/CCA0555S0052/CCA0942S0085/CCA1107S0008/CCA0887S0068	8	cluster1
GO:0030119	AP-type membrane coat adaptor complex	8/1911	35/29268	0.00156297	0.0174098	0.0130613	CCA1071S0014/CCA1620S0029/CCA0922S0039/CCA0721S0056/CCA0565S0035/CCA0674S0162/CCA0890S0037/CCA0507S0324	8	cluster1
GO:0062012	regulation of small molecule metabolic process	8/1911	35/29268	0.00156297	0.0174098	0.0130613	CCA0749S0041/CCA0839S0109/CCA1015S0098/CCA0546S0211/CCA0587S0152/CCA0576S0219/CCA0502S0014/CCA1526S0020	8	cluster1
GO:0030659	cytoplasmic vesicle membrane	12/1911	69/29268	0.00157839	0.0174844	0.0131173	CCA0881S0022/CCA1221S0002/CCA0831S0027/CCA0844S0022/CCA0922S0039/CCA0582S0045/CCA0789S0145/CCA0680S0086/CCA0890S0037/CCA0500S0186/CCA0507S0324/CCA0607S0010	12	cluster1
GO:0044257	cellular protein catabolic process	26/1911	213/29268	0.00158784	0.0174924	0.0131233	CCA0431S0006/CCA1051S0038/CCA0905S0055/CCA0884S0050/CCA0874S0011/CCA1221S0033/CCA0838S0066/CCA1060S0012/CCA1392S0027/CCA1390S0034/CCA1549S0004/CCA0813S0012/CCA0813S0070/CCA1581S0014/CCA1126S0061/CCA0565S0090/CCA0555S0172/CCA0576S0056/CCA0597S0090/CCA1120S0078/CCA0678S0166/CCA0513S0052/CCA0975S0087/CCA0628S0067/CCA0616S0121/CCA0859S0124	26	cluster1
GO:0006163	purine nucleotide metabolic process	27/1911	225/29268	0.00167965	0.0184028	0.0138063	CCA1045S0011/CCA1046S0088/CCA1257S0002/CCA1453S0045/CCA1157S0016/CCA0748S0037/CCA0884S0210/CCA0991S0056/CCA0939S0001/CCA0539S0274/CCA0522S0081/CCA0520S0204/CCA0526S0081/CCA0656S0095/CCA0642S0128/CCA0582S0136/CCA0786S0050/CCA0659S0244/CCA1430S0033/CCA0679S0024/CCA0688S0048/CCA0507S0284/CCA0469S0001/CCA0421S0002/CCA0964S0034/CCA0857S0017/CCA1638S0016	27	cluster1
GO:0043632	modification-dependent macromolecule catabolic process	23/1911	181/29268	0.00169544	0.0184748	0.0138603	CCA0431S0006/CCA1051S0038/CCA0905S0055/CCA0874S0011/CCA1221S0033/CCA0838S0066/CCA1392S0027/CCA1390S0034/CCA1549S0004/CCA0813S0012/CCA0813S0070/CCA1581S0014/CCA1126S0061/CCA0555S0172/CCA0576S0056/CCA0597S0090/CCA1120S0078/CCA0678S0166/CCA0513S0052/CCA0975S0087/CCA0628S0067/CCA0616S0121/CCA0859S0124	23	cluster1
GO:0006351	transcription, DNA-templated	30/1911	260/29268	0.00179005	0.0192124	0.0144137	CCA1048S0054/CCA0884S0020/CCA0998S0037/CCA0539S0177/CCA0539S0220/CCA0525S0193/CCA0524S0335/CCA0526S0308/CCA0834S0010/CCA0839S0046/CCA0843S0016/CCA0848S0106/CCA0924S0022/CCA1163S0029/CCA0736S0092/CCA1758S0009/CCA1223S0012/CCA1436S0001/CCA1320S0018/CCA0709S0020/CCA0587S0227/CCA1074S0055/CCA0674S0053/CCA0500S0143/CCA0510S0068/CCA0507S0048/CCA0964S0040/CCA1273S0015/CCA0623S0107/CCA0859S0181	30	cluster1
GO:0097659	nucleic acid-templated transcription	30/1911	260/29268	0.00179005	0.0192124	0.0144137	CCA1048S0054/CCA0884S0020/CCA0998S0037/CCA0539S0177/CCA0539S0220/CCA0525S0193/CCA0524S0335/CCA0526S0308/CCA0834S0010/CCA0839S0046/CCA0843S0016/CCA0848S0106/CCA0924S0022/CCA1163S0029/CCA0736S0092/CCA1758S0009/CCA1223S0012/CCA1436S0001/CCA1320S0018/CCA0709S0020/CCA0587S0227/CCA1074S0055/CCA0674S0053/CCA0500S0143/CCA0510S0068/CCA0507S0048/CCA0964S0040/CCA1273S0015/CCA0623S0107/CCA0859S0181	30	cluster1
GO:0012506	vesicle membrane	12/1911	70/29268	0.00179374	0.0192124	0.0144137	CCA0881S0022/CCA1221S0002/CCA0831S0027/CCA0844S0022/CCA0922S0039/CCA0582S0045/CCA0789S0145/CCA0680S0086/CCA0890S0037/CCA0500S0186/CCA0507S0324/CCA0607S0010	12	cluster1
GO:0072522	purine-containing compound biosynthetic process	22/1911	171/29268	0.00180146	0.0192124	0.0144137	CCA1046S0088/CCA1257S0002/CCA1453S0045/CCA1157S0016/CCA0884S0210/CCA0991S0056/CCA0539S0274/CCA0520S0204/CCA0526S0081/CCA0642S0128/CCA0582S0136/CCA0786S0050/CCA0659S0244/CCA1430S0033/CCA0679S0024/CCA0688S0048/CCA0507S0284/CCA0421S0002/CCA0964S0034/CCA0857S0017/CCA0851S0169/CCA1638S0016	22	cluster1
GO:0009144	purine nucleoside triphosphate metabolic process	20/1911	150/29268	0.00185229	0.0195465	0.0146644	CCA1046S0088/CCA1453S0045/CCA0748S0037/CCA0884S0210/CCA0991S0056/CCA0939S0001/CCA0522S0081/CCA0520S0204/CCA0526S0081/CCA0656S0095/CCA0642S0128/CCA0582S0136/CCA0659S0244/CCA1430S0033/CCA0679S0024/CCA0688S0048/CCA0469S0001/CCA0421S0002/CCA0857S0017/CCA1638S0016	20	cluster1
GO:0009205	purine ribonucleoside triphosphate metabolic process	20/1911	150/29268	0.00185229	0.0195465	0.0146644	CCA1046S0088/CCA1453S0045/CCA0748S0037/CCA0884S0210/CCA0991S0056/CCA0939S0001/CCA0522S0081/CCA0520S0204/CCA0526S0081/CCA0656S0095/CCA0642S0128/CCA0582S0136/CCA0659S0244/CCA1430S0033/CCA0679S0024/CCA0688S0048/CCA0469S0001/CCA0421S0002/CCA0857S0017/CCA1638S0016	20	cluster1
GO:0006754	ATP biosynthetic process	15/1911	99/29268	0.00188024	0.019648	0.0147405	CCA1046S0088/CCA1453S0045/CCA0884S0210/CCA0991S0056/CCA0520S0204/CCA0526S0081/CCA0642S0128/CCA0582S0136/CCA0659S0244/CCA1430S0033/CCA0679S0024/CCA0688S0048/CCA0421S0002/CCA0857S0017/CCA1638S0016	15	cluster1
GO:0032774	RNA biosynthetic process	30/1911	261/29268	0.0018992	0.019648	0.0147405	CCA1048S0054/CCA0884S0020/CCA0998S0037/CCA0539S0177/CCA0539S0220/CCA0525S0193/CCA0524S0335/CCA0526S0308/CCA0834S0010/CCA0839S0046/CCA0843S0016/CCA0848S0106/CCA0924S0022/CCA1163S0029/CCA0736S0092/CCA1758S0009/CCA1223S0012/CCA1436S0001/CCA1320S0018/CCA0709S0020/CCA0587S0227/CCA1074S0055/CCA0674S0053/CCA0500S0143/CCA0510S0068/CCA0507S0048/CCA0964S0040/CCA1273S0015/CCA0623S0107/CCA0859S0181	30	cluster1
GO:0009124	nucleoside monophosphate biosynthetic process	19/1911	140/29268	0.0019332	0.019648	0.0147405	CCA1046S0088/CCA1257S0002/CCA1453S0045/CCA0884S0210/CCA0991S0056/CCA0520S0204/CCA0526S0081/CCA0642S0128/CCA0582S0136/CCA0786S0050/CCA0659S0244/CCA1430S0033/CCA0679S0024/CCA0688S0048/CCA0505S0187/CCA0421S0002/CCA0964S0034/CCA0857S0017/CCA1638S0016	19	cluster1
GO:0006511	ubiquitin-dependent protein catabolic process	22/1911	172/29268	0.00194115	0.019648	0.0147405	CCA0431S0006/CCA1051S0038/CCA0905S0055/CCA0874S0011/CCA1221S0033/CCA1392S0027/CCA1390S0034/CCA1549S0004/CCA0813S0012/CCA0813S0070/CCA1581S0014/CCA1126S0061/CCA0555S0172/CCA0576S0056/CCA0597S0090/CCA1120S0078/CCA0678S0166/CCA0513S0052/CCA0975S0087/CCA0628S0067/CCA0616S0121/CCA0859S0124	22	cluster1
GO:0006096	glycolytic process	10/1911	53/29268	0.00202286	0.019648	0.0147405	CCA1046S0088/CCA1453S0045/CCA0991S0056/CCA0520S0204/CCA0526S0081/CCA0642S0128/CCA0582S0136/CCA0659S0244/CCA0857S0017/CCA1638S0016	10	cluster1
GO:0006165	nucleoside diphosphate phosphorylation	10/1911	53/29268	0.00202286	0.019648	0.0147405	CCA1046S0088/CCA1453S0045/CCA0991S0056/CCA0520S0204/CCA0526S0081/CCA0642S0128/CCA0582S0136/CCA0659S0244/CCA0857S0017/CCA1638S0016	10	cluster1
GO:0006757	ATP generation from ADP	10/1911	53/29268	0.00202286	0.019648	0.0147405	CCA1046S0088/CCA1453S0045/CCA0991S0056/CCA0520S0204/CCA0526S0081/CCA0642S0128/CCA0582S0136/CCA0659S0244/CCA0857S0017/CCA1638S0016	10	cluster1
GO:0009135	purine nucleoside diphosphate metabolic process	10/1911	53/29268	0.00202286	0.019648	0.0147405	CCA1046S0088/CCA1453S0045/CCA0991S0056/CCA0520S0204/CCA0526S0081/CCA0642S0128/CCA0582S0136/CCA0659S0244/CCA0857S0017/CCA1638S0016	10	cluster1
GO:0009179	purine ribonucleoside diphosphate metabolic process	10/1911	53/29268	0.00202286	0.019648	0.0147405	CCA1046S0088/CCA1453S0045/CCA0991S0056/CCA0520S0204/CCA0526S0081/CCA0642S0128/CCA0582S0136/CCA0659S0244/CCA0857S0017/CCA1638S0016	10	cluster1
GO:0009185	ribonucleoside diphosphate metabolic process	10/1911	53/29268	0.00202286	0.019648	0.0147405	CCA1046S0088/CCA1453S0045/CCA0991S0056/CCA0520S0204/CCA0526S0081/CCA0642S0128/CCA0582S0136/CCA0659S0244/CCA0857S0017/CCA1638S0016	10	cluster1
GO:0046031	ADP metabolic process	10/1911	53/29268	0.00202286	0.019648	0.0147405	CCA1046S0088/CCA1453S0045/CCA0991S0056/CCA0520S0204/CCA0526S0081/CCA0642S0128/CCA0582S0136/CCA0659S0244/CCA0857S0017/CCA1638S0016	10	cluster1
GO:0046939	nucleotide phosphorylation	10/1911	53/29268	0.00202286	0.019648	0.0147405	CCA1046S0088/CCA1453S0045/CCA0991S0056/CCA0520S0204/CCA0526S0081/CCA0642S0128/CCA0582S0136/CCA0659S0244/CCA0857S0017/CCA1638S0016	10	cluster1
GO:0000148	1,3-beta-D-glucan synthase complex	5/1911	15/29268	0.00203829	0.019648	0.0147405	CCA0919S0008/CCA0632S0022/CCA0597S0059/CCA0791S0064/CCA0688S0079	5	cluster1
GO:0003843	1,3-beta-D-glucan synthase activity	5/1911	15/29268	0.00203829	0.019648	0.0147405	CCA0919S0008/CCA0632S0022/CCA0597S0059/CCA0791S0064/CCA0688S0079	5	cluster1
GO:0006074	(1->3)-beta-D-glucan metabolic process	5/1911	15/29268	0.00203829	0.019648	0.0147405	CCA0919S0008/CCA0632S0022/CCA0597S0059/CCA0791S0064/CCA0688S0079	5	cluster1
GO:0006075	(1->3)-beta-D-glucan biosynthetic process	5/1911	15/29268	0.00203829	0.019648	0.0147405	CCA0919S0008/CCA0632S0022/CCA0597S0059/CCA0791S0064/CCA0688S0079	5	cluster1
GO:0032592	integral component of mitochondrial membrane	5/1911	15/29268	0.00203829	0.019648	0.0147405	CCA1063S0072/CCA1400S0023/CCA1324S0054/CCA0942S0085/CCA0979S0031	5	cluster1
GO:0098573	intrinsic component of mitochondrial membrane	5/1911	15/29268	0.00203829	0.019648	0.0147405	CCA1063S0072/CCA1400S0023/CCA1324S0054/CCA0942S0085/CCA0979S0031	5	cluster1
GO:0008757	S-adenosylmethionine-dependent methyltransferase activity	19/1911	141/29268	0.0021005	0.0200917	0.0150734	CCA1458S0038/CCA0525S0167/CCA0520S0204/CCA0526S0288/CCA0646S0083/CCA1547S0020/CCA0696S0061/CCA0698S0215/CCA1539S0042/CCA0598S0010/CCA0598S0011/CCA0598S0118/CCA0789S0130/CCA0791S0038/CCA1402S0002/CCA0681S0016/CCA0514S0289/CCA1074S0043/CCA0854S0025	19	cluster1
GO:0000271	polysaccharide biosynthetic process	23/1911	184/29268	0.00210437	0.0200917	0.0150734	CCA0903S0090/CCA0881S0075/CCA1188S0023/CCA0998S0012/CCA0839S0147/CCA0839S0160/CCA0918S0086/CCA0919S0008/CCA0632S0022/CCA1590S0015/CCA0552S0167/CCA0701S0035/CCA1671S0011/CCA0589S0184/CCA0587S0012/CCA0597S0059/CCA0791S0064/CCA0659S0131/CCA1118S0060/CCA1120S0020/CCA0688S0079/CCA0510S0089/CCA1686S0014	23	cluster1
GO:0048583	regulation of response to stimulus	22/1911	174/29268	0.00224828	0.021364	0.0160279	CCA0903S0086/CCA0748S0097/CCA0876S0048/CCA0539S0159/CCA0539S0078/CCA0526S0171/CCA0839S0109/CCA0843S0050/CCA1244S0025/CCA0633S0089/CCA0829S0050/CCA0678S0117/CCA1225S0023/CCA0563S0099/CCA0698S0101/CCA1407S0044/CCA0589S0122/CCA0782S0175/CCA1024S0006/CCA0674S0053/CCA0891S0053/CCA1526S0020	22	cluster1
GO:0010154	fruit development	12/1911	72/29268	0.00229691	0.0215195	0.0161445	CCA0903S0090/CCA0748S0010/CCA0539S0106/CCA0526S0308/CCA0656S0012/CCA1392S0027/CCA1391S0028/CCA0819S0015/CCA0701S0037/CCA0954S0025/CCA1573S0017/CCA0607S0019	12	cluster1
GO:0019359	nicotinamide nucleotide biosynthetic process	12/1911	72/29268	0.00229691	0.0215195	0.0161445	CCA1046S0088/CCA1453S0045/CCA0991S0056/CCA0520S0204/CCA0526S0081/CCA0642S0115/CCA0642S0128/CCA0632S0051/CCA0582S0136/CCA0659S0244/CCA0857S0017/CCA1638S0016	12	cluster1
GO:0031625	ubiquitin protein ligase binding	6/1911	22/29268	0.00231071	0.0215195	0.0161445	CCA1392S0027/CCA1390S0034/CCA0678S0166/CCA0975S0087/CCA0616S0121/CCA0616S0131	6	cluster1
GO:0044389	ubiquitin-like protein ligase binding	6/1911	22/29268	0.00231071	0.0215195	0.0161445	CCA1392S0027/CCA1390S0034/CCA0678S0166/CCA0975S0087/CCA0616S0121/CCA0616S0131	6	cluster1
GO:0009166	nucleotide catabolic process	10/1911	54/29268	0.00233977	0.0215195	0.0161445	CCA1046S0088/CCA1453S0045/CCA0991S0056/CCA0520S0204/CCA0526S0081/CCA0642S0128/CCA0582S0136/CCA0659S0244/CCA0857S0017/CCA1638S0016	10	cluster1
GO:0030120	vesicle coat	10/1911	54/29268	0.00233977	0.0215195	0.0161445	CCA0831S0027/CCA0844S0022/CCA0922S0039/CCA0582S0045/CCA0789S0145/CCA0680S0086/CCA0890S0037/CCA0500S0186/CCA0507S0324/CCA0607S0010	10	cluster1
GO:0042866	pyruvate biosynthetic process	10/1911	54/29268	0.00233977	0.0215195	0.0161445	CCA1046S0088/CCA1453S0045/CCA0991S0056/CCA0520S0204/CCA0526S0081/CCA0642S0128/CCA0582S0136/CCA0659S0244/CCA0857S0017/CCA1638S0016	10	cluster1
GO:0051276	chromosome organization	32/1911	288/29268	0.00236231	0.0216275	0.0162256	CCA1629S0003/CCA1330S0007/CCA0907S0037/CCA0912S0025/CCA0884S0109/CCA0981S0041/CCA0525S0077/CCA0525S0027/CCA0526S0138/CCA0526S0258/CCA0831S0018/CCA0831S0029/CCA0634S0071/CCA0816S0018/CCA0816S0021/CCA0819S0015/CCA1696S0018/CCA0549S0054/CCA0552S0134/CCA0709S0023/CCA1089S0040/CCA0953S0067/CCA0941S0095/CCA0803S0024/CCA0782S0175/CCA0014S0016/CCA0500S0279/CCA0510S0068/CCA0507S0048/CCA0975S0070/CCA0628S0…	32	cluster1
GO:0009259	ribonucleotide metabolic process	28/1911	242/29268	0.0023942	0.0218199	0.0163699	CCA1045S0011/CCA1046S0088/CCA1257S0002/CCA1453S0045/CCA1157S0016/CCA0748S0037/CCA0884S0210/CCA0991S0056/CCA0939S0001/CCA0539S0274/CCA0522S0081/CCA0520S0204/CCA0526S0081/CCA0656S0095/CCA0642S0128/CCA0582S0136/CCA0786S0050/CCA0659S0244/CCA1430S0033/CCA0679S0024/CCA0688S0048/CCA0505S0187/CCA0507S0284/CCA0469S0001/CCA0421S0002/CCA0964S0034/CCA0857S0017/CCA1638S0016	28	cluster1
GO:0000375	RNA splicing, via transesterification reactions	19/1911	143/29268	0.00247182	0.0222242	0.0166732	CCA1251S0021/CCA1402S0005/CCA0986S0032/CCA0524S0304/CCA0522S0272/CCA0526S0021/CCA0656S0025/CCA0923S0047/CCA0632S0074/CCA0718S0140/CCA0822S0012/CCA1015S0106/CCA0546S0217/CCA0698S0027/CCA0949S0039/CCA1068S0022/CCA0502S0057/CCA1363S0011/CCA0849S0017	19	cluster1
GO:0000377	RNA splicing, via transesterification reactions with bulged adenosine as nucleophile	19/1911	143/29268	0.00247182	0.0222242	0.0166732	CCA1251S0021/CCA1402S0005/CCA0986S0032/CCA0524S0304/CCA0522S0272/CCA0526S0021/CCA0656S0025/CCA0923S0047/CCA0632S0074/CCA0718S0140/CCA0822S0012/CCA1015S0106/CCA0546S0217/CCA0698S0027/CCA0949S0039/CCA1068S0022/CCA0502S0057/CCA1363S0011/CCA0849S0017	19	cluster1
GO:0005773	vacuole	19/1911	143/29268	0.00247182	0.0222242	0.0166732	CCA0748S0097/CCA1187S0011/CCA0542S0172/CCA0839S0022/CCA0638S0098/CCA1250S0083/CCA1250S0084/CCA0733S0031/CCA0954S0028/CCA1479S0021/CCA0587S0017/CCA0587S0152/CCA0803S0117/CCA1039S0048/CCA0674S0061/CCA1204S0021/CCA0500S0041/CCA0601S0105/CCA1279S0007	19	cluster1
GO:0030133	transport vesicle	9/1911	46/29268	0.00257957	0.0227635	0.0170779	CCA0881S0022/CCA1221S0002/CCA0582S0045/CCA0789S0145/CCA0680S0086/CCA0890S0037/CCA0500S0186/CCA0507S0324/CCA0607S0010	9	cluster1
GO:0030658	transport vesicle membrane	9/1911	46/29268	0.00257957	0.0227635	0.0170779	CCA0881S0022/CCA1221S0002/CCA0582S0045/CCA0789S0145/CCA0680S0086/CCA0890S0037/CCA0500S0186/CCA0507S0324/CCA0607S0010	9	cluster1
GO:0003899	DNA-directed 5'-3' RNA polymerase activity	12/1911	73/29268	0.00258857	0.0227635	0.0170779	CCA0884S0020/CCA0539S0220/CCA0525S0193/CCA0839S0046/CCA0924S0022/CCA1163S0029/CCA1758S0009/CCA1223S0012/CCA1320S0018/CCA1074S0055/CCA1273S0015/CCA0859S0181	12	cluster1
GO:0007015	actin filament organization	12/1911	73/29268	0.00258857	0.0227635	0.0170779	CCA0800S0005/CCA0795S0065/CCA0654S0029/CCA0646S0164/CCA0743S0053/CCA1126S0043/CCA1587S0039/CCA0566S0102/CCA0709S0043/CCA1033S0043/CCA0514S0125/CCA0849S0059	12	cluster1
GO:0019363	pyridine nucleotide biosynthetic process	12/1911	73/29268	0.00258857	0.0227635	0.0170779	CCA1046S0088/CCA1453S0045/CCA0991S0056/CCA0520S0204/CCA0526S0081/CCA0642S0115/CCA0642S0128/CCA0632S0051/CCA0582S0136/CCA0659S0244/CCA0857S0017/CCA1638S0016	12	cluster1
GO:0006611	protein export from nucleus	7/1911	30/29268	0.00268802	0.0234924	0.0176247	CCA0799S0039/CCA0632S0074/CCA1320S0006/CCA0565S0022/CCA0698S0155/CCA1655S0010/CCA0500S0279	7	cluster1
GO:0032268	regulation of cellular protein metabolic process	13/1911	83/29268	0.00272628	0.0234924	0.0176247	CCA1161S0014/CCA0779S0148/CCA0884S0090/CCA0884S0091/CCA0638S0204/CCA1637S0017/CCA0633S0089/CCA0819S0026/CCA1094S0050/CCA0587S0192/CCA0576S0134/CCA0502S0113/CCA1199S0004	13	cluster1
GO:0004559	alpha-mannosidase activity	4/1911	10/29268	0.00276519	0.0234924	0.0176247	CCA1250S0083/CCA1250S0084/CCA1108S0019/CCA1273S0023	4	cluster1
GO:0005978	glycogen biosynthetic process	4/1911	10/29268	0.00276519	0.0234924	0.0176247	CCA0552S0167/CCA0659S0131/CCA1118S0060/CCA1686S0014	4	cluster1
GO:0006743	ubiquinone metabolic process	4/1911	10/29268	0.00276519	0.0234924	0.0176247	CCA1048S0003/CCA0646S0176/CCA1547S0020/CCA0979S0031	4	cluster1
GO:0006744	ubiquinone biosynthetic process	4/1911	10/29268	0.00276519	0.0234924	0.0176247	CCA1048S0003/CCA0646S0176/CCA1547S0020/CCA0979S0031	4	cluster1
GO:0015919	peroxisomal membrane transport	4/1911	10/29268	0.00276519	0.0234924	0.0176247	CCA1157S0005/CCA1060S0012/CCA0565S0090/CCA0691S0127	4	cluster1
GO:0030015	CCR4-NOT core complex	4/1911	10/29268	0.00276519	0.0234924	0.0176247	CCA0884S0090/CCA0884S0091/CCA0724S0038/CCA0819S0026	4	cluster1
GO:0003714	transcription corepressor activity	5/1911	16/29268	0.0028066	0.0237436	0.0178131	CCA0779S0121/CCA1436S0001/CCA0681S0030/CCA0513S0203/CCA0507S0282	5	cluster1
GO:0044877	protein-containing complex binding	19/1911	145/29268	0.00289668	0.0244027	0.0183076	CCA1629S0001/CCA1161S0014/CCA0910S0031/CCA0591S0022/CCA0529S0007/CCA0654S0018/CCA0654S0050/CCA0718S0125/CCA0565S0022/CCA1671S0011/CCA0576S0073/CCA0514S0125/CCA0505S0104/CCA0505S0175/CCA0601S0044/CCA1368S0015/CCA0975S0070/CCA1348S0035/CCA1275S0001	19	cluster1
GO:0030695	GTPase regulator activity	9/1911	47/29268	0.0030088	0.0252412	0.0189367	CCA0522S0167/CCA0632S0117/CCA0718S0051/CCA1013S0033/CCA0576S0078/CCA0582S0017/CCA0789S0127/CCA1701S0009/CCA0859S0152	9	cluster1
GO:0030258	lipid modification	11/1911	65/29268	0.00304345	0.0254255	0.019075	CCA1154S0003/CCA0009S0003/CCA1365S0053/CCA1563S0004/CCA0542S0083/CCA1066S0030/CCA1094S0134/CCA1413S0015/CCA0597S0105/CCA0505S0041/CCA0964S0063	11	cluster1
GO:0016779	nucleotidyltransferase activity	32/1911	293/29268	0.0030873	0.0256848	0.0192695	CCA1052S0043/CCA0827S0001/CCA0884S0020/CCA0539S0220/CCA0539S0050/CCA0525S0193/CCA0836S0060/CCA0839S0046/CCA0924S0022/CCA1559S0005/CCA1163S0029/CCA0733S0049/CCA1034S0056/CCA1758S0009/CCA1223S0012/CCA1013S0046/CCA1320S0018/CCA0573S0025/CCA0552S0225/CCA1094S0094/CCA0800S0083/CCA0598S0001/CCA0659S0131/CCA1118S0060/CCA1074S0055/CCA0502S0152/CCA0680S0048/CCA0887S0103/CCA1686S0014/CCA1273S0015/CCA1277S0…	32	cluster1
GO:0032787	monocarboxylic acid metabolic process	34/1911	317/29268	0.00313513	0.0259738	0.0194863	CCA1046S0088/CCA1453S0045/CCA1453S0066/CCA1594S0022/CCA0774S0022/CCA1384S0017/CCA0991S0056/CCA0542S0083/CCA0539S0274/CCA0525S0109/CCA0522S0144/CCA0520S0204/CCA0526S0081/CCA0642S0128/CCA0632S0168/CCA1691S0003/CCA0546S0150/CCA0701S0093/CCA1094S0134/CCA1217S0035/CCA1413S0015/CCA0582S0136/CCA0597S0105/CCA0789S0100/CCA0659S0244/CCA1039S0061/CCA0898S0112/CCA0892S0001/CCA0507S0284/CCA0964S0043/CCA0259S0…	34	cluster1
GO:0009117	nucleotide metabolic process	36/1911	341/29268	0.00314795	0.0259738	0.0194863	CCA1045S0011/CCA1046S0088/CCA1257S0002/CCA1453S0045/CCA0904S0036/CCA0909S0034/CCA1157S0016/CCA0748S0037/CCA0884S0210/CCA0991S0056/CCA0939S0001/CCA0539S0274/CCA0522S0081/CCA0520S0204/CCA0526S0081/CCA0836S0060/CCA0656S0095/CCA0642S0115/CCA0642S0128/CCA0632S0051/CCA0582S0136/CCA0786S0050/CCA0659S0244/CCA1118S0045/CCA1430S0033/CCA1120S0026/CCA0679S0024/CCA0688S0048/CCA0513S0001/CCA0505S0187/CCA0507S0…	36	cluster1
GO:0009791	post-embryonic development	21/1911	168/29268	0.0032037	0.0263255	0.0197501	CCA0903S0090/CCA0748S0010/CCA0881S0025/CCA0539S0106/CCA0525S0065/CCA0526S0308/CCA0843S0050/CCA0656S0012/CCA1392S0027/CCA1391S0028/CCA0632S0074/CCA0819S0015/CCA0563S0099/CCA0552S0167/CCA0701S0037/CCA0954S0025/CCA0940S0030/CCA0587S0152/CCA0674S0053/CCA1573S0017/CCA0607S0019	21	cluster1
GO:0022406	membrane docking	7/1911	31/29268	0.00327911	0.0266178	0.0199695	CCA1046S0023/CCA0533S0117/CCA1620S0005/CCA0935S0027/CCA0733S0031/CCA0546S0138/CCA1082S0039	7	cluster1
GO:0048278	vesicle docking	7/1911	31/29268	0.00327911	0.0266178	0.0199695	CCA1046S0023/CCA0533S0117/CCA1620S0005/CCA0935S0027/CCA0733S0031/CCA0546S0138/CCA1082S0039	7	cluster1
GO:0140056	organelle localization by membrane tethering	7/1911	31/29268	0.00327911	0.0266178	0.0199695	CCA1046S0023/CCA0533S0117/CCA1620S0005/CCA0935S0027/CCA0733S0031/CCA0546S0138/CCA1082S0039	7	cluster1
GO:0044264	cellular polysaccharide metabolic process	27/1911	236/29268	0.00331099	0.0267683	0.0200824	CCA0903S0090/CCA0881S0075/CCA1188S0023/CCA0998S0012/CCA0839S0147/CCA0839S0160/CCA0842S0039/CCA0918S0086/CCA0919S0008/CCA0632S0022/CCA0824S0008/CCA1590S0015/CCA0552S0153/CCA0552S0167/CCA0701S0035/CCA1671S0011/CCA0589S0184/CCA0597S0059/CCA0791S0064/CCA0659S0131/CCA1118S0060/CCA1120S0020/CCA0688S0079/CCA0514S0090/CCA0510S0089/CCA0505S0268/CCA1686S0014	27	cluster1
GO:0007010	cytoskeleton organization	22/1911	180/29268	0.00342715	0.0275962	0.0207035	CCA1221S0004/CCA0800S0005/CCA0795S0065/CCA0524S0052/CCA0831S0005/CCA0839S0022/CCA1066S0046/CCA0656S0098/CCA0654S0029/CCA0646S0164/CCA0743S0053/CCA0816S0121/CCA1126S0043/CCA1587S0039/CCA0566S0102/CCA0705S0094/CCA0709S0043/CCA1414S0005/CCA1033S0043/CCA0514S0125/CCA0851S0176/CCA0849S0059	22	cluster1
GO:0016877	ligase activity, forming carbon-sulfur bonds	9/1911	48/29268	0.00349241	0.0280092	0.0210133	CCA1051S0038/CCA0539S0274/CCA0757S0106/CCA0652S0125/CCA0737S0061/CCA0826S0078/CCA1013S0046/CCA0659S0161/CCA1526S0031	9	cluster1
GO:0019693	ribose phosphate metabolic process	30/1911	272/29268	0.00353061	0.0280185	0.0210203	CCA1045S0011/CCA1046S0088/CCA1257S0002/CCA1453S0045/CCA1157S0016/CCA0748S0037/CCA0884S0210/CCA0991S0056/CCA0939S0001/CCA0539S0274/CCA0522S0081/CCA0520S0204/CCA0526S0081/CCA0656S0095/CCA0642S0128/CCA0582S0136/CCA0786S0050/CCA0659S0244/CCA1118S0045/CCA1430S0033/CCA0679S0024/CCA0688S0048/CCA0513S0001/CCA0505S0187/CCA0507S0284/CCA0469S0001/CCA0421S0002/CCA0964S0034/CCA0857S0017/CCA1638S0016	30	cluster1
GO:0003729	mRNA binding	10/1911	57/29268	0.0035355	0.0280185	0.0210203	CCA0779S0182/CCA1595S0003/CCA0642S0122/CCA1005S0058/CCA1005S0055/CCA1413S0015/CCA0953S0034/CCA0502S0057/CCA0502S0113/CCA1363S0011	10	cluster1
GO:0015085	calcium ion transmembrane transporter activity	10/1911	57/29268	0.0035355	0.0280185	0.0210203	CCA0884S0079/CCA0535S0015/CCA0533S0186/CCA0936S0053/CCA1479S0021/CCA0587S0152/CCA1735S0004/CCA0674S0065/CCA1273S0042/CCA0853S0015	10	cluster1
GO:0010629	negative regulation of gene expression	26/1911	226/29268	0.00361452	0.0285319	0.0214055	CCA1743S0008/CCA0779S0148/CCA1519S0040/CCA0884S0201/CCA0982S0057/CCA0591S0005/CCA0535S0141/CCA0526S0258/CCA1060S0014/CCA0923S0047/CCA0632S0074/CCA0573S0025/CCA1085S0012/CCA1094S0050/CCA1219S0057/CCA1407S0053/CCA0791S0060/CCA0670S0030/CCA0500S0061/CCA0502S0113/CCA0513S0203/CCA1273S0049/CCA1280S0001/CCA0613S0075/CCA0607S0019/CCA0605S0036	26	cluster1
GO:0072521	purine-containing compound metabolic process	29/1911	261/29268	0.0036691	0.0288492	0.0216435	CCA1045S0011/CCA1046S0088/CCA1257S0002/CCA1453S0045/CCA1157S0016/CCA0748S0037/CCA0884S0210/CCA0991S0056/CCA0939S0001/CCA0539S0274/CCA0522S0081/CCA0520S0204/CCA0526S0081/CCA0656S0095/CCA0642S0128/CCA0582S0136/CCA0786S0050/CCA0659S0244/CCA1430S0033/CCA0679S0024/CCA0688S0048/CCA0507S0284/CCA0469S0001/CCA0421S0002/CCA0964S0034/CCA0977S0032/CCA0857S0017/CCA0851S0169/CCA1638S0016	29	cluster1
GO:0006468	protein phosphorylation	13/1911	86/29268	0.00374373	0.0291403	0.0218619	CCA0916S0006/CCA0539S0078/CCA0522S0191/CCA1769S0002/CCA1405S0005/CCA0576S0134/CCA1039S0058/CCA0670S0022/CCA0514S0158/CCA0502S0014/CCA1281S0021/CCA0623S0052/CCA0623S0107	13	cluster1
GO:0042181	ketone biosynthetic process	5/1911	17/29268	0.00376426	0.0291403	0.0218619	CCA1048S0003/CCA1453S0010/CCA0646S0176/CCA1547S0020/CCA0979S0031	5	cluster1
GO:1901661	quinone metabolic process	5/1911	17/29268	0.00376426	0.0291403	0.0218619	CCA1048S0003/CCA1453S0010/CCA0646S0176/CCA1547S0020/CCA0979S0031	5	cluster1
GO:1901663	quinone biosynthetic process	5/1911	17/29268	0.00376426	0.0291403	0.0218619	CCA1048S0003/CCA1453S0010/CCA0646S0176/CCA1547S0020/CCA0979S0031	5	cluster1
GO:0000398	mRNA splicing, via spliceosome	18/1911	138/29268	0.00386571	0.0298106	0.0223648	CCA1251S0021/CCA1402S0005/CCA0986S0032/CCA0524S0304/CCA0526S0021/CCA0656S0025/CCA0923S0047/CCA0632S0074/CCA0718S0140/CCA0822S0012/CCA1015S0106/CCA0546S0217/CCA0698S0027/CCA0949S0039/CCA1068S0022/CCA0502S0057/CCA1363S0011/CCA0849S0017	18	cluster1
GO:0031503	protein-containing complex localization	7/1911	32/29268	0.00396432	0.0303376	0.0227602	CCA0632S0074/CCA1320S0006/CCA0565S0022/CCA0698S0155/CCA1655S0010/CCA0500S0279/CCA1528S0034	7	cluster1
GO:0060560	developmental growth involved in morphogenesis	7/1911	32/29268	0.00396432	0.0303376	0.0227602	CCA0748S0010/CCA0839S0022/CCA1066S0046/CCA0656S0012/CCA1250S0081/CCA0701S0107/CCA0514S0170	7	cluster1
GO:0016886	ligase activity, forming phosphoric ester bonds	4/1911	11/29268	0.00412193	0.0310818	0.0233185	CCA0936S0060/CCA1559S0005/CCA1204S0011/CCA1277S0026	4	cluster1
GO:0035195	gene silencing by miRNA	4/1911	11/29268	0.00412193	0.0310818	0.0233185	CCA0591S0005/CCA0535S0141/CCA0632S0074/CCA0607S0019	4	cluster1
GO:0048017	inositol lipid-mediated signaling	4/1911	11/29268	0.00412193	0.0310818	0.0233185	CCA1563S0004/CCA1085S0060/CCA0691S0011/CCA0505S0041	4	cluster1
GO:0009057	macromolecule catabolic process	48/1911	495/29268	0.00412358	0.0310818	0.0233185	CCA0431S0006/CCA1051S0038/CCA0905S0055/CCA0884S0050/CCA0874S0011/CCA0982S0057/CCA1221S0033/CCA0565S0082/CCA0524S0140/CCA0524S0295/CCA0838S0066/CCA0842S0039/CCA1060S0012/CCA1060S0014/CCA1066S0041/CCA0638S0012/CCA1392S0027/CCA1390S0034/CCA0923S0047/CCA0632S0074/CCA1549S0004/CCA0813S0012/CCA0813S0070/CCA0824S0008/CCA1017S0011/CCA1581S0014/CCA1126S0061/CCA0573S0025/CCA0565S0090/CCA0552S0153/CCA0555S0…	48	cluster1
GO:0016903	oxidoreductase activity, acting on the aldehyde or oxo group of donors	13/1911	87/29268	0.00414419	0.0311202	0.0233473	CCA1453S0045/CCA0779S0242/CCA0763S0073/CCA0526S0081/CCA0718S0067/CCA0563S0012/CCA0546S0305/CCA0549S0153/CCA0698S0189/CCA1095S0017/CCA1027S0062/CCA0507S0284/CCA0977S0024	13	cluster1
GO:0006612	protein targeting to membrane	11/1911	68/29268	0.00436024	0.0326205	0.0244728	CCA0910S0031/CCA0846S0041/CCA0654S0050/CCA0595S0127/CCA0935S0027/CCA1671S0011/CCA0789S0071/CCA0678S0197/CCA1368S0015/CCA1348S0035/CCA1275S0001	11	cluster1
GO:0009790	embryo development	8/1911	41/29268	0.00448028	0.0333939	0.0250531	CCA0539S0106/CCA0526S0308/CCA1392S0027/CCA1391S0028/CCA0701S0037/CCA0954S0025/CCA1573S0017/CCA0607S0019	8	cluster1
GO:0009411	response to UV	6/1911	25/29268	0.00463511	0.034293	0.0257276	CCA0907S0030/CCA0749S0041/CCA0535S0141/CCA0839S0109/CCA0576S0219/CCA0623S0107	6	cluster1
GO:0040029	regulation of gene expression, epigenetic	6/1911	25/29268	0.00463511	0.034293	0.0257276	CCA0591S0005/CCA0535S0141/CCA0632S0074/CCA0782S0175/CCA0628S0006/CCA0607S0019	6	cluster1
GO:0005643	nuclear pore	7/1911	33/29268	0.00475273	0.0349056	0.0261872	CCA0799S0039/CCA0638S0083/CCA0646S0139/CCA1377S0017/CCA0500S0279/CCA0502S0136/CCA0601S0106	7	cluster1
GO:0042180	cellular ketone metabolic process	7/1911	33/29268	0.00475273	0.0349056	0.0261872	CCA1048S0003/CCA1453S0010/CCA1594S0022/CCA0646S0176/CCA1547S0020/CCA1691S0003/CCA0979S0031	7	cluster1
GO:0010605	negative regulation of macromolecule metabolic process	27/1911	243/29268	0.00492953	0.0359805	0.0269936	CCA1743S0008/CCA0779S0148/CCA1519S0040/CCA0884S0201/CCA0982S0057/CCA0591S0005/CCA0535S0141/CCA0526S0258/CCA1060S0014/CCA0923S0047/CCA0633S0089/CCA0632S0074/CCA0573S0025/CCA1085S0012/CCA1094S0050/CCA1219S0057/CCA1407S0053/CCA0791S0060/CCA0670S0030/CCA0500S0061/CCA0502S0113/CCA0513S0203/CCA1273S0049/CCA1280S0001/CCA0613S0075/CCA0607S0019/CCA0605S0036	27	cluster1
GO:0003951	NAD+ kinase activity	5/1911	18/29268	0.00493498	0.0359805	0.0269936	CCA0642S0115/CCA0632S0051/CCA0887S0002/CCA0514S0171/CCA0514S0196	5	cluster1
GO:0018193	peptidyl-amino acid modification	14/1911	99/29268	0.00497019	0.0361059	0.0270877	CCA0757S0032/CCA0522S0191/CCA0526S0258/CCA0846S0041/CCA0813S0057/CCA1013S0046/CCA0552S0152/CCA0701S0080/CCA0789S0071/CCA0659S0161/CCA0514S0289/CCA0516S0064/CCA0502S0014/CCA1281S0021	14	cluster1
GO:0015980	energy derivation by oxidation of organic compounds	16/1911	120/29268	0.00503099	0.0364157	0.0273201	CCA1257S0031/CCA0939S0001/CCA0757S0106/CCA0652S0125/CCA1694S0005/CCA0552S0167/CCA0576S0219/CCA0576S0242/CCA0659S0131/CCA1025S0020/CCA1118S0060/CCA0887S0108/CCA0510S0132/CCA0513S0074/CCA0469S0001/CCA1686S0014	16	cluster1
GO:0007017	microtubule-based process	26/1911	232/29268	0.00511445	0.0368866	0.0276734	CCA1770S0006/CCA0912S0064/CCA1456S0038/CCA1221S0004/CCA0524S0052/CCA0533S0132/CCA0839S0022/CCA1066S0046/CCA0656S0098/CCA1326S0006/CCA0816S0121/CCA0816S0002/CCA1000S0016/CCA0555S0232/CCA0708S0044/CCA0705S0094/CCA0698S0050/CCA0709S0008/CCA1414S0005/CCA0782S0108/CCA1068S0035/CCA0505S0100/CCA1363S0045/CCA0862S0024/CCA1285S0012/CCA0851S0176	26	cluster1
GO:0030662	coated vesicle membrane	10/1911	60/29268	0.00517106	0.0371612	0.0278794	CCA0831S0027/CCA0844S0022/CCA0922S0039/CCA0582S0045/CCA0789S0145/CCA0680S0086/CCA0890S0037/CCA0500S0186/CCA0507S0324/CCA0607S0010	10	cluster1
GO:0016776	phosphotransferase activity, phosphate group as acceptor	8/1911	42/29268	0.00522371	0.0374055	0.0280627	CCA1048S0008/CCA0904S0036/CCA0909S0034/CCA1370S0024/CCA1015S0088/CCA0546S0204/CCA0791S0088/CCA1287S0094	8	cluster1
GO:0006753	nucleoside phosphate metabolic process	36/1911	352/29268	0.00524628	0.0374334	0.0280836	CCA1045S0011/CCA1046S0088/CCA1257S0002/CCA1453S0045/CCA0904S0036/CCA0909S0034/CCA1157S0016/CCA0748S0037/CCA0884S0210/CCA0991S0056/CCA0939S0001/CCA0539S0274/CCA0522S0081/CCA0520S0204/CCA0526S0081/CCA0836S0060/CCA0656S0095/CCA0642S0115/CCA0642S0128/CCA0632S0051/CCA0582S0136/CCA0786S0050/CCA0659S0244/CCA1118S0045/CCA1430S0033/CCA1120S0026/CCA0679S0024/CCA0688S0048/CCA0513S0001/CCA0505S0187/CCA0507S0…	36	cluster1
GO:0006401	RNA catabolic process	9/1911	51/29268	0.00531589	0.0377956	0.0283554	CCA0982S0057/CCA1060S0014/CCA0923S0047/CCA0632S0074/CCA0573S0025/CCA1123S0005/CCA0670S0030/CCA1353S0020/CCA0607S0019	9	cluster1
GO:0097435	supramolecular fiber organization	14/1911	100/29268	0.00544049	0.0385448	0.0289174	CCA0800S0005/CCA0795S0065/CCA1066S0046/CCA0656S0098/CCA0654S0029/CCA0646S0164/CCA0743S0053/CCA1126S0043/CCA1587S0039/CCA0566S0102/CCA0709S0043/CCA1033S0043/CCA0514S0125/CCA0849S0059	14	cluster1
GO:0072525	pyridine-containing compound biosynthetic process	12/1911	80/29268	0.00557749	0.0393605	0.0295294	CCA1046S0088/CCA1453S0045/CCA0991S0056/CCA0520S0204/CCA0526S0081/CCA0642S0115/CCA0642S0128/CCA0632S0051/CCA0582S0136/CCA0659S0244/CCA0857S0017/CCA1638S0016	12	cluster1
GO:0009199	ribonucleoside triphosphate metabolic process	20/1911	165/29268	0.00559489	0.0393605	0.0295294	CCA1046S0088/CCA1453S0045/CCA0748S0037/CCA0884S0210/CCA0991S0056/CCA0939S0001/CCA0522S0081/CCA0520S0204/CCA0526S0081/CCA0656S0095/CCA0642S0128/CCA0582S0136/CCA0659S0244/CCA1430S0033/CCA0679S0024/CCA0688S0048/CCA0469S0001/CCA0421S0002/CCA0857S0017/CCA1638S0016	20	cluster1
GO:0051130	positive regulation of cellular component organization	7/1911	34/29268	0.00565359	0.0396344	0.0297349	CCA1519S0023/CCA0654S0029/CCA0743S0053/CCA1126S0043/CCA0674S0061/CCA0691S0037/CCA0628S0067	7	cluster1
GO:0008641	ubiquitin-like modifier activating enzyme activity	6/1911	26/29268	0.00569791	0.0398059	0.0298636	CCA1051S0038/CCA0737S0061/CCA0826S0078/CCA1013S0046/CCA0659S0161/CCA1526S0031	6	cluster1
GO:0005783	endoplasmic reticulum	41/1911	416/29268	0.00578171	0.0400036	0.0300119	CCA0907S0003/CCA0910S0031/CCA0757S0086/CCA0754S0040/CCA0748S0097/CCA0879S0044/CCA1184S0051/CCA1289S0014/CCA0539S0106/CCA0533S0186/CCA0846S0041/CCA0754S0039/CCA0848S0042/CCA1247S0010/CCA1250S0039/CCA0935S0027/CCA0918S0212/CCA1739S0024/CCA0736S0030/CCA0737S0082/CCA0143S0001/CCA1564S0003/CCA1016S0023/CCA1005S0047/CCA0573S0189/CCA0566S0102/CCA0555S0052/CCA0696S0040/CCA1671S0011/CCA0597S0076/CCA0789S0…	41	cluster1
GO:0005777	peroxisome	10/1911	61/29268	0.00583109	0.0400036	0.0300119	CCA1157S0005/CCA0748S0010/CCA0542S0083/CCA1060S0012/CCA0565S0090/CCA1094S0134/CCA1413S0015/CCA0597S0105/CCA1574S0004/CCA1526S0023	10	cluster1
GO:0042579	microbody	10/1911	61/29268	0.00583109	0.0400036	0.0300119	CCA1157S0005/CCA0748S0010/CCA0542S0083/CCA1060S0012/CCA0565S0090/CCA1094S0134/CCA1413S0015/CCA0597S0105/CCA1574S0004/CCA1526S0023	10	cluster1
GO:0048827	phyllome development	10/1911	61/29268	0.00583109	0.0400036	0.0300119	CCA0779S0148/CCA0539S0078/CCA0839S0109/CCA1392S0027/CCA1391S0028/CCA0819S0015/CCA0563S0099/CCA1094S0050/CCA0940S0030/CCA0891S0053	10	cluster1
GO:0005977	glycogen metabolic process	4/1911	12/29268	0.00586586	0.0400036	0.0300119	CCA0552S0167/CCA0659S0131/CCA1118S0060/CCA1686S0014	4	cluster1
GO:0006112	energy reserve metabolic process	4/1911	12/29268	0.00586586	0.0400036	0.0300119	CCA0552S0167/CCA0659S0131/CCA1118S0060/CCA1686S0014	4	cluster1
GO:0031965	nuclear membrane	4/1911	12/29268	0.00586586	0.0400036	0.0300119	CCA0942S0041/CCA0940S0045/CCA0500S0279/CCA0507S0191	4	cluster1
GO:0051128	regulation of cellular component organization	16/1911	122/29268	0.0059077	0.0401524	0.0301235	CCA1330S0007/CCA0754S0076/CCA1519S0023/CCA0526S0138/CCA1066S0046/CCA0654S0029/CCA0743S0053/CCA1126S0043/CCA1089S0015/CCA0587S0192/CCA0670S0005/CCA0674S0061/CCA0691S0037/CCA0502S0136/CCA1199S0004/CCA0628S0067	16	cluster1
GO:0007049	cell cycle	23/1911	200/29268	0.00597282	0.0404578	0.0303526	CCA1629S0003/CCA0754S0022/CCA0981S0041/CCA0524S0052/CCA0522S0040/CCA0831S0018/CCA0839S0022/CCA0843S0050/CCA1066S0046/CCA1392S0027/CCA0649S0066/CCA0816S0121/CCA0549S0054/CCA0701S0035/CCA1089S0040/CCA1089S0015/CCA0941S0095/CCA0803S0024/CCA0670S0005/CCA0502S0136/CCA0505S0337/CCA0607S0019/CCA0851S0176	23	cluster1
GO:0003006	developmental process involved in reproduction	19/1911	155/29268	0.00603959	0.0407723	0.0305886	CCA0903S0090/CCA0748S0010/CCA0539S0106/CCA0526S0308/CCA0656S0012/CCA1392S0027/CCA1391S0028/CCA1250S0081/CCA0632S0074/CCA0819S0015/CCA0563S0099/CCA0549S0054/CCA0701S0037/CCA0954S0025/CCA0940S0030/CCA0674S0053/CCA0514S0170/CCA1573S0017/CCA0607S0019	19	cluster1
GO:0008094	DNA-dependent ATPase activity	9/1911	52/29268	0.00606403	0.0407999	0.0306093	CCA0909S0017/CCA0881S0068/CCA0986S0066/CCA1000S0006/CCA1696S0018/CCA0709S0023/CCA1578S0006/CCA0628S0006/CCA0623S0107	9	cluster1
GO:0003777	microtubule motor activity	15/1911	112/29268	0.00621777	0.0412802	0.0309696	CCA1770S0006/CCA0912S0064/CCA1456S0038/CCA0533S0132/CCA1326S0006/CCA1000S0016/CCA0555S0232/CCA0708S0044/CCA0698S0050/CCA0709S0008/CCA0782S0108/CCA1068S0035/CCA1363S0045/CCA0862S0024/CCA1285S0012	15	cluster1
GO:0007018	microtubule-based movement	15/1911	112/29268	0.00621777	0.0412802	0.0309696	CCA1770S0006/CCA0912S0064/CCA1456S0038/CCA0533S0132/CCA1326S0006/CCA1000S0016/CCA0555S0232/CCA0708S0044/CCA0698S0050/CCA0709S0008/CCA0782S0108/CCA1068S0035/CCA1363S0045/CCA0862S0024/CCA1285S0012	15	cluster1
GO:0009145	purine nucleoside triphosphate biosynthetic process	15/1911	112/29268	0.00621777	0.0412802	0.0309696	CCA1046S0088/CCA1453S0045/CCA0884S0210/CCA0991S0056/CCA0520S0204/CCA0526S0081/CCA0642S0128/CCA0582S0136/CCA0659S0244/CCA1430S0033/CCA0679S0024/CCA0688S0048/CCA0421S0002/CCA0857S0017/CCA1638S0016	15	cluster1
GO:0009206	purine ribonucleoside triphosphate biosynthetic process	15/1911	112/29268	0.00621777	0.0412802	0.0309696	CCA1046S0088/CCA1453S0045/CCA0884S0210/CCA0991S0056/CCA0520S0204/CCA0526S0081/CCA0642S0128/CCA0582S0136/CCA0659S0244/CCA1430S0033/CCA0679S0024/CCA0688S0048/CCA0421S0002/CCA0857S0017/CCA1638S0016	15	cluster1
GO:0030125	clathrin vesicle coat	5/1911	19/29268	0.00634211	0.0419667	0.0314847	CCA0922S0039/CCA0582S0045/CCA0680S0086/CCA0890S0037/CCA0507S0324	5	cluster1
GO:0048522	positive regulation of cellular process	29/1911	272/29268	0.00652833	0.0430569	0.0323026	CCA1161S0014/CCA0779S0148/CCA0779S0080/CCA0774S0018/CCA1505S0020/CCA1519S0023/CCA0843S0016/CCA1066S0046/CCA0638S0204/CCA0654S0029/CCA0743S0053/CCA0816S0116/CCA0819S0015/CCA1225S0023/CCA1126S0084/CCA1126S0043/CCA0566S0102/CCA0698S0101/CCA1094S0050/CCA1407S0044/CCA0587S0192/CCA0576S0134/CCA0782S0175/CCA1068S0034/CCA0674S0061/CCA0691S0037/CCA0502S0113/CCA0964S0040/CCA0628S0067	29	cluster1
GO:0033044	regulation of chromosome organization	7/1911	35/29268	0.00667624	0.0438881	0.0329261	CCA1330S0007/CCA0526S0138/CCA1089S0015/CCA0670S0005/CCA0502S0136/CCA1199S0004/CCA0628S0067	7	cluster1
GO:0044262	cellular carbohydrate metabolic process	33/1911	321/29268	0.00675359	0.0442514	0.0331987	CCA0903S0090/CCA0881S0075/CCA1188S0023/CCA0998S0012/CCA0533S0010/CCA0839S0147/CCA0839S0160/CCA0842S0039/CCA0918S0086/CCA0919S0008/CCA0632S0022/CCA0824S0020/CCA0824S0008/CCA1590S0015/CCA0552S0153/CCA0552S0167/CCA0701S0035/CCA1671S0011/CCA0589S0184/CCA0784S0041/CCA0597S0059/CCA0791S0064/CCA0659S0131/CCA1118S0060/CCA1120S0020/CCA0679S0085/CCA0688S0079/CCA0890S0041/CCA0514S0090/CCA0510S0089/CCA0505S0…	33	cluster1
GO:0009060	aerobic respiration	11/1911	72/29268	0.00677862	0.0442708	0.0332133	CCA1257S0031/CCA0757S0106/CCA0652S0125/CCA1694S0005/CCA0576S0219/CCA0576S0242/CCA1025S0020/CCA0887S0108/CCA0510S0132/CCA0513S0074/CCA0469S0001	11	cluster1
GO:0016567	protein ubiquitination	9/1911	53/29268	0.00689063	0.0446646	0.0335087	CCA0884S0109/CCA1392S0027/CCA1549S0004/CCA0813S0057/CCA0819S0015/CCA0678S0166/CCA0897S0104/CCA0975S0087/CCA0628S0067	9	cluster1
GO:0046700	heterocycle catabolic process	19/1911	157/29268	0.00691996	0.0446646	0.0335087	CCA1046S0088/CCA1453S0045/CCA0991S0056/CCA0982S0057/CCA0520S0204/CCA0526S0081/CCA1060S0014/CCA0923S0047/CCA0642S0128/CCA0632S0074/CCA0573S0025/CCA0582S0136/CCA0659S0244/CCA1123S0005/CCA0670S0030/CCA1353S0020/CCA0607S0019/CCA0857S0017/CCA1638S0016	19	cluster1
GO:0000904	cell morphogenesis involved in differentiation	6/1911	27/29268	0.00692802	0.0446646	0.0335087	CCA0748S0010/CCA0522S0040/CCA0656S0012/CCA1250S0081/CCA0566S0102/CCA0514S0170	6	cluster1
GO:1905392	plant organ morphogenesis	6/1911	27/29268	0.00692802	0.0446646	0.0335087	CCA0779S0148/CCA0539S0078/CCA0819S0015/CCA0566S0112/CCA0701S0107/CCA1094S0050	6	cluster1
GO:0051273	beta-glucan metabolic process	16/1911	125/29268	0.00745054	0.0478793	0.0359205	CCA0881S0075/CCA1188S0023/CCA0839S0147/CCA0839S0160/CCA0842S0039/CCA0919S0008/CCA0632S0022/CCA0824S0008/CCA1590S0015/CCA0552S0153/CCA0701S0035/CCA0597S0059/CCA0791S0064/CCA1120S0020/CCA0688S0079/CCA0510S0089	16	cluster1
GO:0004252	serine-type endopeptidase activity	18/1911	147/29268	0.0074769	0.0478951	0.0359323	CCA0779S0139/CCA0542S0172/CCA0535S0060/CCA0838S0066/CCA1060S0012/CCA0936S0068/CCA1738S0026/CCA0646S0060/CCA0565S0090/CCA0555S0204/CCA1094S0032/CCA0953S0048/CCA0789S0057/CCA1039S0047/CCA1107S0008/CCA0681S0016/CCA0898S0097/CCA0500S0041	18	cluster1
GO:0008173	RNA methyltransferase activity	9/1911	54/29268	0.0078008	0.0492142	0.0369219	CCA0754S0011/CCA1519S0035/CCA1596S0026/CCA0520S0204/CCA0565S0048/CCA0696S0061/CCA0587S0125/CCA0784S0121/CCA0598S0118	9	cluster1
GO:0042802	identical protein binding	9/1911	54/29268	0.0078008	0.0492142	0.0369219	CCA0907S0030/CCA0779S0148/CCA0748S0010/CCA0539S0078/CCA0819S0015/CCA1094S0050/CCA0587S0152/CCA0862S0123/CCA0623S0052	9	cluster1
GO:0019252	starch biosynthetic process	7/1911	36/29268	0.00783009	0.0492142	0.0369219	CCA0903S0090/CCA0998S0012/CCA0918S0086/CCA0589S0184/CCA0659S0131/CCA1118S0060/CCA1686S0014	7	cluster1
GO:0050657	nucleic acid transport	7/1911	36/29268	0.00783009	0.0492142	0.0369219	CCA0632S0074/CCA1320S0006/CCA0565S0022/CCA0708S0002/CCA0698S0155/CCA1655S0010/CCA0500S0279	7	cluster1
GO:0050658	RNA transport	7/1911	36/29268	0.00783009	0.0492142	0.0369219	CCA0632S0074/CCA1320S0006/CCA0565S0022/CCA0708S0002/CCA0698S0155/CCA1655S0010/CCA0500S0279	7	cluster1
GO:0051236	establishment of RNA localization	7/1911	36/29268	0.00783009	0.0492142	0.0369219	CCA0632S0074/CCA1320S0006/CCA0565S0022/CCA0708S0002/CCA0698S0155/CCA1655S0010/CCA0500S0279	7	cluster1
GO:0006904	vesicle docking involved in exocytosis	5/1911	20/29268	0.00800832	0.0494456	0.0370955	CCA0533S0117/CCA1620S0005/CCA0733S0031/CCA0546S0138/CCA1082S0039	5	cluster1
GO:0008175	tRNA methyltransferase activity	5/1911	20/29268	0.00800832	0.0494456	0.0370955	CCA1596S0026/CCA0520S0204/CCA0696S0061/CCA0587S0125/CCA0598S0118	5	cluster1
GO:0030665	clathrin-coated vesicle membrane	5/1911	20/29268	0.00800832	0.0494456	0.0370955	CCA0922S0039/CCA0582S0045/CCA0680S0086/CCA0890S0037/CCA0507S0324	5	cluster1
GO:0140029	exocytic process	5/1911	20/29268	0.00800832	0.0494456	0.0370955	CCA0533S0117/CCA1620S0005/CCA0733S0031/CCA0546S0138/CCA1082S0039	5	cluster1
GO:0009062	fatty acid catabolic process	4/1911	13/29268	0.00803953	0.0494456	0.0370955	CCA0542S0083/CCA1094S0134/CCA1413S0015/CCA0597S0105	4	cluster1
GO:0015923	mannosidase activity	4/1911	13/29268	0.00803953	0.0494456	0.0370955	CCA1250S0083/CCA1250S0084/CCA1108S0019/CCA1273S0023	4	cluster1
GO:0031124	mRNA 3'-end processing	4/1911	13/29268	0.00803953	0.0494456	0.0370955	CCA0542S0176/CCA0829S0035/CCA0546S0211/CCA0953S0034	4	cluster1
GO:0016620	oxidoreductase activity, acting on the aldehyde or oxo group of donors, NAD or NADP as acceptor	11/1911	74/29268	0.00832735	0.0508219	0.0381281	CCA1453S0045/CCA0779S0242/CCA0763S0073/CCA0718S0067/CCA0563S0012/CCA0546S0305/CCA0549S0153/CCA0698S0189/CCA1095S0017/CCA1027S0062/CCA0977S0024	11	cluster1
GO:0043021	ribonucleoprotein complex binding	11/1911	74/29268	0.00832735	0.0508219	0.0381281	CCA1629S0001/CCA1161S0014/CCA0910S0031/CCA0591S0022/CCA0654S0018/CCA0654S0050/CCA0565S0022/CCA1671S0011/CCA1368S0015/CCA1348S0035/CCA1275S0001	11	cluster1
GO:0044242	cellular lipid catabolic process	6/1911	28/29268	0.00833936	0.0508219	0.0381281	CCA0542S0083/CCA1094S0134/CCA1413S0015/CCA0597S0105/CCA0601S0005/CCA0623S0016	6	cluster1
GO:0055086	nucleobase-containing small molecule metabolic process	42/1911	439/29268	0.00866642	0.0526551	0.0395034	CCA1045S0011/CCA1046S0088/CCA1257S0002/CCA1453S0045/CCA0904S0036/CCA0909S0034/CCA1157S0016/CCA0748S0037/CCA0884S0210/CCA0991S0056/CCA0939S0001/CCA0539S0274/CCA0522S0081/CCA0520S0204/CCA0526S0081/CCA0836S0060/CCA1060S0028/CCA0656S0095/CCA0642S0115/CCA0642S0128/CCA0632S0051/CCA0582S0136/CCA0786S0050/CCA0659S0244/CCA1118S0045/CCA1430S0033/CCA1120S0026/CCA0679S0024/CCA0680S0048/CCA0688S0048/CCA0887S0…	42	cluster1
GO:0044270	cellular nitrogen compound catabolic process	19/1911	161/29268	0.00899336	0.0542401	0.0406926	CCA1046S0088/CCA1453S0045/CCA0991S0056/CCA0982S0057/CCA0520S0204/CCA0526S0081/CCA1060S0014/CCA0923S0047/CCA0642S0128/CCA0632S0074/CCA0573S0025/CCA0582S0136/CCA0659S0244/CCA1123S0005/CCA0670S0030/CCA1353S0020/CCA0607S0019/CCA0857S0017/CCA1638S0016	19	cluster1
GO:0030029	actin filament-based process	12/1911	85/29268	0.00903892	0.0542401	0.0406926	CCA0800S0005/CCA0795S0065/CCA0654S0029/CCA0646S0164/CCA0743S0053/CCA1126S0043/CCA1587S0039/CCA0566S0102/CCA0709S0043/CCA1033S0043/CCA0514S0125/CCA0849S0059	12	cluster1
GO:0030036	actin cytoskeleton organization	12/1911	85/29268	0.00903892	0.0542401	0.0406926	CCA0800S0005/CCA0795S0065/CCA0654S0029/CCA0646S0164/CCA0743S0053/CCA1126S0043/CCA1587S0039/CCA0566S0102/CCA0709S0043/CCA1033S0043/CCA0514S0125/CCA0849S0059	12	cluster1
GO:0046496	nicotinamide nucleotide metabolic process	14/1911	106/29268	0.00906467	0.0542401	0.0406926	CCA1046S0088/CCA1453S0045/CCA0991S0056/CCA0520S0204/CCA0526S0081/CCA0642S0115/CCA0642S0128/CCA0632S0051/CCA0582S0136/CCA0659S0244/CCA1118S0045/CCA0513S0001/CCA0857S0017/CCA1638S0016	14	cluster1
GO:0072657	protein localization to membrane	14/1911	106/29268	0.00906467	0.0542401	0.0406926	CCA0910S0031/CCA0754S0037/CCA0846S0041/CCA0654S0050/CCA0595S0127/CCA0935S0027/CCA1002S0005/CCA1671S0011/CCA0789S0071/CCA0678S0197/CCA0898S0022/CCA1368S0015/CCA1348S0035/CCA1275S0001	14	cluster1
GO:0005096	GTPase activator activity	7/1911	37/29268	0.00912452	0.0542401	0.0406926	CCA0522S0167/CCA0632S0117/CCA1013S0033/CCA0576S0078/CCA0582S0017/CCA1701S0009/CCA0859S0152	7	cluster1
GO:0006403	RNA localization	7/1911	37/29268	0.00912452	0.0542401	0.0406926	CCA0632S0074/CCA1320S0006/CCA0565S0022/CCA0708S0002/CCA0698S0155/CCA1655S0010/CCA0500S0279	7	cluster1
GO:1901292	nucleoside phosphate catabolic process	10/1911	65/29268	0.00914956	0.0542401	0.0406926	CCA1046S0088/CCA1453S0045/CCA0991S0056/CCA0520S0204/CCA0526S0081/CCA0642S0128/CCA0582S0136/CCA0659S0244/CCA0857S0017/CCA1638S0016	10	cluster1
GO:0005319	lipid transporter activity	8/1911	46/29268	0.00917077	0.0542401	0.0406926	CCA0591S0006/CCA0524S0358/CCA1017S0021/CCA1002S0062/CCA0108S0029/CCA0587S0195/CCA0507S0273/CCA0610S0045	8	cluster1
GO:0005774	vacuolar membrane	13/1911	96/29268	0.00952301	0.0561577	0.0421312	CCA0748S0097/CCA0542S0172/CCA0638S0098/CCA1250S0083/CCA1250S0084/CCA0733S0031/CCA0954S0028/CCA1479S0021/CCA0587S0152/CCA0674S0061/CCA1204S0021/CCA0601S0105/CCA1279S0007	13	cluster1
GO:0019362	pyridine nucleotide metabolic process	14/1911	107/29268	0.00982021	0.0576326	0.0432377	CCA1046S0088/CCA1453S0045/CCA0991S0056/CCA0520S0204/CCA0526S0081/CCA0642S0115/CCA0642S0128/CCA0632S0051/CCA0582S0136/CCA0659S0244/CCA1118S0045/CCA0513S0001/CCA0857S0017/CCA1638S0016	14	cluster1
GO:0000049	tRNA binding	6/1911	29/29268	0.00994557	0.0576326	0.0432377	CCA0982S0060/CCA0940S0030/CCA0597S0209/CCA0659S0109/CCA0502S0055/CCA0502S0014	6	cluster1
GO:0007031	peroxisome organization	6/1911	29/29268	0.00994557	0.0576326	0.0432377	CCA1157S0005/CCA1060S0012/CCA0806S0150/CCA0565S0090/CCA1039S0058/CCA1526S0023	6	cluster1
GO:0009826	unidimensional cell growth	6/1911	29/29268	0.00994557	0.0576326	0.0432377	CCA0748S0010/CCA0839S0022/CCA1066S0046/CCA0656S0012/CCA1250S0081/CCA0514S0170	6	cluster1
GO:0071166	ribonucleoprotein complex localization	6/1911	29/29268	0.00994557	0.0576326	0.0432377	CCA0632S0074/CCA1320S0006/CCA0565S0022/CCA0698S0155/CCA1655S0010/CCA0500S0279	6	cluster1
GO:0071426	ribonucleoprotein complex export from nucleus	6/1911	29/29268	0.00994557	0.0576326	0.0432377	CCA0632S0074/CCA1320S0006/CCA0565S0022/CCA0698S0155/CCA1655S0010/CCA0500S0279	6	cluster1
GO:0016853	isomerase activity	37/1911	380/29268	0.0101027	0.0583746	0.0437944	CCA0905S0045/CCA0907S0037/CCA0912S0026/CCA1503S0010/CCA0989S0032/CCA0991S0056/CCA0524S0270/CCA0522S0151/CCA0831S0029/CCA0844S0004/CCA1060S0028/CCA0918S0156/CCA1550S0023/CCA0813S0057/CCA0822S0057/CCA0824S0020/CCA1209S0019/CCA1016S0023/CCA1008S0033/CCA1696S0018/CCA0573S0092/CCA0552S0134/CCA0705S0074/CCA0709S0023/CCA1413S0015/CCA1074S0027/CCA0786S0008/CCA0659S0244/CCA0662S0026/CCA1298S0009/CCA0897S0…	37	cluster1
GO:0006099	tricarboxylic acid cycle	10/1911	66/29268	0.010169	0.0585884	0.0439547	CCA1257S0031/CCA0757S0106/CCA0652S0125/CCA1694S0005/CCA0576S0219/CCA0576S0242/CCA1025S0020/CCA0887S0108/CCA0510S0132/CCA0513S0074	10	cluster1
GO:0000278	mitotic cell cycle	13/1911	97/29268	0.010358	0.0595064	0.0446435	CCA0754S0022/CCA0831S0018/CCA0839S0022/CCA0843S0050/CCA1066S0046/CCA0701S0035/CCA1089S0015/CCA0941S0095/CCA0803S0024/CCA0670S0005/CCA0502S0136/CCA0505S0337/CCA0607S0019	13	cluster1
GO:0016592	mediator complex	8/1911	47/29268	0.0104348	0.0597763	0.044846	CCA0990S0063/CCA1075S0009/CCA0918S0098/CCA0632S0187/CCA1545S0030/CCA0555S0213/CCA0940S0038/CCA0897S0079	8	cluster1
GO:0009965	leaf morphogenesis	4/1911	14/29268	0.0106811	0.0603257	0.0452581	CCA0779S0148/CCA0539S0078/CCA0819S0015/CCA1094S0050	4	cluster1
GO:0016634	oxidoreductase activity, acting on the CH-CH group of donors, oxygen as acceptor	4/1911	14/29268	0.0106811	0.0603257	0.0452581	CCA0542S0083/CCA0633S0103/CCA1094S0134/CCA0597S0105	4	cluster1
GO:0046912	transferase activity, transferring acyl groups, acyl groups converted into alkyl on transfer	4/1911	14/29268	0.0106811	0.0603257	0.0452581	CCA1694S0005/CCA1610S0012/CCA0782S0017/CCA1025S0020	4	cluster1
GO:0048467	gynoecium development	4/1911	14/29268	0.0106811	0.0603257	0.0452581	CCA1391S0028/CCA0563S0099/CCA0940S0030/CCA0674S0053	4	cluster1
GO:2000028	regulation of photoperiodism, flowering	4/1911	14/29268	0.0106811	0.0603257	0.0452581	CCA0539S0159/CCA0829S0050/CCA0678S0117/CCA0674S0053	4	cluster1
GO:0048580	regulation of post-embryonic development	9/1911	57/29268	0.0110845	0.0624279	0.0468353	CCA0539S0159/CCA0524S0093/CCA1391S0028/CCA0633S0089/CCA0829S0050/CCA0678S0117/CCA1024S0006/CCA0674S0053/CCA0607S0019	9	cluster1
GO:0044437	vacuolar part	13/1911	98/29268	0.0112488	0.0629563	0.0472317	CCA0748S0097/CCA0542S0172/CCA0638S0098/CCA1250S0083/CCA1250S0084/CCA0733S0031/CCA0954S0028/CCA1479S0021/CCA0587S0152/CCA0674S0061/CCA1204S0021/CCA0601S0105/CCA1279S0007	13	cluster1
GO:0051274	beta-glucan biosynthetic process	13/1911	98/29268	0.0112488	0.0629563	0.0472317	CCA0881S0075/CCA1188S0023/CCA0839S0147/CCA0839S0160/CCA0919S0008/CCA0632S0022/CCA1590S0015/CCA0701S0035/CCA0597S0059/CCA0791S0064/CCA1120S0020/CCA0688S0079/CCA0510S0089	13	cluster1
GO:0006101	citrate metabolic process	10/1911	67/29268	0.0112725	0.0629563	0.0472317	CCA1257S0031/CCA0757S0106/CCA0652S0125/CCA1694S0005/CCA0576S0219/CCA0576S0242/CCA1025S0020/CCA0887S0108/CCA0510S0132/CCA0513S0074	10	cluster1
GO:0016616	oxidoreductase activity, acting on the CH-OH group of donors, NAD or NADP as acceptor	19/1911	165/29268	0.0115391	0.0641524	0.048129	CCA1046S0041/CCA0907S0003/CCA0990S0050/CCA0918S0129/CCA0649S0059/CCA0822S0057/CCA1126S0037/CCA0701S0093/CCA1094S0026/CCA1413S0015/CCA0576S0219/CCA0786S0013/CCA1118S0045/CCA0887S0108/CCA0510S0132/CCA0513S0350/CCA0513S0001/CCA0259S0002/CCA1063S0008	19	cluster1
GO:0006928	movement of cell or subcellular component	15/1911	120/29268	0.0115506	0.0641524	0.048129	CCA1770S0006/CCA0912S0064/CCA1456S0038/CCA0533S0132/CCA1326S0006/CCA1000S0016/CCA0555S0232/CCA0708S0044/CCA0698S0050/CCA0709S0008/CCA0782S0108/CCA1068S0035/CCA1363S0045/CCA0862S0024/CCA1285S0012	15	cluster1
GO:0009141	nucleoside triphosphate metabolic process	20/1911	177/29268	0.0118569	0.0656713	0.0492686	CCA1046S0088/CCA1453S0045/CCA0748S0037/CCA0884S0210/CCA0991S0056/CCA0939S0001/CCA0522S0081/CCA0520S0204/CCA0526S0081/CCA0656S0095/CCA0642S0128/CCA0582S0136/CCA0659S0244/CCA1430S0033/CCA0679S0024/CCA0688S0048/CCA0469S0001/CCA0421S0002/CCA0857S0017/CCA1638S0016	20	cluster1
GO:0009793	embryo development ending in seed dormancy	7/1911	39/29268	0.0121723	0.0664767	0.0498728	CCA0539S0106/CCA0526S0308/CCA1392S0027/CCA1391S0028/CCA0701S0037/CCA0954S0025/CCA1573S0017	7	cluster1
GO:0048589	developmental growth	7/1911	39/29268	0.0121723	0.0664767	0.0498728	CCA0748S0010/CCA0839S0022/CCA1066S0046/CCA0656S0012/CCA1250S0081/CCA0701S0107/CCA0514S0170	7	cluster1
GO:0010224	response to UV-B	5/1911	22/29268	0.0122038	0.0664767	0.0498728	CCA0907S0030/CCA0749S0041/CCA0535S0141/CCA0839S0109/CCA0576S0219	5	cluster1
GO:0010639	negative regulation of organelle organization	5/1911	22/29268	0.0122038	0.0664767	0.0498728	CCA0526S0138/CCA1066S0046/CCA1089S0015/CCA0670S0005/CCA0502S0136	5	cluster1
GO:0051129	negative regulation of cellular component organization	5/1911	22/29268	0.0122038	0.0664767	0.0498728	CCA0526S0138/CCA1066S0046/CCA1089S0015/CCA0670S0005/CCA0502S0136	5	cluster1
GO:0072329	monocarboxylic acid catabolic process	5/1911	22/29268	0.0122038	0.0664767	0.0498728	CCA0542S0083/CCA1094S0134/CCA1413S0015/CCA0597S0105/CCA0964S0043	5	cluster1
GO:0046434	organophosphate catabolic process	11/1911	78/29268	0.0122344	0.0664767	0.0498728	CCA1046S0088/CCA1453S0045/CCA0991S0056/CCA0520S0204/CCA0526S0081/CCA0642S0128/CCA0582S0136/CCA0659S0244/CCA0964S0063/CCA0857S0017/CCA1638S0016	11	cluster1
GO:0048869	cellular developmental process	16/1911	132/29268	0.0123155	0.0667369	0.050068	CCA0748S0010/CCA0539S0078/CCA0522S0040/CCA0839S0022/CCA0843S0050/CCA1066S0046/CCA0656S0012/CCA1250S0081/CCA0816S0143/CCA0143S0001/CCA0566S0102/CCA0549S0054/CCA0701S0107/CCA0674S0061/CCA0514S0170/CCA0862S0060	16	cluster1
GO:0019318	hexose metabolic process	17/1911	145/29268	0.0137892	0.073912	0.055451	CCA1453S0045/CCA1633S0009/CCA0779S0242/CCA0991S0056/CCA1250S0083/CCA1250S0084/CCA0918S0156/CCA1441S0027/CCA0824S0020/CCA0563S0012/CCA1095S0017/CCA0942S0091/CCA0803S0068/CCA0784S0041/CCA1106S0027/CCA1118S0045/CCA0513S0001	17	cluster1
GO:0006405	RNA export from nucleus	6/1911	31/29268	0.0137954	0.073912	0.055451	CCA0632S0074/CCA1320S0006/CCA0565S0022/CCA0698S0155/CCA1655S0010/CCA0500S0279	6	cluster1
GO:0010565	regulation of cellular ketone metabolic process	6/1911	31/29268	0.0137954	0.073912	0.055451	CCA0749S0041/CCA0839S0109/CCA0587S0152/CCA0576S0219/CCA0502S0014/CCA1526S0020	6	cluster1
GO:0030684	preribosome	6/1911	31/29268	0.0137954	0.073912	0.055451	CCA0839S0167/CCA0698S0155/CCA0954S0025/CCA0587S0205/CCA0691S0130/CCA1175S0003	6	cluster1
GO:2001251	negative regulation of chromosome organization	4/1911	15/29268	0.0138239	0.073912	0.055451	CCA0526S0138/CCA1089S0015/CCA0670S0005/CCA0502S0136	4	cluster1
GO:0048608	reproductive structure development	16/1911	134/29268	0.0140854	0.0749105	0.0562001	CCA0903S0090/CCA0748S0010/CCA0539S0106/CCA0526S0308/CCA0656S0012/CCA1392S0027/CCA1391S0028/CCA0632S0074/CCA0819S0015/CCA0563S0099/CCA0701S0037/CCA0954S0025/CCA0940S0030/CCA0674S0053/CCA1573S0017/CCA0607S0019	16	cluster1
GO:0061458	reproductive system development	16/1911	134/29268	0.0140854	0.0749105	0.0562001	CCA0903S0090/CCA0748S0010/CCA0539S0106/CCA0526S0308/CCA0656S0012/CCA1392S0027/CCA1391S0028/CCA0632S0074/CCA0819S0015/CCA0563S0099/CCA0701S0037/CCA0954S0025/CCA0940S0030/CCA0674S0053/CCA1573S0017/CCA0607S0019	16	cluster1
GO:0062014	negative regulation of small molecule metabolic process	5/1911	23/29268	0.0147728	0.0779459	0.0584773	CCA0749S0041/CCA0839S0109/CCA1015S0098/CCA0546S0211/CCA0576S0219	5	cluster1
GO:1901987	regulation of cell cycle phase transition	5/1911	23/29268	0.0147728	0.0779459	0.0584773	CCA0819S0015/CCA1089S0015/CCA0670S0005/CCA0502S0136/CCA0628S0067	5	cluster1
GO:1901990	regulation of mitotic cell cycle phase transition	5/1911	23/29268	0.0147728	0.0779459	0.0584773	CCA0819S0015/CCA1089S0015/CCA0670S0005/CCA0502S0136/CCA0628S0067	5	cluster1
GO:0048584	positive regulation of response to stimulus	8/1911	50/29268	0.0150004	0.078939	0.0592224	CCA0539S0159/CCA0839S0109/CCA1225S0023/CCA0698S0101/CCA1407S0044/CCA0782S0175/CCA1024S0006/CCA1526S0020	8	cluster1
GO:0008237	metallopeptidase activity	16/1911	135/29268	0.0150415	0.0789482	0.0592293	CCA0916S0002/CCA0754S0071/CCA0884S0050/CCA0874S0054/CCA0998S0041/CCA0843S0016/CCA1228S0043/CCA0806S0044/CCA1015S0086/CCA1593S0050/CCA0563S0033/CCA0555S0052/CCA1219S0083/CCA0782S0129/CCA0898S0115/CCA0898S0116	16	cluster1
GO:0030660	Golgi-associated vesicle membrane	9/1911	60/29268	0.0153068	0.0801312	0.0601168	CCA0831S0027/CCA0844S0022/CCA0582S0045/CCA0789S0145/CCA0680S0086/CCA0890S0037/CCA0500S0186/CCA0507S0324/CCA0607S0010	9	cluster1
GO:0031047	gene silencing by RNA	13/1911	102/29268	0.0154186	0.0805058	0.0603978	CCA1743S0008/CCA0591S0005/CCA0535S0141/CCA0632S0074/CCA1085S0012/CCA1219S0057/CCA1407S0053/CCA0500S0061/CCA1273S0049/CCA1280S0001/CCA0613S0075/CCA0607S0019/CCA0605S0036	13	cluster1
GO:0000302	response to reactive oxygen species	6/1911	32/29268	0.0160641	0.0834416	0.0626004	CCA0748S0010/CCA0535S0141/CCA0595S0083/CCA0891S0053/CCA0500S0262/CCA0862S0123	6	cluster1
GO:0007033	vacuole organization	6/1911	32/29268	0.0160641	0.0834416	0.0626004	CCA0754S0133/CCA0733S0031/CCA1089S0008/CCA1410S0023/CCA0691S0037/CCA0857S0032	6	cluster1
GO:0072524	pyridine-containing compound metabolic process	14/1911	114/29268	0.0165823	0.0858333	0.0643947	CCA1046S0088/CCA1453S0045/CCA0991S0056/CCA0520S0204/CCA0526S0081/CCA0642S0115/CCA0642S0128/CCA0632S0051/CCA0582S0136/CCA0659S0244/CCA1118S0045/CCA0513S0001/CCA0857S0017/CCA1638S0016	14	cluster1
GO:0072350	tricarboxylic acid metabolic process	10/1911	71/29268	0.0166101	0.0858333	0.0643947	CCA1257S0031/CCA0757S0106/CCA0652S0125/CCA1694S0005/CCA0576S0219/CCA0576S0242/CCA1025S0020/CCA0887S0108/CCA0510S0132/CCA0513S0074	10	cluster1
GO:0005996	monosaccharide metabolic process	18/1911	160/29268	0.0170441	0.0878492	0.0659071	CCA1453S0045/CCA1633S0009/CCA0779S0242/CCA0991S0056/CCA1250S0083/CCA1250S0084/CCA0918S0156/CCA1164S0009/CCA1441S0027/CCA0824S0020/CCA0563S0012/CCA1095S0017/CCA0942S0091/CCA0803S0068/CCA0784S0041/CCA1106S0027/CCA1118S0045/CCA0513S0001	18	cluster1
GO:0003712	transcription coregulator activity	11/1911	82/29268	0.0173996	0.0883634	0.0662928	CCA0779S0121/CCA0918S0098/CCA0632S0187/CCA1436S0001/CCA0555S0213/CCA0940S0038/CCA0791S0014/CCA0681S0030/CCA1199S0004/CCA0513S0203/CCA0507S0282	11	cluster1
GO:0010965	regulation of mitotic sister chromatid separation	4/1911	16/29268	0.0174964	0.0883634	0.0662928	CCA1089S0015/CCA0670S0005/CCA0502S0136/CCA0628S0067	4	cluster1
GO:0016783	sulfurtransferase activity	4/1911	16/29268	0.0174964	0.0883634	0.0662928	CCA1384S0017/CCA1247S0007/CCA1013S0046/CCA0563S0044	4	cluster1
GO:0030071	regulation of mitotic metaphase/anaphase transition	4/1911	16/29268	0.0174964	0.0883634	0.0662928	CCA1089S0015/CCA0670S0005/CCA0502S0136/CCA0628S0067	4	cluster1
GO:0033047	regulation of mitotic sister chromatid segregation	4/1911	16/29268	0.0174964	0.0883634	0.0662928	CCA1089S0015/CCA0670S0005/CCA0502S0136/CCA0628S0067	4	cluster1
GO:0035194	posttranscriptional gene silencing by RNA	4/1911	16/29268	0.0174964	0.0883634	0.0662928	CCA0591S0005/CCA0535S0141/CCA0632S0074/CCA0607S0019	4	cluster1
GO:1902099	regulation of metaphase/anaphase transition of cell cycle	4/1911	16/29268	0.0174964	0.0883634	0.0662928	CCA1089S0015/CCA0670S0005/CCA0502S0136/CCA0628S0067	4	cluster1
GO:1905818	regulation of chromosome separation	4/1911	16/29268	0.0174964	0.0883634	0.0662928	CCA1089S0015/CCA0670S0005/CCA0502S0136/CCA0628S0067	4	cluster1
GO:0009894	regulation of catabolic process	5/1911	24/29268	0.0176799	0.0886206	0.0664858	CCA1519S0040/CCA1017S0011/CCA0555S0230/CCA0587S0210/CCA0502S0113	5	cluster1
GO:0044438	microbody part	5/1911	24/29268	0.0176799	0.0886206	0.0664858	CCA1157S0005/CCA0748S0010/CCA1060S0012/CCA0565S0090/CCA1526S0023	5	cluster1
GO:0044439	peroxisomal part	5/1911	24/29268	0.0176799	0.0886206	0.0664858	CCA1157S0005/CCA0748S0010/CCA1060S0012/CCA0565S0090/CCA1526S0023	5	cluster1
GO:0090150	establishment of protein localization to membrane	12/1911	93/29268	0.0177977	0.0889884	0.0667617	CCA0910S0031/CCA0846S0041/CCA0654S0050/CCA0595S0127/CCA0935S0027/CCA1002S0005/CCA1671S0011/CCA0789S0071/CCA0678S0197/CCA1368S0015/CCA1348S0035/CCA1275S0001	12	cluster1
GO:0005982	starch metabolic process	7/1911	42/29268	0.0180259	0.0899051	0.0674495	CCA0903S0090/CCA0998S0012/CCA0918S0086/CCA0589S0184/CCA0659S0131/CCA1118S0060/CCA1686S0014	7	cluster1
GO:0009142	nucleoside triphosphate biosynthetic process	15/1911	127/29268	0.0186893	0.0921637	0.069144	CCA1046S0088/CCA1453S0045/CCA0884S0210/CCA0991S0056/CCA0520S0204/CCA0526S0081/CCA0642S0128/CCA0582S0136/CCA0659S0244/CCA1430S0033/CCA0679S0024/CCA0688S0048/CCA0421S0002/CCA0857S0017/CCA1638S0016	15	cluster1
GO:0009201	ribonucleoside triphosphate biosynthetic process	15/1911	127/29268	0.0186893	0.0921637	0.069144	CCA1046S0088/CCA1453S0045/CCA0884S0210/CCA0991S0056/CCA0520S0204/CCA0526S0081/CCA0642S0128/CCA0582S0136/CCA0659S0244/CCA1430S0033/CCA0679S0024/CCA0688S0048/CCA0421S0002/CCA0857S0017/CCA1638S0016	15	cluster1
GO:0009408	response to heat	9/1911	62/29268	0.0187115	0.0921637	0.069144	CCA0906S0088/CCA0810S0062/CCA0774S0018/CCA0998S0041/CCA0533S0227/CCA0843S0097/CCA0782S0175/CCA0500S0262/CCA0696S0078	9	cluster1
GO:0006366	transcription by RNA polymerase II	8/1911	52/29268	0.0187545	0.0921637	0.069144	CCA0524S0335/CCA0526S0308/CCA0834S0010/CCA0843S0016/CCA0510S0068/CCA0507S0048/CCA0964S0040/CCA0623S0107	8	cluster1
GO:0006613	cotranslational protein targeting to membrane	8/1911	52/29268	0.0187545	0.0921637	0.069144	CCA0910S0031/CCA0654S0050/CCA0595S0127/CCA1671S0011/CCA0678S0197/CCA1368S0015/CCA1348S0035/CCA1275S0001	8	cluster1
GO:0006614	SRP-dependent cotranslational protein targeting to membrane	8/1911	52/29268	0.0187545	0.0921637	0.069144	CCA0910S0031/CCA0654S0050/CCA0595S0127/CCA1671S0011/CCA0678S0197/CCA1368S0015/CCA1348S0035/CCA1275S0001	8	cluster1
GO:0022402	cell cycle process	18/1911	162/29268	0.0191168	0.0936778	0.0702799	CCA1629S0003/CCA0981S0041/CCA0524S0052/CCA0522S0040/CCA0831S0018/CCA0843S0050/CCA0816S0121/CCA0549S0054/CCA0701S0035/CCA1089S0040/CCA1089S0015/CCA0941S0095/CCA0803S0024/CCA0670S0005/CCA0502S0136/CCA0505S0337/CCA0607S0019/CCA0851S0176	18	cluster1
GO:0003779	actin binding	12/1911	94/29268	0.0192298	0.0936778	0.0702799	CCA0800S0005/CCA0795S0065/CCA0529S0007/CCA0654S0029/CCA0646S0164/CCA1587S0039/CCA0709S0043/CCA0576S0073/CCA1033S0043/CCA0514S0125/CCA0505S0175/CCA0849S0059	12	cluster1
GO:0008299	isoprenoid biosynthetic process	12/1911	94/29268	0.0192298	0.0936778	0.0702799	CCA0774S0022/CCA0525S0109/CCA0839S0142/CCA0733S0081/CCA0082S0016/CCA1016S0034/CCA1074S0027/CCA0782S0017/CCA0975S0037/CCA0979S0031/CCA0259S0002/CCA0616S0090	12	cluster1
GO:0016458	gene silencing	13/1911	105/29268	0.0192495	0.0936778	0.0702799	CCA1743S0008/CCA0591S0005/CCA0535S0141/CCA0632S0074/CCA1085S0012/CCA1219S0057/CCA1407S0053/CCA0500S0061/CCA1273S0049/CCA1280S0001/CCA0613S0075/CCA0607S0019/CCA0605S0036	13	cluster1
GO:0016053	organic acid biosynthetic process	43/1911	476/29268	0.0198462	0.0959584	0.0719908	CCA1046S0088/CCA1453S0045/CCA1453S0066/CCA0774S0022/CCA0763S0073/CCA1384S0017/CCA1370S0024/CCA0986S0046/CCA0991S0056/CCA1597S0004/CCA0525S0109/CCA0522S0144/CCA0520S0204/CCA0526S0081/CCA0656S0096/CCA0642S0128/CCA0632S0168/CCA0716S0005/CCA0718S0119/CCA0828S0013/CCA1327S0031/CCA0806S0052/CCA0546S0150/CCA0546S0305/CCA0709S0013/CCA1217S0035/CCA1610S0012/CCA1681S0003/CCA0582S0136/CCA0789S0100/CCA0659S0…	43	cluster1
GO:0046394	carboxylic acid biosynthetic process	43/1911	476/29268	0.0198462	0.0959584	0.0719908	CCA1046S0088/CCA1453S0045/CCA1453S0066/CCA0774S0022/CCA0763S0073/CCA1384S0017/CCA1370S0024/CCA0986S0046/CCA0991S0056/CCA1597S0004/CCA0525S0109/CCA0522S0144/CCA0520S0204/CCA0526S0081/CCA0656S0096/CCA0642S0128/CCA0632S0168/CCA0716S0005/CCA0718S0119/CCA0828S0013/CCA1327S0031/CCA0806S0052/CCA0546S0150/CCA0546S0305/CCA0709S0013/CCA1217S0035/CCA1610S0012/CCA1681S0003/CCA0582S0136/CCA0789S0100/CCA0659S0…	43	cluster1
GO:0055114	oxidation-reduction process	25/1911	247/29268	0.0198617	0.0959584	0.0719908	CCA1257S0031/CCA0939S0001/CCA0542S0083/CCA0757S0106/CCA0652S0125/CCA0822S0035/CCA0822S0062/CCA1694S0005/CCA0552S0167/CCA1094S0134/CCA1413S0015/CCA0576S0219/CCA0576S0242/CCA0576S0076/CCA0597S0105/CCA0659S0131/CCA1025S0020/CCA1118S0060/CCA0887S0108/CCA0510S0132/CCA0513S0074/CCA0631S0002/CCA0469S0001/CCA1686S0014/CCA1278S0001	25	cluster1
GO:0010035	response to inorganic substance	18/1911	163/29268	0.0202233	0.0972368	0.0729499	CCA0909S0079/CCA0757S0104/CCA0748S0010/CCA0881S0025/CCA0991S0056/CCA0982S0060/CCA0535S0141/CCA0526S0213/CCA1391S0028/CCA0595S0083/CCA0041S0006/CCA1024S0006/CCA0891S0053/CCA0500S0156/CCA0500S0262/CCA0862S0123/CCA1285S0036/CCA0859S0187	18	cluster1
GO:0015630	microtubule cytoskeleton	18/1911	163/29268	0.0202233	0.0972368	0.0729499	CCA1770S0006/CCA0912S0064/CCA1456S0038/CCA1221S0004/CCA0524S0052/CCA0533S0132/CCA0839S0022/CCA1066S0046/CCA0656S0098/CCA1392S0027/CCA0816S0121/CCA0816S0002/CCA0555S0232/CCA0705S0094/CCA0587S0192/CCA0505S0100/CCA1363S0045/CCA0862S0024	18	cluster1
GO:0019439	aromatic compound catabolic process	23/1911	223/29268	0.0203099	0.0973033	0.0729998	CCA1046S0088/CCA1453S0045/CCA0905S0073/CCA0991S0056/CCA0982S0057/CCA0520S0204/CCA0526S0081/CCA1060S0014/CCA0923S0047/CCA0642S0128/CCA0632S0074/CCA0573S0025/CCA0546S0150/CCA0576S0202/CCA0582S0136/CCA0659S0244/CCA1123S0005/CCA0670S0030/CCA1353S0020/CCA0964S0043/CCA0607S0019/CCA0857S0017/CCA1638S0016	23	cluster1
GO:0007034	vacuolar transport	7/1911	43/29268	0.020353	0.0973033	0.0729998	CCA1057S0052/CCA0848S0093/CCA1073S0037/CCA0701S0016/CCA1606S0016/CCA0674S0061/CCA0601S0044	7	cluster1
GO:0098662	inorganic cation transmembrane transport	14/1911	117/29268	0.0203827	0.0973033	0.0729998	CCA0748S0037/CCA0884S0210/CCA0522S0081/CCA0638S0161/CCA1164S0005/CCA1094S0120/CCA0954S0028/CCA1430S0033/CCA0679S0024/CCA0688S0048/CCA0500S0203/CCA0469S0001/CCA0421S0002/CCA1279S0007	14	cluster1
GO:0009416	response to light stimulus	16/1911	140/29268	0.020597	0.0980925	0.0735919	CCA0907S0030/CCA0779S0148/CCA0749S0041/CCA0525S0065/CCA0535S0141/CCA0839S0022/CCA0839S0109/CCA0918S0197/CCA0633S0089/CCA0632S0074/CCA1094S0050/CCA0576S0219/CCA1024S0006/CCA0891S0053/CCA0500S0262/CCA0623S0107	16	cluster1
GO:0000159	protein phosphatase type 2A complex	5/1911	25/29268	0.0209411	0.0990259	0.0742921	CCA0904S0178/CCA0754S0022/CCA0848S0027/CCA1244S0001/CCA0652S0127	5	cluster1
GO:0008026	ATP-dependent helicase activity	5/1911	25/29268	0.0209411	0.0990259	0.0742921	CCA0881S0068/CCA0986S0066/CCA0977S0030/CCA0977S0031/CCA0623S0107	5	cluster1
GO:0070035	purine NTP-dependent helicase activity	5/1911	25/29268	0.0209411	0.0990259	0.0742921	CCA0881S0068/CCA0986S0066/CCA0977S0030/CCA0977S0031/CCA0623S0107	5	cluster1
GO:0048523	negative regulation of cellular process	21/1911	200/29268	0.0215794	0.10035	0.0752856	CCA0779S0148/CCA0749S0041/CCA1519S0040/CCA0884S0201/CCA0539S0078/CCA0526S0138/CCA0526S0258/CCA0839S0109/CCA1066S0046/CCA0633S0089/CCA1015S0098/CCA0546S0211/CCA1094S0050/CCA1089S0015/CCA0576S0219/CCA0791S0060/CCA0670S0005/CCA0502S0113/CCA0502S0136/CCA0513S0203/CCA1721S0011	21	cluster1
GO:0004012	phospholipid-translocating ATPase activity	4/1911	17/29268	0.0217217	0.10035	0.0752856	CCA0591S0006/CCA1017S0021/CCA0587S0195/CCA0507S0273	4	cluster1
GO:0010026	trichome differentiation	4/1911	17/29268	0.0217217	0.10035	0.0752856	CCA0748S0010/CCA0522S0040/CCA0656S0012/CCA0566S0102	4	cluster1
GO:0016441	posttranscriptional gene silencing	4/1911	17/29268	0.0217217	0.10035	0.0752856	CCA0591S0005/CCA0535S0141/CCA0632S0074/CCA0607S0019	4	cluster1
GO:0016744	transferase activity, transferring aldehyde or ketonic groups	4/1911	17/29268	0.0217217	0.10035	0.0752856	CCA1453S0010/CCA0589S0149/CCA1574S0004/CCA0975S0037	4	cluster1
GO:0030130	clathrin coat of trans-Golgi network vesicle	4/1911	17/29268	0.0217217	0.10035	0.0752856	CCA0582S0045/CCA0680S0086/CCA0890S0037/CCA0507S0324	4	cluster1
GO:0033866	nucleoside bisphosphate biosynthetic process	4/1911	17/29268	0.0217217	0.10035	0.0752856	CCA1157S0016/CCA0539S0274/CCA0526S0081/CCA0507S0284	4	cluster1
GO:0034030	ribonucleoside bisphosphate biosynthetic process	4/1911	17/29268	0.0217217	0.10035	0.0752856	CCA1157S0016/CCA0539S0274/CCA0526S0081/CCA0507S0284	4	cluster1
GO:0034033	purine nucleoside bisphosphate biosynthetic process	4/1911	17/29268	0.0217217	0.10035	0.0752856	CCA1157S0016/CCA0539S0274/CCA0526S0081/CCA0507S0284	4	cluster1
GO:0034599	cellular response to oxidative stress	4/1911	17/29268	0.0217217	0.10035	0.0752856	CCA0535S0141/CCA0838S0066/CCA0891S0053/CCA0862S0123	4	cluster1
GO:0098655	cation transmembrane transport	14/1911	118/29268	0.0217849	0.100411	0.0753313	CCA0748S0037/CCA0884S0210/CCA0522S0081/CCA0638S0161/CCA1164S0005/CCA1094S0120/CCA0954S0028/CCA1430S0033/CCA0679S0024/CCA0688S0048/CCA0500S0203/CCA0469S0001/CCA0421S0002/CCA1279S0007	14	cluster1
GO:0035251	UDP-glucosyltransferase activity	18/1911	165/29268	0.0225832	0.103847	0.0779094	CCA0903S0090/CCA1188S0023/CCA0998S0012/CCA0533S0010/CCA0839S0147/CCA0839S0160/CCA0918S0086/CCA0919S0008/CCA0632S0022/CCA1590S0015/CCA0701S0035/CCA0597S0059/CCA0791S0064/CCA1120S0020/CCA0679S0085/CCA0688S0079/CCA0510S0089/CCA0507S0194	18	cluster1
GO:0060589	nucleoside-triphosphatase regulator activity	9/1911	64/29268	0.0226341	0.103847	0.0779094	CCA0522S0167/CCA0632S0117/CCA0718S0051/CCA1013S0033/CCA0576S0078/CCA0582S0017/CCA0789S0127/CCA1701S0009/CCA0859S0152	9	cluster1
GO:0004177	aminopeptidase activity	7/1911	44/29268	0.0228813	0.104503	0.0784016	CCA0754S0071/CCA1228S0043/CCA1015S0086/CCA0782S0129/CCA0898S0115/CCA0898S0116/CCA0500S0041	7	cluster1
GO:0015931	nucleobase-containing compound transport	7/1911	44/29268	0.0228813	0.104503	0.0784016	CCA0632S0074/CCA1320S0006/CCA0565S0022/CCA0708S0002/CCA0698S0155/CCA1655S0010/CCA0500S0279	7	cluster1
GO:0019205	nucleobase-containing compound kinase activity	8/1911	54/29268	0.0231355	0.104671	0.0785272	CCA1048S0008/CCA0904S0036/CCA0909S0034/CCA1370S0024/CCA1015S0088/CCA0546S0204/CCA0791S0088/CCA1287S0094	8	cluster1
GO:0005794	Golgi apparatus	35/1911	377/29268	0.0231695	0.104671	0.0785272	CCA0779S0180/CCA0754S0037/CCA0748S0097/CCA0874S0043/CCA1365S0057/CCA0522S0230/CCA0533S0186/CCA0831S0027/CCA0844S0022/CCA0846S0041/CCA0638S0023/CCA1247S0010/CCA1250S0081/CCA0642S0147/CCA0733S0052/CCA0718S0118/CCA0143S0001/CCA1564S0003/CCA0565S0035/CCA0701S0035/CCA0698S0034/CCA0953S0099/CCA1671S0011/CCA0587S0017/CCA0587S0152/CCA0587S0012/CCA0582S0045/CCA0789S0071/CCA0680S0086/CCA0674S0061/CCA0890S0…	35	cluster1
GO:0000266	mitochondrial fission	3/1911	10/29268	0.02357	0.104671	0.0785272	CCA0748S0102/CCA1060S0022/CCA1039S0058	3	cluster1
GO:0004040	amidase activity	3/1911	10/29268	0.02357	0.104671	0.0785272	CCA1458S0035/CCA0718S0093/CCA0718S0004	3	cluster1
GO:0006559	L-phenylalanine catabolic process	3/1911	10/29268	0.02357	0.104671	0.0785272	CCA0546S0150/CCA0576S0202/CCA0964S0043	3	cluster1
GO:0009644	response to high light intensity	3/1911	10/29268	0.02357	0.104671	0.0785272	CCA0633S0089/CCA0891S0053/CCA0500S0262	3	cluster1
GO:0009668	plastid membrane organization	3/1911	10/29268	0.02357	0.104671	0.0785272	CCA1002S0005/CCA1107S0008/CCA1573S0017	3	cluster1
GO:0010027	thylakoid membrane organization	3/1911	10/29268	0.02357	0.104671	0.0785272	CCA1002S0005/CCA1107S0008/CCA1573S0017	3	cluster1
GO:0035196	production of miRNAs involved in gene silencing by miRNA	3/1911	10/29268	0.02357	0.104671	0.0785272	CCA0591S0005/CCA0632S0074/CCA0607S0019	3	cluster1
GO:0035384	thioester biosynthetic process	3/1911	10/29268	0.02357	0.104671	0.0785272	CCA0539S0274/CCA0526S0081/CCA0507S0284	3	cluster1
GO:0071616	acyl-CoA biosynthetic process	3/1911	10/29268	0.02357	0.104671	0.0785272	CCA0539S0274/CCA0526S0081/CCA0507S0284	3	cluster1
GO:1902222	erythrose 4-phosphate/phosphoenolpyruvate family amino acid catabolic process	3/1911	10/29268	0.02357	0.104671	0.0785272	CCA0546S0150/CCA0576S0202/CCA0964S0043	3	cluster1
GO:0006812	cation transport	29/1911	301/29268	0.0235966	0.104671	0.0785272	CCA0748S0037/CCA0884S0210/CCA0984S0013/CCA0984S0014/CCA1288S0016/CCA0522S0081/CCA0533S0154/CCA1061S0014/CCA0638S0161/CCA1620S0019/CCA0595S0083/CCA0918S0065/CCA1164S0005/CCA1589S0013/CCA0539S0048/CCA1094S0120/CCA1219S0017/CCA0954S0028/CCA1430S0033/CCA1123S0068/CCA0014S0034/CCA0679S0024/CCA0680S0036/CCA0674S0037/CCA0688S0048/CCA0500S0203/CCA0469S0001/CCA0421S0002/CCA1279S0007	29	cluster1
GO:0006367	transcription initiation from RNA polymerase II promoter	5/1911	26/29268	0.0245705	0.108272	0.0812289	CCA0524S0335/CCA0834S0010/CCA0843S0016/CCA0964S0040/CCA0623S0107	5	cluster1
GO:0070566	adenylyltransferase activity	5/1911	26/29268	0.0245705	0.108272	0.0812289	CCA1013S0046/CCA0659S0131/CCA1118S0060/CCA0502S0152/CCA1686S0014	5	cluster1
GO:0140104	molecular carrier activity	5/1911	26/29268	0.0245705	0.108272	0.0812289	CCA1045S0014/CCA0762S0044/CCA0799S0039/CCA0838S0040/CCA0838S0086	5	cluster1
GO:1901361	organic cyclic compound catabolic process	23/1911	228/29268	0.0255466	0.111905	0.0839542	CCA1046S0088/CCA1453S0045/CCA0905S0073/CCA0991S0056/CCA0982S0057/CCA0520S0204/CCA0526S0081/CCA1060S0014/CCA0923S0047/CCA0642S0128/CCA0632S0074/CCA0573S0025/CCA0546S0150/CCA0576S0202/CCA0582S0136/CCA0659S0244/CCA1123S0005/CCA0670S0030/CCA1353S0020/CCA0964S0043/CCA0607S0019/CCA0857S0017/CCA1638S0016	23	cluster1
GO:0009991	response to extracellular stimulus	7/1911	45/29268	0.0256181	0.111905	0.0839542	CCA0881S0025/CCA0656S0012/CCA1015S0060/CCA0578S0007/CCA1039S0006/CCA1039S0058/CCA0891S0053	7	cluster1
GO:0016050	vesicle organization	7/1911	45/29268	0.0256181	0.111905	0.0839542	CCA1046S0023/CCA0935S0027/CCA0733S0031/CCA1410S0023/CCA0686S0052/CCA0607S0010/CCA0857S0032	7	cluster1
GO:0048366	leaf development	7/1911	45/29268	0.0256181	0.111905	0.0839542	CCA0779S0148/CCA0539S0078/CCA0839S0109/CCA1392S0027/CCA0819S0015/CCA1094S0050/CCA0891S0053	7	cluster1
GO:0022890	inorganic cation transmembrane transporter activity	38/1911	419/29268	0.0257589	0.112275	0.0842321	CCA0774S0070/CCA0100S0002/CCA0884S0210/CCA0884S0079/CCA0982S0055/CCA1288S0016/CCA0539S0032/CCA0535S0015/CCA0533S0186/CCA0838S0074/CCA1061S0014/CCA1066S0003/CCA0936S0053/CCA0922S0051/CCA1164S0005/CCA0816S0054/CCA1589S0013/CCA0539S0048/CCA1094S0120/CCA1406S0038/CCA1610S0023/CCA0954S0028/CCA1479S0021/CCA1731S0006/CCA0587S0152/CCA1735S0004/CCA1430S0033/CCA0679S0024/CCA0674S0037/CCA0674S0065/CCA0688S0…	38	cluster1
GO:0012510	trans-Golgi network transport vesicle membrane	4/1911	18/29268	0.0265179	0.115083	0.0863386	CCA0582S0045/CCA0680S0086/CCA0890S0037/CCA0507S0324	4	cluster1
GO:0030140	trans-Golgi network transport vesicle	4/1911	18/29268	0.0265179	0.115083	0.0863386	CCA0582S0045/CCA0680S0086/CCA0890S0037/CCA0507S0324	4	cluster1
GO:0019787	ubiquitin-like protein transferase activity	25/1911	254/29268	0.0268819	0.116411	0.0873347	CCA1051S0038/CCA1261S0018/CCA0905S0055/CCA0884S0109/CCA0522S0040/CCA0529S0065/CCA0736S0092/CCA0737S0061/CCA0806S0069/CCA0813S0057/CCA0822S0012/CCA0819S0015/CCA1015S0060/CCA0708S0045/CCA0953S0081/CCA1039S0006/CCA1027S0001/CCA1100S0008/CCA1068S0025/CCA1120S0078/CCA0897S0104/CCA0502S0043/CCA0656S0084/CCA0977S0002/CCA0849S0017	25	cluster1
GO:0019012	virion	15/1911	133/29268	0.0271321	0.116622	0.0874934	CCA1251S0021/CCA0909S0062/CCA0986S0032/CCA1288S0015/CCA0848S0032/CCA1394S0034/CCA1013S0020/CCA1015S0106/CCA1000S0014/CCA0573S0205/CCA0546S0217/CCA0589S0117/CCA0781S0084/CCA0502S0057/CCA1175S0003	15	cluster1
GO:0044423	virion part	15/1911	133/29268	0.0271321	0.116622	0.0874934	CCA1251S0021/CCA0909S0062/CCA0986S0032/CCA1288S0015/CCA0848S0032/CCA1394S0034/CCA1013S0020/CCA1015S0106/CCA1000S0014/CCA0573S0205/CCA0546S0217/CCA0589S0117/CCA0781S0084/CCA0502S0057/CCA1175S0003	15	cluster1
GO:0048367	shoot system development	13/1911	110/29268	0.0271634	0.116622	0.0874934	CCA0779S0148/CCA1370S0024/CCA0539S0078/CCA0839S0109/CCA1392S0027/CCA1391S0028/CCA0819S0015/CCA0563S0099/CCA1094S0050/CCA0940S0030/CCA1024S0006/CCA0674S0053/CCA0891S0053	13	cluster1
GO:1902600	proton transmembrane transport	13/1911	110/29268	0.0271634	0.116622	0.0874934	CCA0748S0037/CCA0884S0210/CCA0522S0081/CCA0638S0161/CCA1094S0120/CCA0954S0028/CCA1430S0033/CCA0679S0024/CCA0688S0048/CCA0500S0203/CCA0469S0001/CCA0421S0002/CCA1279S0007	13	cluster1
GO:0009314	response to radiation	16/1911	145/29268	0.0275893	0.118198	0.0886754	CCA0907S0030/CCA0779S0148/CCA0749S0041/CCA0525S0065/CCA0535S0141/CCA0839S0022/CCA0839S0109/CCA0918S0197/CCA0633S0089/CCA0632S0074/CCA1094S0050/CCA0576S0219/CCA1024S0006/CCA0891S0053/CCA0500S0262/CCA0623S0107	16	cluster1
GO:0007005	mitochondrion organization	10/1911	77/29268	0.0278289	0.11897	0.0892548	CCA0748S0102/CCA1519S0023/CCA1060S0022/CCA1066S0044/CCA1063S0072/CCA1400S0023/CCA0718S0004/CCA1324S0054/CCA1039S0058/CCA1203S0018	10	cluster1
GO:0008483	transaminase activity	11/1911	88/29268	0.0279702	0.119066	0.0893272	CCA0208S0005/CCA0984S0006/CCA0747S0012/CCA0718S0119/CCA1017S0015/CCA0700S0094/CCA1681S0003/CCA1422S0007/CCA1430S0008/CCA1531S0012/CCA0616S0103	11	cluster1
GO:0016769	transferase activity, transferring nitrogenous groups	11/1911	88/29268	0.0279702	0.119066	0.0893272	CCA0208S0005/CCA0984S0006/CCA0747S0012/CCA0718S0119/CCA1017S0015/CCA0700S0094/CCA1681S0003/CCA1422S0007/CCA1430S0008/CCA1531S0012/CCA0616S0103	11	cluster1
GO:0018205	peptidyl-lysine modification	7/1911	46/29268	0.0285702	0.120638	0.0905063	CCA0757S0032/CCA0526S0258/CCA0552S0152/CCA0701S0080/CCA0659S0161/CCA0514S0289/CCA0516S0064	7	cluster1
GO:0006338	chromatin remodeling	5/1911	27/29268	0.0285801	0.120638	0.0905063	CCA1330S0007/CCA0912S0025/CCA0526S0258/CCA0975S0070/CCA0628S0006	5	cluster1
GO:0007062	sister chromatid cohesion	5/1911	27/29268	0.0285801	0.120638	0.0905063	CCA1629S0003/CCA0981S0041/CCA0831S0018/CCA0941S0095/CCA0803S0024	5	cluster1
GO:0010016	shoot system morphogenesis	5/1911	27/29268	0.0285801	0.120638	0.0905063	CCA0779S0148/CCA0539S0078/CCA0819S0015/CCA1094S0050/CCA1024S0006	5	cluster1
GO:0022613	ribonucleoprotein complex biogenesis	25/1911	256/29268	0.0292011	0.123001	0.0922786	CCA1054S0028/CCA0754S0132/CCA0754S0076/CCA0591S0022/CCA1289S0014/CCA0520S0204/CCA0839S0167/CCA0848S0084/CCA0923S0047/CCA0649S0061/CCA0822S0012/CCA0565S0022/CCA0698S0155/CCA1095S0075/CCA1410S0007/CCA0954S0025/CCA0949S0039/CCA0587S0205/CCA0784S0121/CCA1118S0054/CCA1068S0022/CCA0691S0130/CCA1178S0019/CCA1175S0003/CCA0849S0017	25	cluster1
GO:0098660	inorganic ion transmembrane transport	14/1911	123/29268	0.029901	0.125684	0.0942921	CCA0748S0037/CCA0884S0210/CCA0522S0081/CCA0638S0161/CCA1164S0005/CCA1094S0120/CCA0954S0028/CCA1430S0033/CCA0679S0024/CCA0688S0048/CCA0500S0203/CCA0469S0001/CCA0421S0002/CCA1279S0007	14	cluster1
GO:0005667	transcription factor complex	10/1911	78/29268	0.0301222	0.125773	0.0943588	CCA0524S0335/CCA0839S0113/CCA0843S0016/CCA0848S0106/CCA1113S0003/CCA1377S0015/CCA0500S0143/CCA0862S0097/CCA0623S0107/CCA0859S0066	10	cluster1
GO:0000105	histidine biosynthetic process	3/1911	11/29268	0.0308631	0.125773	0.0943588	CCA0986S0046/CCA1681S0003/CCA1531S0012	3	cluster1
GO:0000184	nuclear-transcribed mRNA catabolic process, nonsense-mediated decay	3/1911	11/29268	0.0308631	0.125773	0.0943588	CCA1060S0014/CCA0632S0074/CCA0670S0030	3	cluster1
GO:0003854	3-beta-hydroxy-delta5-steroid dehydrogenase activity	3/1911	11/29268	0.0308631	0.125773	0.0943588	CCA1046S0041/CCA0907S0003/CCA1094S0026	3	cluster1
GO:0004611	phosphoenolpyruvate carboxykinase activity	3/1911	11/29268	0.0308631	0.125773	0.0943588	CCA0576S0242/CCA1106S0027/CCA0513S0074	3	cluster1
GO:0004839	ubiquitin activating enzyme activity	3/1911	11/29268	0.0308631	0.125773	0.0943588	CCA1051S0038/CCA0737S0061/CCA1526S0031	3	cluster1
GO:0006547	histidine metabolic process	3/1911	11/29268	0.0308631	0.125773	0.0943588	CCA0986S0046/CCA1681S0003/CCA1531S0012	3	cluster1
GO:0008574	ATP-dependent microtubule motor activity, plus-end-directed	3/1911	11/29268	0.0308631	0.125773	0.0943588	CCA1456S0038/CCA0555S0232/CCA0862S0024	3	cluster1
GO:0009637	response to blue light	3/1911	11/29268	0.0308631	0.125773	0.0943588	CCA0779S0148/CCA0633S0089/CCA1094S0050	3	cluster1
GO:0018198	peptidyl-cysteine modification	3/1911	11/29268	0.0308631	0.125773	0.0943588	CCA0846S0041/CCA1013S0046/CCA0789S0071	3	cluster1
GO:0031146	SCF-dependent proteasomal ubiquitin-dependent protein catabolic process	3/1911	11/29268	0.0308631	0.125773	0.0943588	CCA1392S0027/CCA0678S0166/CCA0975S0087	3	cluster1
GO:0033764	steroid dehydrogenase activity, acting on the CH-OH group of donors, NAD or NADP as acceptor	3/1911	11/29268	0.0308631	0.125773	0.0943588	CCA1046S0041/CCA0907S0003/CCA1094S0026	3	cluster1
GO:0048440	carpel development	3/1911	11/29268	0.0308631	0.125773	0.0943588	CCA1391S0028/CCA0563S0099/CCA0940S0030	3	cluster1
GO:0052803	imidazole-containing compound metabolic process	3/1911	11/29268	0.0308631	0.125773	0.0943588	CCA0986S0046/CCA1681S0003/CCA1531S0012	3	cluster1
GO:0070192	chromosome organization involved in meiotic cell cycle	3/1911	11/29268	0.0308631	0.125773	0.0943588	CCA0981S0041/CCA0549S0054/CCA1089S0040	3	cluster1
GO:0005047	signal recognition particle binding	6/1911	37/29268	0.0312869	0.126984	0.0952674	CCA0910S0031/CCA0654S0050/CCA1671S0011/CCA1368S0015/CCA1348S0035/CCA1275S0001	6	cluster1
GO:0033178	proton-transporting two-sector ATPase complex, catalytic domain	6/1911	37/29268	0.0312869	0.126984	0.0952674	CCA0748S0037/CCA0884S0210/CCA0522S0081/CCA0954S0028/CCA1430S0033/CCA0688S0048	6	cluster1
GO:0034062	5'-3' RNA polymerase activity	12/1911	101/29268	0.0317618	0.127656	0.0957712	CCA0884S0020/CCA0539S0220/CCA0525S0193/CCA0839S0046/CCA0924S0022/CCA1163S0029/CCA1758S0009/CCA1223S0012/CCA1320S0018/CCA1074S0055/CCA1273S0015/CCA0859S0181	12	cluster1
GO:0097747	RNA polymerase activity	12/1911	101/29268	0.0317618	0.127656	0.0957712	CCA0884S0020/CCA0539S0220/CCA0525S0193/CCA0839S0046/CCA0924S0022/CCA1163S0029/CCA1758S0009/CCA1223S0012/CCA1320S0018/CCA1074S0055/CCA1273S0015/CCA0859S0181	12	cluster1
GO:0006406	mRNA export from nucleus	4/1911	19/29268	0.0318981	0.127656	0.0957712	CCA0632S0074/CCA1320S0006/CCA1655S0010/CCA0500S0279	4	cluster1
GO:0007088	regulation of mitotic nuclear division	4/1911	19/29268	0.0318981	0.127656	0.0957712	CCA1089S0015/CCA0670S0005/CCA0502S0136/CCA0628S0067	4	cluster1
GO:0032040	small-subunit processome	4/1911	19/29268	0.0318981	0.127656	0.0957712	CCA0954S0025/CCA0587S0205/CCA0691S0130/CCA1175S0003	4	cluster1
GO:0051656	establishment of organelle localization	4/1911	19/29268	0.0318981	0.127656	0.0957712	CCA0565S0022/CCA0546S0138/CCA0698S0155/CCA1068S0035	4	cluster1
GO:0071427	mRNA-containing ribonucleoprotein complex export from nucleus	4/1911	19/29268	0.0318981	0.127656	0.0957712	CCA0632S0074/CCA1320S0006/CCA1655S0010/CCA0500S0279	4	cluster1
GO:0005548	phospholipid transporter activity	5/1911	28/29268	0.0329803	0.131201	0.0984311	CCA0591S0006/CCA1017S0021/CCA0587S0195/CCA0507S0273/CCA0610S0045	5	cluster1
GO:0008287	protein serine/threonine phosphatase complex	5/1911	28/29268	0.0329803	0.131201	0.0984311	CCA0904S0178/CCA0754S0022/CCA0848S0027/CCA1244S0001/CCA0652S0127	5	cluster1
GO:1903293	phosphatase complex	5/1911	28/29268	0.0329803	0.131201	0.0984311	CCA0904S0178/CCA0754S0022/CCA0848S0027/CCA1244S0001/CCA0652S0127	5	cluster1
GO:0006720	isoprenoid metabolic process	12/1911	102/29268	0.0339409	0.134293	0.10075	CCA0774S0022/CCA0525S0109/CCA0839S0142/CCA0733S0081/CCA0082S0016/CCA1016S0034/CCA1074S0027/CCA0782S0017/CCA0975S0037/CCA0979S0031/CCA0259S0002/CCA0616S0090	12	cluster1
GO:0045047	protein targeting to ER	8/1911	58/29268	0.0339583	0.134293	0.10075	CCA0910S0031/CCA0654S0050/CCA0595S0127/CCA1671S0011/CCA0678S0197/CCA1368S0015/CCA1348S0035/CCA1275S0001	8	cluster1
GO:0072599	establishment of protein localization to endoplasmic reticulum	8/1911	58/29268	0.0339583	0.134293	0.10075	CCA0910S0031/CCA0654S0050/CCA0595S0127/CCA1671S0011/CCA0678S0197/CCA1368S0015/CCA1348S0035/CCA1275S0001	8	cluster1
GO:0006260	DNA replication	15/1911	137/29268	0.0341508	0.134788	0.101122	CCA0827S0001/CCA0909S0017/CCA0881S0068/CCA0986S0066/CCA0539S0279/CCA0522S0040/CCA0526S0138/CCA0526S0308/CCA0936S0060/CCA1000S0006/CCA0552S0225/CCA1094S0130/CCA0782S0047/CCA1120S0026/CCA0616S0149	15	cluster1
GO:0044272	sulfur compound biosynthetic process	11/1911	91/29268	0.0347077	0.136449	0.102368	CCA1384S0017/CCA0539S0274/CCA0526S0081/CCA0656S0096/CCA0806S0052/CCA0582S0114/CCA1106S0051/CCA0507S0284/CCA0977S0032/CCA0623S0132/CCA0859S0032	11	cluster1
GO:0050661	NADP binding	11/1911	91/29268	0.0347077	0.136449	0.102368	CCA1453S0045/CCA0779S0242/CCA0879S0044/CCA0990S0050/CCA0822S0057/CCA0563S0012/CCA1095S0017/CCA0786S0013/CCA1118S0045/CCA0513S0001/CCA0259S0002	11	cluster1
GO:0005798	Golgi-associated vesicle	9/1911	69/29268	0.0349431	0.13693	0.102729	CCA0831S0027/CCA0844S0022/CCA0582S0045/CCA0789S0145/CCA0680S0086/CCA0890S0037/CCA0500S0186/CCA0507S0324/CCA0607S0010	9	cluster1
GO:0016409	palmitoyltransferase activity	6/1911	38/29268	0.0351715	0.13693	0.102729	CCA0846S0041/CCA1250S0055/CCA0633S0108/CCA0705S0013/CCA0789S0071/CCA0505S0123	6	cluster1
GO:0019706	protein-cysteine S-palmitoyltransferase activity	6/1911	38/29268	0.0351715	0.13693	0.102729	CCA0846S0041/CCA1250S0055/CCA0633S0108/CCA0705S0013/CCA0789S0071/CCA0505S0123	6	cluster1
GO:0019707	protein-cysteine S-acyltransferase activity	6/1911	38/29268	0.0351715	0.13693	0.102729	CCA0846S0041/CCA1250S0055/CCA0633S0108/CCA0705S0013/CCA0789S0071/CCA0505S0123	6	cluster1
GO:0042803	protein homodimerization activity	6/1911	38/29268	0.0351715	0.13693	0.102729	CCA0907S0030/CCA0779S0148/CCA0748S0010/CCA0819S0015/CCA1094S0050/CCA0623S0052	6	cluster1
GO:0031324	negative regulation of cellular metabolic process	14/1911	126/29268	0.0357233	0.138809	0.104138	CCA0779S0148/CCA0749S0041/CCA1519S0040/CCA0884S0201/CCA0526S0258/CCA0839S0109/CCA0633S0089/CCA1015S0098/CCA0546S0211/CCA1094S0050/CCA0576S0219/CCA0791S0060/CCA0502S0113/CCA0513S0203	14	cluster1
GO:0005819	spindle	5/1911	29/29268	0.0377792	0.146301	0.10976	CCA0524S0052/CCA1066S0046/CCA0656S0098/CCA1392S0027/CCA0587S0192	5	cluster1
GO:0019904	protein domain specific binding	4/1911	20/29268	0.0378705	0.146301	0.10976	CCA0656S0012/CCA0638S0204/CCA1126S0053/CCA0979S0040	4	cluster1
GO:0048438	floral whorl development	4/1911	20/29268	0.0378705	0.146301	0.10976	CCA1391S0028/CCA0563S0099/CCA0940S0030/CCA0674S0053	4	cluster1
GO:0044445	cytosolic part	12/1911	104/29268	0.0386144	0.14772	0.110824	CCA1054S0028/CCA1257S0035/CCA1161S0014/CCA0754S0132/CCA0982S0001/CCA0542S0172/CCA0520S0204/CCA0526S0331/CCA0649S0061/CCA0582S0136/CCA1120S0026/CCA1175S0003	12	cluster1
GO:0099023	tethering complex	12/1911	104/29268	0.0386144	0.14772	0.110824	CCA1365S0057/CCA1620S0005/CCA0642S0147/CCA0733S0031/CCA1564S0003/CCA1310S0018/CCA0559S0125/CCA0566S0112/CCA0546S0138/CCA1478S0004/CCA0514S0170/CCA1528S0034	12	cluster1
GO:0006189	'de novo' IMP biosynthetic process	3/1911	12/29268	0.0391955	0.14772	0.110824	CCA1257S0002/CCA0786S0050/CCA0964S0034	3	cluster1
GO:0006771	riboflavin metabolic process	3/1911	12/29268	0.0391955	0.14772	0.110824	CCA0990S0050/CCA0718S0024/CCA0724S0064	3	cluster1
GO:0009231	riboflavin biosynthetic process	3/1911	12/29268	0.0391955	0.14772	0.110824	CCA0990S0050/CCA0718S0024/CCA0724S0064	3	cluster1
GO:0017148	negative regulation of translation	3/1911	12/29268	0.0391955	0.14772	0.110824	CCA0779S0148/CCA1094S0050/CCA0502S0113	3	cluster1
GO:0034249	negative regulation of cellular amide metabolic process	3/1911	12/29268	0.0391955	0.14772	0.110824	CCA0779S0148/CCA1094S0050/CCA0502S0113	3	cluster1
GO:0042726	flavin-containing compound metabolic process	3/1911	12/29268	0.0391955	0.14772	0.110824	CCA0990S0050/CCA0718S0024/CCA0724S0064	3	cluster1
GO:0042727	flavin-containing compound biosynthetic process	3/1911	12/29268	0.0391955	0.14772	0.110824	CCA0990S0050/CCA0718S0024/CCA0724S0064	3	cluster1
GO:0071695	anatomical structure maturation	3/1911	12/29268	0.0391955	0.14772	0.110824	CCA0539S0078/CCA0819S0015/CCA0701S0107	3	cluster1
GO:1901988	negative regulation of cell cycle phase transition	3/1911	12/29268	0.0391955	0.14772	0.110824	CCA1089S0015/CCA0670S0005/CCA0502S0136	3	cluster1
GO:1901991	negative regulation of mitotic cell cycle phase transition	3/1911	12/29268	0.0391955	0.14772	0.110824	CCA1089S0015/CCA0670S0005/CCA0502S0136	3	cluster1
GO:1990939	ATP-dependent microtubule motor activity	3/1911	12/29268	0.0391955	0.14772	0.110824	CCA1456S0038/CCA0555S0232/CCA0862S0024	3	cluster1
GO:0005388	calcium-transporting ATPase activity	6/1911	39/29268	0.0393532	0.147759	0.110853	CCA0884S0079/CCA0533S0186/CCA0936S0053/CCA0674S0065/CCA1273S0042/CCA0853S0015	6	cluster1
GO:0009636	response to toxic substance	6/1911	39/29268	0.0393532	0.147759	0.110853	CCA0748S0010/CCA1391S0028/CCA0891S0053/CCA0500S0262/CCA0502S0014/CCA0862S0123	6	cluster1
GO:0009266	response to temperature stimulus	11/1911	93/29268	0.0397887	0.148836	0.111661	CCA0906S0088/CCA0810S0062/CCA0774S0018/CCA0998S0041/CCA0533S0227/CCA0839S0109/CCA0843S0097/CCA0782S0175/CCA0500S0262/CCA0696S0078/CCA0859S0187	11	cluster1
GO:0030135	coated vesicle	11/1911	93/29268	0.0397887	0.148836	0.111661	CCA0831S0027/CCA0843S0050/CCA0844S0022/CCA0922S0039/CCA0582S0045/CCA0789S0145/CCA0680S0086/CCA0890S0037/CCA0500S0186/CCA0507S0324/CCA0607S0010	11	cluster1
GO:0043161	proteasome-mediated ubiquitin-dependent protein catabolic process	8/1911	60/29268	0.0404787	0.151136	0.113387	CCA0905S0055/CCA1392S0027/CCA1581S0014/CCA1126S0061/CCA0678S0166/CCA0513S0052/CCA0975S0087/CCA0628S0067	8	cluster1
GO:0008234	cysteine-type peptidase activity	14/1911	129/29268	0.042319	0.157713	0.118321	CCA0431S0006/CCA0522S0113/CCA0633S0081/CCA0813S0070/CCA0555S0172/CCA0701S0080/CCA0949S0039/CCA0940S0035/CCA0576S0056/CCA0782S0005/CCA0597S0090/CCA0659S0173/CCA0975S0110/CCA0859S0124	14	cluster1
GO:0090558	plant epidermis development	7/1911	50/29268	0.0426495	0.158356	0.118803	CCA0748S0010/CCA0539S0078/CCA0522S0040/CCA0843S0050/CCA0656S0012/CCA0566S0102/CCA0701S0107	7	cluster1
GO:0090575	RNA polymerase II transcription factor complex	7/1911	50/29268	0.0426495	0.158356	0.118803	CCA0524S0335/CCA0839S0113/CCA0843S0016/CCA0848S0106/CCA0862S0097/CCA0623S0107/CCA0859S0066	7	cluster1
GO:0015925	galactosidase activity	5/1911	30/29268	0.042983	0.159299	0.119511	CCA1601S0018/CCA1187S0011/CCA0848S0050/CCA1545S0006/CCA1696S0014	5	cluster1
GO:1903047	mitotic cell cycle process	10/1911	83/29268	0.0436042	0.161303	0.121015	CCA0831S0018/CCA0843S0050/CCA0701S0035/CCA1089S0015/CCA0941S0095/CCA0803S0024/CCA0670S0005/CCA0502S0136/CCA0505S0337/CCA0607S0019	10	cluster1
GO:0015988	energy coupled proton transmembrane transport, against electrochemical gradient	6/1911	40/29268	0.0438372	0.161569	0.121214	CCA0748S0037/CCA0522S0081/CCA0954S0028/CCA0679S0024/CCA0469S0001/CCA1279S0007	6	cluster1
GO:0071496	cellular response to external stimulus	6/1911	40/29268	0.0438372	0.161569	0.121214	CCA0881S0025/CCA1391S0028/CCA1015S0060/CCA0578S0007/CCA1039S0006/CCA1039S0058	6	cluster1
GO:0031072	heat shock protein binding	4/1911	21/29268	0.0444388	0.161999	0.121537	CCA0810S0062/CCA0533S0227/CCA0843S0097/CCA0696S0078	4	cluster1
GO:0032269	negative regulation of cellular protein metabolic process	4/1911	21/29268	0.0444388	0.161999	0.121537	CCA0779S0148/CCA0633S0089/CCA1094S0050/CCA0502S0113	4	cluster1
GO:0033045	regulation of sister chromatid segregation	4/1911	21/29268	0.0444388	0.161999	0.121537	CCA1089S0015/CCA0670S0005/CCA0502S0136/CCA0628S0067	4	cluster1
GO:0048038	quinone binding	4/1911	21/29268	0.0444388	0.161999	0.121537	CCA0791S0009/CCA0901S0009/CCA0901S0011/CCA0901S0013	4	cluster1
GO:0051248	negative regulation of protein metabolic process	4/1911	21/29268	0.0444388	0.161999	0.121537	CCA0779S0148/CCA0633S0089/CCA1094S0050/CCA0502S0113	4	cluster1
GO:0051983	regulation of chromosome segregation	4/1911	21/29268	0.0444388	0.161999	0.121537	CCA1089S0015/CCA0670S0005/CCA0502S0136/CCA0628S0067	4	cluster1
GO:0005789	endoplasmic reticulum membrane	25/1911	267/29268	0.0447701	0.162322	0.121779	CCA0907S0003/CCA0910S0031/CCA0757S0086/CCA0754S0040/CCA0879S0044/CCA1289S0014/CCA0533S0186/CCA0754S0039/CCA0848S0042/CCA1247S0010/CCA0918S0212/CCA1739S0024/CCA0737S0082/CCA1005S0047/CCA0573S0189/CCA0566S0102/CCA0555S0052/CCA0696S0040/CCA1671S0011/CCA0597S0076/CCA1368S0015/CCA1348S0035/CCA1531S0032/CCA1275S0001/CCA0607S0010	25	cluster1
GO:0042175	nuclear outer membrane-endoplasmic reticulum membrane network	25/1911	267/29268	0.0447701	0.162322	0.121779	CCA0907S0003/CCA0910S0031/CCA0757S0086/CCA0754S0040/CCA0879S0044/CCA1289S0014/CCA0533S0186/CCA0754S0039/CCA0848S0042/CCA1247S0010/CCA0918S0212/CCA1739S0024/CCA0737S0082/CCA1005S0047/CCA0573S0189/CCA0566S0102/CCA0555S0052/CCA0696S0040/CCA1671S0011/CCA0597S0076/CCA1368S0015/CCA1348S0035/CCA1531S0032/CCA1275S0001/CCA0607S0010	25	cluster1
GO:0098827	endoplasmic reticulum subcompartment	25/1911	267/29268	0.0447701	0.162322	0.121779	CCA0907S0003/CCA0910S0031/CCA0757S0086/CCA0754S0040/CCA0879S0044/CCA1289S0014/CCA0533S0186/CCA0754S0039/CCA0848S0042/CCA1247S0010/CCA0918S0212/CCA1739S0024/CCA0737S0082/CCA1005S0047/CCA0573S0189/CCA0566S0102/CCA0555S0052/CCA0696S0040/CCA1671S0011/CCA0597S0076/CCA1368S0015/CCA1348S0035/CCA1531S0032/CCA1275S0001/CCA0607S0010	25	cluster1
GO:0006310	DNA recombination	10/1911	84/29268	0.0467236	0.168931	0.126737	CCA0881S0068/CCA0986S0066/CCA0936S0060/CCA1559S0005/CCA0816S0078/CCA1089S0040/CCA1578S0006/CCA0977S0030/CCA0977S0031/CCA1277S0026	10	cluster1
GO:0002376	immune system process	7/1911	51/29268	0.0467616	0.168931	0.126737	CCA1332S0005/CCA0876S0048/CCA0991S0056/CCA0524S0099/CCA0819S0015/CCA1721S0011/CCA0607S0019	7	cluster1
GO:0015672	monovalent inorganic cation transport	14/1911	131/29268	0.0471672	0.17009	0.127607	CCA0748S0037/CCA0884S0210/CCA0522S0081/CCA0638S0161/CCA1094S0120/CCA1219S0017/CCA0954S0028/CCA1430S0033/CCA0679S0024/CCA0688S0048/CCA0500S0203/CCA0469S0001/CCA0421S0002/CCA1279S0007	14	cluster1
GO:0010498	proteasomal protein catabolic process	8/1911	62/29268	0.0477817	0.170751	0.128102	CCA0905S0055/CCA1392S0027/CCA1581S0014/CCA1126S0061/CCA0678S0166/CCA0513S0052/CCA0975S0087/CCA0628S0067	8	cluster1
GO:0016114	terpenoid biosynthetic process	8/1911	62/29268	0.0477817	0.170751	0.128102	CCA0774S0022/CCA0525S0109/CCA0839S0142/CCA0733S0081/CCA0082S0016/CCA1074S0027/CCA0975S0037/CCA0259S0002	8	cluster1
GO:0050790	regulation of catalytic activity	8/1911	62/29268	0.0477817	0.170751	0.128102	CCA0526S0138/CCA0633S0081/CCA0633S0089/CCA1225S0023/CCA0708S0119/CCA0587S0192/CCA0576S0134/CCA1574S0004	8	cluster1
GO:0070925	organelle assembly	8/1911	62/29268	0.0477817	0.170751	0.128102	CCA0754S0132/CCA0754S0076/CCA0591S0022/CCA0524S0052/CCA0848S0084/CCA0923S0047/CCA0649S0061/CCA0816S0121	8	cluster1
GO:0000209	protein polyubiquitination	3/1911	13/29268	0.0485423	0.170751	0.128102	CCA0813S0057/CCA0897S0104/CCA0628S0067	3	cluster1
GO:0010015	root morphogenesis	3/1911	13/29268	0.0485423	0.170751	0.128102	CCA0539S0078/CCA0566S0112/CCA0701S0107	3	cluster1
GO:0016604	nuclear body	3/1911	13/29268	0.0485423	0.170751	0.128102	CCA0656S0025/CCA0633S0089/CCA0607S0019	3	cluster1
GO:0019238	cyclohydrolase activity	3/1911	13/29268	0.0485423	0.170751	0.128102	CCA0718S0024/CCA0724S0064/CCA0824S0010	3	cluster1
GO:0019789	SUMO transferase activity	3/1911	13/29268	0.0485423	0.170751	0.128102	CCA1015S0060/CCA1039S0006/CCA1100S0008	3	cluster1
GO:0031050	dsRNA processing	3/1911	13/29268	0.0485423	0.170751	0.128102	CCA0591S0005/CCA0632S0074/CCA0607S0019	3	cluster1
GO:0060341	regulation of cellular localization	3/1911	13/29268	0.0485423	0.170751	0.128102	CCA0779S0182/CCA0539S0078/CCA0691S0037	3	cluster1
GO:0070918	production of small RNA involved in gene silencing by RNA	3/1911	13/29268	0.0485423	0.170751	0.128102	CCA0591S0005/CCA0632S0074/CCA0607S0019	3	cluster1
GO:0009251	glucan catabolic process	5/1911	31/29268	0.048596	0.170751	0.128102	CCA0524S0295/CCA0842S0039/CCA0824S0008/CCA0552S0153/CCA0589S0184	5	cluster1
GO:0006402	mRNA catabolic process	6/1911	41/29268	0.0486278	0.170751	0.128102	CCA0982S0057/CCA1060S0014/CCA0923S0047/CCA0632S0074/CCA0573S0025/CCA0670S0030	6	cluster1
GO:0009657	plastid organization	6/1911	41/29268	0.0486278	0.170751	0.128102	CCA0881S0025/CCA1002S0005/CCA1107S0008/CCA1068S0035/CCA1178S0012/CCA1573S0017	6	cluster1
GO:0031327	negative regulation of cellular biosynthetic process	12/1911	108/29268	0.0492806	0.172439	0.129369	CCA0779S0148/CCA0749S0041/CCA0884S0201/CCA0526S0258/CCA0839S0109/CCA1015S0098/CCA0546S0211/CCA1094S0050/CCA0576S0219/CCA0791S0060/CCA0502S0113/CCA0513S0203	12	cluster1
GO:0045333	cellular respiration	12/1911	108/29268	0.0492806	0.172439	0.129369	CCA1257S0031/CCA0939S0001/CCA0757S0106/CCA0652S0125/CCA1694S0005/CCA0576S0219/CCA0576S0242/CCA1025S0020/CCA0887S0108/CCA0510S0132/CCA0513S0074/CCA0469S0001	12	cluster1
GO:0004175	endopeptidase activity	35/1911	401/29268	0.0497361	0.173615	0.130251	CCA0779S0139/CCA0884S0050/CCA0876S0043/CCA0874S0054/CCA0998S0041/CCA1221S0033/CCA0542S0172/CCA0535S0060/CCA0838S0066/CCA1060S0012/CCA0936S0068/CCA0922S0052/CCA1738S0026/CCA0646S0060/CCA0633S0081/CCA0632S0150/CCA1593S0050/CCA0563S0033/CCA0565S0090/CCA0552S0173/CCA0555S0204/CCA0555S0052/CCA1094S0032/CCA1219S0083/CCA0953S0048/CCA0940S0035/CCA0789S0057/CCA0662S0157/CCA1039S0047/CCA1107S0008/CCA0681S0…	35	cluster1
GO:0009628	response to abiotic stimulus	30/1911	335/29268	0.0497899	0.173615	0.130251	CCA0906S0088/CCA0907S0030/CCA0810S0062/CCA0779S0148/CCA0774S0018/CCA0749S0041/CCA0881S0025/CCA0998S0041/CCA0525S0065/CCA0535S0141/CCA0533S0227/CCA0839S0022/CCA0839S0109/CCA0843S0097/CCA0638S0098/CCA1391S0028/CCA0918S0197/CCA0633S0089/CCA0632S0074/CCA1094S0050/CCA0576S0219/CCA0782S0175/CCA1024S0006/CCA0891S0053/CCA0500S0156/CCA0500S0262/CCA0696S0078/CCA1721S0011/CCA0623S0107/CCA0859S0187	30	cluster1
GO:0071949	FAD binding	10/1911	85/29268	0.0499897	0.174009	0.130547	CCA0774S0022/CCA0542S0083/CCA0525S0109/CCA0642S0090/CCA0568S0027/CCA0704S0165/CCA1094S0134/CCA0597S0105/CCA0597S0081/CCA1074S0060	10	cluster1
GO:0008652	cellular amino acid biosynthetic process	21/1911	219/29268	0.0502445	0.174593	0.130985	CCA0763S0073/CCA1370S0024/CCA0986S0046/CCA1597S0004/CCA0656S0096/CCA0716S0005/CCA0718S0119/CCA0828S0013/CCA1327S0031/CCA0806S0052/CCA0546S0305/CCA0709S0013/CCA1217S0035/CCA1610S0012/CCA1681S0003/CCA1106S0051/CCA1430S0008/CCA1574S0004/CCA0977S0032/CCA1531S0012/CCA0616S0103	21	cluster1
GO:0009082	branched-chain amino acid biosynthetic process	4/1911	22/29268	0.0516021	0.178227	0.133711	CCA0718S0119/CCA1610S0012/CCA1430S0008/CCA1574S0004	4	cluster1
GO:0009642	response to light intensity	4/1911	22/29268	0.0516021	0.178227	0.133711	CCA0535S0141/CCA0633S0089/CCA0891S0053/CCA0500S0262	4	cluster1
GO:0051783	regulation of nuclear division	4/1911	22/29268	0.0516021	0.178227	0.133711	CCA1089S0015/CCA0670S0005/CCA0502S0136/CCA0628S0067	4	cluster1
GO:0044432	endoplasmic reticulum part	25/1911	271/29268	0.0517196	0.178227	0.133711	CCA0907S0003/CCA0910S0031/CCA0757S0086/CCA0754S0040/CCA0879S0044/CCA1289S0014/CCA0533S0186/CCA0754S0039/CCA0848S0042/CCA1247S0010/CCA0918S0212/CCA1739S0024/CCA0737S0082/CCA1005S0047/CCA0573S0189/CCA0566S0102/CCA0555S0052/CCA0696S0040/CCA1671S0011/CCA0597S0076/CCA1368S0015/CCA1348S0035/CCA1531S0032/CCA1275S0001/CCA0607S0010	25	cluster1
GO:0044798	nuclear transcription factor complex	8/1911	63/29268	0.0517346	0.178227	0.133711	CCA0524S0335/CCA0839S0113/CCA0843S0016/CCA0848S0106/CCA0500S0143/CCA0862S0097/CCA0623S0107/CCA0859S0066	8	cluster1
GO:0009890	negative regulation of biosynthetic process	12/1911	109/29268	0.0522328	0.179634	0.134767	CCA0779S0148/CCA0749S0041/CCA0884S0201/CCA0526S0258/CCA0839S0109/CCA1015S0098/CCA0546S0211/CCA1094S0050/CCA0576S0219/CCA0791S0060/CCA0502S0113/CCA0513S0203	12	cluster1
GO:0009734	auxin-activated signaling pathway	13/1911	121/29268	0.0525046	0.18026	0.135236	CCA1041S0023/CCA1194S0030/CCA1392S0027/CCA0642S0072/CCA1225S0022/CCA1016S0041/CCA1220S0012/CCA0665S0069/CCA0670S0007/CCA0513S0212/CCA0505S0330/CCA0616S0087/CCA0861S0007	13	cluster1
GO:0042254	ribosome biogenesis	18/1911	183/29268	0.0541478	0.185583	0.13923	CCA1054S0028/CCA0754S0132/CCA0591S0022/CCA1289S0014/CCA0520S0204/CCA0839S0167/CCA0848S0084/CCA0649S0061/CCA0565S0022/CCA0698S0155/CCA1095S0075/CCA0954S0025/CCA0587S0205/CCA0784S0121/CCA1118S0054/CCA0691S0130/CCA1178S0019/CCA1175S0003	18	cluster1
GO:0008289	lipid binding	19/1911	196/29268	0.055146	0.188682	0.141555	CCA1041S0077/CCA1757S0017/CCA1147S0036/CCA0539S0050/CCA0524S0099/CCA0524S0358/CCA1780S0009/CCA0918S0024/CCA1002S0062/CCA0555S0093/CCA0576S0252/CCA0001S0025/CCA0679S0024/CCA0510S0069/CCA0507S0010/CCA0507S0255/CCA1528S0034/CCA1273S0008/CCA0610S0045	19	cluster1
GO:0031967	organelle envelope	32/1911	365/29268	0.0556557	0.189728	0.142339	CCA1048S0043/CCA1453S0025/CCA0748S0102/CCA1519S0045/CCA0881S0025/CCA0998S0041/CCA0799S0039/CCA0525S0109/CCA1063S0072/CCA0638S0083/CCA1400S0023/CCA0646S0139/CCA0646S0176/CCA1547S0020/CCA1324S0054/CCA0555S0070/CCA0942S0085/CCA0942S0041/CCA0940S0045/CCA0784S0132/CCA1377S0017/CCA0679S0024/CCA0891S0053/CCA0500S0279/CCA0502S0136/CCA0505S0187/CCA0507S0191/CCA0469S0001/CCA0421S0002/CCA0601S0106/CCA0979S0…	32	cluster1
GO:0031975	envelope	32/1911	365/29268	0.0556557	0.189728	0.142339	CCA1048S0043/CCA1453S0025/CCA0748S0102/CCA1519S0045/CCA0881S0025/CCA0998S0041/CCA0799S0039/CCA0525S0109/CCA1063S0072/CCA0638S0083/CCA1400S0023/CCA0646S0139/CCA0646S0176/CCA1547S0020/CCA1324S0054/CCA0555S0070/CCA0942S0085/CCA0942S0041/CCA0940S0045/CCA0784S0132/CCA1377S0017/CCA0679S0024/CCA0891S0053/CCA0500S0279/CCA0502S0136/CCA0505S0187/CCA0507S0191/CCA0469S0001/CCA0421S0002/CCA0601S0106/CCA0979S0…	32	cluster1
GO:0008047	enzyme activator activity	8/1911	64/29268	0.0558918	0.189728	0.142339	CCA0522S0167/CCA0632S0117/CCA1013S0033/CCA0576S0078/CCA0582S0017/CCA0784S0095/CCA1701S0009/CCA0859S0152	8	cluster1
GO:0016614	oxidoreductase activity, acting on CH-OH group of donors	20/1911	209/29268	0.0559247	0.189728	0.142339	CCA1046S0041/CCA0907S0003/CCA0990S0050/CCA0918S0129/CCA0649S0059/CCA0822S0057/CCA1126S0037/CCA0704S0165/CCA0701S0093/CCA1094S0026/CCA1413S0015/CCA0576S0219/CCA0786S0013/CCA1118S0045/CCA0887S0108/CCA0510S0132/CCA0513S0350/CCA0513S0001/CCA0259S0002/CCA1063S0008	20	cluster1
GO:0046527	glucosyltransferase activity	20/1911	209/29268	0.0559247	0.189728	0.142339	CCA0903S0090/CCA1188S0023/CCA0998S0012/CCA0533S0010/CCA0839S0147/CCA0839S0160/CCA0918S0086/CCA0919S0008/CCA0632S0022/CCA1590S0015/CCA0701S0035/CCA0597S0059/CCA0791S0064/CCA1120S0020/CCA0679S0085/CCA0688S0079/CCA0514S0090/CCA0510S0089/CCA0505S0268/CCA0507S0194	20	cluster1
GO:0140097	catalytic activity, acting on DNA	18/1911	184/29268	0.0565194	0.191421	0.14361	CCA0827S0001/CCA0909S0017/CCA0907S0037/CCA0881S0068/CCA1384S0029/CCA0986S0066/CCA0539S0279/CCA0831S0029/CCA0936S0060/CCA1559S0005/CCA1696S0018/CCA0552S0134/CCA0552S0225/CCA0709S0023/CCA0800S0083/CCA1277S0026/CCA0623S0107/CCA0851S0029	18	cluster1
GO:0005874	microtubule	15/1911	147/29268	0.0572916	0.192412	0.144353	CCA1770S0006/CCA0912S0064/CCA1456S0038/CCA1221S0004/CCA0524S0052/CCA0533S0132/CCA0839S0022/CCA1066S0046/CCA0816S0002/CCA0555S0232/CCA0705S0094/CCA0587S0192/CCA0505S0100/CCA1363S0045/CCA0862S0024	15	cluster1
GO:0099080	supramolecular complex	15/1911	147/29268	0.0572916	0.192412	0.144353	CCA1770S0006/CCA0912S0064/CCA1456S0038/CCA1221S0004/CCA0524S0052/CCA0533S0132/CCA0839S0022/CCA1066S0046/CCA0816S0002/CCA0555S0232/CCA0705S0094/CCA0587S0192/CCA0505S0100/CCA1363S0045/CCA0862S0024	15	cluster1
GO:0099081	supramolecular polymer	15/1911	147/29268	0.0572916	0.192412	0.144353	CCA1770S0006/CCA0912S0064/CCA1456S0038/CCA1221S0004/CCA0524S0052/CCA0533S0132/CCA0839S0022/CCA1066S0046/CCA0816S0002/CCA0555S0232/CCA0705S0094/CCA0587S0192/CCA0505S0100/CCA1363S0045/CCA0862S0024	15	cluster1
GO:0099512	supramolecular fiber	15/1911	147/29268	0.0572916	0.192412	0.144353	CCA1770S0006/CCA0912S0064/CCA1456S0038/CCA1221S0004/CCA0524S0052/CCA0533S0132/CCA0839S0022/CCA1066S0046/CCA0816S0002/CCA0555S0232/CCA0705S0094/CCA0587S0192/CCA0505S0100/CCA1363S0045/CCA0862S0024	15	cluster1
GO:0099513	polymeric cytoskeletal fiber	15/1911	147/29268	0.0572916	0.192412	0.144353	CCA1770S0006/CCA0912S0064/CCA1456S0038/CCA1221S0004/CCA0524S0052/CCA0533S0132/CCA0839S0022/CCA1066S0046/CCA0816S0002/CCA0555S0232/CCA0705S0094/CCA0587S0192/CCA0505S0100/CCA1363S0045/CCA0862S0024	15	cluster1
GO:0071365	cellular response to auxin stimulus	13/1911	123/29268	0.0584274	0.193195	0.14494	CCA1041S0023/CCA1194S0030/CCA1392S0027/CCA0642S0072/CCA1225S0022/CCA1016S0041/CCA1220S0012/CCA0665S0069/CCA0670S0007/CCA0513S0212/CCA0505S0330/CCA0616S0087/CCA0861S0007	13	cluster1
GO:0001934	positive regulation of protein phosphorylation	3/1911	14/29268	0.058868	0.193195	0.14494	CCA1161S0014/CCA0587S0192/CCA0576S0134	3	cluster1
GO:0005657	replication fork	3/1911	14/29268	0.058868	0.193195	0.14494	CCA0827S0001/CCA1000S0006/CCA1578S0006	3	cluster1
GO:0005885	Arp2/3 protein complex	3/1911	14/29268	0.058868	0.193195	0.14494	CCA0654S0029/CCA0743S0053/CCA1126S0043	3	cluster1
GO:0006874	cellular calcium ion homeostasis	3/1911	14/29268	0.058868	0.193195	0.14494	CCA0984S0013/CCA0984S0014/CCA0014S0034	3	cluster1
GO:0008312	7S RNA binding	3/1911	14/29268	0.058868	0.193195	0.14494	CCA0654S0050/CCA0595S0127/CCA0678S0197	3	cluster1
GO:0010948	negative regulation of cell cycle process	3/1911	14/29268	0.058868	0.193195	0.14494	CCA1089S0015/CCA0670S0005/CCA0502S0136	3	cluster1
GO:0016646	oxidoreductase activity, acting on the CH-NH group of donors, NAD or NADP as acceptor	3/1911	14/29268	0.058868	0.193195	0.14494	CCA0535S0027/CCA0824S0010/CCA0789S0131	3	cluster1
GO:0034314	Arp2/3 complex-mediated actin nucleation	3/1911	14/29268	0.058868	0.193195	0.14494	CCA0654S0029/CCA0743S0053/CCA1126S0043	3	cluster1
GO:0045010	actin nucleation	3/1911	14/29268	0.058868	0.193195	0.14494	CCA0654S0029/CCA0743S0053/CCA1126S0043	3	cluster1
GO:0045292	mRNA cis splicing, via spliceosome	3/1911	14/29268	0.058868	0.193195	0.14494	CCA0656S0025/CCA0632S0074/CCA0718S0140	3	cluster1
GO:0072503	cellular divalent inorganic cation homeostasis	3/1911	14/29268	0.058868	0.193195	0.14494	CCA0984S0013/CCA0984S0014/CCA0014S0034	3	cluster1
GO:0016469	proton-transporting two-sector ATPase complex	9/1911	76/29268	0.0589117	0.193195	0.14494	CCA0748S0037/CCA0884S0210/CCA0522S0081/CCA0954S0028/CCA1430S0033/CCA0679S0024/CCA0688S0048/CCA0421S0002/CCA1279S0007	9	cluster1
GO:0044431	Golgi apparatus part	23/1911	249/29268	0.0593162	0.193195	0.14494	CCA0779S0180/CCA0754S0037/CCA0874S0043/CCA1365S0057/CCA0533S0186/CCA0831S0027/CCA0844S0022/CCA1247S0010/CCA1250S0081/CCA0642S0147/CCA0733S0052/CCA1564S0003/CCA0701S0035/CCA0698S0034/CCA0953S0099/CCA1671S0011/CCA0587S0012/CCA0582S0045/CCA0680S0086/CCA0890S0037/CCA0514S0170/CCA0507S0324/CCA0607S0010	23	cluster1
GO:0004565	beta-galactosidase activity	4/1911	23/29268	0.0593556	0.193195	0.14494	CCA1601S0018/CCA1187S0011/CCA0848S0050/CCA1696S0014	4	cluster1
GO:0016814	hydrolase activity, acting on carbon-nitrogen (but not peptide) bonds, in cyclic amidines	4/1911	23/29268	0.0593556	0.193195	0.14494	CCA0990S0050/CCA0718S0024/CCA0724S0064/CCA0824S0010	4	cluster1
GO:0043022	ribosome binding	4/1911	23/29268	0.0593556	0.193195	0.14494	CCA1629S0001/CCA1161S0014/CCA0591S0022/CCA0654S0018	4	cluster1
GO:0051028	mRNA transport	4/1911	23/29268	0.0593556	0.193195	0.14494	CCA0632S0074/CCA1320S0006/CCA1655S0010/CCA0500S0279	4	cluster1
GO:0090501	RNA phosphodiester bond hydrolysis	4/1911	23/29268	0.0593556	0.193195	0.14494	CCA0542S0176/CCA0839S0046/CCA0698S0155/CCA0607S0019	4	cluster1
GO:0019216	regulation of lipid metabolic process	5/1911	33/29268	0.0610567	0.198088	0.148612	CCA0749S0041/CCA0839S0109/CCA0708S0119/CCA0587S0152/CCA0576S0219	5	cluster1
GO:0042364	water-soluble vitamin biosynthetic process	5/1911	33/29268	0.0610567	0.198088	0.148612	CCA1384S0017/CCA0990S0050/CCA0718S0024/CCA0724S0064/CCA0582S0114	5	cluster1
GO:0004722	protein serine/threonine phosphatase activity	14/1911	137/29268	0.0639973	0.207293	0.155518	CCA0869S0075/CCA0984S0035/CCA1340S0004/CCA0524S0331/CCA0838S0020/CCA0656S0014/CCA0718S0003/CCA0694S0028/CCA0698S0146/CCA0589S0068/CCA1115S0016/CCA1123S0089/CCA0679S0004/CCA0505S0216	14	cluster1
GO:0006955	immune response	6/1911	44/29268	0.0648654	0.209092	0.156867	CCA1332S0005/CCA0876S0048/CCA0991S0056/CCA0524S0099/CCA0819S0015/CCA0607S0019	6	cluster1
GO:0030136	clathrin-coated vesicle	6/1911	44/29268	0.0648654	0.209092	0.156867	CCA0843S0050/CCA0922S0039/CCA0582S0045/CCA0680S0086/CCA0890S0037/CCA0507S0324	6	cluster1
GO:0045087	innate immune response	6/1911	44/29268	0.0648654	0.209092	0.156867	CCA1332S0005/CCA0876S0048/CCA0991S0056/CCA0524S0099/CCA0819S0015/CCA0607S0019	6	cluster1
GO:0034220	ion transmembrane transport	14/1911	138/29268	0.0671476	0.216101	0.162125	CCA0748S0037/CCA0884S0210/CCA0522S0081/CCA0638S0161/CCA1164S0005/CCA1094S0120/CCA0954S0028/CCA1430S0033/CCA0679S0024/CCA0688S0048/CCA0500S0203/CCA0469S0001/CCA0421S0002/CCA1279S0007	14	cluster1
GO:0046474	glycerophospholipid biosynthetic process	9/1911	78/29268	0.0673173	0.2163	0.162275	CCA1458S0038/CCA0754S0133/CCA0836S0060/CCA1247S0010/CCA0696S0040/CCA1089S0008/CCA0942S0085/CCA0691S0011/CCA0601S0105	9	cluster1
GO:0009814	defense response, incompatible interaction	4/1911	24/29268	0.0676908	0.216459	0.162394	CCA0876S0048/CCA0991S0056/CCA0524S0099/CCA0819S0015	4	cluster1
GO:0016671	oxidoreductase activity, acting on a sulfur group of donors, disulfide as acceptor	4/1911	24/29268	0.0676908	0.216459	0.162394	CCA0533S0027/CCA1016S0023/CCA0862S0123/CCA0616S0100	4	cluster1
GO:0070603	SWI/SNF superfamily-type complex	4/1911	24/29268	0.0676908	0.216459	0.162394	CCA0912S0025/CCA1379S0010/CCA1250S0087/CCA0975S0070	4	cluster1
GO:0004721	phosphoprotein phosphatase activity	20/1911	214/29268	0.0678714	0.216691	0.162568	CCA0869S0075/CCA0984S0035/CCA1340S0004/CCA0524S0331/CCA0838S0020/CCA0656S0014/CCA1559S0005/CCA0914S0015/CCA0718S0003/CCA0694S0028/CCA0698S0146/CCA0709S0029/CCA0589S0068/CCA1037S0027/CCA1115S0016/CCA1123S0089/CCA0679S0004/CCA0670S0093/CCA0505S0216/CCA1277S0026	20	cluster1
GO:0019013	viral nucleocapsid	13/1911	126/29268	0.0681268	0.216816	0.162662	CCA1251S0021/CCA0909S0062/CCA0986S0032/CCA0848S0032/CCA1394S0034/CCA1013S0020/CCA1015S0106/CCA0573S0205/CCA0546S0217/CCA0589S0117/CCA0781S0084/CCA0502S0057/CCA1175S0003	13	cluster1
GO:0019028	viral capsid	13/1911	126/29268	0.0681268	0.216816	0.162662	CCA1251S0021/CCA0909S0062/CCA0986S0032/CCA0848S0032/CCA1394S0034/CCA1013S0020/CCA1015S0106/CCA0573S0205/CCA0546S0217/CCA0589S0117/CCA0781S0084/CCA0502S0057/CCA1175S0003	13	cluster1
GO:0004842	ubiquitin-protein transferase activity	22/1911	240/29268	0.0682699	0.216927	0.162745	CCA1051S0038/CCA1261S0018/CCA0905S0055/CCA0884S0109/CCA0522S0040/CCA0529S0065/CCA0736S0092/CCA0737S0061/CCA0806S0069/CCA0813S0057/CCA0822S0012/CCA0819S0015/CCA0708S0045/CCA0953S0081/CCA1027S0001/CCA1068S0025/CCA1120S0078/CCA0897S0104/CCA0502S0043/CCA0656S0084/CCA0977S0002/CCA0849S0017	22	cluster1
GO:0006352	DNA-templated transcription, initiation	8/1911	67/29268	0.0696077	0.218676	0.164057	CCA0998S0037/CCA0524S0335/CCA0834S0010/CCA0843S0016/CCA0848S0106/CCA0500S0143/CCA0964S0040/CCA0623S0107	8	cluster1
GO:0006721	terpenoid metabolic process	8/1911	67/29268	0.0696077	0.218676	0.164057	CCA0774S0022/CCA0525S0109/CCA0839S0142/CCA0733S0081/CCA0082S0016/CCA1074S0027/CCA0975S0037/CCA0259S0002	8	cluster1
GO:0003950	NAD+ ADP-ribosyltransferase activity	3/1911	15/29268	0.070129	0.218676	0.164057	CCA1046S0012/CCA1046S0010/CCA0507S0016	3	cluster1
GO:0006084	acetyl-CoA metabolic process	3/1911	15/29268	0.070129	0.218676	0.164057	CCA0539S0274/CCA0526S0081/CCA0507S0284	3	cluster1
GO:0009723	response to ethylene	3/1911	15/29268	0.070129	0.218676	0.164057	CCA0748S0010/CCA1392S0027/CCA1721S0011	3	cluster1
GO:0016229	steroid dehydrogenase activity	3/1911	15/29268	0.070129	0.218676	0.164057	CCA1046S0041/CCA0907S0003/CCA1094S0026	3	cluster1
GO:0018105	peptidyl-serine phosphorylation	3/1911	15/29268	0.070129	0.218676	0.164057	CCA0522S0191/CCA0502S0014/CCA1281S0021	3	cluster1
GO:0018209	peptidyl-serine modification	3/1911	15/29268	0.070129	0.218676	0.164057	CCA0522S0191/CCA0502S0014/CCA1281S0021	3	cluster1
GO:0030132	clathrin coat of coated pit	3/1911	15/29268	0.070129	0.218676	0.164057	CCA0922S0039/CCA0582S0045/CCA0680S0086	3	cluster1
GO:0031329	regulation of cellular catabolic process	3/1911	15/29268	0.070129	0.218676	0.164057	CCA1519S0040/CCA0555S0230/CCA0502S0113	3	cluster1
GO:0043621	protein self-association	3/1911	15/29268	0.070129	0.218676	0.164057	CCA1410S0023/CCA1574S0004/CCA0857S0032	3	cluster1
GO:0048500	signal recognition particle	3/1911	15/29268	0.070129	0.218676	0.164057	CCA0654S0050/CCA0595S0127/CCA0678S0197	3	cluster1
GO:0008324	cation transmembrane transporter activity	39/1911	468/29268	0.0707915	0.220399	0.16535	CCA0774S0070/CCA0100S0002/CCA0884S0210/CCA0884S0079/CCA0982S0055/CCA1288S0016/CCA0539S0032/CCA0535S0015/CCA0533S0186/CCA0838S0074/CCA1061S0014/CCA1066S0003/CCA0936S0053/CCA0922S0051/CCA1164S0005/CCA0816S0054/CCA1589S0013/CCA0539S0048/CCA1094S0120/CCA1406S0038/CCA1610S0023/CCA0954S0028/CCA1479S0021/CCA1731S0006/CCA0587S0152/CCA1735S0004/CCA1108S0013/CCA1430S0033/CCA0679S0024/CCA0674S0037/CCA0674S0…	39	cluster1
GO:0016417	S-acyltransferase activity	6/1911	45/29268	0.0709035	0.220405	0.165355	CCA0846S0041/CCA1250S0055/CCA0633S0108/CCA0705S0013/CCA0789S0071/CCA0505S0123	6	cluster1
GO:0022626	cytosolic ribosome	10/1911	91/29268	0.0727691	0.225624	0.16927	CCA1054S0028/CCA1257S0035/CCA1161S0014/CCA0754S0132/CCA0982S0001/CCA0542S0172/CCA0520S0204/CCA0526S0331/CCA0649S0061/CCA1175S0003	10	cluster1
GO:0061695	transferase complex, transferring phosphorus-containing groups	11/1911	103/29268	0.0729115	0.225624	0.16927	CCA0827S0001/CCA0884S0020/CCA0524S0335/CCA0843S0016/CCA0848S0106/CCA0924S0022/CCA0578S0007/CCA0510S0068/CCA0507S0048/CCA0601S0105/CCA0623S0107	11	cluster1
GO:1901137	carbohydrate derivative biosynthetic process	37/1911	442/29268	0.07292	0.225624	0.16927	CCA1046S0088/CCA1257S0002/CCA1453S0045/CCA0904S0036/CCA0903S0090/CCA1157S0016/CCA0757S0086/CCA0884S0210/CCA0866S0040/CCA0991S0056/CCA1596S0026/CCA1289S0014/CCA0539S0274/CCA0520S0204/CCA0526S0081/CCA1060S0028/CCA1247S0010/CCA1250S0081/CCA0642S0128/CCA0696S0040/CCA0953S0099/CCA1671S0011/CCA0582S0136/CCA0786S0050/CCA0659S0244/CCA1430S0033/CCA1120S0026/CCA0679S0024/CCA0680S0048/CCA0688S0048/CCA0505S0…	37	cluster1
GO:0019783	ubiquitin-like protein-specific protease activity	8/1911	68/29268	0.0745982	0.229753	0.172368	CCA0431S0006/CCA0813S0070/CCA0555S0172/CCA0949S0039/CCA0576S0056/CCA0782S0005/CCA0597S0090/CCA0859S0124	8	cluster1
GO:0036459	thiol-dependent ubiquitinyl hydrolase activity	8/1911	68/29268	0.0745982	0.229753	0.172368	CCA0431S0006/CCA0813S0070/CCA0555S0172/CCA0949S0039/CCA0576S0056/CCA0782S0005/CCA0597S0090/CCA0859S0124	8	cluster1
GO:0101005	ubiquitinyl hydrolase activity	8/1911	68/29268	0.0745982	0.229753	0.172368	CCA0431S0006/CCA0813S0070/CCA0555S0172/CCA0949S0039/CCA0576S0056/CCA0782S0005/CCA0597S0090/CCA0859S0124	8	cluster1
GO:0004725	protein tyrosine phosphatase activity	5/1911	35/29268	0.0751566	0.230411	0.172861	CCA1559S0005/CCA0914S0015/CCA0709S0029/CCA0670S0093/CCA1277S0026	5	cluster1
GO:0005785	signal recognition particle receptor complex	5/1911	35/29268	0.0751566	0.230411	0.172861	CCA0910S0031/CCA1671S0011/CCA1368S0015/CCA1348S0035/CCA1275S0001	5	cluster1
GO:0090305	nucleic acid phosphodiester bond hydrolysis	5/1911	35/29268	0.0751566	0.230411	0.172861	CCA0542S0176/CCA0839S0046/CCA0698S0155/CCA0623S0107/CCA0607S0019	5	cluster1
GO:0008654	phospholipid biosynthetic process	12/1911	116/29268	0.076259	0.231081	0.173364	CCA1458S0038/CCA0754S0133/CCA0836S0060/CCA0839S0142/CCA1247S0010/CCA0552S0209/CCA0696S0040/CCA1089S0008/CCA0942S0085/CCA0691S0011/CCA0601S0105/CCA0259S0002	12	cluster1
GO:0009742	brassinosteroid mediated signaling pathway	4/1911	25/29268	0.0765954	0.231081	0.173364	CCA1340S0004/CCA0539S0078/CCA1115S0016/CCA0513S0212	4	cluster1
GO:0010256	endomembrane system organization	4/1911	25/29268	0.0765954	0.231081	0.173364	CCA0733S0031/CCA1410S0023/CCA0514S0170/CCA0857S0032	4	cluster1
GO:0019217	regulation of fatty acid metabolic process	4/1911	25/29268	0.0765954	0.231081	0.173364	CCA0749S0041/CCA0839S0109/CCA0587S0152/CCA0576S0219	4	cluster1
GO:0042304	regulation of fatty acid biosynthetic process	4/1911	25/29268	0.0765954	0.231081	0.173364	CCA0749S0041/CCA0839S0109/CCA0587S0152/CCA0576S0219	4	cluster1
GO:0043401	steroid hormone mediated signaling pathway	4/1911	25/29268	0.0765954	0.231081	0.173364	CCA1340S0004/CCA0539S0078/CCA1115S0016/CCA0513S0212	4	cluster1
GO:0048545	response to steroid hormone	4/1911	25/29268	0.0765954	0.231081	0.173364	CCA1340S0004/CCA0539S0078/CCA1115S0016/CCA0513S0212	4	cluster1
GO:0071367	cellular response to brassinosteroid stimulus	4/1911	25/29268	0.0765954	0.231081	0.173364	CCA1340S0004/CCA0539S0078/CCA1115S0016/CCA0513S0212	4	cluster1
GO:0071383	cellular response to steroid hormone stimulus	4/1911	25/29268	0.0765954	0.231081	0.173364	CCA1340S0004/CCA0539S0078/CCA1115S0016/CCA0513S0212	4	cluster1
GO:1904949	ATPase complex	4/1911	25/29268	0.0765954	0.231081	0.173364	CCA0912S0025/CCA1379S0010/CCA1250S0087/CCA0975S0070	4	cluster1
GO:0003682	chromatin binding	7/1911	57/29268	0.0766429	0.231081	0.173364	CCA0981S0041/CCA0843S0016/CCA0649S0066/CCA1013S0062/CCA0782S0175/CCA0975S0070/CCA1273S0062	7	cluster1
GO:0022618	ribonucleoprotein complex assembly	11/1911	104/29268	0.0769681	0.231713	0.173838	CCA0754S0132/CCA0754S0076/CCA0591S0022/CCA0848S0084/CCA0923S0047/CCA0649S0061/CCA0822S0012/CCA1410S0007/CCA0949S0039/CCA1068S0022/CCA0849S0017	11	cluster1
GO:0022804	active transmembrane transporter activity	40/1911	486/29268	0.0786229	0.23634	0.17731	CCA0907S0058/CCA0774S0070/CCA0100S0002/CCA0884S0210/CCA0884S0079/CCA1288S0016/CCA1306S0026/CCA0533S0186/CCA0834S0045/CCA1061S0014/CCA1066S0003/CCA0638S0161/CCA0936S0053/CCA1552S0016/CCA1589S0013/CCA0539S0048/CCA0704S0062/CCA0708S0001/CCA0700S0070/CCA1094S0120/CCA1217S0030/CCA0954S0028/CCA1479S0021/CCA1731S0006/CCA1731S0009/CCA1731S0010/CCA0589S0059/CCA0001S0027/CCA1430S0033/CCA0674S0037/CCA0674S0…	40	cluster1
GO:0000428	DNA-directed RNA polymerase complex	8/1911	69/29268	0.0797989	0.239516	0.179692	CCA0884S0020/CCA0524S0335/CCA0843S0016/CCA0848S0106/CCA0924S0022/CCA0510S0068/CCA0507S0048/CCA0623S0107	8	cluster1
GO:0071103	DNA conformation change	12/1911	117/29268	0.0801836	0.240311	0.180289	CCA1330S0007/CCA0907S0037/CCA0525S0027/CCA0526S0138/CCA0831S0029/CCA0634S0071/CCA1696S0018/CCA0552S0134/CCA0709S0023/CCA0953S0067/CCA0782S0175/CCA0851S0029	12	cluster1
GO:0071826	ribonucleoprotein complex subunit organization	11/1911	105/29268	0.0811639	0.241172	0.180934	CCA0754S0132/CCA0754S0076/CCA0591S0022/CCA0848S0084/CCA0923S0047/CCA0649S0061/CCA0822S0012/CCA1410S0007/CCA0949S0039/CCA1068S0022/CCA0849S0017	11	cluster1
GO:2000026	regulation of multicellular organismal development	9/1911	81/29268	0.0812683	0.241172	0.180934	CCA0539S0159/CCA0524S0093/CCA1391S0028/CCA0633S0089/CCA0829S0050/CCA0678S0117/CCA1024S0006/CCA0674S0053/CCA0607S0019	9	cluster1
GO:0002161	aminoacyl-tRNA editing activity	3/1911	16/29268	0.082275	0.241172	0.180934	CCA0268S0001/CCA0573S0030/CCA0502S0055	3	cluster1
GO:0004427	inorganic diphosphatase activity	3/1911	16/29268	0.082275	0.241172	0.180934	CCA0638S0161/CCA0500S0203/CCA1363S0007	3	cluster1
GO:0006094	gluconeogenesis	3/1911	16/29268	0.082275	0.241172	0.180934	CCA0991S0056/CCA0784S0041/CCA1106S0027	3	cluster1
GO:0007064	mitotic sister chromatid cohesion	3/1911	16/29268	0.082275	0.241172	0.180934	CCA0831S0018/CCA0941S0095/CCA0803S0024	3	cluster1
GO:0007093	mitotic cell cycle checkpoint	3/1911	16/29268	0.082275	0.241172	0.180934	CCA1089S0015/CCA0670S0005/CCA0502S0136	3	cluster1
GO:0010562	positive regulation of phosphorus metabolic process	3/1911	16/29268	0.082275	0.241172	0.180934	CCA1161S0014/CCA0587S0192/CCA0576S0134	3	cluster1
GO:0019319	hexose biosynthetic process	3/1911	16/29268	0.082275	0.241172	0.180934	CCA0991S0056/CCA0784S0041/CCA1106S0027	3	cluster1
GO:0031201	SNARE complex	3/1911	16/29268	0.082275	0.241172	0.180934	CCA1046S0023/CCA0935S0027/CCA0686S0052	3	cluster1
GO:0042327	positive regulation of phosphorylation	3/1911	16/29268	0.082275	0.241172	0.180934	CCA1161S0014/CCA0587S0192/CCA0576S0134	3	cluster1
GO:0045937	positive regulation of phosphate metabolic process	3/1911	16/29268	0.082275	0.241172	0.180934	CCA1161S0014/CCA0587S0192/CCA0576S0134	3	cluster1
GO:0046364	monosaccharide biosynthetic process	3/1911	16/29268	0.082275	0.241172	0.180934	CCA0991S0056/CCA0784S0041/CCA1106S0027	3	cluster1
GO:0080135	regulation of cellular response to stress	3/1911	16/29268	0.082275	0.241172	0.180934	CCA1244S0025/CCA1225S0023/CCA0782S0175	3	cluster1
GO:1903311	regulation of mRNA metabolic process	3/1911	16/29268	0.082275	0.241172	0.180934	CCA1519S0040/CCA0656S0025/CCA0502S0113	3	cluster1
GO:0015662	ATPase activity, coupled to transmembrane movement of ions, phosphorylative mechanism	7/1911	58/29268	0.0825016	0.241474	0.181161	CCA0884S0079/CCA0533S0186/CCA0936S0053/CCA1094S0120/CCA0674S0065/CCA1273S0042/CCA0853S0015	7	cluster1
GO:0016830	carbon-carbon lyase activity	13/1911	130/29268	0.082619	0.241474	0.181161	CCA0795S0054/CCA0922S0042/CCA0718S0024/CCA0724S0064/CCA0829S0094/CCA0709S0035/CCA0942S0085/CCA0576S0242/CCA0582S0114/CCA0786S0050/CCA1106S0027/CCA0513S0074/CCA0857S0017	13	cluster1
GO:0019888	protein phosphatase regulator activity	5/1911	36/29268	0.082812	0.241686	0.18132	CCA0904S0178/CCA0754S0022/CCA0848S0027/CCA1244S0001/CCA0652S0127	5	cluster1
GO:0030880	RNA polymerase complex	8/1911	70/29268	0.0852095	0.248321	0.186298	CCA0884S0020/CCA0524S0335/CCA0843S0016/CCA0848S0106/CCA0924S0022/CCA0510S0068/CCA0507S0048/CCA0623S0107	8	cluster1
GO:0051082	unfolded protein binding	11/1911	106/29268	0.0854992	0.248616	0.186519	CCA0810S0062/CCA0765S0046/CCA0884S0095/CCA0533S0227/CCA0843S0097/CCA1066S0044/CCA0743S0050/CCA1758S0010/CCA0898S0037/CCA1203S0018/CCA0696S0078	11	cluster1
GO:0000281	mitotic cytokinesis	4/1911	26/29268	0.0860545	0.248616	0.186519	CCA0843S0050/CCA0701S0035/CCA0505S0337/CCA0607S0019	4	cluster1
GO:0000910	cytokinesis	4/1911	26/29268	0.0860545	0.248616	0.186519	CCA0843S0050/CCA0701S0035/CCA0505S0337/CCA0607S0019	4	cluster1
GO:0042026	protein refolding	4/1911	26/29268	0.0860545	0.248616	0.186519	CCA0906S0088/CCA0810S0062/CCA1066S0044/CCA1203S0018	4	cluster1
GO:0061640	cytoskeleton-dependent cytokinesis	4/1911	26/29268	0.0860545	0.248616	0.186519	CCA0843S0050/CCA0701S0035/CCA0505S0337/CCA0607S0019	4	cluster1
GO:1902903	regulation of supramolecular fiber organization	4/1911	26/29268	0.0860545	0.248616	0.186519	CCA1066S0046/CCA0654S0029/CCA0743S0053/CCA1126S0043	4	cluster1
GO:0000226	microtubule cytoskeleton organization	9/1911	82/29268	0.0862786	0.248859	0.186701	CCA1221S0004/CCA0524S0052/CCA0839S0022/CCA1066S0046/CCA0656S0098/CCA0816S0121/CCA0705S0094/CCA1414S0005/CCA0851S0176	9	cluster1
GO:0070887	cellular response to chemical stimulus	26/1911	300/29268	0.0863868	0.248859	0.186701	CCA1041S0023/CCA1046S0088/CCA0909S0079/CCA0810S0062/CCA0881S0025/CCA1194S0030/CCA1340S0004/CCA0539S0078/CCA0535S0141/CCA0526S0213/CCA0838S0066/CCA1392S0027/CCA0642S0072/CCA1225S0022/CCA1016S0041/CCA1220S0012/CCA0041S0006/CCA0665S0069/CCA1115S0016/CCA0670S0007/CCA0891S0053/CCA0513S0212/CCA0505S0330/CCA0862S0123/CCA0616S0087/CCA0861S0007	26	cluster1
GO:0072330	monocarboxylic acid biosynthetic process	22/1911	247/29268	0.0866032	0.249124	0.1869	CCA1046S0088/CCA1453S0045/CCA1453S0066/CCA0774S0022/CCA1384S0017/CCA0991S0056/CCA0525S0109/CCA0522S0144/CCA0520S0204/CCA0526S0081/CCA0642S0128/CCA0632S0168/CCA0546S0150/CCA1217S0035/CCA0582S0136/CCA0789S0100/CCA0659S0244/CCA1039S0061/CCA0898S0112/CCA0892S0001/CCA0857S0017/CCA1638S0016	22	cluster1
GO:0010038	response to metal ion	8/1911	71/29268	0.0908295	0.258999	0.194309	CCA0757S0104/CCA0991S0056/CCA0982S0060/CCA0535S0141/CCA1391S0028/CCA0891S0053/CCA0500S0156/CCA1285S0036	8	cluster1
GO:0070972	protein localization to endoplasmic reticulum	8/1911	71/29268	0.0908295	0.258999	0.194309	CCA0910S0031/CCA0654S0050/CCA0595S0127/CCA1671S0011/CCA0678S0197/CCA1368S0015/CCA1348S0035/CCA1275S0001	8	cluster1
GO:0009110	vitamin biosynthetic process	5/1911	37/29268	0.0908628	0.258999	0.194309	CCA1384S0017/CCA0990S0050/CCA0718S0024/CCA0724S0064/CCA0582S0114	5	cluster1
GO:0019208	phosphatase regulator activity	5/1911	37/29268	0.0908628	0.258999	0.194309	CCA0904S0178/CCA0754S0022/CCA0848S0027/CCA1244S0001/CCA0652S0127	5	cluster1
GO:0042274	ribosomal small subunit biogenesis	5/1911	37/29268	0.0908628	0.258999	0.194309	CCA0754S0132/CCA0839S0167/CCA0649S0061/CCA0698S0155/CCA0587S0205	5	cluster1
GO:0007346	regulation of mitotic cell cycle	6/1911	48/29268	0.0908803	0.258999	0.194309	CCA0819S0015/CCA1089S0015/CCA0587S0192/CCA0670S0005/CCA0502S0136/CCA0628S0067	6	cluster1
GO:0043207	response to external biotic stimulus	10/1911	95/29268	0.0910695	0.258999	0.194309	CCA0876S0048/CCA0991S0056/CCA0524S0099/CCA0535S0141/CCA0839S0109/CCA1391S0028/CCA0595S0083/CCA0819S0015/CCA0505S0145/CCA0607S0019	10	cluster1
GO:0051707	response to other organism	10/1911	95/29268	0.0910695	0.258999	0.194309	CCA0876S0048/CCA0991S0056/CCA0524S0099/CCA0535S0141/CCA0839S0109/CCA1391S0028/CCA0595S0083/CCA0819S0015/CCA0505S0145/CCA0607S0019	10	cluster1
GO:0044282	small molecule catabolic process	12/1911	120/29268	0.092709	0.263288	0.197527	CCA1453S0010/CCA1594S0022/CCA0542S0083/CCA0824S0020/CCA1691S0003/CCA0546S0150/CCA1094S0134/CCA1413S0015/CCA0576S0202/CCA0597S0105/CCA0964S0043/CCA0964S0063	12	cluster1
GO:0035556	intracellular signal transduction	21/1911	236/29268	0.0930218	0.263803	0.197913	CCA1263S0024/CCA0903S0011/CCA1563S0004/CCA1392S0027/CCA0649S0020/CCA0646S0009/CCA0718S0051/CCA0806S0015/CCA1015S0089/CCA0563S0029/CCA0700S0091/CCA1085S0060/CCA0587S0017/CCA0587S0152/CCA0576S0134/CCA0789S0127/CCA0691S0011/CCA0514S0158/CCA0505S0041/CCA1281S0021/CCA0607S0049	21	cluster1
GO:0006188	IMP biosynthetic process	3/1911	17/29268	0.0952508	0.267476	0.200668	CCA1257S0002/CCA0786S0050/CCA0964S0034	3	cluster1
GO:0007051	spindle organization	3/1911	17/29268	0.0952508	0.267476	0.200668	CCA0524S0052/CCA0816S0121/CCA0851S0176	3	cluster1
GO:0021700	developmental maturation	3/1911	17/29268	0.0952508	0.267476	0.200668	CCA0539S0078/CCA0819S0015/CCA0701S0107	3	cluster1
GO:0042542	response to hydrogen peroxide	3/1911	17/29268	0.0952508	0.267476	0.200668	CCA0748S0010/CCA0891S0053/CCA0500S0262	3	cluster1
GO:0046040	IMP metabolic process	3/1911	17/29268	0.0952508	0.267476	0.200668	CCA1257S0002/CCA0786S0050/CCA0964S0034	3	cluster1
GO:0048588	developmental cell growth	3/1911	17/29268	0.0952508	0.267476	0.200668	CCA1250S0081/CCA0701S0107/CCA0514S0170	3	cluster1
GO:0055074	calcium ion homeostasis	3/1911	17/29268	0.0952508	0.267476	0.200668	CCA0984S0013/CCA0984S0014/CCA0014S0034	3	cluster1
GO:0046777	protein autophosphorylation	4/1911	27/29268	0.0960501	0.268967	0.201787	CCA0916S0006/CCA0539S0078/CCA1039S0058/CCA0623S0052	4	cluster1
GO:0048585	negative regulation of response to stimulus	4/1911	27/29268	0.0960501	0.268967	0.201787	CCA0876S0048/CCA0539S0078/CCA0843S0050/CCA0674S0053	4	cluster1
GO:0065009	regulation of molecular function	8/1911	72/29268	0.0966578	0.269915	0.202498	CCA0526S0138/CCA0633S0081/CCA0633S0089/CCA1225S0023/CCA0708S0119/CCA0587S0192/CCA0576S0134/CCA1574S0004	8	cluster1
GO:0070646	protein modification by small protein removal	8/1911	72/29268	0.0966578	0.269915	0.202498	CCA0431S0006/CCA0813S0070/CCA0555S0172/CCA0701S0080/CCA0949S0039/CCA0576S0056/CCA0691S0037/CCA0859S0124	8	cluster1
GO:0098542	defense response to other organism	9/1911	84/29268	0.0968382	0.270042	0.202594	CCA0876S0048/CCA0991S0056/CCA0524S0099/CCA0535S0141/CCA0839S0109/CCA0595S0083/CCA0819S0015/CCA0505S0145/CCA0607S0019	9	cluster1
GO:1901607	alpha-amino acid biosynthetic process	17/1911	185/29268	0.0975816	0.271738	0.203866	CCA0763S0073/CCA0986S0046/CCA0656S0096/CCA0716S0005/CCA0828S0013/CCA1327S0031/CCA0806S0052/CCA0546S0305/CCA0709S0013/CCA1217S0035/CCA1610S0012/CCA1681S0003/CCA1106S0051/CCA1574S0004/CCA0977S0032/CCA1531S0012/CCA0616S0103	17	cluster1
GO:0016569	covalent chromatin modification	6/1911	49/29268	0.0981504	0.272564	0.204486	CCA0884S0109/CCA0526S0258/CCA0819S0015/CCA0014S0016/CCA0510S0068/CCA0507S0048	6	cluster1
GO:0016570	histone modification	6/1911	49/29268	0.0981504	0.272564	0.204486	CCA0884S0109/CCA0526S0258/CCA0819S0015/CCA0014S0016/CCA0510S0068/CCA0507S0048	6	cluster1
GO:0000956	nuclear-transcribed mRNA catabolic process	5/1911	38/29268	0.0993009	0.273863	0.20546	CCA0982S0057/CCA1060S0014/CCA0923S0047/CCA0632S0074/CCA0670S0030	5	cluster1
GO:0006767	water-soluble vitamin metabolic process	5/1911	38/29268	0.0993009	0.273863	0.20546	CCA1384S0017/CCA0990S0050/CCA0718S0024/CCA0724S0064/CCA0582S0114	5	cluster1
GO:0031668	cellular response to extracellular stimulus	5/1911	38/29268	0.0993009	0.273863	0.20546	CCA0881S0025/CCA1015S0060/CCA0578S0007/CCA1039S0006/CCA1039S0058	5	cluster1
GO:0045259	proton-transporting ATP synthase complex	5/1911	38/29268	0.0993009	0.273863	0.20546	CCA0884S0210/CCA1430S0033/CCA0679S0024/CCA0688S0048/CCA0421S0002	5	cluster1
GO:0051493	regulation of cytoskeleton organization	5/1911	38/29268	0.0993009	0.273863	0.20546	CCA1066S0046/CCA0654S0029/CCA0743S0053/CCA1126S0043/CCA0587S0192	5	cluster1
GO:0006650	glycerophospholipid metabolic process	14/1911	147/29268	0.100119	0.275741	0.206869	CCA1458S0038/CCA1154S0003/CCA0754S0133/CCA1365S0053/CCA1563S0004/CCA0836S0060/CCA1247S0010/CCA0696S0040/CCA1089S0008/CCA0942S0085/CCA0691S0011/CCA0505S0041/CCA0601S0105/CCA0964S0063	14	cluster1
GO:0030243	cellulose metabolic process	11/1911	110/29268	0.104237	0.286687	0.215081	CCA0881S0075/CCA1188S0023/CCA0839S0147/CCA0839S0160/CCA0842S0039/CCA0824S0008/CCA1590S0015/CCA0552S0153/CCA0701S0035/CCA1120S0020/CCA0510S0089	11	cluster1
GO:0016651	oxidoreductase activity, acting on NAD(P)H	10/1911	98/29268	0.106444	0.291085	0.21838	CCA1048S0003/CCA0879S0044/CCA0939S0001/CCA0646S0176/CCA0901S0009/CCA0901S0011/CCA0901S0013/CCA1027S0059/CCA0862S0123/CCA1721S0011	10	cluster1
GO:0032940	secretion by cell	10/1911	98/29268	0.106444	0.291085	0.21838	CCA0795S0088/CCA0533S0117/CCA1620S0005/CCA0733S0031/CCA1310S0018/CCA0546S0138/CCA1082S0039/CCA1478S0004/CCA0686S0052/CCA1528S0034	10	cluster1
GO:0000325	plant-type vacuole	4/1911	28/29268	0.106562	0.291085	0.21838	CCA0638S0098/CCA0587S0152/CCA1039S0048/CCA1204S0021	4	cluster1
GO:0005085	guanyl-nucleotide exchange factor activity	4/1911	28/29268	0.106562	0.291085	0.21838	CCA0522S0103/CCA0526S0171/CCA0563S0029/CCA0589S0122	4	cluster1
GO:0051015	actin filament binding	4/1911	28/29268	0.106562	0.291085	0.21838	CCA0529S0007/CCA0576S0073/CCA0514S0125/CCA0505S0175	4	cluster1
GO:0005791	rough endoplasmic reticulum	5/1911	39/29268	0.108117	0.291386	0.218607	CCA0910S0031/CCA1671S0011/CCA1368S0015/CCA1348S0035/CCA1275S0001	5	cluster1
GO:0015991	ATP hydrolysis coupled proton transport	5/1911	39/29268	0.108117	0.291386	0.218607	CCA0748S0037/CCA0522S0081/CCA0954S0028/CCA0679S0024/CCA1279S0007	5	cluster1
GO:0030867	rough endoplasmic reticulum membrane	5/1911	39/29268	0.108117	0.291386	0.218607	CCA0910S0031/CCA1671S0011/CCA1368S0015/CCA1348S0035/CCA1275S0001	5	cluster1
GO:0090662	ATP hydrolysis coupled transmembrane transport	5/1911	39/29268	0.108117	0.291386	0.218607	CCA0748S0037/CCA0522S0081/CCA0954S0028/CCA0679S0024/CCA1279S0007	5	cluster1
GO:0099131	ATP hydrolysis coupled ion transmembrane transport	5/1911	39/29268	0.108117	0.291386	0.218607	CCA0748S0037/CCA0522S0081/CCA0954S0028/CCA0679S0024/CCA1279S0007	5	cluster1
GO:0000911	cytokinesis by cell plate formation	3/1911	18/29268	0.108997	0.291386	0.218607	CCA0843S0050/CCA0505S0337/CCA0607S0019	3	cluster1
GO:0004003	ATP-dependent DNA helicase activity	3/1911	18/29268	0.108997	0.291386	0.218607	CCA0881S0068/CCA0986S0066/CCA0623S0107	3	cluster1
GO:0005815	microtubule organizing center	3/1911	18/29268	0.108997	0.291386	0.218607	CCA1221S0004/CCA0656S0098/CCA0705S0094	3	cluster1
GO:0005905	clathrin-coated pit	3/1911	18/29268	0.108997	0.291386	0.218607	CCA0922S0039/CCA0582S0045/CCA0680S0086	3	cluster1
GO:0016774	phosphotransferase activity, carboxyl group as acceptor	3/1911	18/29268	0.108997	0.291386	0.218607	CCA0763S0073/CCA0520S0204/CCA0546S0305	3	cluster1
GO:0030127	COPII vesicle coat	3/1911	18/29268	0.108997	0.291386	0.218607	CCA0789S0145/CCA0500S0186/CCA0607S0010	3	cluster1
GO:0032506	cytokinetic process	3/1911	18/29268	0.108997	0.291386	0.218607	CCA0843S0050/CCA0505S0337/CCA0607S0019	3	cluster1
GO:0045930	negative regulation of mitotic cell cycle	3/1911	18/29268	0.108997	0.291386	0.218607	CCA1089S0015/CCA0670S0005/CCA0502S0136	3	cluster1
GO:0070006	metalloaminopeptidase activity	3/1911	18/29268	0.108997	0.291386	0.218607	CCA0754S0071/CCA0898S0115/CCA0898S0116	3	cluster1
GO:1902410	mitotic cytokinetic process	3/1911	18/29268	0.108997	0.291386	0.218607	CCA0843S0050/CCA0505S0337/CCA0607S0019	3	cluster1
GO:1902531	regulation of intracellular signal transduction	3/1911	18/29268	0.108997	0.291386	0.218607	CCA0526S0171/CCA1407S0044/CCA0589S0122	3	cluster1
GO:0044434	chloroplast part	23/1911	268/29268	0.109849	0.293272	0.220021	CCA1046S0088/CCA1257S0002/CCA0881S0025/CCA1370S0024/CCA0998S0041/CCA0525S0109/CCA0524S0100/CCA1061S0014/CCA0646S0117/CCA0633S0103/CCA1002S0005/CCA0555S0070/CCA0701S0037/CCA0589S0184/CCA0784S0095/CCA1039S0058/CCA1107S0008/CCA0898S0116/CCA0891S0053/CCA0514S0289/CCA1178S0012/CCA1524S0013/CCA1573S0017	23	cluster1
GO:0009570	chloroplast stroma	10/1911	99/29268	0.11188	0.297901	0.223494	CCA1046S0088/CCA1257S0002/CCA1370S0024/CCA0524S0100/CCA0701S0037/CCA0589S0184/CCA0784S0095/CCA0898S0116/CCA0514S0289/CCA1573S0017	10	cluster1
GO:0016866	intramolecular transferase activity	10/1911	99/29268	0.11188	0.297901	0.223494	CCA0905S0045/CCA0991S0056/CCA0844S0004/CCA1060S0028/CCA0824S0020/CCA1209S0019/CCA0573S0092/CCA1074S0027/CCA0786S0008/CCA1638S0016	10	cluster1
GO:0045017	glycerolipid biosynthetic process	9/1911	87/29268	0.114012	0.303175	0.227451	CCA1458S0038/CCA0754S0133/CCA0836S0060/CCA1247S0010/CCA0696S0040/CCA1089S0008/CCA0942S0085/CCA0691S0011/CCA0601S0105	9	cluster1
GO:0034404	nucleobase-containing small molecule biosynthetic process	11/1911	112/29268	0.114439	0.303906	0.228	CCA1046S0088/CCA1453S0045/CCA0991S0056/CCA0520S0204/CCA0526S0081/CCA0642S0128/CCA0582S0136/CCA0659S0244/CCA0505S0187/CCA0857S0017/CCA1638S0016	11	cluster1
GO:0000819	sister chromatid segregation	5/1911	40/29268	0.1173	0.309753	0.232386	CCA1629S0003/CCA0981S0041/CCA0831S0018/CCA0941S0095/CCA0803S0024	5	cluster1
GO:0099132	ATP hydrolysis coupled cation transmembrane transport	5/1911	40/29268	0.1173	0.309753	0.232386	CCA0748S0037/CCA0522S0081/CCA0954S0028/CCA0679S0024/CCA1279S0007	5	cluster1
GO:0005048	signal sequence binding	4/1911	29/29268	0.117567	0.309753	0.232386	CCA0654S0050/CCA0942S0041/CCA0940S0045/CCA0507S0191	4	cluster1
GO:0009741	response to brassinosteroid	4/1911	29/29268	0.117567	0.309753	0.232386	CCA1340S0004/CCA0539S0078/CCA1115S0016/CCA0513S0212	4	cluster1
GO:0033176	proton-transporting V-type ATPase complex	4/1911	29/29268	0.117567	0.309753	0.232386	CCA0748S0037/CCA0522S0081/CCA0954S0028/CCA1279S0007	4	cluster1
GO:0071241	cellular response to inorganic substance	4/1911	29/29268	0.117567	0.309753	0.232386	CCA0909S0079/CCA0535S0141/CCA0526S0213/CCA0041S0006	4	cluster1
GO:0051186	cofactor metabolic process	37/1911	463/29268	0.119021	0.313171	0.23495	CCA1046S0088/CCA1048S0003/CCA1453S0045/CCA1453S0010/CCA1157S0016/CCA0779S0242/CCA0748S0010/CCA1384S0017/CCA0991S0056/CCA0539S0274/CCA0520S0204/CCA0526S0081/CCA0656S0095/CCA0638S0189/CCA1247S0007/CCA0646S0176/CCA0642S0115/CCA0642S0128/CCA0633S0103/CCA0632S0051/CCA0632S0081/CCA1547S0020/CCA1327S0031/CCA1013S0046/CCA0582S0136/CCA0789S0131/CCA0659S0244/CCA1118S0045/CCA0513S0001/CCA0507S0284/CCA0862S0…	37	cluster1
GO:0006457	protein folding	16/1911	178/29268	0.121373	0.318942	0.23928	CCA0906S0088/CCA0810S0062/CCA0765S0046/CCA0884S0095/CCA0524S0270/CCA0533S0227/CCA0843S0097/CCA1066S0044/CCA0743S0050/CCA1758S0010/CCA0813S0057/CCA1225S0023/CCA1008S0033/CCA0898S0037/CCA1203S0018/CCA0696S0078	16	cluster1
GO:0009084	glutamine family amino acid biosynthetic process	6/1911	52/29268	0.121727	0.319453	0.239663	CCA0763S0073/CCA0716S0005/CCA0828S0013/CCA0546S0305/CCA0709S0013/CCA0616S0103	6	cluster1
GO:0008194	UDP-glycosyltransferase activity	25/1911	299/29268	0.122663	0.32146	0.241169	CCA0903S0090/CCA0779S0180/CCA0754S0008/CCA1188S0023/CCA0998S0012/CCA0533S0010/CCA0839S0147/CCA0839S0160/CCA0918S0086/CCA0919S0008/CCA0632S0022/CCA1590S0015/CCA0573S0007/CCA0701S0035/CCA1671S0011/CCA0587S0012/CCA0597S0059/CCA0791S0064/CCA1120S0020/CCA0679S0085/CCA0674S0038/CCA0688S0079/CCA0688S0019/CCA0510S0089/CCA0507S0194	25	cluster1
GO:0005684	U2-type spliceosomal complex	3/1911	19/29268	0.123453	0.32146	0.241169	CCA0822S0012/CCA1068S0022/CCA0849S0017	3	cluster1
GO:0010228	vegetative to reproductive phase transition of meristem	3/1911	19/29268	0.123453	0.32146	0.241169	CCA0632S0074/CCA0819S0015/CCA0607S0019	3	cluster1
GO:0016482	cytosolic transport	3/1911	19/29268	0.123453	0.32146	0.241169	CCA0642S0147/CCA0708S0119/CCA0694S0051	3	cluster1
GO:0071013	catalytic step 2 spliceosome	3/1911	19/29268	0.123453	0.32146	0.241169	CCA0822S0012/CCA1068S0022/CCA0849S0017	3	cluster1
GO:0072507	divalent inorganic cation homeostasis	3/1911	19/29268	0.123453	0.32146	0.241169	CCA0984S0013/CCA0984S0014/CCA0014S0034	3	cluster1
GO:0009755	hormone-mediated signaling pathway	16/1911	179/29268	0.125677	0.326825	0.245193	CCA1041S0023/CCA1194S0030/CCA1340S0004/CCA0539S0078/CCA1392S0027/CCA0642S0072/CCA1225S0022/CCA1016S0041/CCA1220S0012/CCA0665S0069/CCA1115S0016/CCA0670S0007/CCA0513S0212/CCA0505S0330/CCA0616S0087/CCA0861S0007	16	cluster1
GO:0005875	microtubule associated complex	5/1911	41/29268	0.126837	0.329335	0.247077	CCA1456S0038/CCA1221S0004/CCA0524S0052/CCA0816S0121/CCA0705S0094	5	cluster1
GO:0005543	phospholipid binding	8/1911	77/29268	0.128859	0.329335	0.247077	CCA1041S0077/CCA1147S0036/CCA0539S0050/CCA0555S0093/CCA0576S0252/CCA0001S0025/CCA0507S0255/CCA1528S0034	8	cluster1
GO:0005681	spliceosomal complex	8/1911	77/29268	0.128859	0.329335	0.247077	CCA1402S0005/CCA0526S0021/CCA0838S0025/CCA0923S0047/CCA0822S0012/CCA1068S0022/CCA0502S0057/CCA0849S0017	8	cluster1
GO:0006289	nucleotide-excision repair	4/1911	30/29268	0.129041	0.329335	0.247077	CCA0936S0060/CCA1581S0014/CCA1126S0061/CCA0623S0107	4	cluster1
GO:0006897	endocytosis	4/1911	30/29268	0.129041	0.329335	0.247077	CCA0522S0191/CCA0922S0039/CCA0582S0045/CCA0691S0037	4	cluster1
GO:0007389	pattern specification process	4/1911	30/29268	0.129041	0.329335	0.247077	CCA0522S0230/CCA0954S0025/CCA0513S0212/CCA0607S0019	4	cluster1
GO:0009081	branched-chain amino acid metabolic process	4/1911	30/29268	0.129041	0.329335	0.247077	CCA0718S0119/CCA1610S0012/CCA1430S0008/CCA1574S0004	4	cluster1
GO:0030014	CCR4-NOT complex	4/1911	30/29268	0.129041	0.329335	0.247077	CCA0884S0090/CCA0884S0091/CCA0724S0038/CCA0819S0026	4	cluster1
GO:0031227	intrinsic component of endoplasmic reticulum membrane	4/1911	30/29268	0.129041	0.329335	0.247077	CCA1247S0010/CCA0737S0082/CCA0555S0052/CCA0696S0040	4	cluster1
GO:0042255	ribosome assembly	4/1911	30/29268	0.129041	0.329335	0.247077	CCA0754S0132/CCA0591S0022/CCA0848S0084/CCA0649S0061	4	cluster1
GO:0042325	regulation of phosphorylation	4/1911	30/29268	0.129041	0.329335	0.247077	CCA1161S0014/CCA0708S0119/CCA0587S0192/CCA0576S0134	4	cluster1
GO:0042393	histone binding	4/1911	30/29268	0.129041	0.329335	0.247077	CCA1330S0007/CCA0754S0074/CCA0848S0086/CCA0782S0175	4	cluster1
GO:0046890	regulation of lipid biosynthetic process	4/1911	30/29268	0.129041	0.329335	0.247077	CCA0749S0041/CCA0839S0109/CCA0587S0152/CCA0576S0219	4	cluster1
GO:0000502	proteasome complex	10/1911	102/29268	0.129106	0.329335	0.247077	CCA0909S0081/CCA1221S0033/CCA0524S0140/CCA1066S0041/CCA1017S0011/CCA1312S0035/CCA0587S0210/CCA1074S0010/CCA0898S0094/CCA0513S0052	10	cluster1
GO:1905369	endopeptidase complex	10/1911	102/29268	0.129106	0.329335	0.247077	CCA0909S0081/CCA1221S0033/CCA0524S0140/CCA1066S0041/CCA1017S0011/CCA1312S0035/CCA0587S0210/CCA1074S0010/CCA0898S0094/CCA0513S0052	10	cluster1
GO:0044435	plastid part	23/1911	274/29268	0.130168	0.331623	0.248793	CCA1046S0088/CCA1257S0002/CCA0881S0025/CCA1370S0024/CCA0998S0041/CCA0525S0109/CCA0524S0100/CCA1061S0014/CCA0646S0117/CCA0633S0103/CCA1002S0005/CCA0555S0070/CCA0701S0037/CCA0589S0184/CCA0784S0095/CCA1039S0058/CCA1107S0008/CCA0898S0116/CCA0891S0053/CCA0514S0289/CCA1178S0012/CCA1524S0013/CCA1573S0017	23	cluster1
GO:0055029	nuclear DNA-directed RNA polymerase complex	7/1911	65/29268	0.130373	0.331722	0.248868	CCA0884S0020/CCA0524S0335/CCA0843S0016/CCA0848S0106/CCA0510S0068/CCA0507S0048/CCA0623S0107	7	cluster1
GO:0006887	exocytosis	9/1911	90/29268	0.13275	0.332701	0.249602	CCA0533S0117/CCA1620S0005/CCA0733S0031/CCA1310S0018/CCA0546S0138/CCA1082S0039/CCA1478S0004/CCA0686S0052/CCA1528S0034	9	cluster1
GO:0009605	response to external stimulus	17/1911	194/29268	0.133247	0.332701	0.249602	CCA0881S0025/CCA0876S0048/CCA0991S0056/CCA0524S0099/CCA0535S0141/CCA0839S0109/CCA0656S0012/CCA1391S0028/CCA0595S0083/CCA0819S0015/CCA1015S0060/CCA0578S0007/CCA1039S0006/CCA1039S0058/CCA0891S0053/CCA0505S0145/CCA0607S0019	17	cluster1
GO:0009532	plastid stroma	10/1911	103/29268	0.135148	0.332701	0.249602	CCA1046S0088/CCA1257S0002/CCA1370S0024/CCA0524S0100/CCA0701S0037/CCA0589S0184/CCA0784S0095/CCA0898S0116/CCA0514S0289/CCA1573S0017	10	cluster1
GO:0000028	ribosomal small subunit assembly	2/1911	10/29268	0.135346	0.332701	0.249602	CCA0754S0132/CCA0649S0061	2	cluster1
GO:0000347	THO complex	2/1911	10/29268	0.135346	0.332701	0.249602	CCA1320S0006/CCA0616S0149	2	cluster1
GO:0003933	GTP cyclohydrolase activity	2/1911	10/29268	0.135346	0.332701	0.249602	CCA0718S0024/CCA0724S0064	2	cluster1
GO:0004084	branched-chain-amino-acid transaminase activity	2/1911	10/29268	0.135346	0.332701	0.249602	CCA0718S0119/CCA1430S0008	2	cluster1
GO:0005086	ARF guanyl-nucleotide exchange factor activity	2/1911	10/29268	0.135346	0.332701	0.249602	CCA0526S0171/CCA0589S0122	2	cluster1
GO:0006207	'de novo' pyrimidine nucleobase biosynthetic process	2/1911	10/29268	0.135346	0.332701	0.249602	CCA0909S0034/CCA0505S0187	2	cluster1
GO:0006570	tyrosine metabolic process	2/1911	10/29268	0.135346	0.332701	0.249602	CCA0576S0202/CCA0964S0043	2	cluster1
GO:0009538	photosystem I reaction center	2/1911	10/29268	0.135346	0.332701	0.249602	CCA1219S0071/CCA1199S0011	2	cluster1
GO:0016246	RNA interference	2/1911	10/29268	0.135346	0.332701	0.249602	CCA0591S0005/CCA0607S0019	2	cluster1
GO:0016423	tRNA (guanine) methyltransferase activity	2/1911	10/29268	0.135346	0.332701	0.249602	CCA0520S0204/CCA0598S0118	2	cluster1
GO:0030515	snoRNA binding	2/1911	10/29268	0.135346	0.332701	0.249602	CCA1289S0014/CCA1175S0003	2	cluster1
GO:0032012	regulation of ARF protein signal transduction	2/1911	10/29268	0.135346	0.332701	0.249602	CCA0526S0171/CCA0589S0122	2	cluster1
GO:0035670	plant-type ovary development	2/1911	10/29268	0.135346	0.332701	0.249602	CCA1391S0028/CCA0940S0030	2	cluster1
GO:0043189	H4/H2A histone acetyltransferase complex	2/1911	10/29268	0.135346	0.332701	0.249602	CCA0526S0258/CCA0846S0002	2	cluster1
GO:0044419	interspecies interaction between organisms	2/1911	10/29268	0.135346	0.332701	0.249602	CCA0539S0078/CCA0607S0019	2	cluster1
GO:0046185	aldehyde catabolic process	2/1911	10/29268	0.135346	0.332701	0.249602	CCA1594S0022/CCA1691S0003	2	cluster1
GO:0046578	regulation of Ras protein signal transduction	2/1911	10/29268	0.135346	0.332701	0.249602	CCA0526S0171/CCA0589S0122	2	cluster1
GO:0048481	plant ovule development	2/1911	10/29268	0.135346	0.332701	0.249602	CCA1391S0028/CCA0940S0030	2	cluster1
GO:0051056	regulation of small GTPase mediated signal transduction	2/1911	10/29268	0.135346	0.332701	0.249602	CCA0526S0171/CCA0589S0122	2	cluster1
GO:0070567	cytidylyltransferase activity	2/1911	10/29268	0.135346	0.332701	0.249602	CCA0539S0050/CCA0836S0060	2	cluster1
GO:0070652	HAUS complex	2/1911	10/29268	0.135346	0.332701	0.249602	CCA0524S0052/CCA0816S0121	2	cluster1
GO:0080008	Cul4-RING E3 ubiquitin ligase complex	2/1911	10/29268	0.135346	0.332701	0.249602	CCA0587S0205/CCA0582S0080	2	cluster1
GO:1902562	H4 histone acetyltransferase complex	2/1911	10/29268	0.135346	0.332701	0.249602	CCA0526S0258/CCA0846S0002	2	cluster1
GO:0006766	vitamin metabolic process	5/1911	42/29268	0.136717	0.332701	0.249602	CCA1384S0017/CCA0990S0050/CCA0718S0024/CCA0724S0064/CCA0582S0114	5	cluster1
GO:0016763	transferase activity, transferring pentosyl groups	5/1911	42/29268	0.136717	0.332701	0.249602	CCA1046S0012/CCA1046S0010/CCA0986S0046/CCA0507S0016/CCA0851S0169	5	cluster1
GO:0022627	cytosolic small ribosomal subunit	5/1911	42/29268	0.136717	0.332701	0.249602	CCA1161S0014/CCA0754S0132/CCA0982S0001/CCA0649S0061/CCA1175S0003	5	cluster1
GO:0031123	RNA 3'-end processing	5/1911	42/29268	0.136717	0.332701	0.249602	CCA0542S0176/CCA0829S0035/CCA0566S0077/CCA0546S0211/CCA0953S0034	5	cluster1
GO:0031300	intrinsic component of organelle membrane	5/1911	42/29268	0.136717	0.332701	0.249602	CCA1063S0072/CCA1400S0023/CCA1324S0054/CCA0942S0085/CCA0979S0031	5	cluster1
GO:0031301	integral component of organelle membrane	5/1911	42/29268	0.136717	0.332701	0.249602	CCA1063S0072/CCA1400S0023/CCA1324S0054/CCA0942S0085/CCA0979S0031	5	cluster1
GO:0042273	ribosomal large subunit biogenesis	5/1911	42/29268	0.136717	0.332701	0.249602	CCA1054S0028/CCA0591S0022/CCA0520S0204/CCA0848S0084/CCA0698S0155	5	cluster1
GO:0042277	peptide binding	5/1911	42/29268	0.136717	0.332701	0.249602	CCA0754S0071/CCA0654S0050/CCA0942S0041/CCA0940S0045/CCA0507S0191	5	cluster1
GO:0006558	L-phenylalanine metabolic process	3/1911	20/29268	0.138556	0.332701	0.249602	CCA0546S0150/CCA0576S0202/CCA0964S0043	3	cluster1
GO:0030838	positive regulation of actin filament polymerization	3/1911	20/29268	0.138556	0.332701	0.249602	CCA0654S0029/CCA0743S0053/CCA1126S0043	3	cluster1
GO:0031011	Ino80 complex	3/1911	20/29268	0.138556	0.332701	0.249602	CCA0912S0025/CCA1379S0010/CCA1250S0087	3	cluster1
GO:0032273	positive regulation of protein polymerization	3/1911	20/29268	0.138556	0.332701	0.249602	CCA0654S0029/CCA0743S0053/CCA1126S0043	3	cluster1
GO:0033202	DNA helicase complex	3/1911	20/29268	0.138556	0.332701	0.249602	CCA0912S0025/CCA1379S0010/CCA1250S0087	3	cluster1
GO:0045261	proton-transporting ATP synthase complex, catalytic core F(1)	3/1911	20/29268	0.138556	0.332701	0.249602	CCA0884S0210/CCA1430S0033/CCA0688S0048	3	cluster1
GO:0045717	negative regulation of fatty acid biosynthetic process	3/1911	20/29268	0.138556	0.332701	0.249602	CCA0749S0041/CCA0839S0109/CCA0576S0219	3	cluster1
GO:0045922	negative regulation of fatty acid metabolic process	3/1911	20/29268	0.138556	0.332701	0.249602	CCA0749S0041/CCA0839S0109/CCA0576S0219	3	cluster1
GO:0051094	positive regulation of developmental process	3/1911	20/29268	0.138556	0.332701	0.249602	CCA1519S0023/CCA0539S0159/CCA0524S0093	3	cluster1
GO:0051495	positive regulation of cytoskeleton organization	3/1911	20/29268	0.138556	0.332701	0.249602	CCA0654S0029/CCA0743S0053/CCA1126S0043	3	cluster1
GO:0097346	INO80-type complex	3/1911	20/29268	0.138556	0.332701	0.249602	CCA0912S0025/CCA1379S0010/CCA1250S0087	3	cluster1
GO:1902221	erythrose 4-phosphate/phosphoenolpyruvate family amino acid metabolic process	3/1911	20/29268	0.138556	0.332701	0.249602	CCA0546S0150/CCA0576S0202/CCA0964S0043	3	cluster1
GO:1902905	positive regulation of supramolecular fiber organization	3/1911	20/29268	0.138556	0.332701	0.249602	CCA0654S0029/CCA0743S0053/CCA1126S0043	3	cluster1
GO:2000241	regulation of reproductive process	6/1911	54/29268	0.13885	0.333007	0.249832	CCA0539S0159/CCA1391S0028/CCA0829S0050/CCA0678S0117/CCA0674S0053/CCA0607S0019	6	cluster1
GO:0050793	regulation of developmental process	10/1911	104/29268	0.141337	0.338568	0.254004	CCA1519S0023/CCA0539S0159/CCA0524S0093/CCA1391S0028/CCA0633S0089/CCA0829S0050/CCA0678S0117/CCA1024S0006/CCA0674S0053/CCA0607S0019	10	cluster1
GO:0051287	NAD binding	11/1911	117/29268	0.142317	0.340507	0.255459	CCA1453S0045/CCA0779S0242/CCA0649S0059/CCA0563S0012/CCA1095S0017/CCA0786S0013/CCA0901S0009/CCA0901S0011/CCA0901S0013/CCA0887S0108/CCA0513S0350	11	cluster1
GO:0016579	protein deubiquitination	7/1911	67/29268	0.146146	0.349252	0.262019	CCA0431S0006/CCA0813S0070/CCA0555S0172/CCA0949S0039/CCA0576S0056/CCA0691S0037/CCA0859S0124	7	cluster1
GO:0006811	ion transport	31/1911	389/29268	0.146343	0.349307	0.26206	CCA0748S0037/CCA0884S0210/CCA0984S0013/CCA0984S0014/CCA1288S0016/CCA0522S0081/CCA0533S0154/CCA1061S0014/CCA0638S0161/CCA1620S0019/CCA0595S0083/CCA0918S0065/CCA1164S0005/CCA1589S0013/CCA0539S0048/CCA1094S0120/CCA1219S0017/CCA1420S0016/CCA0954S0028/CCA1430S0033/CCA1123S0068/CCA0014S0034/CCA0679S0024/CCA0680S0036/CCA0674S0037/CCA0688S0048/CCA0500S0203/CCA0469S0001/CCA0421S0002/CCA1279S0007/CCA0610S0…	31	cluster1
GO:0009620	response to fungus	5/1911	43/29268	0.146924	0.349861	0.262476	CCA0991S0056/CCA0839S0109/CCA1391S0028/CCA0819S0015/CCA0505S0145	5	cluster1
GO:0035091	phosphatidylinositol binding	5/1911	43/29268	0.146924	0.349861	0.262476	CCA1041S0077/CCA0555S0093/CCA0576S0252/CCA0507S0255/CCA1528S0034	5	cluster1
GO:1901615	organic hydroxy compound metabolic process	10/1911	105/29268	0.147672	0.351135	0.263432	CCA1594S0022/CCA0774S0022/CCA0525S0109/CCA1034S0043/CCA1691S0003/CCA0782S0017/CCA0505S0103/CCA0964S0043/CCA0964S0063/CCA1063S0008	10	cluster1
GO:0016591	RNA polymerase II, holoenzyme	6/1911	55/29268	0.14781	0.351135	0.263432	CCA0524S0335/CCA0843S0016/CCA0848S0106/CCA0510S0068/CCA0507S0048/CCA0623S0107	6	cluster1
GO:0051239	regulation of multicellular organismal process	9/1911	93/29268	0.152989	0.356286	0.267296	CCA0539S0159/CCA0524S0093/CCA1391S0028/CCA0633S0089/CCA0829S0050/CCA0678S0117/CCA1024S0006/CCA0674S0053/CCA0607S0019	9	cluster1
GO:0000123	histone acetyltransferase complex	4/1911	32/29268	0.153293	0.356286	0.267296	CCA1384S0013/CCA0526S0258/CCA0846S0002/CCA0848S0106	4	cluster1
GO:0019898	extrinsic component of membrane	4/1911	32/29268	0.153293	0.356286	0.267296	CCA1547S0020/CCA0822S0062/CCA0674S0061/CCA0601S0105	4	cluster1
GO:0032270	positive regulation of cellular protein metabolic process	4/1911	32/29268	0.153293	0.356286	0.267296	CCA1161S0014/CCA0638S0204/CCA0587S0192/CCA0576S0134	4	cluster1
GO:0044247	cellular polysaccharide catabolic process	4/1911	32/29268	0.153293	0.356286	0.267296	CCA0842S0039/CCA0824S0008/CCA0552S0153/CCA0589S0184	4	cluster1
GO:0051247	positive regulation of protein metabolic process	4/1911	32/29268	0.153293	0.356286	0.267296	CCA1161S0014/CCA0638S0204/CCA0587S0192/CCA0576S0134	4	cluster1
GO:0046488	phosphatidylinositol metabolic process	10/1911	106/29268	0.154148	0.356286	0.267296	CCA1154S0003/CCA0754S0133/CCA1365S0053/CCA1563S0004/CCA1247S0010/CCA0696S0040/CCA1089S0008/CCA0505S0041/CCA0601S0105/CCA0964S0063	10	cluster1
GO:0000075	cell cycle checkpoint	3/1911	21/29268	0.154243	0.356286	0.267296	CCA1089S0015/CCA0670S0005/CCA0502S0136	3	cluster1
GO:0000149	SNARE binding	3/1911	21/29268	0.154243	0.356286	0.267296	CCA1046S0023/CCA0935S0027/CCA0686S0052	3	cluster1
GO:0005778	peroxisomal membrane	3/1911	21/29268	0.154243	0.356286	0.267296	CCA1157S0005/CCA0748S0010/CCA1526S0023	3	cluster1
GO:0006906	vesicle fusion	3/1911	21/29268	0.154243	0.356286	0.267296	CCA1046S0023/CCA0935S0027/CCA0686S0052	3	cluster1
GO:0007623	circadian rhythm	3/1911	21/29268	0.154243	0.356286	0.267296	CCA1320S0012/CCA0891S0053/CCA0859S0178	3	cluster1
GO:0012507	ER to Golgi transport vesicle membrane	3/1911	21/29268	0.154243	0.356286	0.267296	CCA0789S0145/CCA0500S0186/CCA0607S0010	3	cluster1
GO:0016868	intramolecular transferase activity, phosphotransferases	3/1911	21/29268	0.154243	0.356286	0.267296	CCA1060S0028/CCA0824S0020/CCA1638S0016	3	cluster1
GO:0030488	tRNA methylation	3/1911	21/29268	0.154243	0.356286	0.267296	CCA1596S0026/CCA0587S0125/CCA0784S0121	3	cluster1
GO:0031334	positive regulation of protein complex assembly	3/1911	21/29268	0.154243	0.356286	0.267296	CCA0654S0029/CCA0743S0053/CCA1126S0043	3	cluster1
GO:0031401	positive regulation of protein modification process	3/1911	21/29268	0.154243	0.356286	0.267296	CCA1161S0014/CCA0587S0192/CCA0576S0134	3	cluster1
GO:0031903	microbody membrane	3/1911	21/29268	0.154243	0.356286	0.267296	CCA1157S0005/CCA0748S0010/CCA1526S0023	3	cluster1
GO:0044089	positive regulation of cellular component biogenesis	3/1911	21/29268	0.154243	0.356286	0.267296	CCA0654S0029/CCA0743S0053/CCA1126S0043	3	cluster1
GO:0045833	negative regulation of lipid metabolic process	3/1911	21/29268	0.154243	0.356286	0.267296	CCA0749S0041/CCA0839S0109/CCA0576S0219	3	cluster1
GO:0048511	rhythmic process	3/1911	21/29268	0.154243	0.356286	0.267296	CCA1320S0012/CCA0891S0053/CCA0859S0178	3	cluster1
GO:0051055	negative regulation of lipid biosynthetic process	3/1911	21/29268	0.154243	0.356286	0.267296	CCA0749S0041/CCA0839S0109/CCA0576S0219	3	cluster1
GO:0061025	membrane fusion	3/1911	21/29268	0.154243	0.356286	0.267296	CCA1046S0023/CCA0935S0027/CCA0686S0052	3	cluster1
GO:0090174	organelle membrane fusion	3/1911	21/29268	0.154243	0.356286	0.267296	CCA1046S0023/CCA0935S0027/CCA0686S0052	3	cluster1
GO:0006644	phospholipid metabolic process	17/1911	199/29268	0.15591	0.357214	0.267993	CCA1458S0038/CCA1154S0003/CCA0754S0133/CCA1365S0053/CCA1563S0004/CCA0836S0060/CCA0839S0142/CCA1247S0010/CCA0552S0209/CCA0696S0040/CCA1089S0008/CCA0942S0085/CCA0691S0011/CCA0505S0041/CCA0601S0105/CCA0964S0063/CCA0259S0002	17	cluster1
GO:0005694	chromosome	23/1911	281/29268	0.156518	0.357214	0.267993	CCA1629S0003/CCA0827S0001/CCA0907S0037/CCA0912S0025/CCA1379S0010/CCA0981S0041/CCA0525S0167/CCA0525S0027/CCA1392S0027/CCA1250S0087/CCA0816S0018/CCA0816S0021/CCA0816S0078/CCA1000S0006/CCA1696S0018/CCA0552S0134/CCA0709S0023/CCA1094S0130/CCA1539S0042/CCA1578S0006/CCA0975S0070/CCA0854S0025/CCA0851S0029	23	cluster1
GO:0061630	ubiquitin protein ligase activity	5/1911	44/29268	0.157445	0.357214	0.267993	CCA0905S0055/CCA0813S0057/CCA0822S0012/CCA1120S0078/CCA0849S0017	5	cluster1
GO:0061659	ubiquitin-like protein ligase activity	5/1911	44/29268	0.157445	0.357214	0.267993	CCA0905S0055/CCA0813S0057/CCA0822S0012/CCA1120S0078/CCA0849S0017	5	cluster1
GO:0016054	organic acid catabolic process	8/1911	81/29268	0.158113	0.357214	0.267993	CCA1453S0010/CCA0542S0083/CCA0546S0150/CCA1094S0134/CCA1413S0015/CCA0576S0202/CCA0597S0105/CCA0964S0043	8	cluster1
GO:0046395	carboxylic acid catabolic process	8/1911	81/29268	0.158113	0.357214	0.267993	CCA1453S0010/CCA0542S0083/CCA0546S0150/CCA1094S0134/CCA1413S0015/CCA0576S0202/CCA0597S0105/CCA0964S0043	8	cluster1
GO:0004197	cysteine-type endopeptidase activity	2/1911	11/29268	0.158564	0.357214	0.267993	CCA0633S0081/CCA0940S0035	2	cluster1
GO:0005092	GDP-dissociation inhibitor activity	2/1911	11/29268	0.158564	0.357214	0.267993	CCA0718S0051/CCA0789S0127	2	cluster1
GO:0006997	nucleus organization	2/1911	11/29268	0.158564	0.357214	0.267993	CCA1738S0013/CCA1430S0007	2	cluster1
GO:0009524	phragmoplast	2/1911	11/29268	0.158564	0.357214	0.267993	CCA1066S0046/CCA1392S0027	2	cluster1
GO:0009860	pollen tube growth	2/1911	11/29268	0.158564	0.357214	0.267993	CCA1250S0081/CCA0514S0170	2	cluster1
GO:0016635	oxidoreductase activity, acting on the CH-CH group of donors, quinone or related compound as acceptor	2/1911	11/29268	0.158564	0.357214	0.267993	CCA0733S0081/CCA0505S0187	2	cluster1
GO:0030091	protein repair	2/1911	11/29268	0.158564	0.357214	0.267993	CCA0533S0027/CCA0638S0106	2	cluster1
GO:0043086	negative regulation of catalytic activity	2/1911	11/29268	0.158564	0.357214	0.267993	CCA0526S0138/CCA0633S0089	2	cluster1
GO:0043484	regulation of RNA splicing	2/1911	11/29268	0.158564	0.357214	0.267993	CCA0656S0025/CCA0549S0086	2	cluster1
GO:0044092	negative regulation of molecular function	2/1911	11/29268	0.158564	0.357214	0.267993	CCA0526S0138/CCA0633S0089	2	cluster1
GO:0047325	inositol tetrakisphosphate 1-kinase activity	2/1911	11/29268	0.158564	0.357214	0.267993	CCA1034S0043/CCA0505S0103	2	cluster1
GO:0050684	regulation of mRNA processing	2/1911	11/29268	0.158564	0.357214	0.267993	CCA1519S0040/CCA0656S0025	2	cluster1
GO:0052725	inositol-1,3,4-trisphosphate 6-kinase activity	2/1911	11/29268	0.158564	0.357214	0.267993	CCA1034S0043/CCA0505S0103	2	cluster1
GO:0052726	inositol-1,3,4-trisphosphate 5-kinase activity	2/1911	11/29268	0.158564	0.357214	0.267993	CCA1034S0043/CCA0505S0103	2	cluster1
GO:1902275	regulation of chromatin organization	2/1911	11/29268	0.158564	0.357214	0.267993	CCA1330S0007/CCA1199S0004	2	cluster1
GO:1903827	regulation of cellular protein localization	2/1911	11/29268	0.158564	0.357214	0.267993	CCA0539S0078/CCA0691S0037	2	cluster1
GO:1905368	peptidase complex	11/1911	120/29268	0.160611	0.36142	0.271148	CCA0909S0081/CCA1221S0033/CCA0524S0140/CCA0848S0106/CCA1066S0041/CCA1017S0011/CCA1312S0035/CCA0587S0210/CCA1074S0010/CCA0898S0094/CCA0513S0052	11	cluster1
GO:0046486	glycerolipid metabolic process	14/1911	160/29268	0.162471	0.365194	0.27398	CCA1458S0038/CCA1154S0003/CCA0754S0133/CCA1365S0053/CCA1563S0004/CCA0836S0060/CCA1247S0010/CCA0696S0040/CCA1089S0008/CCA0942S0085/CCA0691S0011/CCA0505S0041/CCA0601S0105/CCA0964S0063	14	cluster1
GO:0000793	condensed chromosome	4/1911	33/29268	0.166016	0.371083	0.278397	CCA1629S0003/CCA0981S0041/CCA1392S0027/CCA0816S0078	4	cluster1
GO:0004843	thiol-dependent ubiquitin-specific protease activity	4/1911	33/29268	0.166016	0.371083	0.278397	CCA0813S0070/CCA0576S0056/CCA0782S0005/CCA0597S0090	4	cluster1
GO:0009312	oligosaccharide biosynthetic process	4/1911	33/29268	0.166016	0.371083	0.278397	CCA0533S0010/CCA0638S0128/CCA0784S0041/CCA0890S0041	4	cluster1
GO:0098657	import into cell	4/1911	33/29268	0.166016	0.371083	0.278397	CCA0522S0191/CCA0922S0039/CCA0582S0045/CCA0691S0037	4	cluster1
GO:1901699	cellular response to nitrogen compound	4/1911	33/29268	0.166016	0.371083	0.278397	CCA1046S0088/CCA0909S0079/CCA0526S0213/CCA0041S0006	4	cluster1
GO:0006081	cellular aldehyde metabolic process	6/1911	57/29268	0.166479	0.371704	0.278863	CCA1594S0022/CCA1691S0003/CCA1027S0062/CCA1118S0045/CCA0513S0001/CCA0259S0002	6	cluster1
GO:0046903	secretion	10/1911	108/29268	0.167516	0.373604	0.280289	CCA0795S0088/CCA0533S0117/CCA1620S0005/CCA0733S0031/CCA1310S0018/CCA0546S0138/CCA1082S0039/CCA1478S0004/CCA0686S0052/CCA1528S0034	10	cluster1
GO:0006555	methionine metabolic process	3/1911	22/29268	0.170449	0.378461	0.283933	CCA0656S0096/CCA0789S0131/CCA0977S0032	3	cluster1
GO:0009074	aromatic amino acid family catabolic process	3/1911	22/29268	0.170449	0.378461	0.283933	CCA0546S0150/CCA0576S0202/CCA0964S0043	3	cluster1
GO:0016878	acid-thiol ligase activity	3/1911	22/29268	0.170449	0.378461	0.283933	CCA0539S0274/CCA0757S0106/CCA0652S0125	3	cluster1
GO:0043624	cellular protein complex disassembly	3/1911	22/29268	0.170449	0.378461	0.283933	CCA1075S0044/CCA1587S0039/CCA0565S0022	3	cluster1
GO:0030244	cellulose biosynthetic process	8/1911	83/29268	0.173816	0.38551	0.289221	CCA0881S0075/CCA1188S0023/CCA0839S0147/CCA0839S0160/CCA1590S0015/CCA0701S0035/CCA1120S0020/CCA0510S0089	8	cluster1
GO:0030154	cell differentiation	9/1911	96/29268	0.174643	0.386489	0.289955	CCA0748S0010/CCA0539S0078/CCA0522S0040/CCA0656S0012/CCA1250S0081/CCA0566S0102/CCA0701S0107/CCA0674S0061/CCA0514S0170	9	cluster1
GO:0044459	plasma membrane part	9/1911	96/29268	0.174643	0.386489	0.289955	CCA0884S0079/CCA0922S0039/CCA0919S0008/CCA0632S0022/CCA0582S0045/CCA0597S0059/CCA0791S0064/CCA0680S0086/CCA0688S0079	9	cluster1
GO:0016860	intramolecular oxidoreductase activity	6/1911	58/29268	0.176169	0.389007	0.291844	CCA0989S0032/CCA0991S0056/CCA1016S0023/CCA0659S0244/CCA0977S0032/CCA0616S0100	6	cluster1
GO:1901698	response to nitrogen compound	6/1911	58/29268	0.176169	0.389007	0.291844	CCA1046S0088/CCA0909S0079/CCA0526S0213/CCA0656S0012/CCA1391S0028/CCA0041S0006	6	cluster1
GO:0043933	protein-containing complex subunit organization	29/1911	370/29268	0.177486	0.391484	0.293703	CCA1330S0007/CCA0754S0132/CCA0754S0076/CCA0591S0022/CCA0795S0059/CCA0525S0027/CCA0838S0066/CCA0848S0084/CCA0634S0071/CCA0656S0098/CCA1075S0044/CCA0654S0029/CCA1620S0005/CCA0923S0047/CCA0918S0022/CCA0649S0061/CCA0822S0012/CCA1587S0039/CCA0565S0022/CCA1410S0007/CCA0953S0067/CCA0949S0039/CCA0576S0076/CCA0582S0045/CCA0782S0175/CCA1068S0022/CCA0670S0001/CCA0500S0041/CCA0849S0017	29	cluster1
GO:0046873	metal ion transmembrane transporter activity	19/1911	231/29268	0.178402	0.393073	0.294895	CCA0884S0079/CCA0982S0055/CCA0539S0032/CCA0535S0015/CCA0533S0186/CCA0838S0074/CCA1061S0014/CCA0936S0053/CCA0922S0051/CCA1164S0005/CCA1406S0038/CCA1610S0023/CCA1479S0021/CCA0587S0152/CCA1735S0004/CCA0674S0065/CCA1348S0035/CCA1273S0042/CCA0853S0015	19	cluster1
GO:0006357	regulation of transcription by RNA polymerase II	16/1911	190/29268	0.178656	0.3932	0.29499	CCA0774S0018/CCA1505S0020/CCA0843S0016/CCA0846S0002/CCA0918S0098/CCA0632S0187/CCA0816S0116/CCA1126S0084/CCA1694S0007/CCA0555S0213/CCA1407S0025/CCA0940S0038/CCA1068S0034/CCA1199S0004/CCA0513S0203/CCA0964S0040	16	cluster1
GO:0015985	energy coupled proton transport, down electrochemical gradient	5/1911	46/29268	0.179361	0.393743	0.295398	CCA0884S0210/CCA1430S0033/CCA0679S0024/CCA0688S0048/CCA0421S0002	5	cluster1
GO:0015986	ATP synthesis coupled proton transport	5/1911	46/29268	0.179361	0.393743	0.295398	CCA0884S0210/CCA1430S0033/CCA0679S0024/CCA0688S0048/CCA0421S0002	5	cluster1
GO:0016042	lipid catabolic process	11/1911	123/29268	0.180014	0.393743	0.295398	CCA0754S0109/CCA0542S0083/CCA0632S0184/CCA1094S0134/CCA1413S0015/CCA0597S0105/CCA0691S0011/CCA0500S0290/CCA0507S0168/CCA0601S0005/CCA0623S0016	11	cluster1
GO:0006325	chromatin organization	15/1911	177/29268	0.181841	0.393743	0.295398	CCA1330S0007/CCA0912S0025/CCA0884S0109/CCA0525S0077/CCA0525S0027/CCA0526S0258/CCA0634S0071/CCA0819S0015/CCA0953S0067/CCA0782S0175/CCA0014S0016/CCA0510S0068/CCA0507S0048/CCA0975S0070/CCA0628S0006	15	cluster1
GO:0003918	DNA topoisomerase type II (ATP-hydrolyzing) activity	2/1911	12/29268	0.182438	0.393743	0.295398	CCA1696S0018/CCA0709S0023	2	cluster1
GO:0004619	phosphoglycerate mutase activity	2/1911	12/29268	0.182438	0.393743	0.295398	CCA0824S0020/CCA1638S0016	2	cluster1
GO:0006898	receptor-mediated endocytosis	2/1911	12/29268	0.182438	0.393743	0.295398	CCA0922S0039/CCA0582S0045	2	cluster1
GO:0017119	Golgi transport complex	2/1911	12/29268	0.182438	0.393743	0.295398	CCA1365S0057/CCA0514S0170	2	cluster1
GO:0019202	amino acid kinase activity	2/1911	12/29268	0.182438	0.393743	0.295398	CCA0763S0073/CCA0546S0305	2	cluster1
GO:0032880	regulation of protein localization	2/1911	12/29268	0.182438	0.393743	0.295398	CCA0539S0078/CCA0691S0037	2	cluster1
GO:0032977	membrane insertase activity	2/1911	12/29268	0.182438	0.393743	0.295398	CCA1252S0007/CCA1002S0005	2	cluster1
GO:0042176	regulation of protein catabolic process	2/1911	12/29268	0.182438	0.393743	0.295398	CCA1017S0011/CCA0587S0210	2	cluster1
GO:0051225	spindle assembly	2/1911	12/29268	0.182438	0.393743	0.295398	CCA0524S0052/CCA0816S0121	2	cluster1
GO:0051765	inositol tetrakisphosphate kinase activity	2/1911	12/29268	0.182438	0.393743	0.295398	CCA1034S0043/CCA0505S0103	2	cluster1
GO:0051766	inositol trisphosphate kinase activity	2/1911	12/29268	0.182438	0.393743	0.295398	CCA1034S0043/CCA0505S0103	2	cluster1
GO:0061505	DNA topoisomerase II activity	2/1911	12/29268	0.182438	0.393743	0.295398	CCA1696S0018/CCA0709S0023	2	cluster1
GO:0070507	regulation of microtubule cytoskeleton organization	2/1911	12/29268	0.182438	0.393743	0.295398	CCA1066S0046/CCA0587S0192	2	cluster1
GO:0071941	nitrogen cycle metabolic process	2/1911	12/29268	0.182438	0.393743	0.295398	CCA1191S0013/CCA0929S0072	2	cluster1
GO:0008023	transcription elongation factor complex	3/1911	23/29268	0.187113	0.402966	0.302317	CCA1694S0007/CCA0510S0068/CCA0507S0048	3	cluster1
GO:0032886	regulation of microtubule-based process	3/1911	23/29268	0.187113	0.402966	0.302317	CCA0533S0132/CCA1066S0046/CCA0587S0192	3	cluster1
GO:0016072	rRNA metabolic process	10/1911	111/29268	0.188562	0.405652	0.304332	CCA1054S0028/CCA0520S0204/CCA0698S0155/CCA0954S0025/CCA0587S0205/CCA0784S0121/CCA1118S0054/CCA0691S0130/CCA1175S0003/CCA0607S0019	10	cluster1
GO:0044087	regulation of cellular component biogenesis	5/1911	47/29268	0.190724	0.409862	0.307491	CCA1330S0007/CCA0754S0076/CCA0654S0029/CCA0743S0053/CCA1126S0043	5	cluster1
GO:0031667	response to nutrient levels	4/1911	35/29268	0.192509	0.412372	0.309374	CCA0656S0012/CCA0578S0007/CCA1039S0058/CCA0891S0053	4	cluster1
GO:0043254	regulation of protein complex assembly	4/1911	35/29268	0.192509	0.412372	0.309374	CCA0754S0076/CCA0654S0029/CCA0743S0053/CCA1126S0043	4	cluster1
GO:0044743	protein transmembrane import into intracellular organelle	4/1911	35/29268	0.192509	0.412372	0.309374	CCA1157S0005/CCA1060S0012/CCA1066S0044/CCA0565S0090	4	cluster1
GO:0042578	phosphoric ester hydrolase activity	34/1911	445/29268	0.192957	0.412891	0.309763	CCA0904S0027/CCA0774S0033/CCA0774S0040/CCA0754S0133/CCA0869S0075/CCA0984S0035/CCA1340S0004/CCA0524S0331/CCA0838S0020/CCA0656S0014/CCA1559S0005/CCA0914S0015/CCA0718S0003/CCA0708S0001/CCA0694S0028/CCA0698S0146/CCA0709S0029/CCA1089S0008/CCA1219S0015/CCA0589S0068/CCA0784S0041/CCA1140S0019/CCA0662S0096/CCA1037S0027/CCA1115S0016/CCA1123S0089/CCA0679S0137/CCA0679S0004/CCA0670S0093/CCA0691S0011/CCA0505S0…	34	cluster1
GO:0042493	response to drug	8/1911	86/29268	0.198599	0.424512	0.318481	CCA0748S0010/CCA0535S0141/CCA1066S0003/CCA0656S0012/CCA1391S0028/CCA0595S0083/CCA0891S0053/CCA0500S0262	8	cluster1
GO:0051536	iron-sulfur cluster binding	13/1911	153/29268	0.200428	0.427508	0.320729	CCA0904S0176/CCA0779S0242/CCA1384S0017/CCA1384S0029/CCA1151S0095/CCA0929S0072/CCA0642S0090/CCA0568S0027/CCA0941S0080/CCA0803S0014/CCA0582S0114/CCA0784S0121/CCA1278S0001	13	cluster1
GO:0051540	metal cluster binding	13/1911	153/29268	0.200428	0.427508	0.320729	CCA0904S0176/CCA0779S0242/CCA1384S0017/CCA1384S0029/CCA1151S0095/CCA0929S0072/CCA0642S0090/CCA0568S0027/CCA0941S0080/CCA0803S0014/CCA0582S0114/CCA0784S0121/CCA1278S0001	13	cluster1
GO:0006694	steroid biosynthetic process	5/1911	48/29268	0.202333	0.428383	0.321386	CCA1046S0041/CCA0907S0003/CCA1094S0026/CCA0782S0017/CCA1498S0055	5	cluster1
GO:0016311	dephosphorylation	5/1911	48/29268	0.202333	0.428383	0.321386	CCA1154S0003/CCA0754S0022/CCA1365S0053/CCA0652S0127/CCA0964S0063	5	cluster1
GO:0031399	regulation of protein modification process	5/1911	48/29268	0.202333	0.428383	0.321386	CCA1161S0014/CCA0633S0089/CCA0587S0192/CCA0576S0134/CCA1199S0004	5	cluster1
GO:0033865	nucleoside bisphosphate metabolic process	5/1911	48/29268	0.202333	0.428383	0.321386	CCA1045S0011/CCA1157S0016/CCA0539S0274/CCA0526S0081/CCA0507S0284	5	cluster1
GO:0033875	ribonucleoside bisphosphate metabolic process	5/1911	48/29268	0.202333	0.428383	0.321386	CCA1045S0011/CCA1157S0016/CCA0539S0274/CCA0526S0081/CCA0507S0284	5	cluster1
GO:0034032	purine nucleoside bisphosphate metabolic process	5/1911	48/29268	0.202333	0.428383	0.321386	CCA1045S0011/CCA1157S0016/CCA0539S0274/CCA0526S0081/CCA0507S0284	5	cluster1
GO:0044769	ATPase activity, coupled to transmembrane movement of ions, rotational mechanism	5/1911	48/29268	0.202333	0.428383	0.321386	CCA0884S0210/CCA0954S0028/CCA1430S0033/CCA0688S0048/CCA1279S0007	5	cluster1
GO:0008138	protein tyrosine/serine/threonine phosphatase activity	3/1911	24/29268	0.204173	0.429191	0.321992	CCA1559S0005/CCA0709S0029/CCA1277S0026	3	cluster1
GO:0043647	inositol phosphate metabolic process	3/1911	24/29268	0.204173	0.429191	0.321992	CCA1034S0043/CCA0505S0103/CCA0964S0063	3	cluster1
GO:0046112	nucleobase biosynthetic process	3/1911	24/29268	0.204173	0.429191	0.321992	CCA0909S0034/CCA0505S0187/CCA0851S0169	3	cluster1
GO:0046854	phosphatidylinositol phosphorylation	3/1911	24/29268	0.204173	0.429191	0.321992	CCA1563S0004/CCA0505S0041/CCA0964S0063	3	cluster1
GO:0071249	cellular response to nitrate	3/1911	24/29268	0.204173	0.429191	0.321992	CCA0909S0079/CCA0526S0213/CCA0041S0006	3	cluster1
GO:0080134	regulation of response to stress	9/1911	100/29268	0.205533	0.429191	0.321992	CCA0876S0048/CCA0839S0109/CCA0843S0050/CCA1244S0025/CCA1225S0023/CCA0782S0175/CCA1024S0006/CCA0891S0053/CCA1526S0020	9	cluster1
GO:0000790	nuclear chromatin	4/1911	36/29268	0.206221	0.429191	0.321992	CCA0912S0025/CCA1379S0010/CCA1250S0087/CCA0975S0070	4	cluster1
GO:0003678	DNA helicase activity	4/1911	36/29268	0.206221	0.429191	0.321992	CCA0881S0068/CCA0986S0066/CCA0539S0279/CCA0623S0107	4	cluster1
GO:0031248	protein acetyltransferase complex	4/1911	36/29268	0.206221	0.429191	0.321992	CCA1384S0013/CCA0526S0258/CCA0846S0002/CCA0848S0106	4	cluster1
GO:0051338	regulation of transferase activity	4/1911	36/29268	0.206221	0.429191	0.321992	CCA0633S0089/CCA0708S0119/CCA0587S0192/CCA0576S0134	4	cluster1
GO:1902493	acetyltransferase complex	4/1911	36/29268	0.206221	0.429191	0.321992	CCA1384S0013/CCA0526S0258/CCA0846S0002/CCA0848S0106	4	cluster1
GO:0006888	ER to Golgi vesicle-mediated transport	6/1911	61/29268	0.206528	0.429191	0.321992	CCA1564S0003/CCA0587S0017/CCA0789S0145/CCA0500S0186/CCA0607S0010/CCA0859S0107	6	cluster1
GO:0016624	oxidoreductase activity, acting on the aldehyde or oxo group of donors, disulfide as acceptor	2/1911	13/29268	0.206782	0.429191	0.321992	CCA0526S0081/CCA0507S0284	2	cluster1
GO:0030008	TRAPP complex	2/1911	13/29268	0.206782	0.429191	0.321992	CCA1564S0003/CCA0559S0125	2	cluster1
GO:0032147	activation of protein kinase activity	2/1911	13/29268	0.206782	0.429191	0.321992	CCA0587S0192/CCA0576S0134	2	cluster1
GO:0032957	inositol trisphosphate metabolic process	2/1911	13/29268	0.206782	0.429191	0.321992	CCA1034S0043/CCA0505S0103	2	cluster1
GO:0033674	positive regulation of kinase activity	2/1911	13/29268	0.206782	0.429191	0.321992	CCA0587S0192/CCA0576S0134	2	cluster1
GO:0045860	positive regulation of protein kinase activity	2/1911	13/29268	0.206782	0.429191	0.321992	CCA0587S0192/CCA0576S0134	2	cluster1
GO:0048582	positive regulation of post-embryonic development	2/1911	13/29268	0.206782	0.429191	0.321992	CCA0539S0159/CCA0524S0093	2	cluster1
GO:0061024	membrane organization	7/1911	74/29268	0.207721	0.430694	0.323119	CCA1046S0023/CCA0935S0027/CCA1002S0005/CCA1107S0008/CCA0686S0052/CCA1573S0017/CCA0607S0010	7	cluster1
GO:0048878	chemical homeostasis	10/1911	114/29268	0.210719	0.436054	0.327141	CCA0914S0019/CCA0984S0013/CCA0984S0014/CCA0533S0186/CCA0642S0128/CCA0014S0034/CCA0680S0036/CCA0891S0053/CCA1721S0011/CCA1279S0007	10	cluster1
GO:0009607	response to biotic stimulus	12/1911	141/29268	0.210742	0.436054	0.327141	CCA0876S0048/CCA0991S0056/CCA0524S0099/CCA0535S0141/CCA0839S0109/CCA1391S0028/CCA0595S0083/CCA0819S0015/CCA1015S0053/CCA0505S0145/CCA0607S0019/CCA0861S0004	12	cluster1
GO:0051172	negative regulation of nitrogen compound metabolic process	9/1911	101/29268	0.213587	0.441486	0.331216	CCA0779S0148/CCA1519S0040/CCA0884S0201/CCA0526S0258/CCA0633S0089/CCA1094S0050/CCA0791S0060/CCA0502S0113/CCA0513S0203	9	cluster1
GO:0009888	tissue development	11/1911	128/29268	0.21462	0.443165	0.332476	CCA0903S0090/CCA0748S0010/CCA0591S0005/CCA0539S0078/CCA0522S0040/CCA0526S0308/CCA0843S0050/CCA0656S0012/CCA1392S0027/CCA0566S0102/CCA0701S0107	11	cluster1
GO:0006261	DNA-dependent DNA replication	6/1911	62/29268	0.21704	0.446002	0.334604	CCA0827S0001/CCA0909S0017/CCA0522S0040/CCA0526S0138/CCA0552S0225/CCA0616S0149	6	cluster1
GO:0055065	metal ion homeostasis	6/1911	62/29268	0.21704	0.446002	0.334604	CCA0984S0013/CCA0984S0014/CCA0533S0186/CCA0014S0034/CCA0680S0036/CCA0891S0053	6	cluster1
GO:0098813	nuclear chromosome segregation	6/1911	62/29268	0.21704	0.446002	0.334604	CCA1629S0003/CCA0981S0041/CCA0831S0018/CCA1089S0040/CCA0941S0095/CCA0803S0024	6	cluster1
GO:0016759	cellulose synthase activity	7/1911	75/29268	0.217227	0.446002	0.334604	CCA1188S0023/CCA0839S0147/CCA0839S0160/CCA1590S0015/CCA0701S0035/CCA1120S0020/CCA0510S0089	7	cluster1
GO:0016760	cellulose synthase (UDP-forming) activity	7/1911	75/29268	0.217227	0.446002	0.334604	CCA1188S0023/CCA0839S0147/CCA0839S0160/CCA1590S0015/CCA0701S0035/CCA1120S0020/CCA0510S0089	7	cluster1
GO:0030170	pyridoxal phosphate binding	12/1911	142/29268	0.217551	0.446002	0.334604	CCA0208S0005/CCA0539S0106/CCA1247S0007/CCA0649S0055/CCA0829S0094/CCA1327S0031/CCA1017S0015/CCA0700S0094/CCA1681S0003/CCA1422S0007/CCA1531S0012/CCA0616S0103	12	cluster1
GO:0070279	vitamin B6 binding	12/1911	142/29268	0.217551	0.446002	0.334604	CCA0208S0005/CCA0539S0106/CCA1247S0007/CCA0649S0055/CCA0829S0094/CCA1327S0031/CCA1017S0015/CCA0700S0094/CCA1681S0003/CCA1422S0007/CCA1531S0012/CCA0616S0103	12	cluster1
GO:0008610	lipid biosynthetic process	34/1911	452/29268	0.218706	0.446033	0.334627	CCA1046S0041/CCA1453S0066/CCA1458S0038/CCA0907S0003/CCA0774S0022/CCA0754S0133/CCA0525S0109/CCA0522S0144/CCA0836S0060/CCA0839S0142/CCA1247S0010/CCA0632S0168/CCA0733S0081/CCA0082S0016/CCA1016S0034/CCA0552S0209/CCA0696S0040/CCA1094S0026/CCA1089S0008/CCA1074S0027/CCA0942S0085/CCA0782S0017/CCA0789S0100/CCA1039S0061/CCA0691S0011/CCA0898S0112/CCA0892S0001/CCA0891S0053/CCA0601S0105/CCA0975S0037/CCA0979S0…	34	cluster1
GO:0005976	polysaccharide metabolic process	30/1911	395/29268	0.219735	0.446033	0.334627	CCA0903S0090/CCA0881S0075/CCA1188S0023/CCA0998S0012/CCA0565S0082/CCA0524S0295/CCA0839S0147/CCA0839S0160/CCA0842S0039/CCA0918S0086/CCA0919S0008/CCA0632S0022/CCA0824S0008/CCA1590S0015/CCA0552S0153/CCA0552S0167/CCA0701S0035/CCA1671S0011/CCA0589S0184/CCA0587S0012/CCA0597S0059/CCA0791S0064/CCA0659S0131/CCA1118S0060/CCA1120S0020/CCA0688S0079/CCA0514S0090/CCA0510S0089/CCA0505S0268/CCA1686S0014	30	cluster1
GO:0007264	small GTPase mediated signal transduction	4/1911	37/29268	0.220204	0.446033	0.334627	CCA0718S0051/CCA0563S0029/CCA0587S0017/CCA0789S0127	4	cluster1
GO:0043650	dicarboxylic acid biosynthetic process	4/1911	37/29268	0.220204	0.446033	0.334627	CCA1597S0004/CCA0828S0013/CCA0709S0013/CCA1063S0008	4	cluster1
GO:0034622	cellular protein-containing complex assembly	24/1911	310/29268	0.221292	0.446033	0.334627	CCA1330S0007/CCA0754S0132/CCA0754S0076/CCA0591S0022/CCA0795S0059/CCA0525S0027/CCA0838S0066/CCA0848S0084/CCA0634S0071/CCA0656S0098/CCA0654S0029/CCA1620S0005/CCA0923S0047/CCA0918S0022/CCA0649S0061/CCA0822S0012/CCA1410S0007/CCA0953S0067/CCA0949S0039/CCA0576S0076/CCA0582S0045/CCA0782S0175/CCA1068S0022/CCA0849S0017	24	cluster1
GO:0003684	damaged DNA binding	3/1911	25/29268	0.22157	0.446033	0.334627	CCA1581S0014/CCA1126S0061/CCA0582S0080	3	cluster1
GO:0008064	regulation of actin polymerization or depolymerization	3/1911	25/29268	0.22157	0.446033	0.334627	CCA0654S0029/CCA0743S0053/CCA1126S0043	3	cluster1
GO:0008235	metalloexopeptidase activity	3/1911	25/29268	0.22157	0.446033	0.334627	CCA0754S0071/CCA0898S0115/CCA0898S0116	3	cluster1
GO:0009658	chloroplast organization	3/1911	25/29268	0.22157	0.446033	0.334627	CCA0881S0025/CCA1068S0035/CCA1178S0012	3	cluster1
GO:0016615	malate dehydrogenase activity	3/1911	25/29268	0.22157	0.446033	0.334627	CCA0576S0219/CCA0510S0132/CCA0513S0350	3	cluster1
GO:0030832	regulation of actin filament length	3/1911	25/29268	0.22157	0.446033	0.334627	CCA0654S0029/CCA0743S0053/CCA1126S0043	3	cluster1
GO:0030833	regulation of actin filament polymerization	3/1911	25/29268	0.22157	0.446033	0.334627	CCA0654S0029/CCA0743S0053/CCA1126S0043	3	cluster1
GO:0032271	regulation of protein polymerization	3/1911	25/29268	0.22157	0.446033	0.334627	CCA0654S0029/CCA0743S0053/CCA1126S0043	3	cluster1
GO:0032956	regulation of actin cytoskeleton organization	3/1911	25/29268	0.22157	0.446033	0.334627	CCA0654S0029/CCA0743S0053/CCA1126S0043	3	cluster1
GO:0032970	regulation of actin filament-based process	3/1911	25/29268	0.22157	0.446033	0.334627	CCA0654S0029/CCA0743S0053/CCA1126S0043	3	cluster1
GO:0046834	lipid phosphorylation	3/1911	25/29268	0.22157	0.446033	0.334627	CCA1563S0004/CCA0505S0041/CCA0964S0063	3	cluster1
GO:0110053	regulation of actin filament organization	3/1911	25/29268	0.22157	0.446033	0.334627	CCA0654S0029/CCA0743S0053/CCA1126S0043	3	cluster1
GO:1902170	cellular response to reactive nitrogen species	3/1911	25/29268	0.22157	0.446033	0.334627	CCA0909S0079/CCA0526S0213/CCA0041S0006	3	cluster1
GO:0034470	ncRNA processing	17/1911	212/29268	0.223611	0.449688	0.337369	CCA1054S0028/CCA1601S0041/CCA1596S0026/CCA0520S0204/CCA0632S0074/CCA1013S0046/CCA0566S0077/CCA0698S0155/CCA0954S0025/CCA0587S0125/CCA0587S0205/CCA0784S0121/CCA1118S0054/CCA0691S0130/CCA1204S0011/CCA1175S0003/CCA1278S0001	17	cluster1
GO:0050801	ion homeostasis	8/1911	89/29268	0.224717	0.45146	0.338698	CCA0914S0019/CCA0984S0013/CCA0984S0014/CCA0533S0186/CCA0014S0034/CCA0680S0036/CCA0891S0053/CCA1279S0007	8	cluster1
GO:0000096	sulfur amino acid metabolic process	5/1911	50/29268	0.226223	0.454031	0.340627	CCA0656S0096/CCA0806S0052/CCA0789S0131/CCA1106S0051/CCA0977S0032	5	cluster1
GO:0005938	cell cortex	7/1911	76/29268	0.226886	0.454452	0.340943	CCA0539S0078/CCA1066S0046/CCA1620S0005/CCA1310S0018/CCA0546S0138/CCA1478S0004/CCA1528S0034	7	cluster1
GO:0099568	cytoplasmic region	7/1911	76/29268	0.226886	0.454452	0.340943	CCA0539S0078/CCA1066S0046/CCA1620S0005/CCA1310S0018/CCA0546S0138/CCA1478S0004/CCA1528S0034	7	cluster1
GO:0004774	succinate-CoA ligase activity	2/1911	14/29268	0.231435	0.458072	0.343659	CCA0757S0106/CCA0652S0125	2	cluster1
GO:0004775	succinate-CoA ligase (ADP-forming) activity	2/1911	14/29268	0.231435	0.458072	0.343659	CCA0757S0106/CCA0652S0125	2	cluster1
GO:0006470	protein dephosphorylation	2/1911	14/29268	0.231435	0.458072	0.343659	CCA0754S0022/CCA0652S0127	2	cluster1
GO:0009263	deoxyribonucleotide biosynthetic process	2/1911	14/29268	0.231435	0.458072	0.343659	CCA0904S0036/CCA1120S0026	2	cluster1
GO:0016593	Cdc73/Paf1 complex	2/1911	14/29268	0.231435	0.458072	0.343659	CCA0510S0068/CCA0507S0048	2	cluster1
GO:0017048	Rho GTPase binding	2/1911	14/29268	0.231435	0.458072	0.343659	CCA0522S0103/CCA1528S0034	2	cluster1
GO:0019856	pyrimidine nucleobase biosynthetic process	2/1911	14/29268	0.231435	0.458072	0.343659	CCA0909S0034/CCA0505S0187	2	cluster1
GO:0031349	positive regulation of defense response	2/1911	14/29268	0.231435	0.458072	0.343659	CCA0839S0109/CCA1526S0020	2	cluster1
GO:0050897	cobalt ion binding	2/1911	14/29268	0.231435	0.458072	0.343659	CCA0632S0081/CCA0859S0187	2	cluster1
GO:0051302	regulation of cell division	2/1911	14/29268	0.231435	0.458072	0.343659	CCA1066S0046/CCA0819S0015	2	cluster1
GO:0090626	plant epidermis morphogenesis	2/1911	14/29268	0.231435	0.458072	0.343659	CCA0522S0040/CCA0566S0102	2	cluster1
GO:0090627	plant epidermal cell differentiation	2/1911	14/29268	0.231435	0.458072	0.343659	CCA0539S0078/CCA0701S0107	2	cluster1
GO:1901700	response to oxygen-containing compound	22/1911	284/29268	0.232456	0.45964	0.344836	CCA1046S0088/CCA0909S0079/CCA0748S0010/CCA0881S0025/CCA1340S0004/CCA0539S0078/CCA0535S0141/CCA0526S0213/CCA1392S0027/CCA1391S0028/CCA0595S0083/CCA0632S0074/CCA0041S0006/CCA0800S0136/CCA1024S0006/CCA1115S0016/CCA0891S0053/CCA0500S0156/CCA0500S0262/CCA0513S0212/CCA0862S0123/CCA0859S0187	22	cluster1
GO:0065003	protein-containing complex assembly	26/1911	341/29268	0.233046	0.460353	0.34537	CCA1330S0007/CCA0754S0132/CCA0754S0076/CCA0591S0022/CCA0795S0059/CCA0525S0027/CCA0838S0066/CCA0848S0084/CCA0634S0071/CCA0656S0098/CCA0654S0029/CCA1620S0005/CCA0923S0047/CCA0918S0022/CCA0649S0061/CCA0822S0012/CCA1410S0007/CCA0953S0067/CCA0949S0039/CCA0576S0076/CCA0582S0045/CCA0782S0175/CCA1068S0022/CCA0670S0001/CCA0500S0041/CCA0849S0017	26	cluster1
GO:0009966	regulation of signal transduction	8/1911	90/29268	0.233689	0.460714	0.345641	CCA0903S0086/CCA0748S0097/CCA0539S0078/CCA0526S0171/CCA0563S0099/CCA0698S0101/CCA1407S0044/CCA0589S0122	8	cluster1
GO:0023051	regulation of signaling	8/1911	90/29268	0.233689	0.460714	0.345641	CCA0903S0086/CCA0748S0097/CCA0539S0078/CCA0526S0171/CCA0563S0099/CCA0698S0101/CCA1407S0044/CCA0589S0122	8	cluster1
GO:0022843	voltage-gated cation channel activity	4/1911	38/29268	0.234428	0.461717	0.346394	CCA0535S0015/CCA0587S0152/CCA1735S0004/CCA1348S0035	4	cluster1
GO:0050660	flavin adenine dinucleotide binding	16/1911	200/29268	0.235012	0.46201	0.346614	CCA1601S0041/CCA0774S0022/CCA0879S0044/CCA0542S0083/CCA0525S0109/CCA0642S0090/CCA0568S0027/CCA0704S0165/CCA0701S0107/CCA1094S0134/CCA0597S0105/CCA0597S0081/CCA1106S0028/CCA1074S0060/CCA0623S0088/CCA0859S0069	16	cluster1
GO:0031325	positive regulation of cellular metabolic process	17/1911	214/29268	0.235038	0.46201	0.346614	CCA1161S0014/CCA0779S0148/CCA0779S0080/CCA0774S0018/CCA1505S0020/CCA0843S0016/CCA0638S0204/CCA0816S0116/CCA1225S0023/CCA1126S0084/CCA0566S0102/CCA1094S0050/CCA0587S0192/CCA0576S0134/CCA1068S0034/CCA0502S0113/CCA0964S0040	17	cluster1
GO:0046677	response to antibiotic	6/1911	64/29268	0.238581	0.466623	0.350075	CCA0748S0010/CCA0535S0141/CCA1391S0028/CCA0595S0083/CCA0891S0053/CCA0500S0262	6	cluster1
GO:0001932	regulation of protein phosphorylation	3/1911	26/29268	0.239246	0.466623	0.350075	CCA1161S0014/CCA0587S0192/CCA0576S0134	3	cluster1
GO:0005200	structural constituent of cytoskeleton	3/1911	26/29268	0.239246	0.466623	0.350075	CCA0839S0022/CCA0816S0002/CCA0505S0100	3	cluster1
GO:0032984	protein-containing complex disassembly	3/1911	26/29268	0.239246	0.466623	0.350075	CCA1075S0044/CCA1587S0039/CCA0565S0022	3	cluster1
GO:0043543	protein acylation	3/1911	26/29268	0.239246	0.466623	0.350075	CCA0526S0258/CCA0846S0041/CCA0789S0071	3	cluster1
GO:0043549	regulation of kinase activity	3/1911	26/29268	0.239246	0.466623	0.350075	CCA0708S0119/CCA0587S0192/CCA0576S0134	3	cluster1
GO:0044550	secondary metabolite biosynthetic process	3/1911	26/29268	0.239246	0.466623	0.350075	CCA0757S0104/CCA0546S0150/CCA0859S0032	3	cluster1
GO:0048437	floral organ development	3/1911	26/29268	0.239246	0.466623	0.350075	CCA1391S0028/CCA0563S0099/CCA0940S0030	3	cluster1
GO:0048193	Golgi vesicle transport	10/1911	118/29268	0.241808	0.471161	0.353479	CCA1365S0057/CCA1620S0005/CCA1564S0003/CCA0587S0017/CCA0789S0145/CCA0514S0170/CCA0500S0186/CCA1528S0034/CCA0607S0010/CCA0859S0107	10	cluster1
GO:0010646	regulation of cell communication	8/1911	91/29268	0.242783	0.472603	0.35456	CCA0903S0086/CCA0748S0097/CCA0539S0078/CCA0526S0171/CCA0563S0099/CCA0698S0101/CCA1407S0044/CCA0589S0122	8	cluster1
GO:0071310	cellular response to organic substance	19/1911	244/29268	0.245384	0.477202	0.358011	CCA1041S0023/CCA1046S0088/CCA0810S0062/CCA1194S0030/CCA1340S0004/CCA0539S0078/CCA0535S0141/CCA1392S0027/CCA0642S0072/CCA1225S0022/CCA1016S0041/CCA1220S0012/CCA0665S0069/CCA1115S0016/CCA0670S0007/CCA0513S0212/CCA0505S0330/CCA0616S0087/CCA0861S0007	19	cluster1
GO:0006302	double-strand break repair	4/1911	39/29268	0.248863	0.483031	0.362384	CCA0936S0060/CCA0816S0078/CCA1089S0040/CCA1578S0006	4	cluster1
GO:0006739	NADP metabolic process	4/1911	39/29268	0.248863	0.483031	0.362384	CCA0642S0115/CCA0632S0051/CCA1118S0045/CCA0513S0001	4	cluster1
GO:0009893	positive regulation of metabolic process	17/1911	217/29268	0.25262	0.488236	0.366289	CCA1161S0014/CCA0779S0148/CCA0779S0080/CCA0774S0018/CCA1505S0020/CCA0843S0016/CCA0638S0204/CCA0816S0116/CCA1225S0023/CCA1126S0084/CCA0566S0102/CCA1094S0050/CCA0587S0192/CCA0576S0134/CCA1068S0034/CCA0502S0113/CCA0964S0040	17	cluster1
GO:0005669	transcription factor TFIID complex	2/1911	15/29268	0.256251	0.488236	0.366289	CCA0843S0016/CCA0848S0106	2	cluster1
GO:0006354	DNA-templated transcription, elongation	2/1911	15/29268	0.256251	0.488236	0.366289	CCA0510S0068/CCA0507S0048	2	cluster1
GO:0006368	transcription elongation from RNA polymerase II promoter	2/1911	15/29268	0.256251	0.488236	0.366289	CCA0510S0068/CCA0507S0048	2	cluster1
GO:0006891	intra-Golgi vesicle-mediated transport	2/1911	15/29268	0.256251	0.488236	0.366289	CCA1365S0057/CCA0514S0170	2	cluster1
GO:0009423	chorismate biosynthetic process	2/1911	15/29268	0.256251	0.488236	0.366289	CCA1597S0004/CCA1063S0008	2	cluster1
GO:0009932	cell tip growth	2/1911	15/29268	0.256251	0.488236	0.366289	CCA1250S0081/CCA0514S0170	2	cluster1
GO:0009967	positive regulation of signal transduction	2/1911	15/29268	0.256251	0.488236	0.366289	CCA0698S0101/CCA1407S0044	2	cluster1
GO:0010008	endosome membrane	2/1911	15/29268	0.256251	0.488236	0.366289	CCA0733S0031/CCA0674S0061	2	cluster1
GO:0023056	positive regulation of signaling	2/1911	15/29268	0.256251	0.488236	0.366289	CCA0698S0101/CCA1407S0044	2	cluster1
GO:0030060	L-malate dehydrogenase activity	2/1911	15/29268	0.256251	0.488236	0.366289	CCA0576S0219/CCA0510S0132	2	cluster1
GO:0032784	regulation of DNA-templated transcription, elongation	2/1911	15/29268	0.256251	0.488236	0.366289	CCA1407S0025/CCA0964S0040	2	cluster1
GO:0035999	tetrahydrofolate interconversion	2/1911	15/29268	0.256251	0.488236	0.366289	CCA1327S0031/CCA0789S0131	2	cluster1
GO:0051258	protein polymerization	2/1911	15/29268	0.256251	0.488236	0.366289	CCA0656S0098/CCA0654S0029	2	cluster1
GO:0070569	uridylyltransferase activity	2/1911	15/29268	0.256251	0.488236	0.366289	CCA0680S0048/CCA0887S0103	2	cluster1
GO:0055080	cation homeostasis	7/1911	79/29268	0.25669	0.488236	0.366289	CCA0984S0013/CCA0984S0014/CCA0533S0186/CCA0014S0034/CCA0680S0036/CCA0891S0053/CCA1279S0007	7	cluster1
GO:0008810	cellulase activity	3/1911	27/29268	0.257146	0.488236	0.366289	CCA0842S0039/CCA0824S0008/CCA0552S0153	3	cluster1
GO:0030245	cellulose catabolic process	3/1911	27/29268	0.257146	0.488236	0.366289	CCA0842S0039/CCA0824S0008/CCA0552S0153	3	cluster1
GO:0032440	2-alkenal reductase [NAD(P)] activity	3/1911	27/29268	0.257146	0.488236	0.366289	CCA0916S0006/CCA0535S0060/CCA0526S0185	3	cluster1
GO:0043085	positive regulation of catalytic activity	3/1911	27/29268	0.257146	0.488236	0.366289	CCA1225S0023/CCA0587S0192/CCA0576S0134	3	cluster1
GO:0046351	disaccharide biosynthetic process	3/1911	27/29268	0.257146	0.488236	0.366289	CCA0533S0010/CCA0784S0041/CCA0890S0041	3	cluster1
GO:0051275	beta-glucan catabolic process	3/1911	27/29268	0.257146	0.488236	0.366289	CCA0842S0039/CCA0824S0008/CCA0552S0153	3	cluster1
GO:0140053	mitochondrial gene expression	3/1911	27/29268	0.257146	0.488236	0.366289	CCA0884S0103/CCA0924S0022/CCA0597S0209	3	cluster1
GO:1901701	cellular response to oxygen-containing compound	12/1911	148/29268	0.260206	0.49358	0.370298	CCA1046S0088/CCA0909S0079/CCA0881S0025/CCA1340S0004/CCA0539S0078/CCA0535S0141/CCA0526S0213/CCA1392S0027/CCA0041S0006/CCA1115S0016/CCA0513S0212/CCA0862S0123	12	cluster1
GO:0010564	regulation of cell cycle process	6/1911	66/29268	0.260729	0.494104	0.370691	CCA0819S0015/CCA1089S0015/CCA0587S0192/CCA0670S0005/CCA0502S0136/CCA0628S0067	6	cluster1
GO:0019867	outer membrane	5/1911	53/29268	0.263462	0.496971	0.372843	CCA0748S0102/CCA1288S0015/CCA1063S0072/CCA1400S0023/CCA1324S0054	5	cluster1
GO:0006875	cellular metal ion homeostasis	4/1911	40/29268	0.263481	0.496971	0.372843	CCA0984S0013/CCA0984S0014/CCA0014S0034/CCA0680S0036	4	cluster1
GO:0050832	defense response to fungus	4/1911	40/29268	0.263481	0.496971	0.372843	CCA0991S0056/CCA0839S0109/CCA0819S0015/CCA0505S0145	4	cluster1
GO:0065002	intracellular protein transmembrane transport	4/1911	40/29268	0.263481	0.496971	0.372843	CCA1157S0005/CCA1060S0012/CCA1066S0044/CCA0565S0090	4	cluster1
GO:0071806	protein transmembrane transport	4/1911	40/29268	0.263481	0.496971	0.372843	CCA1157S0005/CCA1060S0012/CCA1066S0044/CCA0565S0090	4	cluster1
GO:0006596	polyamine biosynthetic process	3/1911	28/29268	0.275216	0.512843	0.38475	CCA1123S0106/CCA0890S0050/CCA1282S0039	3	cluster1
GO:0009225	nucleotide-sugar metabolic process	3/1911	28/29268	0.275216	0.512843	0.38475	CCA1060S0028/CCA0680S0048/CCA0887S0103	3	cluster1
GO:0010167	response to nitrate	3/1911	28/29268	0.275216	0.512843	0.38475	CCA0909S0079/CCA0526S0213/CCA0041S0006	3	cluster1
GO:0016197	endosomal transport	3/1911	28/29268	0.275216	0.512843	0.38475	CCA0642S0147/CCA0694S0051/CCA0674S0061	3	cluster1
GO:0046933	proton-transporting ATP synthase activity, rotational mechanism	3/1911	28/29268	0.275216	0.512843	0.38475	CCA0884S0210/CCA1430S0033/CCA0688S0048	3	cluster1
GO:0048284	organelle fusion	3/1911	28/29268	0.275216	0.512843	0.38475	CCA1046S0023/CCA0935S0027/CCA0686S0052	3	cluster1
GO:0008202	steroid metabolic process	5/1911	54/29268	0.276178	0.512843	0.38475	CCA1046S0041/CCA0907S0003/CCA1094S0026/CCA0782S0017/CCA1498S0055	5	cluster1
GO:0016628	oxidoreductase activity, acting on the CH-CH group of donors, NAD or NADP as acceptor	5/1911	54/29268	0.276178	0.512843	0.38475	CCA0916S0006/CCA0535S0060/CCA0526S0185/CCA0925S0103/CCA0822S0057	5	cluster1
GO:0030003	cellular cation homeostasis	5/1911	54/29268	0.276178	0.512843	0.38475	CCA0984S0013/CCA0984S0014/CCA0014S0034/CCA0680S0036/CCA1279S0007	5	cluster1
GO:0098771	inorganic ion homeostasis	7/1911	81/29268	0.277158	0.512843	0.38475	CCA0984S0013/CCA0984S0014/CCA0533S0186/CCA0014S0034/CCA0680S0036/CCA0891S0053/CCA1279S0007	7	cluster1
GO:0000097	sulfur amino acid biosynthetic process	4/1911	41/29268	0.278254	0.512843	0.38475	CCA0656S0096/CCA0806S0052/CCA1106S0051/CCA0977S0032	4	cluster1
GO:0019220	regulation of phosphate metabolic process	4/1911	41/29268	0.278254	0.512843	0.38475	CCA1161S0014/CCA0708S0119/CCA0587S0192/CCA0576S0134	4	cluster1
GO:0044275	cellular carbohydrate catabolic process	4/1911	41/29268	0.278254	0.512843	0.38475	CCA0842S0039/CCA0824S0008/CCA0552S0153/CCA0589S0184	4	cluster1
GO:0051174	regulation of phosphorus metabolic process	4/1911	41/29268	0.278254	0.512843	0.38475	CCA1161S0014/CCA0708S0119/CCA0587S0192/CCA0576S0134	4	cluster1
GO:0016791	phosphatase activity	26/1911	351/29268	0.280197	0.512843	0.38475	CCA0869S0075/CCA0984S0035/CCA1340S0004/CCA0524S0331/CCA0838S0020/CCA0656S0014/CCA1559S0005/CCA0914S0015/CCA0718S0003/CCA0708S0001/CCA0694S0028/CCA0698S0146/CCA0709S0029/CCA0589S0068/CCA0784S0041/CCA1140S0019/CCA0662S0096/CCA1037S0027/CCA1115S0016/CCA1123S0089/CCA0679S0137/CCA0679S0004/CCA0670S0093/CCA0505S0216/CCA0964S0063/CCA1277S0026	26	cluster1
GO:1901605	alpha-amino acid metabolic process	21/1911	279/29268	0.28102	0.512843	0.38475	CCA0763S0073/CCA0986S0046/CCA0656S0096/CCA0716S0005/CCA0828S0013/CCA1327S0031/CCA0806S0052/CCA0546S0150/CCA0546S0305/CCA0709S0013/CCA1217S0035/CCA1610S0012/CCA1681S0003/CCA0576S0202/CCA0789S0131/CCA1106S0051/CCA1574S0004/CCA0964S0043/CCA0977S0032/CCA1531S0012/CCA0616S0103	21	cluster1
GO:0000959	mitochondrial RNA metabolic process	2/1911	16/29268	0.281105	0.512843	0.38475	CCA0924S0022/CCA0597S0209	2	cluster1
GO:0005838	proteasome regulatory particle	2/1911	16/29268	0.281105	0.512843	0.38475	CCA1017S0011/CCA0587S0210	2	cluster1
GO:0006206	pyrimidine nucleobase metabolic process	2/1911	16/29268	0.281105	0.512843	0.38475	CCA0909S0034/CCA0505S0187	2	cluster1
GO:0006535	cysteine biosynthetic process from serine	2/1911	16/29268	0.281105	0.512843	0.38475	CCA0806S0052/CCA1106S0051	2	cluster1
GO:0006623	protein targeting to vacuole	2/1911	16/29268	0.281105	0.512843	0.38475	CCA1606S0016/CCA0601S0044	2	cluster1
GO:0009226	nucleotide-sugar biosynthetic process	2/1911	16/29268	0.281105	0.512843	0.38475	CCA1060S0028/CCA0680S0048	2	cluster1
GO:0009262	deoxyribonucleotide metabolic process	2/1911	16/29268	0.281105	0.512843	0.38475	CCA0904S0036/CCA1120S0026	2	cluster1
GO:0010150	leaf senescence	2/1911	16/29268	0.281105	0.512843	0.38475	CCA0839S0109/CCA0891S0053	2	cluster1
GO:0010647	positive regulation of cell communication	2/1911	16/29268	0.281105	0.512843	0.38475	CCA0698S0101/CCA1407S0044	2	cluster1
GO:0015294	solute:cation symporter activity	2/1911	16/29268	0.281105	0.512843	0.38475	CCA1731S0006/CCA0505S0302	2	cluster1
GO:0015977	carbon fixation	2/1911	16/29268	0.281105	0.512843	0.38475	CCA0576S0242/CCA0513S0074	2	cluster1
GO:0022624	proteasome accessory complex	2/1911	16/29268	0.281105	0.512843	0.38475	CCA1017S0011/CCA0587S0210	2	cluster1
GO:0033500	carbohydrate homeostasis	2/1911	16/29268	0.281105	0.512843	0.38475	CCA0642S0128/CCA1721S0011	2	cluster1
GO:0042136	neurotransmitter biosynthetic process	2/1911	16/29268	0.281105	0.512843	0.38475	CCA1191S0013/CCA1327S0031	2	cluster1
GO:0042147	retrograde transport, endosome to Golgi	2/1911	16/29268	0.281105	0.512843	0.38475	CCA0642S0147/CCA0694S0051	2	cluster1
GO:0042752	regulation of circadian rhythm	2/1911	16/29268	0.281105	0.512843	0.38475	CCA1392S0027/CCA1806S0002	2	cluster1
GO:0043631	RNA polyadenylation	2/1911	16/29268	0.281105	0.512843	0.38475	CCA0542S0176/CCA0953S0034	2	cluster1
GO:0048581	negative regulation of post-embryonic development	2/1911	16/29268	0.281105	0.512843	0.38475	CCA1024S0006/CCA0674S0053	2	cluster1
GO:1901616	organic hydroxy compound catabolic process	2/1911	16/29268	0.281105	0.512843	0.38475	CCA0964S0043/CCA0964S0063	2	cluster1
GO:1902911	protein kinase complex	2/1911	16/29268	0.281105	0.512843	0.38475	CCA0578S0007/CCA0623S0107	2	cluster1
GO:0006364	rRNA processing	9/1911	109/29268	0.281971	0.513957	0.385586	CCA1054S0028/CCA0520S0204/CCA0698S0155/CCA0954S0025/CCA0587S0205/CCA0784S0121/CCA1118S0054/CCA0691S0130/CCA1175S0003	9	cluster1
GO:0010604	positive regulation of macromolecule metabolic process	16/1911	208/29268	0.2847	0.518387	0.38891	CCA1161S0014/CCA0779S0148/CCA0779S0080/CCA0774S0018/CCA1505S0020/CCA0843S0016/CCA0638S0204/CCA0816S0116/CCA1126S0084/CCA0566S0102/CCA1094S0050/CCA0587S0192/CCA0576S0134/CCA1068S0034/CCA0502S0113/CCA0964S0040	16	cluster1
GO:0008236	serine-type peptidase activity	19/1911	251/29268	0.285178	0.518387	0.38891	CCA1601S0001/CCA0779S0139/CCA0542S0172/CCA0535S0060/CCA0838S0066/CCA1060S0012/CCA0936S0068/CCA1738S0026/CCA0646S0060/CCA0565S0090/CCA0555S0204/CCA1094S0032/CCA0953S0048/CCA0789S0057/CCA1039S0047/CCA1107S0008/CCA0681S0016/CCA0898S0097/CCA0500S0041	19	cluster1
GO:0017171	serine hydrolase activity	19/1911	251/29268	0.285178	0.518387	0.38891	CCA1601S0001/CCA0779S0139/CCA0542S0172/CCA0535S0060/CCA0838S0066/CCA1060S0012/CCA0936S0068/CCA1738S0026/CCA0646S0060/CCA0565S0090/CCA0555S0204/CCA1094S0032/CCA0953S0048/CCA0789S0057/CCA1039S0047/CCA1107S0008/CCA0681S0016/CCA0898S0097/CCA0500S0041	19	cluster1
GO:0005261	cation channel activity	5/1911	55/29268	0.289015	0.524411	0.393429	CCA0535S0015/CCA0816S0054/CCA0587S0152/CCA1735S0004/CCA1348S0035	5	cluster1
GO:0006066	alcohol metabolic process	5/1911	55/29268	0.289015	0.524411	0.393429	CCA0774S0022/CCA0525S0109/CCA1034S0043/CCA0505S0103/CCA0964S0063	5	cluster1
GO:0051173	positive regulation of nitrogen compound metabolic process	16/1911	209/29268	0.291146	0.526189	0.394763	CCA1161S0014/CCA0779S0148/CCA0779S0080/CCA0774S0018/CCA1505S0020/CCA0843S0016/CCA0638S0204/CCA0816S0116/CCA1126S0084/CCA0566S0102/CCA1094S0050/CCA0587S0192/CCA0576S0134/CCA1068S0034/CCA0502S0113/CCA0964S0040	16	cluster1
GO:0005741	mitochondrial outer membrane	4/1911	42/29268	0.293152	0.526189	0.394763	CCA0748S0102/CCA1063S0072/CCA1400S0023/CCA1324S0054	4	cluster1
GO:0030276	clathrin binding	4/1911	42/29268	0.293152	0.526189	0.394763	CCA0922S0039/CCA1606S0016/CCA0582S0045/CCA0674S0162	4	cluster1
GO:0051537	2 iron, 2 sulfur cluster binding	4/1911	42/29268	0.293152	0.526189	0.394763	CCA1384S0017/CCA0642S0090/CCA0568S0027/CCA0803S0014	4	cluster1
GO:0000070	mitotic sister chromatid segregation	3/1911	29/29268	0.293406	0.526189	0.394763	CCA0831S0018/CCA0941S0095/CCA0803S0024	3	cluster1
GO:0001522	pseudouridine synthesis	3/1911	29/29268	0.293406	0.526189	0.394763	CCA0905S0045/CCA1289S0014/CCA0573S0092	3	cluster1
GO:0004659	prenyltransferase activity	3/1911	29/29268	0.293406	0.526189	0.394763	CCA0839S0142/CCA0979S0031/CCA0616S0090	3	cluster1
GO:0010243	response to organonitrogen compound	3/1911	29/29268	0.293406	0.526189	0.394763	CCA1046S0088/CCA0656S0012/CCA1391S0028	3	cluster1
GO:0030176	integral component of endoplasmic reticulum membrane	3/1911	29/29268	0.293406	0.526189	0.394763	CCA0737S0082/CCA0555S0052/CCA0696S0040	3	cluster1
GO:0032535	regulation of cellular component size	3/1911	29/29268	0.293406	0.526189	0.394763	CCA0654S0029/CCA0743S0053/CCA1126S0043	3	cluster1
GO:0046165	alcohol biosynthetic process	3/1911	29/29268	0.293406	0.526189	0.394763	CCA0774S0022/CCA0525S0109/CCA0964S0063	3	cluster1
GO:0090066	regulation of anatomical structure size	3/1911	29/29268	0.293406	0.526189	0.394763	CCA0654S0029/CCA0743S0053/CCA1126S0043	3	cluster1
GO:0140014	mitotic nuclear division	3/1911	29/29268	0.293406	0.526189	0.394763	CCA0831S0018/CCA0941S0095/CCA0803S0024	3	cluster1
GO:0006661	phosphatidylinositol biosynthetic process	5/1911	56/29268	0.301955	0.541036	0.405902	CCA0754S0133/CCA1247S0010/CCA0696S0040/CCA1089S0008/CCA0601S0105	5	cluster1
GO:0009705	plant-type vacuole membrane	2/1911	17/29268	0.305885	0.54278	0.40721	CCA0638S0098/CCA1204S0021	2	cluster1
GO:0009767	photosynthetic electron transport chain	2/1911	17/29268	0.305885	0.54278	0.40721	CCA0822S0035/CCA0822S0062	2	cluster1
GO:0015293	symporter activity	2/1911	17/29268	0.305885	0.54278	0.40721	CCA1731S0006/CCA0505S0302	2	cluster1
GO:0016668	oxidoreductase activity, acting on a sulfur group of donors, NAD(P) as acceptor	2/1911	17/29268	0.305885	0.54278	0.40721	CCA1027S0059/CCA0862S0123	2	cluster1
GO:0016833	oxo-acid-lyase activity	2/1911	17/29268	0.305885	0.54278	0.40721	CCA0795S0054/CCA0709S0035	2	cluster1
GO:0030126	COPI vesicle coat	2/1911	17/29268	0.305885	0.54278	0.40721	CCA0831S0027/CCA0844S0022	2	cluster1
GO:0045263	proton-transporting ATP synthase complex, coupling factor F(o)	2/1911	17/29268	0.305885	0.54278	0.40721	CCA0679S0024/CCA0421S0002	2	cluster1
GO:0048868	pollen tube development	2/1911	17/29268	0.305885	0.54278	0.40721	CCA1250S0081/CCA0514S0170	2	cluster1
GO:0000160	phosphorelay signal transduction system	6/1911	70/29268	0.306447	0.54278	0.40721	CCA0903S0011/CCA1392S0027/CCA0649S0020/CCA0646S0009/CCA1015S0089/CCA0607S0049	6	cluster1
GO:0007059	chromosome segregation	6/1911	70/29268	0.306447	0.54278	0.40721	CCA1629S0003/CCA0981S0041/CCA0831S0018/CCA1089S0040/CCA0941S0095/CCA0803S0024	6	cluster1
GO:0019684	photosynthesis, light reaction	6/1911	70/29268	0.306447	0.54278	0.40721	CCA0638S0106/CCA0918S0022/CCA0646S0117/CCA0822S0035/CCA0822S0062/CCA1524S0013	6	cluster1
GO:0032259	methylation	6/1911	70/29268	0.306447	0.54278	0.40721	CCA1596S0026/CCA0737S0051/CCA0587S0125/CCA0784S0121/CCA1107S0036/CCA0514S0289	6	cluster1
GO:0043414	macromolecule methylation	6/1911	70/29268	0.306447	0.54278	0.40721	CCA1596S0026/CCA0737S0051/CCA0587S0125/CCA0784S0121/CCA1107S0036/CCA0514S0289	6	cluster1
GO:0009617	response to bacterium	4/1911	43/29268	0.30815	0.543396	0.407672	CCA0876S0048/CCA0535S0141/CCA0839S0109/CCA1391S0028	4	cluster1
GO:0016638	oxidoreductase activity, acting on the CH-NH2 group of donors	4/1911	43/29268	0.30815	0.543396	0.407672	CCA0656S0051/CCA0828S0013/CCA0709S0013/CCA0791S0009	4	cluster1
GO:0031407	oxylipin metabolic process	4/1911	43/29268	0.30815	0.543396	0.407672	CCA1453S0066/CCA1039S0061/CCA0898S0112/CCA0892S0001	4	cluster1
GO:0031408	oxylipin biosynthetic process	4/1911	43/29268	0.30815	0.543396	0.407672	CCA1453S0066/CCA1039S0061/CCA0898S0112/CCA0892S0001	4	cluster1
GO:0046915	transition metal ion transmembrane transporter activity	4/1911	43/29268	0.30815	0.543396	0.407672	CCA0533S0186/CCA0838S0074/CCA1061S0014/CCA1164S0005	4	cluster1
GO:0005509	calcium ion binding	35/1911	489/29268	0.310427	0.545761	0.409446	CCA1629S0001/CCA1261S0020/CCA0883S0035/CCA1147S0036/CCA0535S0015/CCA0526S0182/CCA0526S0191/CCA1063S0072/CCA1400S0023/CCA0925S0086/CCA1738S0018/CCA0652S0127/CCA0828S0025/CCA0822S0062/CCA1126S0078/CCA1324S0054/CCA0573S0181/CCA0552S0200/CCA0587S0152/CCA1735S0004/CCA0598S0065/CCA0001S0025/CCA1100S0018/CCA1108S0019/CCA0681S0092/CCA0898S0037/CCA0892S0037/CCA0897S0109/CCA0505S0080/CCA0505S0212/CCA1569S0…	35	cluster1
GO:0006595	polyamine metabolic process	3/1911	30/29268	0.311669	0.545761	0.409446	CCA1123S0106/CCA0890S0050/CCA1282S0039	3	cluster1
GO:0009112	nucleobase metabolic process	3/1911	30/29268	0.311669	0.545761	0.409446	CCA0909S0034/CCA0505S0187/CCA0851S0169	3	cluster1
GO:0016790	thiolester hydrolase activity	3/1911	30/29268	0.311669	0.545761	0.409446	CCA1594S0022/CCA0522S0144/CCA1691S0003	3	cluster1
GO:0030134	COPII-coated ER to Golgi transport vesicle	3/1911	30/29268	0.311669	0.545761	0.409446	CCA0789S0145/CCA0500S0186/CCA0607S0010	3	cluster1
GO:0032182	ubiquitin-like protein binding	3/1911	30/29268	0.311669	0.545761	0.409446	CCA1410S0023/CCA0957S0035/CCA0857S0032	3	cluster1
GO:0043130	ubiquitin binding	3/1911	30/29268	0.311669	0.545761	0.409446	CCA1410S0023/CCA0957S0035/CCA0857S0032	3	cluster1
GO:0051156	glucose 6-phosphate metabolic process	3/1911	30/29268	0.311669	0.545761	0.409446	CCA0991S0056/CCA1118S0045/CCA0513S0001	3	cluster1
GO:0031966	mitochondrial membrane	15/1911	198/29268	0.313366	0.548253	0.411316	CCA1048S0043/CCA0748S0102/CCA1519S0045/CCA1063S0072/CCA1400S0023/CCA0646S0176/CCA1547S0020/CCA1324S0054/CCA0942S0085/CCA0784S0132/CCA0679S0024/CCA0505S0187/CCA0469S0001/CCA0421S0002/CCA0979S0031	15	cluster1
GO:0032870	cellular response to hormone stimulus	17/1911	227/29268	0.314504	0.549765	0.41245	CCA1041S0023/CCA1046S0088/CCA1194S0030/CCA1340S0004/CCA0539S0078/CCA1392S0027/CCA0642S0072/CCA1225S0022/CCA1016S0041/CCA1220S0012/CCA0665S0069/CCA1115S0016/CCA0670S0007/CCA0513S0212/CCA0505S0330/CCA0616S0087/CCA0861S0007	17	cluster1
GO:0019725	cellular homeostasis	19/1911	256/29268	0.314855	0.549898	0.41255	CCA1263S0024/CCA1458S0015/CCA1161S0024/CCA0989S0032/CCA0984S0013/CCA0984S0014/CCA0539S0228/CCA0838S0076/CCA0642S0128/CCA1611S0010/CCA1410S0032/CCA0576S0236/CCA1027S0059/CCA0014S0034/CCA0680S0036/CCA0862S0123/CCA0961S0119/CCA1279S0007/CCA0861S0011	19	cluster1
GO:0051301	cell division	9/1911	113/29268	0.318223	0.555068	0.416429	CCA0883S0035/CCA0843S0050/CCA0819S0015/CCA1126S0078/CCA0701S0035/CCA0954S0025/CCA0678S0178/CCA0505S0337/CCA0607S0019	9	cluster1
GO:0048285	organelle fission	8/1911	99/29268	0.319092	0.555068	0.416429	CCA0748S0102/CCA0981S0041/CCA0831S0018/CCA1060S0022/CCA1089S0040/CCA0941S0095/CCA0803S0024/CCA1039S0058	8	cluster1
GO:0004222	metalloendopeptidase activity	7/1911	85/29268	0.319199	0.555068	0.416429	CCA0884S0050/CCA0874S0054/CCA0998S0041/CCA1593S0050/CCA0563S0033/CCA0555S0052/CCA1219S0083	7	cluster1
GO:0010558	negative regulation of macromolecule biosynthetic process	7/1911	85/29268	0.319199	0.555068	0.416429	CCA0779S0148/CCA0884S0201/CCA0526S0258/CCA1094S0050/CCA0791S0060/CCA0502S0113/CCA0513S0203	7	cluster1
GO:2000113	negative regulation of cellular macromolecule biosynthetic process	7/1911	85/29268	0.319199	0.555068	0.416429	CCA0779S0148/CCA0884S0201/CCA0526S0258/CCA1094S0050/CCA0791S0060/CCA0502S0113/CCA0513S0203	7	cluster1
GO:0042592	homeostatic process	23/1911	315/29268	0.319482	0.55508	0.416437	CCA1263S0024/CCA1458S0015/CCA1161S0024/CCA0914S0019/CCA0989S0032/CCA0984S0013/CCA0984S0014/CCA0539S0228/CCA0533S0186/CCA0838S0076/CCA0642S0128/CCA1611S0010/CCA1410S0032/CCA0576S0236/CCA1027S0059/CCA0014S0034/CCA0680S0036/CCA0891S0053/CCA0862S0123/CCA0961S0119/CCA1721S0011/CCA1279S0007/CCA0861S0011	23	cluster1
GO:0016782	transferase activity, transferring sulfur-containing groups	4/1911	44/29268	0.323221	0.561089	0.420946	CCA1384S0017/CCA1247S0007/CCA1013S0046/CCA0563S0044	4	cluster1
GO:0044455	mitochondrial membrane part	8/1911	100/29268	0.328967	0.566363	0.424902	CCA1063S0072/CCA1400S0023/CCA0646S0176/CCA1547S0020/CCA1324S0054/CCA0942S0085/CCA0469S0001/CCA0979S0031	8	cluster1
GO:0006970	response to osmotic stress	6/1911	72/29268	0.329819	0.566363	0.424902	CCA0779S0148/CCA0535S0141/CCA0638S0098/CCA1094S0050/CCA1721S0011/CCA0859S0187	6	cluster1
GO:0004373	glycogen (starch) synthase activity	3/1911	31/29268	0.329959	0.566363	0.424902	CCA0903S0090/CCA0998S0012/CCA0918S0086	3	cluster1
GO:0006284	base-excision repair	3/1911	31/29268	0.329959	0.566363	0.424902	CCA1384S0029/CCA1151S0095/CCA0627S0020	3	cluster1
GO:0009505	plant-type cell wall	3/1911	31/29268	0.329959	0.566363	0.424902	CCA1250S0083/CCA1250S0084/CCA1545S0006	3	cluster1
GO:0000470	maturation of LSU-rRNA	2/1911	18/29268	0.330496	0.566363	0.424902	CCA1054S0028/CCA0520S0204	2	cluster1
GO:0004715	non-membrane spanning protein tyrosine kinase activity	2/1911	18/29268	0.330496	0.566363	0.424902	CCA0520S0239/CCA0634S0090	2	cluster1
GO:0004724	magnesium-dependent protein serine/threonine phosphatase activity	2/1911	18/29268	0.330496	0.566363	0.424902	CCA0984S0035/CCA0694S0028	2	cluster1
GO:0006108	malate metabolic process	2/1911	18/29268	0.330496	0.566363	0.424902	CCA0576S0219/CCA0510S0132	2	cluster1
GO:0007568	aging	2/1911	18/29268	0.330496	0.566363	0.424902	CCA0839S0109/CCA0891S0053	2	cluster1
GO:0015108	chloride transmembrane transporter activity	2/1911	18/29268	0.330496	0.566363	0.424902	CCA1731S0006/CCA1273S0042	2	cluster1
GO:0043067	regulation of programmed cell death	2/1911	18/29268	0.330496	0.566363	0.424902	CCA0539S0106/CCA1721S0011	2	cluster1
GO:0072665	protein localization to vacuole	2/1911	18/29268	0.330496	0.566363	0.424902	CCA1606S0016/CCA0601S0044	2	cluster1
GO:0072666	establishment of protein localization to vacuole	2/1911	18/29268	0.330496	0.566363	0.424902	CCA1606S0016/CCA0601S0044	2	cluster1
GO:0090693	plant organ senescence	2/1911	18/29268	0.330496	0.566363	0.424902	CCA0839S0109/CCA0891S0053	2	cluster1
GO:0005484	SNAP receptor activity	4/1911	45/29268	0.338339	0.57832	0.433873	CCA1046S0023/CCA0935S0027/CCA0686S0052/CCA0670S0153	4	cluster1
GO:0009414	response to water deprivation	4/1911	45/29268	0.338339	0.57832	0.433873	CCA0881S0025/CCA1024S0006/CCA0500S0156/CCA0859S0187	4	cluster1
GO:0022625	cytosolic large ribosomal subunit	4/1911	45/29268	0.338339	0.57832	0.433873	CCA1054S0028/CCA1257S0035/CCA0520S0204/CCA0526S0331	4	cluster1
GO:0016052	carbohydrate catabolic process	17/1911	231/29268	0.340376	0.580811	0.435742	CCA1046S0088/CCA1453S0045/CCA0991S0056/CCA0565S0082/CCA0524S0295/CCA0520S0204/CCA0526S0081/CCA0842S0039/CCA0642S0128/CCA0824S0020/CCA0824S0008/CCA0552S0153/CCA0589S0184/CCA0582S0136/CCA0659S0244/CCA0857S0017/CCA1638S0016	17	cluster1
GO:0071495	cellular response to endogenous stimulus	17/1911	231/29268	0.340376	0.580811	0.435742	CCA1041S0023/CCA1046S0088/CCA1194S0030/CCA1340S0004/CCA0539S0078/CCA1392S0027/CCA0642S0072/CCA1225S0022/CCA1016S0041/CCA1220S0012/CCA0665S0069/CCA1115S0016/CCA0670S0007/CCA0513S0212/CCA0505S0330/CCA0616S0087/CCA0861S0007	17	cluster1
GO:0009311	oligosaccharide metabolic process	5/1911	59/29268	0.341225	0.581765	0.436457	CCA0533S0010/CCA0638S0128/CCA0784S0041/CCA0679S0085/CCA0890S0041	5	cluster1
GO:0051539	4 iron, 4 sulfur cluster binding	6/1911	73/29268	0.34159	0.581892	0.436553	CCA0779S0242/CCA1384S0017/CCA1384S0029/CCA1151S0095/CCA0929S0072/CCA1278S0001	6	cluster1
GO:0006534	cysteine metabolic process	3/1911	32/29268	0.348235	0.590703	0.443163	CCA0806S0052/CCA1106S0051/CCA0977S0032	3	cluster1
GO:0008080	N-acetyltransferase activity	3/1911	32/29268	0.348235	0.590703	0.443163	CCA1191S0022/CCA0716S0005/CCA0791S0014	3	cluster1
GO:0009501	amyloplast	3/1911	32/29268	0.348235	0.590703	0.443163	CCA0903S0090/CCA0998S0012/CCA0918S0086	3	cluster1
GO:0022411	cellular component disassembly	3/1911	32/29268	0.348235	0.590703	0.443163	CCA1075S0044/CCA1587S0039/CCA0565S0022	3	cluster1
GO:0044093	positive regulation of molecular function	3/1911	32/29268	0.348235	0.590703	0.443163	CCA1225S0023/CCA0587S0192/CCA0576S0134	3	cluster1
GO:0065008	regulation of biological quality	34/1911	483/29268	0.349346	0.592086	0.444201	CCA1263S0024/CCA1458S0015/CCA1161S0024/CCA0914S0019/CCA1519S0040/CCA1191S0013/CCA0989S0032/CCA0984S0013/CCA0984S0014/CCA0539S0228/CCA0533S0186/CCA0838S0076/CCA1066S0046/CCA0654S0029/CCA0642S0128/CCA0743S0053/CCA1327S0031/CCA1126S0043/CCA1611S0010/CCA1410S0032/CCA0587S0152/CCA0576S0236/CCA1027S0059/CCA1024S0006/CCA0014S0034/CCA0680S0036/CCA0891S0053/CCA0502S0113/CCA0862S0123/CCA0961S0119/CCA1526S0…	34	cluster1
GO:0006400	tRNA modification	5/1911	60/29268	0.354408	0.595882	0.447048	CCA1601S0041/CCA1596S0026/CCA1013S0046/CCA0587S0125/CCA0784S0121	5	cluster1
GO:0000041	transition metal ion transport	2/1911	19/29268	0.354854	0.595882	0.447048	CCA1164S0005/CCA0680S0036	2	cluster1
GO:0000245	spliceosomal complex assembly	2/1911	19/29268	0.354854	0.595882	0.447048	CCA0949S0039/CCA1068S0022	2	cluster1
GO:0000981	DNA-binding transcription factor activity, RNA polymerase II-specific	2/1911	19/29268	0.354854	0.595882	0.447048	CCA0522S0250/CCA1126S0084	2	cluster1
GO:0008154	actin polymerization or depolymerization	2/1911	19/29268	0.354854	0.595882	0.447048	CCA0654S0029/CCA1587S0039	2	cluster1
GO:0015930	glutamate synthase activity	2/1911	19/29268	0.354854	0.595882	0.447048	CCA0828S0013/CCA0709S0013	2	cluster1
GO:0030137	COPI-coated vesicle	2/1911	19/29268	0.354854	0.595882	0.447048	CCA0831S0027/CCA0844S0022	2	cluster1
GO:0030663	COPI-coated vesicle membrane	2/1911	19/29268	0.354854	0.595882	0.447048	CCA0831S0027/CCA0844S0022	2	cluster1
GO:0042555	MCM complex	2/1911	19/29268	0.354854	0.595882	0.447048	CCA0526S0138/CCA0616S0149	2	cluster1
GO:0051240	positive regulation of multicellular organismal process	2/1911	19/29268	0.354854	0.595882	0.447048	CCA0539S0159/CCA0524S0093	2	cluster1
GO:1904680	peptide transmembrane transporter activity	2/1911	19/29268	0.354854	0.595882	0.447048	CCA0505S0302/CCA1178S0012	2	cluster1
GO:0022607	cellular component assembly	31/1911	440/29268	0.356319	0.59784	0.448517	CCA1330S0007/CCA0779S0242/CCA0754S0132/CCA0754S0076/CCA0591S0022/CCA0795S0059/CCA0525S0027/CCA0524S0052/CCA0838S0066/CCA0848S0084/CCA0634S0071/CCA0656S0098/CCA0654S0029/CCA1620S0005/CCA0923S0047/CCA0918S0022/CCA0649S0061/CCA0816S0121/CCA0822S0012/CCA0143S0001/CCA1410S0007/CCA0953S0067/CCA0949S0039/CCA0576S0076/CCA0582S0045/CCA0782S0175/CCA1068S0022/CCA0670S0001/CCA0514S0125/CCA0500S0041/CCA0849S0…	31	cluster1
GO:0009733	response to auxin	16/1911	220/29268	0.364588	0.611204	0.458543	CCA1041S0023/CCA1194S0030/CCA0539S0078/CCA1392S0027/CCA1391S0028/CCA0642S0072/CCA0806S0150/CCA1225S0022/CCA1016S0041/CCA1220S0012/CCA0665S0069/CCA0670S0007/CCA0513S0212/CCA0505S0330/CCA0616S0087/CCA0861S0007	16	cluster1
GO:0006637	acyl-CoA metabolic process	3/1911	33/29268	0.366457	0.612799	0.45974	CCA0539S0274/CCA0526S0081/CCA0507S0284	3	cluster1
GO:0016861	intramolecular oxidoreductase activity, interconverting aldoses and ketoses	3/1911	33/29268	0.366457	0.612799	0.45974	CCA0991S0056/CCA0659S0244/CCA0977S0032	3	cluster1
GO:0035383	thioester metabolic process	3/1911	33/29268	0.366457	0.612799	0.45974	CCA0539S0274/CCA0526S0081/CCA0507S0284	3	cluster1
GO:0006914	autophagy	5/1911	61/29268	0.367612	0.613707	0.460421	CCA1048S0030/CCA0986S0044/CCA1247S0021/CCA0957S0035/CCA0578S0081	5	cluster1
GO:0061919	process utilizing autophagic mechanism	5/1911	61/29268	0.367612	0.613707	0.460421	CCA1048S0030/CCA0986S0044/CCA1247S0021/CCA0957S0035/CCA0578S0081	5	cluster1
GO:0046686	response to cadmium ion	4/1911	47/29268	0.368619	0.614877	0.461299	CCA0991S0056/CCA0982S0060/CCA0891S0053/CCA0500S0156	4	cluster1
GO:0009072	aromatic amino acid family metabolic process	7/1911	90/29268	0.373058	0.621764	0.466466	CCA0986S0046/CCA1597S0004/CCA0546S0150/CCA1681S0003/CCA0576S0202/CCA0964S0043/CCA1531S0012	7	cluster1
GO:0055082	cellular chemical homeostasis	6/1911	76/29268	0.377102	0.623702	0.46792	CCA0984S0013/CCA0984S0014/CCA0642S0128/CCA0014S0034/CCA0680S0036/CCA1279S0007	6	cluster1
GO:0002098	tRNA wobble uridine modification	2/1911	20/29268	0.378887	0.623702	0.46792	CCA1601S0041/CCA1013S0046	2	cluster1
GO:0006002	fructose 6-phosphate metabolic process	2/1911	20/29268	0.378887	0.623702	0.46792	CCA0784S0041/CCA0688S0007	2	cluster1
GO:0006537	glutamate biosynthetic process	2/1911	20/29268	0.378887	0.623702	0.46792	CCA0828S0013/CCA0709S0013	2	cluster1
GO:0007127	meiosis I	2/1911	20/29268	0.378887	0.623702	0.46792	CCA0981S0041/CCA1089S0040	2	cluster1
GO:0009086	methionine biosynthetic process	2/1911	20/29268	0.378887	0.623702	0.46792	CCA0656S0096/CCA0977S0032	2	cluster1
GO:0016742	hydroxymethyl-, formyl- and related transferase activity	2/1911	20/29268	0.378887	0.623702	0.46792	CCA1327S0031/CCA0964S0034	2	cluster1
GO:0016881	acid-amino acid ligase activity	2/1911	20/29268	0.378887	0.623702	0.46792	CCA0546S0307/CCA0623S0132	2	cluster1
GO:0019674	NAD metabolic process	2/1911	20/29268	0.378887	0.623702	0.46792	CCA0642S0115/CCA0632S0051	2	cluster1
GO:0022603	regulation of anatomical structure morphogenesis	2/1911	20/29268	0.378887	0.623702	0.46792	CCA1519S0023/CCA1024S0006	2	cluster1
GO:0042887	amide transmembrane transporter activity	2/1911	20/29268	0.378887	0.623702	0.46792	CCA0505S0302/CCA1178S0012	2	cluster1
GO:0046540	U4/U6 x U5 tri-snRNP complex	2/1911	20/29268	0.378887	0.623702	0.46792	CCA1015S0106/CCA0546S0217	2	cluster1
GO:0046961	proton-transporting ATPase activity, rotational mechanism	2/1911	20/29268	0.378887	0.623702	0.46792	CCA0954S0028/CCA1279S0007	2	cluster1
GO:0051347	positive regulation of transferase activity	2/1911	20/29268	0.378887	0.623702	0.46792	CCA0587S0192/CCA0576S0134	2	cluster1
GO:0097526	spliceosomal tri-snRNP complex	2/1911	20/29268	0.378887	0.623702	0.46792	CCA1015S0106/CCA0546S0217	2	cluster1
GO:0006873	cellular ion homeostasis	5/1911	62/29268	0.38082	0.626369	0.469921	CCA0984S0013/CCA0984S0014/CCA0014S0034/CCA0680S0036/CCA1279S0007	5	cluster1
GO:0019842	vitamin binding	14/1911	193/29268	0.381532	0.626911	0.470327	CCA1453S0010/CCA0208S0005/CCA0869S0047/CCA0539S0106/CCA1247S0007/CCA0649S0055/CCA0829S0094/CCA1327S0031/CCA1017S0015/CCA0700S0094/CCA1681S0003/CCA1422S0007/CCA1531S0012/CCA0616S0103	14	cluster1
GO:0030532	small nuclear ribonucleoprotein complex	4/1911	48/29268	0.383736	0.626911	0.470327	CCA1251S0021/CCA0923S0047/CCA1015S0106/CCA0546S0217	4	cluster1
GO:0031968	organelle outer membrane	4/1911	48/29268	0.383736	0.626911	0.470327	CCA0748S0102/CCA1063S0072/CCA1400S0023/CCA1324S0054	4	cluster1
GO:0033014	tetrapyrrole biosynthetic process	4/1911	48/29268	0.383736	0.626911	0.470327	CCA0986S0008/CCA0638S0189/CCA0633S0103/CCA0632S0081	4	cluster1
GO:0097525	spliceosomal snRNP complex	4/1911	48/29268	0.383736	0.626911	0.470327	CCA1251S0021/CCA0923S0047/CCA1015S0106/CCA0546S0217	4	cluster1
GO:0016831	carboxy-lyase activity	7/1911	91/29268	0.383915	0.626911	0.470327	CCA0922S0042/CCA0829S0094/CCA0942S0085/CCA0576S0242/CCA0786S0050/CCA1106S0027/CCA0513S0074	7	cluster1
GO:0001510	RNA methylation	3/1911	34/29268	0.384589	0.626911	0.470327	CCA1596S0026/CCA0587S0125/CCA0784S0121	3	cluster1
GO:0003954	NADH dehydrogenase activity	3/1911	34/29268	0.384589	0.626911	0.470327	CCA1048S0003/CCA0939S0001/CCA0646S0176	3	cluster1
GO:0019682	glyceraldehyde-3-phosphate metabolic process	3/1911	34/29268	0.384589	0.626911	0.470327	CCA1118S0045/CCA0513S0001/CCA0259S0002	3	cluster1
GO:0019887	protein kinase regulator activity	3/1911	34/29268	0.384589	0.626911	0.470327	CCA0884S0202/CCA0578S0007/CCA1039S0058	3	cluster1
GO:0045786	negative regulation of cell cycle	3/1911	34/29268	0.384589	0.626911	0.470327	CCA1089S0015/CCA0670S0005/CCA0502S0136	3	cluster1
GO:0015078	proton transmembrane transporter activity	13/1911	179/29268	0.386937	0.630227	0.472815	CCA0100S0002/CCA0884S0210/CCA1066S0003/CCA1094S0120/CCA0954S0028/CCA1479S0021/CCA1430S0033/CCA0679S0024/CCA0688S0048/CCA0505S0302/CCA0469S0001/CCA0421S0002/CCA1279S0007	13	cluster1
GO:0005802	trans-Golgi network	5/1911	63/29268	0.394018	0.640718	0.480686	CCA0754S0037/CCA0533S0186/CCA1250S0081/CCA0733S0052/CCA0701S0035	5	cluster1
GO:0033218	amide binding	5/1911	63/29268	0.394018	0.640718	0.480686	CCA0754S0071/CCA0654S0050/CCA0942S0041/CCA0940S0045/CCA0507S0191	5	cluster1
GO:0045454	cell redox homeostasis	13/1911	180/29268	0.394657	0.641237	0.481075	CCA1263S0024/CCA1458S0015/CCA1161S0024/CCA0989S0032/CCA0539S0228/CCA0838S0076/CCA1611S0010/CCA1410S0032/CCA0576S0236/CCA1027S0059/CCA0862S0123/CCA0961S0119/CCA0861S0011	13	cluster1
GO:0009066	aspartate family amino acid metabolic process	4/1911	49/29268	0.398809	0.647318	0.485637	CCA0656S0096/CCA1217S0035/CCA0789S0131/CCA0977S0032	4	cluster1
GO:0002097	tRNA wobble base modification	2/1911	21/29268	0.402534	0.647318	0.485637	CCA1601S0041/CCA1013S0046	2	cluster1
GO:0019344	cysteine biosynthetic process	2/1911	21/29268	0.402534	0.647318	0.485637	CCA0806S0052/CCA1106S0051	2	cluster1
GO:0019900	kinase binding	2/1911	21/29268	0.402534	0.647318	0.485637	CCA1161S0014/CCA1039S0058	2	cluster1
GO:0046417	chorismate metabolic process	2/1911	21/29268	0.402534	0.647318	0.485637	CCA1597S0004/CCA1063S0008	2	cluster1
GO:0051093	negative regulation of developmental process	2/1911	21/29268	0.402534	0.647318	0.485637	CCA1024S0006/CCA0674S0053	2	cluster1
GO:0051241	negative regulation of multicellular organismal process	2/1911	21/29268	0.402534	0.647318	0.485637	CCA1024S0006/CCA0674S0053	2	cluster1
GO:0006730	one-carbon metabolic process	3/1911	35/29268	0.402596	0.647318	0.485637	CCA1327S0031/CCA0546S0307/CCA0789S0131	3	cluster1
GO:0016410	N-acyltransferase activity	3/1911	35/29268	0.402596	0.647318	0.485637	CCA1191S0022/CCA0716S0005/CCA0791S0014	3	cluster1
GO:0032504	multicellular organism reproduction	3/1911	35/29268	0.402596	0.647318	0.485637	CCA0748S0010/CCA0656S0012/CCA0819S0015	3	cluster1
GO:0033177	proton-transporting two-sector ATPase complex, proton-transporting domain	3/1911	35/29268	0.402596	0.647318	0.485637	CCA0679S0024/CCA0421S0002/CCA1279S0007	3	cluster1
GO:0071214	cellular response to abiotic stimulus	3/1911	35/29268	0.402596	0.647318	0.485637	CCA0881S0025/CCA0535S0141/CCA1721S0011	3	cluster1
GO:0104004	cellular response to environmental stimulus	3/1911	35/29268	0.402596	0.647318	0.485637	CCA0881S0025/CCA0535S0141/CCA1721S0011	3	cluster1
GO:0016999	antibiotic metabolic process	14/1911	197/29268	0.411232	0.660673	0.495656	CCA1257S0031/CCA0748S0010/CCA0539S0274/CCA0757S0106/CCA0652S0125/CCA1694S0005/CCA0576S0219/CCA0576S0242/CCA1025S0020/CCA0887S0108/CCA0510S0132/CCA0513S0074/CCA0862S0123/CCA1721S0011	14	cluster1
GO:0014070	response to organic cyclic compound	6/1911	79/29268	0.412677	0.661934	0.496602	CCA1340S0004/CCA0539S0078/CCA0656S0012/CCA1391S0028/CCA1115S0016/CCA0513S0212	6	cluster1
GO:0015935	small ribosomal subunit	6/1911	79/29268	0.412677	0.661934	0.496602	CCA1161S0014/CCA0754S0132/CCA0884S0045/CCA0982S0001/CCA0649S0061/CCA1175S0003	6	cluster1
GO:0042742	defense response to bacterium	3/1911	36/29268	0.420448	0.673322	0.505146	CCA0876S0048/CCA0535S0141/CCA0839S0109	3	cluster1
GO:0055076	transition metal ion homeostasis	3/1911	36/29268	0.420448	0.673322	0.505146	CCA0533S0186/CCA0680S0036/CCA0891S0053	3	cluster1
GO:0030001	metal ion transport	13/1911	184/29268	0.425621	0.676934	0.507856	CCA1288S0016/CCA0533S0154/CCA1061S0014/CCA1620S0019/CCA0595S0083/CCA0918S0065/CCA1164S0005/CCA1589S0013/CCA0539S0048/CCA1219S0017/CCA1123S0068/CCA0680S0036/CCA0674S0037	13	cluster1
GO:0000152	nuclear ubiquitin ligase complex	2/1911	22/29268	0.425743	0.676934	0.507856	CCA0568S0041/CCA0628S0067	2	cluster1
GO:0000462	maturation of SSU-rRNA from tricistronic rRNA transcript (SSU-rRNA, 5.8S rRNA, LSU-rRNA)	2/1911	22/29268	0.425743	0.676934	0.507856	CCA0698S0155/CCA0587S0205	2	cluster1
GO:0005680	anaphase-promoting complex	2/1911	22/29268	0.425743	0.676934	0.507856	CCA0568S0041/CCA0628S0067	2	cluster1
GO:0006414	translational elongation	2/1911	22/29268	0.425743	0.676934	0.507856	CCA1161S0014/CCA0884S0103	2	cluster1
GO:0006783	heme biosynthetic process	2/1911	22/29268	0.425743	0.676934	0.507856	CCA0638S0189/CCA0633S0103	2	cluster1
GO:0022412	cellular process involved in reproduction in multicellular organism	2/1911	22/29268	0.425743	0.676934	0.507856	CCA0748S0010/CCA0656S0012	2	cluster1
GO:0032543	mitochondrial translation	2/1911	22/29268	0.425743	0.676934	0.507856	CCA0884S0103/CCA0597S0209	2	cluster1
GO:0034605	cellular response to heat	2/1911	22/29268	0.425743	0.676934	0.507856	CCA0810S0062/CCA0774S0018	2	cluster1
GO:0072528	pyrimidine-containing compound biosynthetic process	5/1911	66/29268	0.433405	0.688572	0.516587	CCA0904S0036/CCA0909S0034/CCA0836S0060/CCA0582S0114/CCA0505S0187	5	cluster1
GO:0036442	proton-exporting ATPase activity	3/1911	37/29268	0.438117	0.694459	0.521004	CCA1094S0120/CCA0954S0028/CCA1279S0007	3	cluster1
GO:0005516	calmodulin binding	7/1911	96/29268	0.43815	0.694459	0.521004	CCA0884S0079/CCA0839S0109/CCA0936S0053/CCA1015S0053/CCA0674S0065/CCA0861S0004/CCA0853S0015	7	cluster1
GO:0009064	glutamine family amino acid metabolic process	7/1911	96/29268	0.43815	0.694459	0.521004	CCA0763S0073/CCA0716S0005/CCA0828S0013/CCA0546S0305/CCA0709S0013/CCA1217S0035/CCA0616S0103	7	cluster1
GO:0051726	regulation of cell cycle	8/1911	111/29268	0.439377	0.695854	0.52205	CCA0819S0015/CCA1089S0015/CCA0587S0192/CCA1113S0003/CCA1377S0015/CCA0670S0005/CCA0502S0136/CCA0628S0067	8	cluster1
GO:0051254	positive regulation of RNA metabolic process	12/1911	171/29268	0.441105	0.698039	0.52369	CCA0779S0148/CCA0779S0080/CCA0774S0018/CCA1505S0020/CCA0843S0016/CCA0816S0116/CCA1126S0084/CCA0566S0102/CCA1094S0050/CCA1068S0034/CCA0502S0113/CCA0964S0040	12	cluster1
GO:0005984	disaccharide metabolic process	4/1911	52/29268	0.443561	0.700267	0.525361	CCA0533S0010/CCA0784S0041/CCA0679S0085/CCA0890S0041	4	cluster1
GO:0009415	response to water	4/1911	52/29268	0.443561	0.700267	0.525361	CCA0881S0025/CCA1024S0006/CCA0500S0156/CCA0859S0187	4	cluster1
GO:0009908	flower development	4/1911	52/29268	0.443561	0.700267	0.525361	CCA1391S0028/CCA0563S0099/CCA0940S0030/CCA0674S0053	4	cluster1
GO:0000145	exocyst	5/1911	67/29268	0.446422	0.703034	0.527437	CCA1620S0005/CCA1310S0018/CCA0546S0138/CCA1478S0004/CCA1528S0034	5	cluster1
GO:0006952	defense response	14/1911	202/29268	0.448469	0.703034	0.527437	CCA1332S0005/CCA0876S0048/CCA0991S0056/CCA0524S0099/CCA0535S0141/CCA0839S0109/CCA0595S0083/CCA0819S0015/CCA1015S0053/CCA0514S0171/CCA0505S0145/CCA1721S0011/CCA0607S0019/CCA0861S0004	14	cluster1
GO:0004402	histone acetyltransferase activity	2/1911	23/29268	0.448469	0.703034	0.527437	CCA1191S0022/CCA0791S0014	2	cluster1
GO:0008134	transcription factor binding	2/1911	23/29268	0.448469	0.703034	0.527437	CCA1524S0012/CCA0623S0107	2	cluster1
GO:0034212	peptide N-acetyltransferase activity	2/1911	23/29268	0.448469	0.703034	0.527437	CCA1191S0022/CCA0791S0014	2	cluster1
GO:0061733	peptide-lysine-N-acetyltransferase activity	2/1911	23/29268	0.448469	0.703034	0.527437	CCA1191S0022/CCA0791S0014	2	cluster1
GO:0061982	meiosis I cell cycle process	2/1911	23/29268	0.448469	0.703034	0.527437	CCA0981S0041/CCA1089S0040	2	cluster1
GO:0140103	catalytic activity, acting on a glycoprotein	2/1911	23/29268	0.448469	0.703034	0.527437	CCA0737S0066/CCA1671S0011	2	cluster1
GO:1901068	guanosine-containing compound metabolic process	2/1911	23/29268	0.448469	0.703034	0.527437	CCA1045S0011/CCA0656S0095	2	cluster1
GO:0006563	L-serine metabolic process	3/1911	38/29268	0.455576	0.71306	0.534959	CCA1327S0031/CCA0806S0052/CCA1106S0051	3	cluster1
GO:0009765	photosynthesis, light harvesting	3/1911	38/29268	0.455576	0.71306	0.534959	CCA0638S0106/CCA0646S0117/CCA1524S0013	3	cluster1
GO:0090567	reproductive shoot system development	4/1911	53/29268	0.458263	0.716147	0.537275	CCA1391S0028/CCA0563S0099/CCA0940S0030/CCA0674S0053	4	cluster1
GO:0120114	Sm-like protein family complex	4/1911	53/29268	0.458263	0.716147	0.537275	CCA1251S0021/CCA0923S0047/CCA1015S0106/CCA0546S0217	4	cluster1
GO:0008375	acetylglucosaminyltransferase activity	5/1911	68/29268	0.459361	0.716189	0.537306	CCA0779S0180/CCA0754S0008/CCA0573S0007/CCA0674S0038/CCA0688S0019	5	cluster1
GO:0022900	electron transport chain	5/1911	68/29268	0.459361	0.716189	0.537306	CCA0939S0001/CCA0822S0035/CCA0822S0062/CCA0631S0002/CCA0469S0001	5	cluster1
GO:0008033	tRNA processing	7/1911	98/29268	0.459675	0.716189	0.537306	CCA1601S0041/CCA1596S0026/CCA1013S0046/CCA0587S0125/CCA0784S0121/CCA1204S0011/CCA1278S0001	7	cluster1
GO:0000228	nuclear chromosome	6/1911	83/29268	0.459718	0.716189	0.537306	CCA0827S0001/CCA0912S0025/CCA1379S0010/CCA1392S0027/CCA1250S0087/CCA0975S0070	6	cluster1
GO:0005740	mitochondrial envelope	15/1911	219/29268	0.462384	0.719782	0.540002	CCA1048S0043/CCA0748S0102/CCA1519S0045/CCA1063S0072/CCA1400S0023/CCA0646S0176/CCA1547S0020/CCA1324S0054/CCA0942S0085/CCA0784S0132/CCA0679S0024/CCA0505S0187/CCA0469S0001/CCA0421S0002/CCA0979S0031	15	cluster1
GO:0006790	sulfur compound metabolic process	14/1911	204/29268	0.463331	0.720698	0.540689	CCA0779S0242/CCA1384S0017/CCA0539S0274/CCA0526S0081/CCA0656S0096/CCA0806S0052/CCA0582S0114/CCA0789S0131/CCA1106S0051/CCA0502S0152/CCA0507S0284/CCA0977S0032/CCA0623S0132/CCA0859S0032	14	cluster1
GO:0010557	positive regulation of macromolecule biosynthetic process	12/1911	174/29268	0.465281	0.72261	0.542123	CCA0779S0148/CCA0779S0080/CCA0774S0018/CCA1505S0020/CCA0843S0016/CCA0638S0204/CCA0816S0116/CCA1126S0084/CCA0566S0102/CCA1094S0050/CCA1068S0034/CCA0964S0040	12	cluster1
GO:0031328	positive regulation of cellular biosynthetic process	12/1911	174/29268	0.465281	0.72261	0.542123	CCA0779S0148/CCA0779S0080/CCA0774S0018/CCA1505S0020/CCA0843S0016/CCA0638S0204/CCA0816S0116/CCA1126S0084/CCA0566S0102/CCA1094S0050/CCA1068S0034/CCA0964S0040	12	cluster1
GO:0015267	channel activity	16/1911	235/29268	0.468377	0.722651	0.542154	CCA0906S0081/CCA0981S0010/CCA0535S0015/CCA0736S0045/CCA0724S0069/CCA0816S0054/CCA0587S0152/CCA1735S0004/CCA0782S0119/CCA0196S0001/CCA0680S0096/CCA0505S0218/CCA1348S0035/CCA1273S0042/CCA0620S0010/CCA0605S0041	16	cluster1
GO:0022803	passive transmembrane transporter activity	16/1911	235/29268	0.468377	0.722651	0.542154	CCA0906S0081/CCA0981S0010/CCA0535S0015/CCA0736S0045/CCA0724S0069/CCA0816S0054/CCA0587S0152/CCA1735S0004/CCA0782S0119/CCA0196S0001/CCA0680S0096/CCA0505S0218/CCA1348S0035/CCA1273S0042/CCA0620S0010/CCA0605S0041	16	cluster1
GO:0000987	proximal promoter sequence-specific DNA binding	2/1911	24/29268	0.470678	0.722651	0.542154	CCA0774S0018/CCA1126S0084	2	cluster1
GO:0002831	regulation of response to biotic stimulus	2/1911	24/29268	0.470678	0.722651	0.542154	CCA0839S0109/CCA1526S0020	2	cluster1
GO:0005992	trehalose biosynthetic process	2/1911	24/29268	0.470678	0.722651	0.542154	CCA0533S0010/CCA0890S0041	2	cluster1
GO:0030490	maturation of SSU-rRNA	2/1911	24/29268	0.470678	0.722651	0.542154	CCA0698S0155/CCA0587S0205	2	cluster1
GO:0045859	regulation of protein kinase activity	2/1911	24/29268	0.470678	0.722651	0.542154	CCA0587S0192/CCA0576S0134	2	cluster1
GO:0046839	phospholipid dephosphorylation	2/1911	24/29268	0.470678	0.722651	0.542154	CCA1154S0003/CCA1365S0053	2	cluster1
GO:0046856	phosphatidylinositol dephosphorylation	2/1911	24/29268	0.470678	0.722651	0.542154	CCA1154S0003/CCA1365S0053	2	cluster1
GO:0061631	ubiquitin conjugating enzyme activity	2/1911	24/29268	0.470678	0.722651	0.542154	CCA1051S0038/CCA0897S0104	2	cluster1
GO:0061650	ubiquitin-like protein conjugating enzyme activity	2/1911	24/29268	0.470678	0.722651	0.542154	CCA1051S0038/CCA0897S0104	2	cluster1
GO:0009067	aspartate family amino acid biosynthetic process	3/1911	39/29268	0.472802	0.722651	0.542154	CCA0656S0096/CCA1217S0035/CCA0977S0032	3	cluster1
GO:0016645	oxidoreductase activity, acting on the CH-NH group of donors	3/1911	39/29268	0.472802	0.722651	0.542154	CCA0535S0027/CCA0824S0010/CCA0789S0131	3	cluster1
GO:0006221	pyrimidine nucleotide biosynthetic process	4/1911	54/29268	0.472829	0.722651	0.542154	CCA0904S0036/CCA0909S0034/CCA0836S0060/CCA0505S0187	4	cluster1
GO:0009522	photosystem I	4/1911	54/29268	0.472829	0.722651	0.542154	CCA0646S0117/CCA1219S0071/CCA1199S0011/CCA1524S0013	4	cluster1
GO:0009891	positive regulation of biosynthetic process	12/1911	175/29268	0.473309	0.722651	0.542154	CCA0779S0148/CCA0779S0080/CCA0774S0018/CCA1505S0020/CCA0843S0016/CCA0638S0204/CCA0816S0116/CCA1126S0084/CCA0566S0102/CCA1094S0050/CCA1068S0034/CCA0964S0040	12	cluster1
GO:0005743	mitochondrial inner membrane	9/1911	130/29268	0.477649	0.722651	0.542154	CCA1048S0043/CCA1519S0045/CCA0646S0176/CCA1547S0020/CCA0942S0085/CCA0505S0187/CCA0469S0001/CCA0421S0002/CCA0979S0031	9	cluster1
GO:0098791	Golgi subcompartment	14/1911	206/29268	0.478145	0.722651	0.542154	CCA0779S0180/CCA0754S0037/CCA0533S0186/CCA0831S0027/CCA0844S0022/CCA1247S0010/CCA1250S0081/CCA0733S0052/CCA0701S0035/CCA0698S0034/CCA0953S0099/CCA1671S0011/CCA0587S0012/CCA0607S0010	14	cluster1
GO:0044429	mitochondrial part	18/1911	267/29268	0.479174	0.722651	0.542154	CCA1048S0043/CCA0748S0102/CCA1519S0045/CCA0526S0081/CCA0838S0066/CCA1063S0072/CCA1400S0023/CCA0924S0022/CCA0646S0176/CCA1547S0020/CCA1324S0054/CCA0942S0085/CCA0784S0132/CCA0679S0024/CCA0505S0187/CCA0469S0001/CCA0421S0002/CCA0979S0031	18	cluster1
GO:0010628	positive regulation of gene expression	12/1911	176/29268	0.481316	0.722651	0.542154	CCA0779S0148/CCA0779S0080/CCA0774S0018/CCA1505S0020/CCA0843S0016/CCA0638S0204/CCA0816S0116/CCA1126S0084/CCA0566S0102/CCA1094S0050/CCA1068S0034/CCA0964S0040	12	cluster1
GO:0004527	exonuclease activity	5/1911	70/29268	0.484963	0.722651	0.542154	CCA0649S0024/CCA0552S0225/CCA0576S0186/CCA1140S0044/CCA0613S0051	5	cluster1
GO:0072527	pyrimidine-containing compound metabolic process	5/1911	70/29268	0.484963	0.722651	0.542154	CCA0904S0036/CCA0909S0034/CCA0836S0060/CCA0582S0114/CCA0505S0187	5	cluster1
GO:0006220	pyrimidine nucleotide metabolic process	4/1911	55/29268	0.487246	0.722651	0.542154	CCA0904S0036/CCA0909S0034/CCA0836S0060/CCA0505S0187	4	cluster1
GO:0033013	tetrapyrrole metabolic process	4/1911	55/29268	0.487246	0.722651	0.542154	CCA0986S0008/CCA0638S0189/CCA0633S0103/CCA0632S0081	4	cluster1
GO:0051049	regulation of transport	4/1911	55/29268	0.487246	0.722651	0.542154	CCA0779S0182/CCA1184S0051/CCA0539S0078/CCA0691S0037	4	cluster1
GO:0071396	cellular response to lipid	4/1911	55/29268	0.487246	0.722651	0.542154	CCA1340S0004/CCA0539S0078/CCA1115S0016/CCA0513S0212	4	cluster1
GO:0004298	threonine-type endopeptidase activity	3/1911	40/29268	0.489774	0.722651	0.542154	CCA1221S0033/CCA0632S0150/CCA0513S0052	3	cluster1
GO:0019751	polyol metabolic process	3/1911	40/29268	0.489774	0.722651	0.542154	CCA1034S0043/CCA0505S0103/CCA0964S0063	3	cluster1
GO:0070003	threonine-type peptidase activity	3/1911	40/29268	0.489774	0.722651	0.542154	CCA1221S0033/CCA0632S0150/CCA0513S0052	3	cluster1
GO:0000027	ribosomal large subunit assembly	1/1911	10/29268	0.491012	0.722651	0.542154	CCA0848S0084	1	cluster1
GO:0000124	SAGA complex	1/1911	10/29268	0.491012	0.722651	0.542154	CCA0848S0106	1	cluster1
GO:0003725	double-stranded RNA binding	1/1911	10/29268	0.491012	0.722651	0.542154	CCA0607S0019	1	cluster1
GO:0004124	cysteine synthase activity	1/1911	10/29268	0.491012	0.722651	0.542154	CCA1106S0051	1	cluster1
GO:0004448	isocitrate dehydrogenase activity	1/1911	10/29268	0.491012	0.722651	0.542154	CCA0887S0108	1	cluster1
GO:0006021	inositol biosynthetic process	1/1911	10/29268	0.491012	0.722651	0.542154	CCA0964S0063	1	cluster1
GO:0006304	DNA modification	1/1911	10/29268	0.491012	0.722651	0.542154	CCA0737S0051	1	cluster1
GO:0006813	potassium ion transport	1/1911	10/29268	0.491012	0.722651	0.542154	CCA1219S0017	1	cluster1
GO:0007020	microtubule nucleation	1/1911	10/29268	0.491012	0.722651	0.542154	CCA0656S0098	1	cluster1
GO:0007135	meiosis II	1/1911	10/29268	0.491012	0.722651	0.542154	CCA0981S0041	1	cluster1
GO:0008373	sialyltransferase activity	1/1911	10/29268	0.491012	0.722651	0.542154	CCA1250S0081	1	cluster1
GO:0008422	beta-glucosidase activity	1/1911	10/29268	0.491012	0.722651	0.542154	CCA0524S0295	1	cluster1
GO:0008559	xenobiotic transmembrane transporting ATPase activity	1/1911	10/29268	0.491012	0.722651	0.542154	CCA1731S0010	1	cluster1
GO:0009113	purine nucleobase biosynthetic process	1/1911	10/29268	0.491012	0.722651	0.542154	CCA0851S0169	1	cluster1
GO:0010208	pollen wall assembly	1/1911	10/29268	0.491012	0.722651	0.542154	CCA0143S0001	1	cluster1
GO:0010927	cellular component assembly involved in morphogenesis	1/1911	10/29268	0.491012	0.722651	0.542154	CCA0143S0001	1	cluster1
GO:0012501	programmed cell death	1/1911	10/29268	0.491012	0.722651	0.542154	CCA1332S0005	1	cluster1
GO:0015936	coenzyme A metabolic process	1/1911	10/29268	0.491012	0.722651	0.542154	CCA1157S0016	1	cluster1
GO:0016801	hydrolase activity, acting on ether bonds	1/1911	10/29268	0.491012	0.722651	0.542154	CCA1593S0029	1	cluster1
GO:0016872	intramolecular lyase activity	1/1911	10/29268	0.491012	0.722651	0.542154	CCA1503S0010	1	cluster1
GO:0019566	arabinose metabolic process	1/1911	10/29268	0.491012	0.722651	0.542154	CCA1164S0009	1	cluster1
GO:0031396	regulation of protein ubiquitination	1/1911	10/29268	0.491012	0.722651	0.542154	CCA0633S0089	1	cluster1
GO:0035097	histone methyltransferase complex	1/1911	10/29268	0.491012	0.722651	0.542154	CCA1379S0010	1	cluster1
GO:0035967	cellular response to topologically incorrect protein	1/1911	10/29268	0.491012	0.722651	0.542154	CCA0810S0062	1	cluster1
GO:0042910	xenobiotic transmembrane transporter activity	1/1911	10/29268	0.491012	0.722651	0.542154	CCA1731S0010	1	cluster1
GO:0043248	proteasome assembly	1/1911	10/29268	0.491012	0.722651	0.542154	CCA0795S0059	1	cluster1
GO:0044728	DNA methylation or demethylation	1/1911	10/29268	0.491012	0.722651	0.542154	CCA0737S0051	1	cluster1
GO:0044786	cell cycle DNA replication	1/1911	10/29268	0.491012	0.722651	0.542154	CCA0522S0040	1	cluster1
GO:0045338	farnesyl diphosphate metabolic process	1/1911	10/29268	0.491012	0.722651	0.542154	CCA0839S0142	1	cluster1
GO:0046373	L-arabinose metabolic process	1/1911	10/29268	0.491012	0.722651	0.542154	CCA1164S0009	1	cluster1
GO:0046785	microtubule polymerization	1/1911	10/29268	0.491012	0.722651	0.542154	CCA0656S0098	1	cluster1
GO:0051260	protein homooligomerization	1/1911	10/29268	0.491012	0.722651	0.542154	CCA0500S0041	1	cluster1
GO:0051438	regulation of ubiquitin-protein transferase activity	1/1911	10/29268	0.491012	0.722651	0.542154	CCA0633S0089	1	cluster1
GO:0060236	regulation of mitotic spindle organization	1/1911	10/29268	0.491012	0.722651	0.542154	CCA0587S0192	1	cluster1
GO:0061983	meiosis II cell cycle process	1/1911	10/29268	0.491012	0.722651	0.542154	CCA0981S0041	1	cluster1
GO:0072583	clathrin-dependent endocytosis	1/1911	10/29268	0.491012	0.722651	0.542154	CCA0922S0039	1	cluster1
GO:0090224	regulation of spindle organization	1/1911	10/29268	0.491012	0.722651	0.542154	CCA0587S0192	1	cluster1
GO:1903320	regulation of protein modification by small protein conjugation or removal	1/1911	10/29268	0.491012	0.722651	0.542154	CCA0633S0089	1	cluster1
GO:1904666	regulation of ubiquitin protein ligase activity	1/1911	10/29268	0.491012	0.722651	0.542154	CCA0633S0089	1	cluster1
GO:0004532	exoribonuclease activity	2/1911	25/29268	0.49234	0.722651	0.542154	CCA1140S0044/CCA0613S0051	2	cluster1
GO:0005544	calcium-dependent phospholipid binding	2/1911	25/29268	0.49234	0.722651	0.542154	CCA1147S0036/CCA0001S0025	2	cluster1
GO:0005985	sucrose metabolic process	2/1911	25/29268	0.49234	0.722651	0.542154	CCA0784S0041/CCA0679S0085	2	cluster1
GO:0009982	pseudouridine synthase activity	2/1911	25/29268	0.49234	0.722651	0.542154	CCA0905S0045/CCA0573S0092	2	cluster1
GO:0016896	exoribonuclease activity, producing 5'-phosphomonoesters	2/1911	25/29268	0.49234	0.722651	0.542154	CCA1140S0044/CCA0613S0051	2	cluster1
GO:0032101	regulation of response to external stimulus	2/1911	25/29268	0.49234	0.722651	0.542154	CCA0839S0109/CCA1526S0020	2	cluster1
GO:0042168	heme metabolic process	2/1911	25/29268	0.49234	0.722651	0.542154	CCA0638S0189/CCA0633S0103	2	cluster1
GO:0055085	transmembrane transport	29/1911	438/29268	0.49667	0.728474	0.546523	CCA0903S0041/CCA1157S0005/CCA0748S0037/CCA0884S0210/CCA0522S0081/CCA1060S0012/CCA1066S0044/CCA1066S0003/CCA0638S0161/CCA1164S0005/CCA0733S0006/CCA0718S0084/CCA1656S0003/CCA1312S0011/CCA0565S0090/CCA1094S0120/CCA1605S0013/CCA0954S0028/CCA0582S0124/CCA0784S0132/CCA1430S0033/CCA0679S0024/CCA0688S0048/CCA0500S0203/CCA0469S0001/CCA0421S0002/CCA1672S0004/CCA1279S0007/CCA0613S0058	29	cluster1
GO:0045935	positive regulation of nucleobase-containing compound metabolic process	12/1911	178/29268	0.497256	0.7288	0.546767	CCA0779S0148/CCA0779S0080/CCA0774S0018/CCA1505S0020/CCA0843S0016/CCA0816S0116/CCA1126S0084/CCA0566S0102/CCA1094S0050/CCA1068S0034/CCA0502S0113/CCA0964S0040	12	cluster1
GO:0022836	gated channel activity	8/1911	117/29268	0.498964	0.730769	0.548244	CCA0981S0010/CCA0535S0015/CCA0816S0054/CCA0587S0152/CCA1735S0004/CCA0505S0218/CCA1348S0035/CCA1273S0042	8	cluster1
GO:0008238	exopeptidase activity	11/1911	163/29268	0.499711	0.731329	0.548665	CCA1601S0001/CCA0754S0071/CCA0542S0172/CCA1228S0043/CCA1738S0026/CCA1015S0086/CCA0782S0129/CCA0789S0057/CCA0898S0115/CCA0898S0116/CCA0500S0041	11	cluster1
GO:0043648	dicarboxylic acid metabolic process	7/1911	102/29268	0.502116	0.734312	0.550903	CCA1257S0031/CCA1597S0004/CCA0828S0013/CCA0709S0013/CCA0576S0219/CCA0510S0132/CCA1063S0008	7	cluster1
GO:0002181	cytoplasmic translation	3/1911	41/29268	0.506473	0.739067	0.55447	CCA0698S0116/CCA1410S0007/CCA0587S0125	3	cluster1
GO:0009309	amine biosynthetic process	3/1911	41/29268	0.506473	0.739067	0.55447	CCA1123S0106/CCA0890S0050/CCA1282S0039	3	cluster1
GO:0042401	cellular biogenic amine biosynthetic process	3/1911	41/29268	0.506473	0.739067	0.55447	CCA1123S0106/CCA0890S0050/CCA1282S0039	3	cluster1
GO:0000280	nuclear division	5/1911	72/29268	0.510126	0.74128	0.55613	CCA0981S0041/CCA0831S0018/CCA1089S0040/CCA0941S0095/CCA0803S0024	5	cluster1
GO:0044448	cell cortex part	5/1911	72/29268	0.510126	0.74128	0.55613	CCA1620S0005/CCA1310S0018/CCA0546S0138/CCA1478S0004/CCA1528S0034	5	cluster1
GO:0051253	negative regulation of RNA metabolic process	5/1911	72/29268	0.510126	0.74128	0.55613	CCA1519S0040/CCA0884S0201/CCA0526S0258/CCA0791S0060/CCA0513S0203	5	cluster1
GO:0019866	organelle inner membrane	10/1911	149/29268	0.51108	0.74128	0.55613	CCA1048S0043/CCA1519S0045/CCA0881S0025/CCA0646S0176/CCA1547S0020/CCA0942S0085/CCA0505S0187/CCA0469S0001/CCA0421S0002/CCA0979S0031	10	cluster1
GO:0003002	regionalization	2/1911	26/29268	0.513431	0.74128	0.55613	CCA0522S0230/CCA0513S0212	2	cluster1
GO:0044452	nucleolar part	2/1911	26/29268	0.513431	0.74128	0.55613	CCA0884S0020/CCA1175S0003	2	cluster1
GO:0046653	tetrahydrofolate metabolic process	2/1911	26/29268	0.513431	0.74128	0.55613	CCA1327S0031/CCA0789S0131	2	cluster1
GO:0055072	iron ion homeostasis	2/1911	26/29268	0.513431	0.74128	0.55613	CCA0680S0036/CCA0891S0053	2	cluster1
GO:0009073	aromatic amino acid family biosynthetic process	4/1911	57/29268	0.515576	0.74128	0.55613	CCA0986S0046/CCA1597S0004/CCA1681S0003/CCA1531S0012	4	cluster1
GO:0045893	positive regulation of transcription, DNA-templated	11/1911	165/29268	0.51623	0.74128	0.55613	CCA0779S0148/CCA0779S0080/CCA0774S0018/CCA1505S0020/CCA0843S0016/CCA0816S0116/CCA1126S0084/CCA0566S0102/CCA1094S0050/CCA1068S0034/CCA0964S0040	11	cluster1
GO:1902680	positive regulation of RNA biosynthetic process	11/1911	165/29268	0.51623	0.74128	0.55613	CCA0779S0148/CCA0779S0080/CCA0774S0018/CCA1505S0020/CCA0843S0016/CCA0816S0116/CCA1126S0084/CCA0566S0102/CCA1094S0050/CCA1068S0034/CCA0964S0040	11	cluster1
GO:1903508	positive regulation of nucleic acid-templated transcription	11/1911	165/29268	0.51623	0.74128	0.55613	CCA0779S0148/CCA0779S0080/CCA0774S0018/CCA1505S0020/CCA0843S0016/CCA0816S0116/CCA1126S0084/CCA0566S0102/CCA1094S0050/CCA1068S0034/CCA0964S0040	11	cluster1
GO:0000339	RNA cap binding	1/1911	11/29268	0.524257	0.74128	0.55613	CCA0632S0074	1	cluster1
GO:0003747	translation release factor activity	1/1911	11/29268	0.524257	0.74128	0.55613	CCA0529S0088	1	cluster1
GO:0005801	cis-Golgi network	1/1911	11/29268	0.524257	0.74128	0.55613	CCA0514S0170	1	cluster1
GO:0006222	UMP biosynthetic process	1/1911	11/29268	0.524257	0.74128	0.55613	CCA0505S0187	1	cluster1
GO:0006383	transcription by RNA polymerase III	1/1911	11/29268	0.524257	0.74128	0.55613	CCA0500S0143	1	cluster1
GO:0008079	translation termination factor activity	1/1911	11/29268	0.524257	0.74128	0.55613	CCA0529S0088	1	cluster1
GO:0009173	pyrimidine ribonucleoside monophosphate metabolic process	1/1911	11/29268	0.524257	0.74128	0.55613	CCA0505S0187	1	cluster1
GO:0009174	pyrimidine ribonucleoside monophosphate biosynthetic process	1/1911	11/29268	0.524257	0.74128	0.55613	CCA0505S0187	1	cluster1
GO:0009240	isopentenyl diphosphate biosynthetic process	1/1911	11/29268	0.524257	0.74128	0.55613	CCA0259S0002	1	cluster1
GO:0009744	response to sucrose	1/1911	11/29268	0.524257	0.74128	0.55613	CCA0535S0141	1	cluster1
GO:0010277	chlorophyllide a oxygenase [overall] activity	1/1911	11/29268	0.524257	0.74128	0.55613	CCA0803S0014	1	cluster1
GO:0010340	carboxyl-O-methyltransferase activity	1/1911	11/29268	0.524257	0.74128	0.55613	CCA0791S0038	1	cluster1
GO:0015295	solute:proton symporter activity	1/1911	11/29268	0.524257	0.74128	0.55613	CCA0505S0302	1	cluster1
GO:0015893	drug transport	1/1911	11/29268	0.524257	0.74128	0.55613	CCA1066S0003	1	cluster1
GO:0017137	Rab GTPase binding	1/1911	11/29268	0.524257	0.74128	0.55613	CCA0674S0061	1	cluster1
GO:0019239	deaminase activity	1/1911	11/29268	0.524257	0.74128	0.55613	CCA0990S0050	1	cluster1
GO:0031109	microtubule polymerization or depolymerization	1/1911	11/29268	0.524257	0.74128	0.55613	CCA0656S0098	1	cluster1
GO:0031145	anaphase-promoting complex-dependent catabolic process	1/1911	11/29268	0.524257	0.74128	0.55613	CCA0628S0067	1	cluster1
GO:0031167	rRNA methylation	1/1911	11/29268	0.524257	0.74128	0.55613	CCA0784S0121	1	cluster1
GO:0032482	Rab protein signal transduction	1/1911	11/29268	0.524257	0.74128	0.55613	CCA0587S0017	1	cluster1
GO:0033926	glycopeptide alpha-N-acetylgalactosaminidase activity	1/1911	11/29268	0.524257	0.74128	0.55613	CCA0737S0066	1	cluster1
GO:0034285	response to disaccharide	1/1911	11/29268	0.524257	0.74128	0.55613	CCA0535S0141	1	cluster1
GO:0035966	response to topologically incorrect protein	1/1911	11/29268	0.524257	0.74128	0.55613	CCA0810S0062	1	cluster1
GO:0042995	cell projection	1/1911	11/29268	0.524257	0.74128	0.55613	CCA0576S0252	1	cluster1
GO:0046049	UMP metabolic process	1/1911	11/29268	0.524257	0.74128	0.55613	CCA0505S0187	1	cluster1
GO:0046490	isopentenyl diphosphate metabolic process	1/1911	11/29268	0.524257	0.74128	0.55613	CCA0259S0002	1	cluster1
GO:0046498	S-adenosylhomocysteine metabolic process	1/1911	11/29268	0.524257	0.74128	0.55613	CCA0977S0032	1	cluster1
GO:0046556	alpha-L-arabinofuranosidase activity	1/1911	11/29268	0.524257	0.74128	0.55613	CCA1164S0009	1	cluster1
GO:0051998	protein carboxyl O-methyltransferase activity	1/1911	11/29268	0.524257	0.74128	0.55613	CCA0791S0038	1	cluster1
GO:0072659	protein localization to plasma membrane	1/1911	11/29268	0.524257	0.74128	0.55613	CCA0898S0022	1	cluster1
GO:0120025	plasma membrane bounded cell projection	1/1911	11/29268	0.524257	0.74128	0.55613	CCA0576S0252	1	cluster1
GO:2000243	positive regulation of reproductive process	1/1911	11/29268	0.524257	0.74128	0.55613	CCA0539S0159	1	cluster1
GO:0016810	hydrolase activity, acting on carbon-nitrogen (but not peptide) bonds	9/1911	136/29268	0.532657	0.751907	0.564103	CCA1458S0035/CCA0990S0050/CCA0843S0024/CCA0747S0050/CCA0718S0093/CCA0718S0024/CCA0718S0004/CCA0724S0064/CCA0824S0010	9	cluster1
GO:0000724	double-strand break repair via homologous recombination	2/1911	27/29268	0.533933	0.751907	0.564103	CCA0816S0078/CCA1578S0006	2	cluster1
GO:0000725	recombinational repair	2/1911	27/29268	0.533933	0.751907	0.564103	CCA0816S0078/CCA1578S0006	2	cluster1
GO:0005991	trehalose metabolic process	2/1911	27/29268	0.533933	0.751907	0.564103	CCA0533S0010/CCA0890S0041	2	cluster1
GO:0005244	voltage-gated ion channel activity	5/1911	74/29268	0.534773	0.751907	0.564103	CCA0535S0015/CCA0587S0152/CCA1735S0004/CCA1348S0035/CCA1273S0042	5	cluster1
GO:0016702	oxidoreductase activity, acting on single donors with incorporation of molecular oxygen, incorporation of two atoms of oxygen	5/1911	74/29268	0.534773	0.751907	0.564103	CCA1453S0066/CCA0576S0202/CCA1039S0061/CCA0898S0112/CCA0892S0001	5	cluster1
GO:0022832	voltage-gated channel activity	5/1911	74/29268	0.534773	0.751907	0.564103	CCA0535S0015/CCA0587S0152/CCA1735S0004/CCA1348S0035/CCA1273S0042	5	cluster1
GO:0046148	pigment biosynthetic process	5/1911	74/29268	0.534773	0.751907	0.564103	CCA0638S0189/CCA0633S0103/CCA0733S0081/CCA0674S0061/CCA0851S0169	5	cluster1
GO:0048029	monosaccharide binding	3/1911	43/29268	0.538987	0.757301	0.56815	CCA0869S0047/CCA0991S0056/CCA0642S0128	3	cluster1
GO:0006497	protein lipidation	4/1911	59/29268	0.543155	0.757957	0.568642	CCA0846S0041/CCA1247S0010/CCA0696S0040/CCA0789S0071	4	cluster1
GO:0042157	lipoprotein metabolic process	4/1911	59/29268	0.543155	0.757957	0.568642	CCA0846S0041/CCA1247S0010/CCA0696S0040/CCA0789S0071	4	cluster1
GO:0042158	lipoprotein biosynthetic process	4/1911	59/29268	0.543155	0.757957	0.568642	CCA0846S0041/CCA1247S0010/CCA0696S0040/CCA0789S0071	4	cluster1
GO:0001505	regulation of neurotransmitter levels	2/1911	28/29268	0.553835	0.757957	0.568642	CCA1191S0013/CCA1327S0031	2	cluster1
GO:0004869	cysteine-type endopeptidase inhibitor activity	2/1911	28/29268	0.553835	0.757957	0.568642	CCA0964S0063/CCA0859S0187	2	cluster1
GO:0006479	protein methylation	2/1911	28/29268	0.553835	0.757957	0.568642	CCA1107S0036/CCA0514S0289	2	cluster1
GO:0008213	protein alkylation	2/1911	28/29268	0.553835	0.757957	0.568642	CCA1107S0036/CCA0514S0289	2	cluster1
GO:0031669	cellular response to nutrient levels	2/1911	28/29268	0.553835	0.757957	0.568642	CCA0578S0007/CCA1039S0058	2	cluster1
GO:0035770	ribonucleoprotein granule	2/1911	28/29268	0.553835	0.757957	0.568642	CCA0754S0076/CCA0923S0047	2	cluster1
GO:0036464	cytoplasmic ribonucleoprotein granule	2/1911	28/29268	0.553835	0.757957	0.568642	CCA0754S0076/CCA0923S0047	2	cluster1
GO:0042133	neurotransmitter metabolic process	2/1911	28/29268	0.553835	0.757957	0.568642	CCA1191S0013/CCA1327S0031	2	cluster1
GO:0045132	meiotic chromosome segregation	2/1911	28/29268	0.553835	0.757957	0.568642	CCA0981S0041/CCA1089S0040	2	cluster1
GO:0098772	molecular function regulator	26/1911	403/29268	0.55447	0.757957	0.568642	CCA0904S0178/CCA0754S0022/CCA0884S0202/CCA0522S0103/CCA0522S0167/CCA0526S0171/CCA0848S0027/CCA1244S0001/CCA0652S0127/CCA0632S0117/CCA0718S0051/CCA1017S0011/CCA1013S0033/CCA0563S0029/CCA0589S0122/CCA0587S0210/CCA0578S0007/CCA0576S0078/CCA0582S0017/CCA0784S0095/CCA0789S0127/CCA1039S0058/CCA1701S0009/CCA0964S0063/CCA0859S0152/CCA0859S0187	26	cluster1
GO:0000154	rRNA modification	1/1911	12/29268	0.555331	0.757957	0.568642	CCA0784S0121	1	cluster1
GO:0000978	RNA polymerase II proximal promoter sequence-specific DNA binding	1/1911	12/29268	0.555331	0.757957	0.568642	CCA0774S0018	1	cluster1
GO:0003989	acetyl-CoA carboxylase activity	1/1911	12/29268	0.555331	0.757957	0.568642	CCA0632S0168	1	cluster1
GO:0006465	signal peptide processing	1/1911	12/29268	0.555331	0.757957	0.568642	CCA1107S0008	1	cluster1
GO:0007030	Golgi organization	1/1911	12/29268	0.555331	0.757957	0.568642	CCA0514S0170	1	cluster1
GO:0008131	primary amine oxidase activity	1/1911	12/29268	0.555331	0.757957	0.568642	CCA0791S0009	1	cluster1
GO:0008219	cell death	1/1911	12/29268	0.555331	0.757957	0.568642	CCA1332S0005	1	cluster1
GO:0008320	protein transmembrane transporter activity	1/1911	12/29268	0.555331	0.757957	0.568642	CCA1178S0012	1	cluster1
GO:0009853	photorespiration	1/1911	12/29268	0.555331	0.757957	0.568642	CCA0881S0025	1	cluster1
GO:0016308	1-phosphatidylinositol-4-phosphate 5-kinase activity	1/1911	12/29268	0.555331	0.757957	0.568642	CCA1123S0008	1	cluster1
GO:0016421	CoA carboxylase activity	1/1911	12/29268	0.555331	0.757957	0.568642	CCA0632S0168	1	cluster1
GO:0016559	peroxisome fission	1/1911	12/29268	0.555331	0.757957	0.568642	CCA1039S0058	1	cluster1
GO:0016755	transferase activity, transferring amino-acyl groups	1/1911	12/29268	0.555331	0.757957	0.568642	CCA0757S0104	1	cluster1
GO:0016832	aldehyde-lyase activity	1/1911	12/29268	0.555331	0.757957	0.568642	CCA0857S0017	1	cluster1
GO:0016885	ligase activity, forming carbon-carbon bonds	1/1911	12/29268	0.555331	0.757957	0.568642	CCA0632S0168	1	cluster1
GO:0022884	macromolecule transmembrane transporter activity	1/1911	12/29268	0.555331	0.757957	0.568642	CCA1178S0012	1	cluster1
GO:0036003	positive regulation of transcription from RNA polymerase II promoter in response to stress	1/1911	12/29268	0.555331	0.757957	0.568642	CCA0774S0018	1	cluster1
GO:0043101	purine-containing compound salvage	1/1911	12/29268	0.555331	0.757957	0.568642	CCA0851S0169	1	cluster1
GO:0043171	peptide catabolic process	1/1911	12/29268	0.555331	0.757957	0.568642	CCA0754S0071	1	cluster1
GO:0043244	regulation of protein complex disassembly	1/1911	12/29268	0.555331	0.757957	0.568642	CCA1066S0046	1	cluster1
GO:0043455	regulation of secondary metabolic process	1/1911	12/29268	0.555331	0.757957	0.568642	CCA1075S0009	1	cluster1
GO:0043618	regulation of transcription from RNA polymerase II promoter in response to stress	1/1911	12/29268	0.555331	0.757957	0.568642	CCA0774S0018	1	cluster1
GO:0043620	regulation of DNA-templated transcription in response to stress	1/1911	12/29268	0.555331	0.757957	0.568642	CCA0774S0018	1	cluster1
GO:0051017	actin filament bundle assembly	1/1911	12/29268	0.555331	0.757957	0.568642	CCA0514S0125	1	cluster1
GO:0061408	positive regulation of transcription from RNA polymerase II promoter in response to heat stress	1/1911	12/29268	0.555331	0.757957	0.568642	CCA0774S0018	1	cluster1
GO:0061572	actin filament bundle organization	1/1911	12/29268	0.555331	0.757957	0.568642	CCA0514S0125	1	cluster1
GO:0090576	RNA polymerase III transcription factor complex	1/1911	12/29268	0.555331	0.757957	0.568642	CCA0500S0143	1	cluster1
GO:1990778	protein localization to cell periphery	1/1911	12/29268	0.555331	0.757957	0.568642	CCA0898S0022	1	cluster1
GO:2000242	negative regulation of reproductive process	1/1911	12/29268	0.555331	0.757957	0.568642	CCA0674S0053	1	cluster1
GO:0009651	response to salt stress	4/1911	60/29268	0.556637	0.759223	0.569591	CCA0779S0148/CCA0535S0141/CCA0638S0098/CCA1094S0050	4	cluster1
GO:0033993	response to lipid	7/1911	108/29268	0.56351	0.768075	0.576233	CCA0881S0025/CCA1340S0004/CCA0539S0078/CCA0632S0074/CCA0800S0136/CCA1115S0016/CCA0513S0212	7	cluster1
GO:0006631	fatty acid metabolic process	12/1911	187/29268	0.567214	0.772597	0.579626	CCA1453S0066/CCA0542S0083/CCA0522S0144/CCA0632S0168/CCA0701S0093/CCA1094S0134/CCA1413S0015/CCA0597S0105/CCA0789S0100/CCA1039S0061/CCA0898S0112/CCA0892S0001	12	cluster1
GO:0009063	cellular amino acid catabolic process	4/1911	61/29268	0.569902	0.775431	0.581751	CCA1453S0010/CCA0546S0150/CCA0576S0202/CCA0964S0043	4	cluster1
GO:0043094	cellular metabolic compound salvage	3/1911	45/29268	0.570235	0.775431	0.581751	CCA0881S0025/CCA0977S0032/CCA0851S0169	3	cluster1
GO:0006098	pentose-phosphate shunt	2/1911	29/29268	0.573126	0.775431	0.581751	CCA1118S0045/CCA0513S0001	2	cluster1
GO:0006270	DNA replication initiation	2/1911	29/29268	0.573126	0.775431	0.581751	CCA0526S0138/CCA0616S0149	2	cluster1
GO:0006413	translational initiation	2/1911	29/29268	0.573126	0.775431	0.581751	CCA0565S0022/CCA1410S0007	2	cluster1
GO:0006760	folic acid-containing compound metabolic process	2/1911	29/29268	0.573126	0.775431	0.581751	CCA1327S0031/CCA0789S0131	2	cluster1
GO:0044454	nuclear chromosome part	5/1911	78/29268	0.582266	0.775431	0.581751	CCA0827S0001/CCA0912S0025/CCA1379S0010/CCA1250S0087/CCA0975S0070	5	cluster1
GO:0032879	regulation of localization	4/1911	62/29268	0.582942	0.775431	0.581751	CCA0779S0182/CCA1184S0051/CCA0539S0078/CCA0691S0037	4	cluster1
GO:0045944	positive regulation of transcription by RNA polymerase II	7/1911	110/29268	0.583202	0.775431	0.581751	CCA0774S0018/CCA1505S0020/CCA0843S0016/CCA0816S0116/CCA1126S0084/CCA1068S0034/CCA0964S0040	7	cluster1
GO:0009725	response to hormone	25/1911	393/29268	0.583474	0.775431	0.581751	CCA1041S0023/CCA1046S0088/CCA0748S0010/CCA0881S0025/CCA1194S0030/CCA1340S0004/CCA0539S0078/CCA1392S0027/CCA1391S0028/CCA0642S0072/CCA0632S0074/CCA0806S0150/CCA1225S0022/CCA1016S0041/CCA1220S0012/CCA0800S0136/CCA0665S0069/CCA1115S0016/CCA0670S0007/CCA0500S0156/CCA0513S0212/CCA0505S0330/CCA1721S0011/CCA0616S0087/CCA0861S0007	25	cluster1
GO:0000178	exosome (RNase complex)	1/1911	13/29268	0.584377	0.775431	0.581751	CCA1587S0034	1	cluster1
GO:0000794	condensed nuclear chromosome	1/1911	13/29268	0.584377	0.775431	0.581751	CCA1392S0027	1	cluster1
GO:0004129	cytochrome-c oxidase activity	1/1911	13/29268	0.584377	0.775431	0.581751	CCA0469S0001	1	cluster1
GO:0004322	ferroxidase activity	1/1911	13/29268	0.584377	0.775431	0.581751	CCA0680S0036	1	cluster1
GO:0004372	glycine hydroxymethyltransferase activity	1/1911	13/29268	0.584377	0.775431	0.581751	CCA1327S0031	1	cluster1
GO:0004556	alpha-amylase activity	1/1911	13/29268	0.584377	0.775431	0.581751	CCA0681S0092	1	cluster1
GO:0005089	Rho guanyl-nucleotide exchange factor activity	1/1911	13/29268	0.584377	0.775431	0.581751	CCA0522S0103	1	cluster1
GO:0005375	copper ion transmembrane transporter activity	1/1911	13/29268	0.584377	0.775431	0.581751	CCA1061S0014	1	cluster1
GO:0005536	glucose binding	1/1911	13/29268	0.584377	0.775431	0.581751	CCA0642S0128	1	cluster1
GO:0005871	kinesin complex	1/1911	13/29268	0.584377	0.775431	0.581751	CCA1456S0038	1	cluster1
GO:0006826	iron ion transport	1/1911	13/29268	0.584377	0.775431	0.581751	CCA0680S0036	1	cluster1
GO:0008199	ferric iron binding	1/1911	13/29268	0.584377	0.775431	0.581751	CCA0680S0036	1	cluster1
GO:0009968	negative regulation of signal transduction	1/1911	13/29268	0.584377	0.775431	0.581751	CCA0539S0078	1	cluster1
GO:0010648	negative regulation of cell communication	1/1911	13/29268	0.584377	0.775431	0.581751	CCA0539S0078	1	cluster1
GO:0015002	heme-copper terminal oxidase activity	1/1911	13/29268	0.584377	0.775431	0.581751	CCA0469S0001	1	cluster1
GO:0016675	oxidoreductase activity, acting on a heme group of donors	1/1911	13/29268	0.584377	0.775431	0.581751	CCA0469S0001	1	cluster1
GO:0016676	oxidoreductase activity, acting on a heme group of donors, oxygen as acceptor	1/1911	13/29268	0.584377	0.775431	0.581751	CCA0469S0001	1	cluster1
GO:0016724	oxidoreductase activity, oxidizing metal ions, oxygen as acceptor	1/1911	13/29268	0.584377	0.775431	0.581751	CCA0680S0036	1	cluster1
GO:0016841	ammonia-lyase activity	1/1911	13/29268	0.584377	0.775431	0.581751	CCA0546S0150	1	cluster1
GO:0017136	NAD-dependent histone deacetylase activity	1/1911	13/29268	0.584377	0.775431	0.581751	CCA0843S0024	1	cluster1
GO:0018022	peptidyl-lysine methylation	1/1911	13/29268	0.584377	0.775431	0.581751	CCA0514S0289	1	cluster1
GO:0019264	glycine biosynthetic process from serine	1/1911	13/29268	0.584377	0.775431	0.581751	CCA1327S0031	1	cluster1
GO:0023057	negative regulation of signaling	1/1911	13/29268	0.584377	0.775431	0.581751	CCA0539S0078	1	cluster1
GO:0031078	histone deacetylase activity (H3-K14 specific)	1/1911	13/29268	0.584377	0.775431	0.581751	CCA0843S0024	1	cluster1
GO:0032041	NAD-dependent histone deacetylase activity (H3-K14 specific)	1/1911	13/29268	0.584377	0.775431	0.581751	CCA0843S0024	1	cluster1
GO:0070069	cytochrome complex	1/1911	13/29268	0.584377	0.775431	0.581751	CCA0469S0001	1	cluster1
GO:0071897	DNA biosynthetic process	1/1911	13/29268	0.584377	0.775431	0.581751	CCA0936S0060	1	cluster1
GO:0071985	multivesicular body sorting pathway	1/1911	13/29268	0.584377	0.775431	0.581751	CCA0601S0044	1	cluster1
GO:1905354	exoribonuclease complex	1/1911	13/29268	0.584377	0.775431	0.581751	CCA1587S0034	1	cluster1
GO:0009070	serine family amino acid biosynthetic process	3/1911	46/29268	0.585357	0.776218	0.582342	CCA1327S0031/CCA0806S0052/CCA1106S0051	3	cluster1
GO:0004525	ribonuclease III activity	2/1911	30/29268	0.591801	0.782692	0.587199	CCA1757S0014/CCA0607S0019	2	cluster1
GO:0004707	MAP kinase activity	2/1911	30/29268	0.591801	0.782692	0.587199	CCA1199S0057/CCA0628S0026	2	cluster1
GO:0032296	double-stranded RNA-specific ribonuclease activity	2/1911	30/29268	0.591801	0.782692	0.587199	CCA1757S0014/CCA0607S0019	2	cluster1
GO:0042594	response to starvation	2/1911	30/29268	0.591801	0.782692	0.587199	CCA1039S0058/CCA0891S0053	2	cluster1
GO:0008643	carbohydrate transport	5/1911	79/29268	0.593725	0.784673	0.588685	CCA0526S0185/CCA0633S0075/CCA1413S0018/CCA0898S0084/CCA0851S0032	5	cluster1
GO:0010033	response to organic substance	28/1911	442/29268	0.594081	0.784673	0.588685	CCA1041S0023/CCA1046S0088/CCA0810S0062/CCA0748S0010/CCA0881S0025/CCA1194S0030/CCA1340S0004/CCA0539S0078/CCA0535S0141/CCA0656S0012/CCA1392S0027/CCA1391S0028/CCA0642S0072/CCA0632S0074/CCA0806S0150/CCA1225S0022/CCA1016S0041/CCA1220S0012/CCA0800S0136/CCA0665S0069/CCA1115S0016/CCA0670S0007/CCA0500S0156/CCA0513S0212/CCA0505S0330/CCA1721S0011/CCA0616S0087/CCA0861S0007	28	cluster1
GO:0019207	kinase regulator activity	3/1911	47/29268	0.600135	0.786977	0.590414	CCA0884S0202/CCA0578S0007/CCA1039S0058	3	cluster1
GO:0042278	purine nucleoside metabolic process	3/1911	47/29268	0.600135	0.786977	0.590414	CCA1045S0011/CCA0656S0095/CCA0977S0032	3	cluster1
GO:0046128	purine ribonucleoside metabolic process	3/1911	47/29268	0.600135	0.786977	0.590414	CCA1045S0011/CCA0656S0095/CCA0977S0032	3	cluster1
GO:0000139	Golgi membrane	9/1911	144/29268	0.60242	0.786977	0.590414	CCA0779S0180/CCA0831S0027/CCA0844S0022/CCA1247S0010/CCA0698S0034/CCA0953S0099/CCA1671S0011/CCA0587S0012/CCA0607S0010	9	cluster1
GO:1901657	glycosyl compound metabolic process	7/1911	112/29268	0.602448	0.786977	0.590414	CCA1045S0011/CCA1596S0026/CCA0656S0095/CCA0505S0187/CCA0977S0032/CCA0513S0017/CCA0851S0169	7	cluster1
GO:0009719	response to endogenous stimulus	25/1911	397/29268	0.604085	0.786977	0.590414	CCA1041S0023/CCA1046S0088/CCA0748S0010/CCA0881S0025/CCA1194S0030/CCA1340S0004/CCA0539S0078/CCA1392S0027/CCA1391S0028/CCA0642S0072/CCA0632S0074/CCA0806S0150/CCA1225S0022/CCA1016S0041/CCA1220S0012/CCA0800S0136/CCA0665S0069/CCA1115S0016/CCA0670S0007/CCA0500S0156/CCA0513S0212/CCA0505S0330/CCA1721S0011/CCA0616S0087/CCA0861S0007	25	cluster1
GO:0009069	serine family amino acid metabolic process	4/1911	64/29268	0.608321	0.786977	0.590414	CCA1327S0031/CCA0806S0052/CCA1106S0051/CCA0977S0032	4	cluster1
GO:1901617	organic hydroxy compound biosynthetic process	4/1911	64/29268	0.608321	0.786977	0.590414	CCA0774S0022/CCA0525S0109/CCA0782S0017/CCA0964S0063	4	cluster1
GO:0015077	monovalent inorganic cation transmembrane transporter activity	16/1911	256/29268	0.60846	0.786977	0.590414	CCA0100S0002/CCA0884S0210/CCA0539S0032/CCA1066S0003/CCA1094S0120/CCA1406S0038/CCA0954S0028/CCA1479S0021/CCA1430S0033/CCA0679S0024/CCA0688S0048/CCA0505S0302/CCA0469S0001/CCA0421S0002/CCA1348S0035/CCA1279S0007	16	cluster1
GO:0031969	chloroplast membrane	2/1911	31/29268	0.609859	0.786977	0.590414	CCA0881S0025/CCA0525S0109	2	cluster1
GO:0042170	plastid membrane	2/1911	31/29268	0.609859	0.786977	0.590414	CCA0881S0025/CCA0525S0109	2	cluster1
GO:0042558	pteridine-containing compound metabolic process	2/1911	31/29268	0.609859	0.786977	0.590414	CCA1327S0031/CCA0789S0131	2	cluster1
GO:0000447	endonucleolytic cleavage in ITS1 to separate SSU-rRNA from 5.8S rRNA and LSU-rRNA from tricistronic rRNA transcript (SSU-rRNA, 5.8S rRNA, LSU-rRNA)	1/1911	14/29268	0.611526	0.786977	0.590414	CCA0698S0155	1	cluster1
GO:0000463	maturation of LSU-rRNA from tricistronic rRNA transcript (SSU-rRNA, 5.8S rRNA, LSU-rRNA)	1/1911	14/29268	0.611526	0.786977	0.590414	CCA1054S0028	1	cluster1
GO:0000478	endonucleolytic cleavage involved in rRNA processing	1/1911	14/29268	0.611526	0.786977	0.590414	CCA0698S0155	1	cluster1
GO:0000479	endonucleolytic cleavage of tricistronic rRNA transcript (SSU-rRNA, 5.8S rRNA, LSU-rRNA)	1/1911	14/29268	0.611526	0.786977	0.590414	CCA0698S0155	1	cluster1
GO:0001678	cellular glucose homeostasis	1/1911	14/29268	0.611526	0.786977	0.590414	CCA0642S0128	1	cluster1
GO:0005247	voltage-gated chloride channel activity	1/1911	14/29268	0.611526	0.786977	0.590414	CCA1273S0042	1	cluster1
GO:0005254	chloride channel activity	1/1911	14/29268	0.611526	0.786977	0.590414	CCA1273S0042	1	cluster1
GO:0006144	purine nucleobase metabolic process	1/1911	14/29268	0.611526	0.786977	0.590414	CCA0851S0169	1	cluster1
GO:0006475	internal protein amino acid acetylation	1/1911	14/29268	0.611526	0.786977	0.590414	CCA0526S0258	1	cluster1
GO:0006545	glycine biosynthetic process	1/1911	14/29268	0.611526	0.786977	0.590414	CCA1327S0031	1	cluster1
GO:0006782	protoporphyrinogen IX biosynthetic process	1/1911	14/29268	0.611526	0.786977	0.590414	CCA0633S0103	1	cluster1
GO:0009129	pyrimidine nucleoside monophosphate metabolic process	1/1911	14/29268	0.611526	0.786977	0.590414	CCA0505S0187	1	cluster1
GO:0009130	pyrimidine nucleoside monophosphate biosynthetic process	1/1911	14/29268	0.611526	0.786977	0.590414	CCA0505S0187	1	cluster1
GO:0016573	histone acetylation	1/1911	14/29268	0.611526	0.786977	0.590414	CCA0526S0258	1	cluster1
GO:0018393	internal peptidyl-lysine acetylation	1/1911	14/29268	0.611526	0.786977	0.590414	CCA0526S0258	1	cluster1
GO:0018394	peptidyl-lysine acetylation	1/1911	14/29268	0.611526	0.786977	0.590414	CCA0526S0258	1	cluster1
GO:0030042	actin filament depolymerization	1/1911	14/29268	0.611526	0.786977	0.590414	CCA1587S0039	1	cluster1
GO:0030641	regulation of cellular pH	1/1911	14/29268	0.611526	0.786977	0.590414	CCA1279S0007	1	cluster1
GO:0034979	NAD-dependent protein deacetylase activity	1/1911	14/29268	0.611526	0.786977	0.590414	CCA0843S0024	1	cluster1
GO:0042593	glucose homeostasis	1/1911	14/29268	0.611526	0.786977	0.590414	CCA0642S0128	1	cluster1
GO:0045165	cell fate commitment	1/1911	14/29268	0.611526	0.786977	0.590414	CCA0674S0061	1	cluster1
GO:0046039	GTP metabolic process	1/1911	14/29268	0.611526	0.786977	0.590414	CCA0656S0095	1	cluster1
GO:0046500	S-adenosylmethionine metabolic process	1/1911	14/29268	0.611526	0.786977	0.590414	CCA0977S0032	1	cluster1
GO:0046501	protoporphyrinogen IX metabolic process	1/1911	14/29268	0.611526	0.786977	0.590414	CCA0633S0103	1	cluster1
GO:0050664	oxidoreductase activity, acting on NAD(P)H, oxygen as acceptor	1/1911	14/29268	0.611526	0.786977	0.590414	CCA1721S0011	1	cluster1
GO:0051453	regulation of intracellular pH	1/1911	14/29268	0.611526	0.786977	0.590414	CCA1279S0007	1	cluster1
GO:0090114	COPII-coated vesicle budding	1/1911	14/29268	0.611526	0.786977	0.590414	CCA0607S0010	1	cluster1
GO:0090502	RNA phosphodiester bond hydrolysis, endonucleolytic	1/1911	14/29268	0.611526	0.786977	0.590414	CCA0698S0155	1	cluster1
GO:0009941	chloroplast envelope	6/1911	97/29268	0.613435	0.788421	0.591497	CCA0881S0025/CCA0998S0041/CCA0525S0109/CCA0555S0070/CCA0891S0053/CCA1178S0012	6	cluster1
GO:0016701	oxidoreductase activity, acting on single donors with incorporation of molecular oxygen	6/1911	97/29268	0.613435	0.788421	0.591497	CCA1453S0066/CCA0803S0014/CCA0576S0202/CCA1039S0061/CCA0898S0112/CCA0892S0001	6	cluster1
GO:0042440	pigment metabolic process	5/1911	81/29268	0.616106	0.790841	0.593312	CCA0638S0189/CCA0633S0103/CCA0733S0081/CCA0674S0061/CCA0851S0169	5	cluster1
GO:0045934	negative regulation of nucleobase-containing compound metabolic process	5/1911	81/29268	0.616106	0.790841	0.593312	CCA1519S0040/CCA0884S0201/CCA0526S0258/CCA0791S0060/CCA0513S0203	5	cluster1
GO:0009526	plastid envelope	6/1911	98/29268	0.623463	0.799772	0.600012	CCA0881S0025/CCA0998S0041/CCA0525S0109/CCA0555S0070/CCA0891S0053/CCA1178S0012	6	cluster1
GO:0006334	nucleosome assembly	5/1911	82/29268	0.62702	0.80012	0.600273	CCA1330S0007/CCA0525S0027/CCA0634S0071/CCA0953S0067/CCA0782S0175	5	cluster1
GO:0031497	chromatin assembly	5/1911	82/29268	0.62702	0.80012	0.600273	CCA1330S0007/CCA0525S0027/CCA0634S0071/CCA0953S0067/CCA0782S0175	5	cluster1
GO:0006536	glutamate metabolic process	2/1911	32/29268	0.627301	0.80012	0.600273	CCA0828S0013/CCA0709S0013	2	cluster1
GO:0016160	amylase activity	2/1911	32/29268	0.627301	0.80012	0.600273	CCA0565S0082/CCA0681S0092	2	cluster1
GO:1990542	mitochondrial transmembrane transport	2/1911	32/29268	0.627301	0.80012	0.600273	CCA1066S0044/CCA0784S0132	2	cluster1
GO:0005216	ion channel activity	11/1911	180/29268	0.633405	0.80012	0.600273	CCA0906S0081/CCA0535S0015/CCA0736S0045/CCA0816S0054/CCA0587S0152/CCA1735S0004/CCA0196S0001/CCA0505S0218/CCA1348S0035/CCA1273S0042/CCA0605S0041	11	cluster1
GO:0009579	thylakoid	11/1911	180/29268	0.633405	0.80012	0.600273	CCA0525S0109/CCA1061S0014/CCA0646S0117/CCA0633S0103/CCA0822S0062/CCA1002S0005/CCA1219S0071/CCA0784S0095/CCA1107S0008/CCA1199S0011/CCA1524S0013	11	cluster1
GO:0034357	photosynthetic membrane	9/1911	148/29268	0.635304	0.80012	0.600273	CCA0525S0109/CCA1061S0014/CCA0646S0117/CCA0822S0062/CCA1002S0005/CCA1219S0071/CCA1107S0008/CCA1199S0011/CCA1524S0013	9	cluster1
GO:0000003	reproduction	27/1911	435/29268	0.636056	0.80012	0.600273	CCA0903S0090/CCA0748S0010/CCA0982S0035/CCA0981S0041/CCA1584S0005/CCA0539S0106/CCA0526S0308/CCA0656S0012/CCA1392S0027/CCA1391S0028/CCA1250S0081/CCA0632S0074/CCA0819S0015/CCA0563S0099/CCA0549S0054/CCA0701S0037/CCA1089S0040/CCA0954S0025/CCA0940S0030/CCA1039S0058/CCA0674S0053/CCA0514S0170/CCA0587S0080/CCA1573S0017/CCA0607S0075/CCA0607S0076/CCA0607S0019	27	cluster1
GO:0022414	reproductive process	27/1911	435/29268	0.636056	0.80012	0.600273	CCA0903S0090/CCA0748S0010/CCA0982S0035/CCA0981S0041/CCA1584S0005/CCA0539S0106/CCA0526S0308/CCA0656S0012/CCA1392S0027/CCA1391S0028/CCA1250S0081/CCA0632S0074/CCA0819S0015/CCA0563S0099/CCA0549S0054/CCA0701S0037/CCA1089S0040/CCA0954S0025/CCA0940S0030/CCA1039S0058/CCA0674S0053/CCA0514S0170/CCA0587S0080/CCA1573S0017/CCA0607S0075/CCA0607S0076/CCA0607S0019	27	cluster1
GO:0003713	transcription coactivator activity	1/1911	15/29268	0.636903	0.80012	0.600273	CCA1199S0004	1	cluster1
GO:0004407	histone deacetylase activity	1/1911	15/29268	0.636903	0.80012	0.600273	CCA0843S0024	1	cluster1
GO:0004743	pyruvate kinase activity	1/1911	15/29268	0.636903	0.80012	0.600273	CCA1046S0088	1	cluster1
GO:0006526	arginine biosynthetic process	1/1911	15/29268	0.636903	0.80012	0.600273	CCA0716S0005	1	cluster1
GO:0009627	systemic acquired resistance	1/1911	15/29268	0.636903	0.80012	0.600273	CCA0524S0099	1	cluster1
GO:0015718	monocarboxylic acid transport	1/1911	15/29268	0.636903	0.80012	0.600273	CCA0595S0083	1	cluster1
GO:0016554	cytidine to uridine editing	1/1911	15/29268	0.636903	0.80012	0.600273	CCA0576S0226	1	cluster1
GO:0016703	oxidoreductase activity, acting on single donors with incorporation of molecular oxygen, incorporation of one atom of oxygen (internal monooxygenases or internal mixed function oxidases)	1/1911	15/29268	0.636903	0.80012	0.600273	CCA0803S0014	1	cluster1
GO:0016725	oxidoreductase activity, acting on CH or CH2 groups	1/1911	15/29268	0.636903	0.80012	0.600273	CCA1120S0026	1	cluster1
GO:0017004	cytochrome complex assembly	1/1911	15/29268	0.636903	0.80012	0.600273	CCA0576S0076	1	cluster1
GO:0019321	pentose metabolic process	1/1911	15/29268	0.636903	0.80012	0.600273	CCA1164S0009	1	cluster1
GO:0030004	cellular monovalent inorganic cation homeostasis	1/1911	15/29268	0.636903	0.80012	0.600273	CCA1279S0007	1	cluster1
GO:0030955	potassium ion binding	1/1911	15/29268	0.636903	0.80012	0.600273	CCA1046S0088	1	cluster1
GO:0031420	alkali metal ion binding	1/1911	15/29268	0.636903	0.80012	0.600273	CCA1046S0088	1	cluster1
GO:0033293	monocarboxylic acid binding	1/1911	15/29268	0.636903	0.80012	0.600273	CCA0524S0099	1	cluster1
GO:0043622	cortical microtubule organization	1/1911	15/29268	0.636903	0.80012	0.600273	CCA1066S0046	1	cluster1
GO:0046164	alcohol catabolic process	1/1911	15/29268	0.636903	0.80012	0.600273	CCA0964S0063	1	cluster1
GO:0046174	polyol catabolic process	1/1911	15/29268	0.636903	0.80012	0.600273	CCA0964S0063	1	cluster1
GO:0047938	glucose-6-phosphate 1-epimerase activity	1/1911	15/29268	0.636903	0.80012	0.600273	CCA0662S0026	1	cluster1
GO:0048194	Golgi vesicle budding	1/1911	15/29268	0.636903	0.80012	0.600273	CCA0607S0010	1	cluster1
GO:0097237	cellular response to toxic substance	1/1911	15/29268	0.636903	0.80012	0.600273	CCA0862S0123	1	cluster1
GO:1902554	serine/threonine protein kinase complex	1/1911	15/29268	0.636903	0.80012	0.600273	CCA0623S0107	1	cluster1
GO:1990748	cellular detoxification	1/1911	15/29268	0.636903	0.80012	0.600273	CCA0862S0123	1	cluster1
GO:0022839	ion gated channel activity	7/1911	116/29268	0.639492	0.802869	0.602336	CCA0535S0015/CCA0816S0054/CCA0587S0152/CCA1735S0004/CCA0505S0218/CCA1348S0035/CCA1273S0042	7	cluster1
GO:0016407	acetyltransferase activity	3/1911	50/29268	0.642344	0.805944	0.604643	CCA1191S0022/CCA0716S0005/CCA0791S0014	3	cluster1
GO:0006672	ceramide metabolic process	2/1911	33/29268	0.64413	0.807175	0.605567	CCA0601S0005/CCA0623S0016	2	cluster1
GO:0043900	regulation of multi-organism process	2/1911	33/29268	0.64413	0.807175	0.605567	CCA0839S0109/CCA1526S0020	2	cluster1
GO:0009119	ribonucleoside metabolic process	4/1911	67/29268	0.644558	0.807208	0.605591	CCA1045S0011/CCA0656S0095/CCA0505S0187/CCA0977S0032	4	cluster1
GO:0030234	enzyme regulator activity	22/1911	358/29268	0.647145	0.809941	0.607642	CCA0904S0178/CCA0754S0022/CCA0884S0202/CCA0522S0167/CCA0848S0027/CCA1244S0001/CCA0652S0127/CCA0632S0117/CCA0718S0051/CCA1017S0011/CCA1013S0033/CCA0587S0210/CCA0578S0007/CCA0576S0078/CCA0582S0017/CCA0784S0095/CCA0789S0127/CCA1039S0058/CCA1701S0009/CCA0964S0063/CCA0859S0152/CCA0859S0187	22	cluster1
GO:0009116	nucleoside metabolic process	6/1911	101/29268	0.652629	0.813605	0.610391	CCA1045S0011/CCA0656S0095/CCA0505S0187/CCA0977S0032/CCA0513S0017/CCA0851S0169	6	cluster1
GO:0022838	substrate-specific channel activity	11/1911	183/29268	0.655003	0.813605	0.610391	CCA0906S0081/CCA0535S0015/CCA0736S0045/CCA0816S0054/CCA0587S0152/CCA1735S0004/CCA0196S0001/CCA0505S0218/CCA1348S0035/CCA1273S0042/CCA0605S0041	11	cluster1
GO:1903046	meiotic cell cycle process	3/1911	51/29268	0.655694	0.813605	0.610391	CCA0981S0041/CCA0549S0054/CCA1089S0040	3	cluster1
GO:0006004	fucose metabolic process	4/1911	68/29268	0.656133	0.813605	0.610391	CCA1633S0009/CCA1441S0027/CCA0942S0091/CCA0803S0068	4	cluster1
GO:0071407	cellular response to organic cyclic compound	4/1911	68/29268	0.656133	0.813605	0.610391	CCA1340S0004/CCA0539S0078/CCA1115S0016/CCA0513S0212	4	cluster1
GO:0009521	photosystem	5/1911	85/29268	0.658612	0.813605	0.610391	CCA0646S0117/CCA0822S0062/CCA1219S0071/CCA1199S0011/CCA1524S0013	5	cluster1
GO:0034728	nucleosome organization	5/1911	85/29268	0.658612	0.813605	0.610391	CCA1330S0007/CCA0525S0027/CCA0634S0071/CCA0953S0067/CCA0782S0175	5	cluster1
GO:0005746	mitochondrial respiratory chain	2/1911	34/29268	0.660351	0.813605	0.610391	CCA0646S0176/CCA0469S0001	2	cluster1
GO:0006119	oxidative phosphorylation	2/1911	34/29268	0.660351	0.813605	0.610391	CCA0939S0001/CCA0469S0001	2	cluster1
GO:0010941	regulation of cell death	2/1911	34/29268	0.660351	0.813605	0.610391	CCA0539S0106/CCA1721S0011	2	cluster1
GO:0042773	ATP synthesis coupled electron transport	2/1911	34/29268	0.660351	0.813605	0.610391	CCA0939S0001/CCA0469S0001	2	cluster1
GO:0098803	respiratory chain complex	2/1911	34/29268	0.660351	0.813605	0.610391	CCA0646S0176/CCA0469S0001	2	cluster1
GO:0001101	response to acid chemical	12/1911	200/29268	0.660496	0.813605	0.610391	CCA0909S0079/CCA0881S0025/CCA0535S0141/CCA0526S0213/CCA1392S0027/CCA0595S0083/CCA0632S0074/CCA0041S0006/CCA0800S0136/CCA1024S0006/CCA0500S0156/CCA0859S0187	12	cluster1
GO:0005088	Ras guanyl-nucleotide exchange factor activity	1/1911	16/29268	0.660623	0.813605	0.610391	CCA0522S0103	1	cluster1
GO:0006473	protein acetylation	1/1911	16/29268	0.660623	0.813605	0.610391	CCA0526S0258	1	cluster1
GO:0009699	phenylpropanoid biosynthetic process	1/1911	16/29268	0.660623	0.813605	0.610391	CCA0546S0150	1	cluster1
GO:0009743	response to carbohydrate	1/1911	16/29268	0.660623	0.813605	0.610391	CCA0535S0141	1	cluster1
GO:0015926	glucosidase activity	1/1911	16/29268	0.660623	0.813605	0.610391	CCA0524S0295	1	cluster1
GO:0016411	acylglycerol O-acyltransferase activity	1/1911	16/29268	0.660623	0.813605	0.610391	CCA0552S0209	1	cluster1
GO:0016553	base conversion or substitution editing	1/1911	16/29268	0.660623	0.813605	0.610391	CCA0576S0226	1	cluster1
GO:0016641	oxidoreductase activity, acting on the CH-NH2 group of donors, oxygen as acceptor	1/1911	16/29268	0.660623	0.813605	0.610391	CCA0791S0009	1	cluster1
GO:0019773	proteasome core complex, alpha-subunit complex	1/1911	16/29268	0.660623	0.813605	0.610391	CCA1221S0033	1	cluster1
GO:0030976	thiamine pyrophosphate binding	1/1911	16/29268	0.660623	0.813605	0.610391	CCA1453S0010	1	cluster1
GO:0033558	protein deacetylase activity	1/1911	16/29268	0.660623	0.813605	0.610391	CCA0843S0024	1	cluster1
GO:0051336	regulation of hydrolase activity	1/1911	16/29268	0.660623	0.813605	0.610391	CCA0526S0138	1	cluster1
GO:0090698	post-embryonic plant morphogenesis	1/1911	16/29268	0.660623	0.813605	0.610391	CCA0607S0019	1	cluster1
GO:0006333	chromatin assembly or disassembly	5/1911	86/29268	0.66875	0.823109	0.617521	CCA1330S0007/CCA0525S0027/CCA0634S0071/CCA0953S0067/CCA0782S0175	5	cluster1
GO:0071229	cellular response to acid chemical	6/1911	103/29268	0.671282	0.823708	0.61797	CCA0909S0079/CCA0881S0025/CCA0535S0141/CCA0526S0213/CCA1392S0027/CCA0041S0006	6	cluster1
GO:0016796	exonuclease activity, active with either ribo- or deoxyribonucleic acids and producing 5'-phosphomonoesters	2/1911	35/29268	0.675972	0.823708	0.61797	CCA1140S0044/CCA0613S0051	2	cluster1
GO:0045892	negative regulation of transcription, DNA-templated	4/1911	70/29268	0.678511	0.823708	0.61797	CCA0884S0201/CCA0526S0258/CCA0791S0060/CCA0513S0203	4	cluster1
GO:0097305	response to alcohol	4/1911	70/29268	0.678511	0.823708	0.61797	CCA0881S0025/CCA1391S0028/CCA0632S0074/CCA0800S0136	4	cluster1
GO:1902679	negative regulation of RNA biosynthetic process	4/1911	70/29268	0.678511	0.823708	0.61797	CCA0884S0201/CCA0526S0258/CCA0791S0060/CCA0513S0203	4	cluster1
GO:1903507	negative regulation of nucleic acid-templated transcription	4/1911	70/29268	0.678511	0.823708	0.61797	CCA0884S0201/CCA0526S0258/CCA0791S0060/CCA0513S0203	4	cluster1
GO:0000976	transcription regulatory region sequence-specific DNA binding	6/1911	104/29268	0.680365	0.823708	0.61797	CCA0774S0018/CCA1505S0020/CCA0816S0116/CCA1126S0084/CCA0784S0007/CCA1068S0034	6	cluster1
GO:0004518	nuclease activity	26/1911	429/29268	0.681901	0.823708	0.61797	CCA1458S0015/CCA0909S0017/CCA0749S0041/CCA1384S0029/CCA1757S0014/CCA1365S0057/CCA0982S0057/CCA0542S0002/CCA0839S0109/CCA0649S0024/CCA0646S0071/CCA0716S0059/CCA0552S0225/CCA1407S0053/CCA0576S0186/CCA0576S0219/CCA0789S0041/CCA1140S0044/CCA0676S0034/CCA0674S0086/CCA0505S0142/CCA1498S0021/CCA1280S0001/CCA0613S0051/CCA0616S0131/CCA0607S0019	26	cluster1
GO:0000175	3'-5'-exoribonuclease activity	1/1911	17/29268	0.682794	0.823708	0.61797	CCA0613S0051	1	cluster1
GO:0000469	cleavage involved in rRNA processing	1/1911	17/29268	0.682794	0.823708	0.61797	CCA0698S0155	1	cluster1
GO:0004396	hexokinase activity	1/1911	17/29268	0.682794	0.823708	0.61797	CCA0642S0128	1	cluster1
GO:0004683	calmodulin-dependent protein kinase activity	1/1911	17/29268	0.682794	0.823708	0.61797	CCA0601S0022	1	cluster1
GO:0004709	MAP kinase kinase kinase activity	1/1911	17/29268	0.682794	0.823708	0.61797	CCA0813S0014	1	cluster1
GO:0005385	zinc ion transmembrane transporter activity	1/1911	17/29268	0.682794	0.823708	0.61797	CCA1164S0005	1	cluster1
GO:0005689	U12-type spliceosomal complex	1/1911	17/29268	0.682794	0.823708	0.61797	CCA0502S0057	1	cluster1
GO:0006020	inositol metabolic process	1/1911	17/29268	0.682794	0.823708	0.61797	CCA0964S0063	1	cluster1
GO:0006525	arginine metabolic process	1/1911	17/29268	0.682794	0.823708	0.61797	CCA0716S0005	1	cluster1
GO:0007131	reciprocal meiotic recombination	1/1911	17/29268	0.682794	0.823708	0.61797	CCA1089S0040	1	cluster1
GO:0007265	Ras protein signal transduction	1/1911	17/29268	0.682794	0.823708	0.61797	CCA0587S0017	1	cluster1
GO:0008409	5'-3' exonuclease activity	1/1911	17/29268	0.682794	0.823708	0.61797	CCA1140S0044	1	cluster1
GO:0008553	proton-exporting ATPase activity, phosphorylative mechanism	1/1911	17/29268	0.682794	0.823708	0.61797	CCA1094S0120	1	cluster1
GO:0015095	magnesium ion transmembrane transporter activity	1/1911	17/29268	0.682794	0.823708	0.61797	CCA0982S0055	1	cluster1
GO:0015165	pyrimidine nucleotide-sugar transmembrane transporter activity	1/1911	17/29268	0.682794	0.823708	0.61797	CCA0698S0034	1	cluster1
GO:0016307	phosphatidylinositol phosphate kinase activity	1/1911	17/29268	0.682794	0.823708	0.61797	CCA1123S0008	1	cluster1
GO:0016717	oxidoreductase activity, acting on paired donors, with oxidation of a pair of donors resulting in the reduction of molecular oxygen to two molecules of water	1/1911	17/29268	0.682794	0.823708	0.61797	CCA0789S0100	1	cluster1
GO:0016884	carbon-nitrogen ligase activity, with glutamine as amido-N-donor	1/1911	17/29268	0.682794	0.823708	0.61797	CCA1217S0035	1	cluster1
GO:0035825	homologous recombination	1/1911	17/29268	0.682794	0.823708	0.61797	CCA1089S0040	1	cluster1
GO:0046173	polyol biosynthetic process	1/1911	17/29268	0.682794	0.823708	0.61797	CCA0964S0063	1	cluster1
GO:0051606	detection of stimulus	1/1911	17/29268	0.682794	0.823708	0.61797	CCA0539S0078	1	cluster1
GO:0070461	SAGA-type complex	1/1911	17/29268	0.682794	0.823708	0.61797	CCA0848S0106	1	cluster1
GO:0072509	divalent inorganic cation transmembrane transporter activity	1/1911	17/29268	0.682794	0.823708	0.61797	CCA1164S0005	1	cluster1
GO:0120029	proton export across plasma membrane	1/1911	17/29268	0.682794	0.823708	0.61797	CCA1094S0120	1	cluster1
GO:0140115	export across plasma membrane	1/1911	17/29268	0.682794	0.823708	0.61797	CCA1094S0120	1	cluster1
GO:0016836	hydro-lyase activity	6/1911	105/29268	0.689283	0.830072	0.622745	CCA1257S0031/CCA0986S0008/CCA0552S0241/CCA1413S0015/CCA0582S0136/CCA1063S0008	6	cluster1
GO:0006664	glycolipid metabolic process	4/1911	71/29268	0.689312	0.830072	0.622745	CCA1247S0010/CCA0696S0040/CCA0601S0005/CCA0623S0016	4	cluster1
GO:1903509	liposaccharide metabolic process	4/1911	71/29268	0.689312	0.830072	0.622745	CCA1247S0010/CCA0696S0040/CCA0601S0005/CCA0623S0016	4	cluster1
GO:0009409	response to cold	2/1911	36/29268	0.691003	0.83161	0.623898	CCA0839S0109/CCA0859S0187	2	cluster1
GO:0005507	copper ion binding	9/1911	156/29268	0.696354	0.837547	0.628353	CCA1257S0002/CCA0905S0073/CCA1456S0024/CCA1288S0016/CCA0403S0001/CCA0539S0048/CCA0791S0009/CCA1285S0036/CCA0857S0053	9	cluster1
GO:0003755	peptidyl-prolyl cis-trans isomerase activity	5/1911	89/29268	0.697959	0.838974	0.629423	CCA0524S0270/CCA1550S0023/CCA0813S0057/CCA1008S0033/CCA1298S0009	5	cluster1
GO:0044391	ribosomal subunit	10/1911	173/29268	0.699373	0.839949	0.630155	CCA1054S0028/CCA1257S0035/CCA1161S0014/CCA0754S0132/CCA0884S0045/CCA0982S0001/CCA0520S0204/CCA0526S0331/CCA0649S0061/CCA1175S0003	10	cluster1
GO:0004784	superoxide dismutase activity	1/1911	18/29268	0.703518	0.839949	0.630155	CCA0535S0141	1	cluster1
GO:0006879	cellular iron ion homeostasis	1/1911	18/29268	0.703518	0.839949	0.630155	CCA0680S0036	1	cluster1
GO:0006900	vesicle budding from membrane	1/1911	18/29268	0.703518	0.839949	0.630155	CCA0607S0010	1	cluster1
GO:0009881	photoreceptor activity	1/1911	18/29268	0.703518	0.839949	0.630155	CCA0907S0030	1	cluster1
GO:0016721	oxidoreductase activity, acting on superoxide radicals as acceptor	1/1911	18/29268	0.703518	0.839949	0.630155	CCA0535S0141	1	cluster1
GO:0030865	cortical cytoskeleton organization	1/1911	18/29268	0.703518	0.839949	0.630155	CCA1066S0046	1	cluster1
GO:0030983	mismatched DNA binding	1/1911	18/29268	0.703518	0.839949	0.630155	CCA0923S0047	1	cluster1
GO:0033179	proton-transporting V-type ATPase, V0 domain	1/1911	18/29268	0.703518	0.839949	0.630155	CCA1279S0007	1	cluster1
GO:0051261	protein depolymerization	1/1911	18/29268	0.703518	0.839949	0.630155	CCA1587S0039	1	cluster1
GO:0000155	phosphorelay sensor kinase activity	2/1911	37/29268	0.705454	0.839949	0.630155	CCA0899S0065/CCA0513S0017	2	cluster1
GO:0006626	protein targeting to mitochondrion	2/1911	37/29268	0.705454	0.839949	0.630155	CCA1066S0044/CCA0718S0004	2	cluster1
GO:0016168	chlorophyll binding	2/1911	37/29268	0.705454	0.839949	0.630155	CCA0646S0117/CCA1524S0013	2	cluster1
GO:0070585	protein localization to mitochondrion	2/1911	37/29268	0.705454	0.839949	0.630155	CCA1066S0044/CCA0718S0004	2	cluster1
GO:0072655	establishment of protein localization to mitochondrion	2/1911	37/29268	0.705454	0.839949	0.630155	CCA1066S0044/CCA0718S0004	2	cluster1
GO:0016854	racemase and epimerase activity	3/1911	55/29268	0.705474	0.839949	0.630155	CCA0918S0156/CCA0822S0057/CCA0662S0026	3	cluster1
GO:0000977	RNA polymerase II regulatory region sequence-specific DNA binding	5/1911	90/29268	0.70729	0.841113	0.631028	CCA0774S0018/CCA1505S0020/CCA0816S0116/CCA0784S0007/CCA1068S0034	5	cluster1
GO:0001012	RNA polymerase II regulatory region DNA binding	5/1911	90/29268	0.70729	0.841113	0.631028	CCA0774S0018/CCA1505S0020/CCA0816S0116/CCA0784S0007/CCA1068S0034	5	cluster1
GO:0009451	RNA modification	9/1911	158/29268	0.710564	0.844506	0.633573	CCA0905S0045/CCA1601S0041/CCA1596S0026/CCA1289S0014/CCA1013S0046/CCA0573S0092/CCA0587S0125/CCA0576S0226/CCA0784S0121	9	cluster1
GO:0009535	chloroplast thylakoid membrane	6/1911	108/29268	0.71504	0.847596	0.635892	CCA0525S0109/CCA1061S0014/CCA0646S0117/CCA1002S0005/CCA1107S0008/CCA1524S0013	6	cluster1
GO:0016765	transferase activity, transferring alkyl or aryl (other than methyl) groups	6/1911	108/29268	0.71504	0.847596	0.635892	CCA1597S0004/CCA0839S0142/CCA1106S0051/CCA1123S0106/CCA0979S0031/CCA0616S0090	6	cluster1
GO:0055035	plastid thylakoid membrane	6/1911	108/29268	0.71504	0.847596	0.635892	CCA0525S0109/CCA1061S0014/CCA0646S0117/CCA1002S0005/CCA1107S0008/CCA1524S0013	6	cluster1
GO:0015979	photosynthesis	8/1911	142/29268	0.715994	0.847596	0.635892	CCA0638S0106/CCA0918S0022/CCA0646S0117/CCA0822S0035/CCA0822S0062/CCA1219S0071/CCA1199S0011/CCA1524S0013	8	cluster1
GO:0004713	protein tyrosine kinase activity	3/1911	56/29268	0.717019	0.847596	0.635892	CCA0520S0239/CCA0634S0090/CCA0118S0001	3	cluster1
GO:0015711	organic anion transport	3/1911	56/29268	0.717019	0.847596	0.635892	CCA0595S0083/CCA1420S0016/CCA0610S0045	3	cluster1
GO:0004673	protein histidine kinase activity	2/1911	38/29268	0.719336	0.847596	0.635892	CCA0899S0065/CCA0513S0017	2	cluster1
GO:0016762	xyloglucan:xyloglucosyl transferase activity	2/1911	38/29268	0.719336	0.847596	0.635892	CCA0514S0090/CCA0505S0268	2	cluster1
GO:0016775	phosphotransferase activity, nitrogenous group as acceptor	2/1911	38/29268	0.719336	0.847596	0.635892	CCA0899S0065/CCA0513S0017	2	cluster1
GO:0016879	ligase activity, forming carbon-nitrogen bonds	4/1911	74/29268	0.720153	0.847596	0.635892	CCA1257S0002/CCA0546S0307/CCA1217S0035/CCA0623S0132	4	cluster1
GO:0031347	regulation of defense response	4/1911	74/29268	0.720153	0.847596	0.635892	CCA0876S0048/CCA0839S0109/CCA0843S0050/CCA1526S0020	4	cluster1
GO:0000932	P-body	1/1911	19/29268	0.722888	0.847596	0.635892	CCA0923S0047	1	cluster1
GO:0006298	mismatch repair	1/1911	19/29268	0.722888	0.847596	0.635892	CCA0923S0047	1	cluster1
GO:0009528	plastid inner membrane	1/1911	19/29268	0.722888	0.847596	0.635892	CCA0881S0025	1	cluster1
GO:0009706	chloroplast inner membrane	1/1911	19/29268	0.722888	0.847596	0.635892	CCA0881S0025	1	cluster1
GO:0016161	beta-amylase activity	1/1911	19/29268	0.722888	0.847596	0.635892	CCA0565S0082	1	cluster1
GO:0016722	oxidoreductase activity, oxidizing metal ions	1/1911	19/29268	0.722888	0.847596	0.635892	CCA0680S0036	1	cluster1
GO:0034708	methyltransferase complex	1/1911	19/29268	0.722888	0.847596	0.635892	CCA1379S0010	1	cluster1
GO:0042775	mitochondrial ATP synthesis coupled electron transport	1/1911	19/29268	0.722888	0.847596	0.635892	CCA0469S0001	1	cluster1
GO:0043628	ncRNA 3'-end processing	1/1911	19/29268	0.722888	0.847596	0.635892	CCA0566S0077	1	cluster1
GO:0060548	negative regulation of cell death	1/1911	19/29268	0.722888	0.847596	0.635892	CCA1721S0011	1	cluster1
GO:0098754	detoxification	1/1911	19/29268	0.722888	0.847596	0.635892	CCA0862S0123	1	cluster1
GO:0102229	amylopectin maltohydrolase activity	1/1911	19/29268	0.722888	0.847596	0.635892	CCA0565S0082	1	cluster1
GO:0044436	thylakoid part	9/1911	160/29268	0.724337	0.8488	0.636795	CCA0525S0109/CCA1061S0014/CCA0646S0117/CCA0822S0062/CCA1002S0005/CCA1219S0071/CCA1107S0008/CCA1199S0011/CCA1524S0013	9	cluster1
GO:0006979	response to oxidative stress	11/1911	194/29268	0.727779	0.852335	0.639447	CCA0748S0010/CCA0535S0141/CCA0533S0027/CCA0838S0066/CCA1391S0028/CCA0595S0083/CCA0891S0053/CCA0500S0262/CCA0862S0123/CCA0627S0022/CCA0859S0187	11	cluster1
GO:0051321	meiotic cell cycle	3/1911	57/29268	0.728211	0.852342	0.639452	CCA0981S0041/CCA0549S0054/CCA1089S0040	3	cluster1
GO:0016667	oxidoreductase activity, acting on a sulfur group of donors	8/1911	144/29268	0.730331	0.854325	0.64094	CCA1263S0024/CCA0539S0228/CCA0533S0027/CCA1016S0023/CCA1410S0032/CCA1027S0059/CCA0862S0123/CCA0616S0100	8	cluster1
GO:0005839	proteasome core complex	2/1911	39/29268	0.732662	0.855057	0.641489	CCA1221S0033/CCA0513S0052	2	cluster1
GO:0006487	protein N-linked glycosylation	2/1911	39/29268	0.732662	0.855057	0.641489	CCA0757S0086/CCA1289S0014	2	cluster1
GO:0006779	porphyrin-containing compound biosynthetic process	2/1911	39/29268	0.732662	0.855057	0.641489	CCA0638S0189/CCA0633S0103	2	cluster1
GO:0008408	3'-5' exonuclease activity	2/1911	39/29268	0.732662	0.855057	0.641489	CCA0552S0225/CCA0613S0051	2	cluster1
GO:0006323	DNA packaging	5/1911	93/29268	0.734058	0.856188	0.642338	CCA1330S0007/CCA0525S0027/CCA0634S0071/CCA0953S0067/CCA0782S0175	5	cluster1
GO:0015299	solute:proton antiporter activity	3/1911	58/29268	0.739051	0.858781	0.644283	CCA0100S0002/CCA1066S0003/CCA1479S0021	3	cluster1
GO:1901606	alpha-amino acid catabolic process	3/1911	58/29268	0.739051	0.858781	0.644283	CCA0546S0150/CCA0576S0202/CCA0964S0043	3	cluster1
GO:0000387	spliceosomal snRNP assembly	1/1911	20/29268	0.740993	0.858781	0.644283	CCA0923S0047	1	cluster1
GO:0015116	sulfate transmembrane transporter activity	1/1911	20/29268	0.740993	0.858781	0.644283	CCA0888S0008	1	cluster1
GO:0016109	tetraterpenoid biosynthetic process	1/1911	20/29268	0.740993	0.858781	0.644283	CCA0733S0081	1	cluster1
GO:0016117	carotenoid biosynthetic process	1/1911	20/29268	0.740993	0.858781	0.644283	CCA0733S0081	1	cluster1
GO:0019213	deacetylase activity	1/1911	20/29268	0.740993	0.858781	0.644283	CCA0843S0024	1	cluster1
GO:0019901	protein kinase binding	1/1911	20/29268	0.740993	0.858781	0.644283	CCA1161S0014	1	cluster1
GO:0031122	cytoplasmic microtubule organization	1/1911	20/29268	0.740993	0.858781	0.644283	CCA1066S0046	1	cluster1
GO:0042537	benzene-containing compound metabolic process	1/1911	20/29268	0.740993	0.858781	0.644283	CCA0546S0150	1	cluster1
GO:0048646	anatomical structure formation involved in morphogenesis	1/1911	20/29268	0.740993	0.858781	0.644283	CCA0143S0001	1	cluster1
GO:0016859	cis-trans isomerase activity	5/1911	94/29268	0.742574	0.860116	0.645285	CCA0524S0270/CCA1550S0023/CCA0813S0057/CCA1008S0033/CCA1298S0009	5	cluster1
GO:0006541	glutamine metabolic process	2/1911	40/29268	0.745446	0.861452	0.646287	CCA0709S0013/CCA1217S0035	2	cluster1
GO:0006665	sphingolipid metabolic process	2/1911	40/29268	0.745446	0.861452	0.646287	CCA0601S0005/CCA0623S0016	2	cluster1
GO:0010411	xyloglucan metabolic process	2/1911	40/29268	0.745446	0.861452	0.646287	CCA0514S0090/CCA0505S0268	2	cluster1
GO:0022904	respiratory electron transport chain	2/1911	40/29268	0.745446	0.861452	0.646287	CCA0939S0001/CCA0469S0001	2	cluster1
GO:0000287	magnesium ion binding	15/1911	264/29268	0.747262	0.863053	0.647488	CCA1046S0088/CCA0986S0046/CCA0591S0006/CCA0757S0106/CCA0652S0125/CCA1034S0043/CCA1017S0021/CCA0573S0124/CCA0587S0195/CCA0582S0136/CCA0678S0176/CCA0887S0108/CCA0505S0103/CCA0507S0273/CCA1363S0007	15	cluster1
GO:0006839	mitochondrial transport	3/1911	59/29268	0.749546	0.865192	0.649093	CCA1066S0044/CCA0718S0004/CCA0784S0132	3	cluster1
GO:0009534	chloroplast thylakoid	7/1911	130/29268	0.75212	0.865881	0.64961	CCA0525S0109/CCA1061S0014/CCA0646S0117/CCA0633S0103/CCA1002S0005/CCA1107S0008/CCA1524S0013	7	cluster1
GO:0031976	plastid thylakoid	7/1911	130/29268	0.75212	0.865881	0.64961	CCA0525S0109/CCA1061S0014/CCA0646S0117/CCA0633S0103/CCA1002S0005/CCA1107S0008/CCA1524S0013	7	cluster1
GO:0003887	DNA-directed DNA polymerase activity	2/1911	41/29268	0.757701	0.865881	0.64961	CCA0827S0001/CCA0552S0225	2	cluster1
GO:0006040	amino sugar metabolic process	2/1911	41/29268	0.757701	0.865881	0.64961	CCA1060S0028/CCA0680S0048	2	cluster1
GO:0000460	maturation of 5.8S rRNA	1/1911	21/29268	0.757916	0.865881	0.64961	CCA0698S0155	1	cluster1
GO:0000466	maturation of 5.8S rRNA from tricistronic rRNA transcript (SSU-rRNA, 5.8S rRNA, LSU-rRNA)	1/1911	21/29268	0.757916	0.865881	0.64961	CCA0698S0155	1	cluster1
GO:0004536	deoxyribonuclease activity	1/1911	21/29268	0.757916	0.865881	0.64961	CCA0909S0017	1	cluster1
GO:0005747	mitochondrial respiratory chain complex I	1/1911	21/29268	0.757916	0.865881	0.64961	CCA0646S0176	1	cluster1
GO:0006544	glycine metabolic process	1/1911	21/29268	0.757916	0.865881	0.64961	CCA1327S0031	1	cluster1
GO:0009735	response to cytokinin	1/1911	21/29268	0.757916	0.865881	0.64961	CCA0500S0156	1	cluster1
GO:0015743	malate transport	1/1911	21/29268	0.757916	0.865881	0.64961	CCA1420S0016	1	cluster1
GO:0016108	tetraterpenoid metabolic process	1/1911	21/29268	0.757916	0.865881	0.64961	CCA0733S0081	1	cluster1
GO:0016116	carotenoid metabolic process	1/1911	21/29268	0.757916	0.865881	0.64961	CCA0733S0081	1	cluster1
GO:0030964	NADH dehydrogenase complex	1/1911	21/29268	0.757916	0.865881	0.64961	CCA0646S0176	1	cluster1
GO:0042575	DNA polymerase complex	1/1911	21/29268	0.757916	0.865881	0.64961	CCA0827S0001	1	cluster1
GO:0045271	respiratory chain complex I	1/1911	21/29268	0.757916	0.865881	0.64961	CCA0646S0176	1	cluster1
GO:0046470	phosphatidylcholine metabolic process	1/1911	21/29268	0.757916	0.865881	0.64961	CCA1458S0038	1	cluster1
GO:1901682	sulfur compound transmembrane transporter activity	1/1911	21/29268	0.757916	0.865881	0.64961	CCA0888S0008	1	cluster1
GO:0042651	thylakoid membrane	7/1911	131/29268	0.7591	0.866437	0.650027	CCA0525S0109/CCA1061S0014/CCA0646S0117/CCA0822S0062/CCA1002S0005/CCA1107S0008/CCA1524S0013	7	cluster1
GO:0006576	cellular biogenic amine metabolic process	3/1911	60/29268	0.759699	0.866437	0.650027	CCA1123S0106/CCA0890S0050/CCA1282S0039	3	cluster1
GO:0044106	cellular amine metabolic process	3/1911	60/29268	0.759699	0.866437	0.650027	CCA1123S0106/CCA0890S0050/CCA1282S0039	3	cluster1
GO:0003746	translation elongation factor activity	4/1911	79/29268	0.766405	0.873092	0.655019	CCA1161S0018/CCA0884S0103/CCA0982S0064/CCA1388S0038	4	cluster1
GO:0006575	cellular modified amino acid metabolic process	4/1911	79/29268	0.766405	0.873092	0.655019	CCA1327S0031/CCA0789S0131/CCA0977S0032/CCA0623S0132	4	cluster1
GO:0004866	endopeptidase inhibitor activity	2/1911	42/29268	0.769442	0.873992	0.655695	CCA0964S0063/CCA0859S0187	2	cluster1
GO:0030414	peptidase inhibitor activity	2/1911	42/29268	0.769442	0.873992	0.655695	CCA0964S0063/CCA0859S0187	2	cluster1
GO:0061135	endopeptidase regulator activity	2/1911	42/29268	0.769442	0.873992	0.655695	CCA0964S0063/CCA0859S0187	2	cluster1
GO:0009523	photosystem II	3/1911	61/29268	0.769516	0.873992	0.655695	CCA0646S0117/CCA0822S0062/CCA1524S0013	3	cluster1
GO:0015298	solute:cation antiporter activity	3/1911	61/29268	0.769516	0.873992	0.655695	CCA0100S0002/CCA1066S0003/CCA1479S0021	3	cluster1
GO:0004630	phospholipase D activity	1/1911	22/29268	0.773734	0.873992	0.655695	CCA0691S0011	1	cluster1
GO:0005338	nucleotide-sugar transmembrane transporter activity	1/1911	22/29268	0.773734	0.873992	0.655695	CCA0698S0034	1	cluster1
GO:0005685	U1 snRNP	1/1911	22/29268	0.773734	0.873992	0.655695	CCA1251S0021	1	cluster1
GO:0015491	cation:cation antiporter activity	1/1911	22/29268	0.773734	0.873992	0.655695	CCA1479S0021	1	cluster1
GO:0015740	C4-dicarboxylate transport	1/1911	22/29268	0.773734	0.873992	0.655695	CCA1420S0016	1	cluster1
GO:0016157	sucrose synthase activity	1/1911	22/29268	0.773734	0.873992	0.655695	CCA0679S0085	1	cluster1
GO:0035250	UDP-galactosyltransferase activity	1/1911	22/29268	0.773734	0.873992	0.655695	CCA1671S0011	1	cluster1
GO:0042398	cellular modified amino acid biosynthetic process	1/1911	22/29268	0.773734	0.873992	0.655695	CCA0623S0132	1	cluster1
GO:0051259	protein complex oligomerization	1/1911	22/29268	0.773734	0.873992	0.655695	CCA0500S0041	1	cluster1
GO:0070290	N-acylphosphatidylethanolamine-specific phospholipase D activity	1/1911	22/29268	0.773734	0.873992	0.655695	CCA0691S0011	1	cluster1
GO:0030145	manganese ion binding	3/1911	63/29268	0.788165	0.884217	0.663366	CCA0824S0020/CCA0516S0024/CCA0259S0002	3	cluster1
GO:0003872	6-phosphofructokinase activity	1/1911	23/29268	0.788519	0.884217	0.663366	CCA0688S0007	1	cluster1
GO:0005342	organic acid transmembrane transporter activity	1/1911	23/29268	0.788519	0.884217	0.663366	CCA0881S0025	1	cluster1
GO:0006835	dicarboxylic acid transport	1/1911	23/29268	0.788519	0.884217	0.663366	CCA1420S0016	1	cluster1
GO:0007186	G protein-coupled receptor signaling pathway	1/1911	23/29268	0.788519	0.884217	0.663366	CCA0514S0171	1	cluster1
GO:0009654	photosystem II oxygen evolving complex	1/1911	23/29268	0.788519	0.884217	0.663366	CCA0822S0062	1	cluster1
GO:0016780	phosphotransferase activity, for other substituted phosphate groups	1/1911	23/29268	0.788519	0.884217	0.663366	CCA1390S0004	1	cluster1
GO:0016846	carbon-sulfur lyase activity	1/1911	23/29268	0.788519	0.884217	0.663366	CCA0688S0041	1	cluster1
GO:0019104	DNA N-glycosylase activity	1/1911	23/29268	0.788519	0.884217	0.663366	CCA1384S0029	1	cluster1
GO:0046943	carboxylic acid transmembrane transporter activity	1/1911	23/29268	0.788519	0.884217	0.663366	CCA0881S0025	1	cluster1
GO:0047262	polygalacturonate 4-alpha-galacturonosyltransferase activity	1/1911	23/29268	0.788519	0.884217	0.663366	CCA0587S0012	1	cluster1
GO:0071478	cellular response to radiation	1/1911	23/29268	0.788519	0.884217	0.663366	CCA0535S0141	1	cluster1
GO:0071482	cellular response to light stimulus	1/1911	23/29268	0.788519	0.884217	0.663366	CCA0535S0141	1	cluster1
GO:0060089	molecular transducer activity	6/1911	118/29268	0.790006	0.88539	0.664246	CCA0907S0030/CCA1769S0002/CCA1405S0005/CCA0670S0022/CCA0505S0218/CCA0623S0052	6	cluster1
GO:0003680	AT DNA binding	2/1911	44/29268	0.791441	0.886007	0.664709	CCA0906S0028/CCA0632S0178	2	cluster1
GO:0061134	peptidase regulator activity	2/1911	44/29268	0.791441	0.886007	0.664709	CCA0964S0063/CCA0859S0187	2	cluster1
GO:0065004	protein-DNA complex assembly	5/1911	101/29268	0.796583	0.89099	0.668447	CCA1330S0007/CCA0525S0027/CCA0634S0071/CCA0953S0067/CCA0782S0175	5	cluster1
GO:0004650	polygalacturonase activity	3/1911	64/29268	0.79701	0.89099	0.668447	CCA1051S0007/CCA1094S0016/CCA0977S0043	3	cluster1
GO:0016746	transferase activity, transferring acyl groups	24/1911	425/29268	0.797498	0.89099	0.668447	CCA1051S0038/CCA1334S0013/CCA0757S0104/CCA1191S0022/CCA0529S0076/CCA0846S0041/CCA1250S0055/CCA0929S0115/CCA0633S0108/CCA0733S0107/CCA0737S0061/CCA0716S0005/CCA1549S0004/CCA0813S0105/CCA1694S0005/CCA0552S0209/CCA0705S0013/CCA1610S0012/CCA0782S0017/CCA0789S0071/CCA0791S0014/CCA1025S0020/CCA0505S0123/CCA1526S0031	24	cluster1
GO:0070085	glycosylation	9/1911	172/29268	0.797669	0.89099	0.668447	CCA0009S0003/CCA0757S0086/CCA0866S0040/CCA1289S0014/CCA1066S0030/CCA1250S0081/CCA0953S0099/CCA1671S0011/CCA0507S0194	9	cluster1
GO:0006857	oligopeptide transport	2/1911	45/29268	0.80173	0.892228	0.669376	CCA0914S0019/CCA0505S0302	2	cluster1
GO:0009639	response to red or far red light	2/1911	45/29268	0.80173	0.892228	0.669376	CCA0525S0065/CCA0918S0197	2	cluster1
GO:0140013	meiotic nuclear division	2/1911	45/29268	0.80173	0.892228	0.669376	CCA0981S0041/CCA1089S0040	2	cluster1
GO:0004675	transmembrane receptor protein serine/threonine kinase activity	1/1911	24/29268	0.802338	0.892228	0.669376	CCA1405S0005	1	cluster1
GO:0009267	cellular response to starvation	1/1911	24/29268	0.802338	0.892228	0.669376	CCA1039S0058	1	cluster1
GO:0015144	carbohydrate transmembrane transporter activity	1/1911	24/29268	0.802338	0.892228	0.669376	CCA0881S0025	1	cluster1
GO:0016639	oxidoreductase activity, acting on the CH-NH2 group of donors, NAD or NADP as acceptor	1/1911	24/29268	0.802338	0.892228	0.669376	CCA0656S0051	1	cluster1
GO:0031418	L-ascorbic acid binding	1/1911	24/29268	0.802338	0.892228	0.669376	CCA0869S0047	1	cluster1
GO:0051704	multi-organism process	20/1911	362/29268	0.810451	0.90075	0.67577	CCA0876S0048/CCA0991S0056/CCA0982S0035/CCA1584S0005/CCA0539S0078/CCA0524S0099/CCA0535S0141/CCA0839S0109/CCA1391S0028/CCA1250S0081/CCA0595S0083/CCA0819S0015/CCA0549S0054/CCA1039S0058/CCA0514S0170/CCA0505S0145/CCA0587S0080/CCA0607S0075/CCA0607S0076/CCA0607S0019	20	cluster1
GO:0016857	racemase and epimerase activity, acting on carbohydrates and derivatives	2/1911	46/29268	0.811565	0.901489	0.676324	CCA0918S0156/CCA0662S0026	2	cluster1
GO:0034061	DNA polymerase activity	3/1911	66/29268	0.813773	0.902089	0.676774	CCA0827S0001/CCA0552S0225/CCA0800S0083	3	cluster1
GO:0003964	RNA-directed DNA polymerase activity	1/1911	25/29268	0.815254	0.902089	0.676774	CCA0800S0083	1	cluster1
GO:0005769	early endosome	1/1911	25/29268	0.815254	0.902089	0.676774	CCA0982S0055	1	cluster1
GO:0006885	regulation of pH	1/1911	25/29268	0.815254	0.902089	0.676774	CCA1279S0007	1	cluster1
GO:0008443	phosphofructokinase activity	1/1911	25/29268	0.815254	0.902089	0.676774	CCA0688S0007	1	cluster1
GO:0045489	pectin biosynthetic process	1/1911	25/29268	0.815254	0.902089	0.676774	CCA0587S0012	1	cluster1
GO:0046916	cellular transition metal ion homeostasis	1/1911	25/29268	0.815254	0.902089	0.676774	CCA0680S0036	1	cluster1
GO:0071824	protein-DNA complex subunit organization	5/1911	104/29268	0.816825	0.903329	0.677704	CCA1330S0007/CCA0525S0027/CCA0634S0071/CCA0953S0067/CCA0782S0175	5	cluster1
GO:0018298	protein-chromophore linkage	2/1911	47/29268	0.820962	0.906902	0.680385	CCA0646S0117/CCA1524S0013	2	cluster1
GO:0019200	carbohydrate kinase activity	2/1911	47/29268	0.820962	0.906902	0.680385	CCA0642S0128/CCA0688S0007	2	cluster1
GO:0001067	regulatory region nucleic acid binding	7/1911	142/29268	0.826605	0.910423	0.683026	CCA0774S0018/CCA1505S0020/CCA0843S0016/CCA0816S0116/CCA1126S0084/CCA0784S0007/CCA1068S0034	7	cluster1
GO:0044212	transcription regulatory region DNA binding	7/1911	142/29268	0.826605	0.910423	0.683026	CCA0774S0018/CCA1505S0020/CCA0843S0016/CCA0816S0116/CCA1126S0084/CCA0784S0007/CCA1068S0034	7	cluster1
GO:1990837	sequence-specific double-stranded DNA binding	8/1911	160/29268	0.827145	0.910423	0.683026	CCA0906S0028/CCA0774S0018/CCA1505S0020/CCA0632S0178/CCA0816S0116/CCA1126S0084/CCA0784S0007/CCA1068S0034	8	cluster1
GO:0016226	iron-sulfur cluster assembly	1/1911	26/29268	0.827327	0.910423	0.683026	CCA0779S0242	1	cluster1
GO:0031163	metallo-sulfur cluster assembly	1/1911	26/29268	0.827327	0.910423	0.683026	CCA0779S0242	1	cluster1
GO:0048268	clathrin coat assembly	1/1911	26/29268	0.827327	0.910423	0.683026	CCA0582S0045	1	cluster1
GO:0055067	monovalent inorganic cation homeostasis	1/1911	26/29268	0.827327	0.910423	0.683026	CCA1279S0007	1	cluster1
GO:0009737	response to abscisic acid	3/1911	68/29268	0.829347	0.911792	0.684054	CCA0881S0025/CCA0632S0074/CCA0800S0136	3	cluster1
GO:0006778	porphyrin-containing compound metabolic process	2/1911	48/29268	0.829935	0.911792	0.684054	CCA0638S0189/CCA0633S0103	2	cluster1
GO:1901659	glycosyl compound biosynthetic process	2/1911	48/29268	0.829935	0.911792	0.684054	CCA1596S0026/CCA0505S0187	2	cluster1
GO:0003993	acid phosphatase activity	2/1911	49/29268	0.838502	0.915804	0.687063	CCA0708S0001/CCA0679S0137	2	cluster1
GO:0006505	GPI anchor metabolic process	2/1911	49/29268	0.838502	0.915804	0.687063	CCA1247S0010/CCA0696S0040	2	cluster1
GO:0006506	GPI anchor biosynthetic process	2/1911	49/29268	0.838502	0.915804	0.687063	CCA1247S0010/CCA0696S0040	2	cluster1
GO:0001732	formation of cytoplasmic translation initiation complex	1/1911	27/29268	0.838612	0.915804	0.687063	CCA1410S0007	1	cluster1
GO:0006012	galactose metabolic process	1/1911	27/29268	0.838612	0.915804	0.687063	CCA0918S0156	1	cluster1
GO:0006749	glutathione metabolic process	1/1911	27/29268	0.838612	0.915804	0.687063	CCA0623S0132	1	cluster1
GO:0010374	stomatal complex development	1/1911	27/29268	0.838612	0.915804	0.687063	CCA0843S0050	1	cluster1
GO:0016282	eukaryotic 43S preinitiation complex	1/1911	27/29268	0.838612	0.915804	0.687063	CCA1410S0007	1	cluster1
GO:0033290	eukaryotic 48S preinitiation complex	1/1911	27/29268	0.838612	0.915804	0.687063	CCA1410S0007	1	cluster1
GO:0070993	translation preinitiation complex	1/1911	27/29268	0.838612	0.915804	0.687063	CCA1410S0007	1	cluster1
GO:0099516	ion antiporter activity	1/1911	27/29268	0.838612	0.915804	0.687063	CCA1479S0021	1	cluster1
GO:0005759	mitochondrial matrix	2/1911	50/29268	0.846675	0.922799	0.692311	CCA0526S0081/CCA0838S0066	2	cluster1
GO:0006643	membrane lipid metabolic process	5/1911	109/29268	0.846933	0.922799	0.692311	CCA1247S0010/CCA0696S0040/CCA0891S0053/CCA0601S0005/CCA0623S0016	5	cluster1
GO:0002183	cytoplasmic translational initiation	1/1911	28/29268	0.849159	0.922799	0.692311	CCA1410S0007	1	cluster1
GO:0005249	voltage-gated potassium channel activity	1/1911	28/29268	0.849159	0.922799	0.692311	CCA1348S0035	1	cluster1
GO:0005852	eukaryotic translation initiation factor 3 complex	1/1911	28/29268	0.849159	0.922799	0.692311	CCA1410S0007	1	cluster1
GO:0009909	regulation of flower development	1/1911	28/29268	0.849159	0.922799	0.692311	CCA1391S0028	1	cluster1
GO:0019203	carbohydrate phosphatase activity	1/1911	28/29268	0.849159	0.922799	0.692311	CCA0784S0041	1	cluster1
GO:0045088	regulation of innate immune response	1/1911	28/29268	0.849159	0.922799	0.692311	CCA0843S0050	1	cluster1
GO:0050776	regulation of immune response	1/1911	28/29268	0.849159	0.922799	0.692311	CCA0843S0050	1	cluster1
GO:1990204	oxidoreductase complex	3/1911	71/29268	0.850604	0.923868	0.693113	CCA0646S0176/CCA0822S0062/CCA1120S0026	3	cluster1
GO:0031406	carboxylic acid binding	2/1911	51/29268	0.85447	0.926562	0.695134	CCA0869S0047/CCA0524S0099	2	cluster1
GO:0043177	organic acid binding	2/1911	51/29268	0.85447	0.926562	0.695134	CCA0869S0047/CCA0524S0099	2	cluster1
GO:1901136	carbohydrate derivative catabolic process	2/1911	51/29268	0.85447	0.926562	0.695134	CCA0601S0005/CCA0623S0016	2	cluster1
GO:0005887	integral component of plasma membrane	1/1911	29/29268	0.859017	0.929482	0.697325	CCA0884S0079	1	cluster1
GO:0009555	pollen development	1/1911	29/29268	0.859017	0.929482	0.697325	CCA0143S0001	1	cluster1
GO:0016799	hydrolase activity, hydrolyzing N-glycosyl compounds	1/1911	29/29268	0.859017	0.929482	0.697325	CCA1384S0029	1	cluster1
GO:0048609	multicellular organismal reproductive process	1/1911	29/29268	0.859017	0.929482	0.697325	CCA0819S0015	1	cluster1
GO:0008514	organic anion transmembrane transporter activity	1/1911	30/29268	0.868232	0.936545	0.702624	CCA0881S0025	1	cluster1
GO:0016126	sterol biosynthetic process	1/1911	30/29268	0.868232	0.936545	0.702624	CCA0782S0017	1	cluster1
GO:0016899	oxidoreductase activity, acting on the CH-OH group of donors, oxygen as acceptor	1/1911	30/29268	0.868232	0.936545	0.702624	CCA0704S0165	1	cluster1
GO:0015849	organic acid transport	2/1911	53/29268	0.868984	0.936545	0.702624	CCA0595S0083/CCA1420S0016	2	cluster1
GO:0046942	carboxylic acid transport	2/1911	53/29268	0.868984	0.936545	0.702624	CCA0595S0083/CCA1420S0016	2	cluster1
GO:0046467	membrane lipid biosynthetic process	3/1911	74/29268	0.869515	0.936545	0.702624	CCA1247S0010/CCA0696S0040/CCA0891S0053	3	cluster1
GO:0015103	inorganic anion transmembrane transporter activity	4/1911	94/29268	0.869749	0.936545	0.702624	CCA1306S0026/CCA1731S0006/CCA0888S0008/CCA1273S0042	4	cluster1
GO:0015934	large ribosomal subunit	4/1911	94/29268	0.869749	0.936545	0.702624	CCA1054S0028/CCA1257S0035/CCA0520S0204/CCA0526S0331	4	cluster1
GO:0016811	hydrolase activity, acting on carbon-nitrogen (but not peptide) bonds, in linear amides	4/1911	94/29268	0.869749	0.936545	0.702624	CCA1458S0035/CCA0843S0024/CCA0718S0093/CCA0718S0004	4	cluster1
GO:0015079	potassium ion transmembrane transporter activity	3/1911	75/29268	0.875331	0.941974	0.706697	CCA0539S0032/CCA1406S0038/CCA1348S0035	3	cluster1
GO:0008374	O-acyltransferase activity	2/1911	54/29268	0.87573	0.941974	0.706697	CCA0529S0076/CCA0552S0209	2	cluster1
GO:0002682	regulation of immune system process	1/1911	31/29268	0.876844	0.942161	0.706837	CCA0843S0050	1	cluster1
GO:0016236	macroautophagy	1/1911	31/29268	0.876844	0.942161	0.706837	CCA0957S0035	1	cluster1
GO:0009055	electron transfer activity	12/1911	244/29268	0.878926	0.943892	0.708136	CCA1263S0024/CCA0904S0176/CCA0539S0228/CCA0520S0125/CCA0642S0090/CCA0822S0035/CCA0822S0062/CCA0568S0027/CCA0941S0080/CCA1027S0059/CCA1024S0031/CCA0469S0001	12	cluster1
GO:0008137	NADH dehydrogenase (ubiquinone) activity	1/1911	32/29268	0.884894	0.946751	0.710281	CCA0939S0001	1	cluster1
GO:0009218	pyrimidine ribonucleotide metabolic process	1/1911	32/29268	0.884894	0.946751	0.710281	CCA0505S0187	1	cluster1
GO:0009220	pyrimidine ribonucleotide biosynthetic process	1/1911	32/29268	0.884894	0.946751	0.710281	CCA0505S0187	1	cluster1
GO:0019199	transmembrane receptor protein kinase activity	1/1911	32/29268	0.884894	0.946751	0.710281	CCA1405S0005	1	cluster1
GO:0046132	pyrimidine ribonucleoside biosynthetic process	1/1911	32/29268	0.884894	0.946751	0.710281	CCA0505S0187	1	cluster1
GO:0046134	pyrimidine nucleoside biosynthetic process	1/1911	32/29268	0.884894	0.946751	0.710281	CCA0505S0187	1	cluster1
GO:0050136	NADH dehydrogenase (quinone) activity	1/1911	32/29268	0.884894	0.946751	0.710281	CCA0939S0001	1	cluster1
GO:0015238	drug transmembrane transporter activity	5/1911	117/29268	0.886501	0.947965	0.711191	CCA0881S0025/CCA1066S0003/CCA0704S0062/CCA0700S0070/CCA1731S0010	5	cluster1
GO:0004190	aspartic-type endopeptidase activity	5/1911	118/29268	0.89077	0.951248	0.713654	CCA0876S0043/CCA0922S0052/CCA0552S0173/CCA0662S0157/CCA0514S0008	5	cluster1
GO:0070001	aspartic-type peptidase activity	5/1911	118/29268	0.89077	0.951248	0.713654	CCA0876S0043/CCA0922S0052/CCA0552S0173/CCA0662S0157/CCA0514S0008	5	cluster1
GO:0006213	pyrimidine nucleoside metabolic process	1/1911	33/29268	0.892418	0.951248	0.713654	CCA0505S0187	1	cluster1
GO:0046131	pyrimidine ribonucleoside metabolic process	1/1911	33/29268	0.892418	0.951248	0.713654	CCA0505S0187	1	cluster1
GO:0048229	gametophyte development	1/1911	33/29268	0.892418	0.951248	0.713654	CCA0143S0001	1	cluster1
GO:1901681	sulfur compound binding	1/1911	33/29268	0.892418	0.951248	0.713654	CCA1453S0010	1	cluster1
GO:0010817	regulation of hormone levels	3/1911	79/29268	0.896358	0.95494	0.716425	CCA0587S0152/CCA1024S0006/CCA1526S0020	3	cluster1
GO:0010087	phloem or xylem histogenesis	2/1911	58/29268	0.899629	0.957407	0.718275	CCA0591S0005/CCA1392S0027	2	cluster1
GO:0019843	rRNA binding	2/1911	58/29268	0.899629	0.957407	0.718275	CCA0839S0167/CCA1175S0003	2	cluster1
GO:0008171	O-methyltransferase activity	3/1911	80/29268	0.90109	0.958454	0.719061	CCA1151S0049/CCA1547S0020/CCA0791S0038	3	cluster1
GO:0019748	secondary metabolic process	4/1911	101/29268	0.902658	0.959612	0.71993	CCA0905S0073/CCA0757S0104/CCA0546S0150/CCA0859S0032	4	cluster1
GO:0070469	respiratory chain	2/1911	59/29268	0.904895	0.960643	0.720703	CCA0646S0176/CCA0469S0001	2	cluster1
GO:0051213	dioxygenase activity	9/1911	198/29268	0.905341	0.960643	0.720703	CCA1453S0066/CCA0638S0213/CCA0705S0076/CCA1094S0122/CCA0803S0014/CCA0576S0202/CCA1039S0061/CCA0898S0112/CCA0892S0001	9	cluster1
GO:0034762	regulation of transmembrane transport	1/1911	35/29268	0.906023	0.960643	0.720703	CCA1184S0051	1	cluster1
GO:0034765	regulation of ion transmembrane transport	1/1911	35/29268	0.906023	0.960643	0.720703	CCA1184S0051	1	cluster1
GO:1901505	carbohydrate derivative transmembrane transporter activity	1/1911	35/29268	0.906023	0.960643	0.720703	CCA0698S0034	1	cluster1
GO:0006633	fatty acid biosynthetic process	7/1911	161/29268	0.907216	0.9614	0.721271	CCA1453S0066/CCA0522S0144/CCA0632S0168/CCA0789S0100/CCA1039S0061/CCA0898S0112/CCA0892S0001	7	cluster1
GO:0044427	chromosomal part	11/1911	237/29268	0.911206	0.964098	0.723295	CCA1629S0003/CCA0827S0001/CCA0912S0025/CCA1379S0010/CCA0981S0041/CCA0525S0027/CCA1250S0087/CCA0816S0078/CCA1000S0006/CCA1578S0006/CCA0975S0070	11	cluster1
GO:0005253	anion channel activity	1/1911	36/29268	0.912166	0.964098	0.723295	CCA1273S0042	1	cluster1
GO:0008308	voltage-gated anion channel activity	1/1911	36/29268	0.912166	0.964098	0.723295	CCA1273S0042	1	cluster1
GO:0016125	sterol metabolic process	1/1911	36/29268	0.912166	0.964098	0.723295	CCA0782S0017	1	cluster1
GO:0043269	regulation of ion transport	1/1911	36/29268	0.912166	0.964098	0.723295	CCA1184S0051	1	cluster1
GO:0008509	anion transmembrane transporter activity	5/1911	124/29268	0.913583	0.965086	0.724036	CCA0881S0025/CCA1306S0026/CCA1731S0006/CCA0888S0008/CCA1273S0042	5	cluster1
GO:0010410	hemicellulose metabolic process	2/1911	61/29268	0.91466	0.965207	0.724127	CCA0514S0090/CCA0505S0268	2	cluster1
GO:0016709	oxidoreductase activity, acting on paired donors, with incorporation or reduction of molecular oxygen, NAD(P)H as one donor, and incorporation of one atom of oxygen	2/1911	61/29268	0.91466	0.965207	0.724127	CCA0774S0022/CCA0525S0109	2	cluster1
GO:0015932	nucleobase-containing compound transmembrane transporter activity	1/1911	37/29268	0.917908	0.967593	0.725917	CCA0698S0034	1	cluster1
GO:0016840	carbon-nitrogen lyase activity	1/1911	37/29268	0.917908	0.967593	0.725917	CCA0546S0150	1	cluster1
GO:0006486	protein glycosylation	7/1911	165/29268	0.919334	0.967593	0.725917	CCA0757S0086/CCA0866S0040/CCA1289S0014/CCA1250S0081/CCA0953S0099/CCA1671S0011/CCA0507S0194	7	cluster1
GO:0009101	glycoprotein biosynthetic process	7/1911	165/29268	0.919334	0.967593	0.725917	CCA0757S0086/CCA0866S0040/CCA1289S0014/CCA1250S0081/CCA0953S0099/CCA1671S0011/CCA0507S0194	7	cluster1
GO:0043413	macromolecule glycosylation	7/1911	165/29268	0.919334	0.967593	0.725917	CCA0757S0086/CCA0866S0040/CCA1289S0014/CCA1250S0081/CCA0953S0099/CCA1671S0011/CCA0507S0194	7	cluster1
GO:0000785	chromatin	6/1911	146/29268	0.92066	0.96848	0.726582	CCA0912S0025/CCA1379S0010/CCA0981S0041/CCA0525S0027/CCA1250S0087/CCA0975S0070	6	cluster1
GO:0008081	phosphoric diester hydrolase activity	3/1911	85/29268	0.921945	0.969323	0.727215	CCA0774S0033/CCA0774S0040/CCA0691S0011	3	cluster1
GO:0071236	cellular response to antibiotic	1/1911	38/29268	0.923275	0.969387	0.727263	CCA0535S0141	1	cluster1
GO:0097164	ammonium ion metabolic process	1/1911	38/29268	0.923275	0.969387	0.727263	CCA1458S0038	1	cluster1
GO:0009100	glycoprotein metabolic process	7/1911	167/29268	0.924862	0.969387	0.727263	CCA0757S0086/CCA0866S0040/CCA1289S0014/CCA1250S0081/CCA0953S0099/CCA1671S0011/CCA0507S0194	7	cluster1
GO:0070008	serine-type exopeptidase activity	3/1911	86/29268	0.925599	0.969387	0.727263	CCA1601S0001/CCA1738S0026/CCA0500S0041	3	cluster1
GO:0010383	cell wall polysaccharide metabolic process	2/1911	64/29268	0.927558	0.969387	0.727263	CCA0514S0090/CCA0505S0268	2	cluster1
GO:0004970	ionotropic glutamate receptor activity	1/1911	39/29268	0.928291	0.969387	0.727263	CCA0505S0218	1	cluster1
GO:0005230	extracellular ligand-gated ion channel activity	1/1911	39/29268	0.928291	0.969387	0.727263	CCA0505S0218	1	cluster1
GO:0005267	potassium channel activity	1/1911	39/29268	0.928291	0.969387	0.727263	CCA1348S0035	1	cluster1
GO:0008066	glutamate receptor activity	1/1911	39/29268	0.928291	0.969387	0.727263	CCA0505S0218	1	cluster1
GO:0022824	transmitter-gated ion channel activity	1/1911	39/29268	0.928291	0.969387	0.727263	CCA0505S0218	1	cluster1
GO:0022835	transmitter-gated channel activity	1/1911	39/29268	0.928291	0.969387	0.727263	CCA0505S0218	1	cluster1
GO:0030594	neurotransmitter receptor activity	1/1911	39/29268	0.928291	0.969387	0.727263	CCA0505S0218	1	cluster1
GO:0035690	cellular response to drug	1/1911	39/29268	0.928291	0.969387	0.727263	CCA0535S0141	1	cluster1
GO:0009308	amine metabolic process	4/1911	109/29268	0.931075	0.971149	0.728585	CCA0791S0009/CCA1123S0106/CCA0890S0050/CCA1282S0039	4	cluster1
GO:0071669	plant-type cell wall organization or biogenesis	4/1911	109/29268	0.931075	0.971149	0.728585	CCA0779S0180/CCA0844S0004/CCA0701S0035/CCA0786S0008	4	cluster1
GO:0009247	glycolipid biosynthetic process	2/1911	65/29268	0.931431	0.971149	0.728585	CCA1247S0010/CCA0696S0040	2	cluster1
GO:0015276	ligand-gated ion channel activity	1/1911	40/29268	0.932979	0.971753	0.729038	CCA0505S0218	1	cluster1
GO:0022834	ligand-gated channel activity	1/1911	40/29268	0.932979	0.971753	0.729038	CCA0505S0218	1	cluster1
GO:0005618	cell wall	7/1911	171/29268	0.934933	0.972504	0.729601	CCA1187S0011/CCA1250S0083/CCA1250S0084/CCA0633S0096/CCA1545S0006/CCA0514S0090/CCA0505S0268	7	cluster1
GO:0030312	external encapsulating structure	7/1911	171/29268	0.934933	0.972504	0.729601	CCA1187S0011/CCA1250S0083/CCA1250S0084/CCA0633S0096/CCA1545S0006/CCA0514S0090/CCA0505S0268	7	cluster1
GO:0000943	retrotransposon nucleocapsid	3/1911	89/29268	0.935641	0.972504	0.729601	CCA0718S0119/CCA0800S0083/CCA1107S0008	3	cluster1
GO:0006820	anion transport	3/1911	89/29268	0.935641	0.972504	0.729601	CCA0595S0083/CCA1420S0016/CCA0610S0045	3	cluster1
GO:0048831	regulation of shoot system development	1/1911	41/29268	0.937361	0.973353	0.730238	CCA1391S0028	1	cluster1
GO:0072593	reactive oxygen species metabolic process	5/1911	132/29268	0.937429	0.973353	0.730238	CCA0748S0010/CCA1191S0013/CCA0533S0154/CCA0862S0123/CCA1721S0011	5	cluster1
GO:0015036	disulfide oxidoreductase activity	4/1911	112/29268	0.939632	0.975136	0.731576	CCA1263S0024/CCA0539S0228/CCA1027S0059/CCA0862S0123	4	cluster1
GO:0098800	inner mitochondrial membrane protein complex	2/1911	70/29268	0.948026	0.983338	0.73773	CCA0646S0176/CCA0469S0001	2	cluster1
GO:0009832	plant-type cell wall biogenesis	1/1911	44/29268	0.948863	0.983482	0.737838	CCA0701S0035	1	cluster1
GO:0046982	protein heterodimerization activity	5/1911	137/29268	0.949152	0.983482	0.737838	CCA0526S0308/CCA0848S0106/CCA0656S0012/CCA1391S0028/CCA0514S0237	5	cluster1
GO:0098798	mitochondrial protein complex	3/1911	94/29268	0.949637	0.983482	0.737838	CCA0924S0022/CCA0646S0176/CCA0469S0001	3	cluster1
GO:0042546	cell wall biogenesis	3/1911	96/29268	0.954396	0.987901	0.741152	CCA0701S0035/CCA0514S0090/CCA0505S0268	3	cluster1
GO:0004888	transmembrane signaling receptor activity	2/1911	73/29268	0.956064	0.989117	0.742065	CCA1405S0005/CCA0505S0218	2	cluster1
GO:0009163	nucleoside biosynthetic process	1/1911	47/29268	0.958253	0.99036	0.742997	CCA0505S0187	1	cluster1
GO:0042455	ribonucleoside biosynthetic process	1/1911	47/29268	0.958253	0.99036	0.742997	CCA0505S0187	1	cluster1
GO:0016655	oxidoreductase activity, acting on NAD(P)H, quinone or similar compound as acceptor	1/1911	48/29268	0.960983	0.99267	0.74473	CCA0939S0001	1	cluster1
GO:0003690	double-stranded DNA binding	10/1911	245/29268	0.962068	0.99291	0.744911	CCA0906S0028/CCA0774S0018/CCA1505S0020/CCA0923S0047/CCA0632S0178/CCA0816S0116/CCA1126S0084/CCA0784S0007/CCA1068S0034/CCA0500S0200	10	cluster1
GO:0000272	polysaccharide catabolic process	6/1911	165/29268	0.962207	0.99291	0.744911	CCA0565S0082/CCA0524S0295/CCA0842S0039/CCA0824S0008/CCA0552S0153/CCA0589S0184	6	cluster1
GO:0015035	protein disulfide oxidoreductase activity	3/1911	101/29268	0.964515	0.994714	0.746264	CCA1263S0024/CCA0539S0228/CCA1027S0059	3	cluster1
GO:0010181	FMN binding	2/1911	77/29268	0.964947	0.994714	0.746264	CCA0879S0044/CCA1278S0001	2	cluster1
GO:0004519	endonuclease activity	15/1911	345/29268	0.967116	0.996438	0.747557	CCA1458S0015/CCA0909S0017/CCA0749S0041/CCA1384S0029/CCA1757S0014/CCA1365S0057/CCA0982S0057/CCA0542S0002/CCA0839S0109/CCA0576S0219/CCA0789S0041/CCA0505S0142/CCA1498S0021/CCA0616S0131/CCA0607S0019	15	cluster1
GO:0006869	lipid transport	2/1911	79/29268	0.968714	0.996576	0.747661	CCA0595S0083/CCA0610S0045	2	cluster1
GO:0009698	phenylpropanoid metabolic process	2/1911	79/29268	0.968714	0.996576	0.747661	CCA0905S0073/CCA0546S0150	2	cluster1
GO:0009856	pollination	8/1911	212/29268	0.970113	0.996576	0.747661	CCA0982S0035/CCA1584S0005/CCA1250S0081/CCA1039S0058/CCA0514S0170/CCA0587S0080/CCA0607S0075/CCA0607S0076	8	cluster1
GO:0044706	multi-multicellular organism process	8/1911	212/29268	0.970113	0.996576	0.747661	CCA0982S0035/CCA1584S0005/CCA1250S0081/CCA1039S0058/CCA0514S0170/CCA0587S0080/CCA0607S0075/CCA0607S0076	8	cluster1
GO:0019953	sexual reproduction	1/1911	52/29268	0.970232	0.996576	0.747661	CCA0549S0054	1	cluster1
GO:0044703	multi-organism reproductive process	1/1911	52/29268	0.970232	0.996576	0.747661	CCA0549S0054	1	cluster1
GO:0004620	phospholipase activity	1/1911	53/29268	0.972179	0.997554	0.748394	CCA0691S0011	1	cluster1
GO:0008378	galactosyltransferase activity	1/1911	53/29268	0.972179	0.997554	0.748394	CCA1671S0011	1	cluster1
GO:0010876	lipid localization	2/1911	83/29268	0.975111	0.999996	0.750227	CCA0595S0083/CCA0610S0045	2	cluster1
GO:0045229	external encapsulating structure organization	16/1911	374/29268	0.975705	0.999996	0.750227	CCA1051S0007/CCA0779S0180/CCA1188S0023/CCA0839S0147/CCA0839S0160/CCA0633S0096/CCA0143S0001/CCA1590S0015/CCA0701S0035/CCA1094S0016/CCA0587S0012/CCA1120S0020/CCA0514S0090/CCA0510S0089/CCA0505S0268/CCA0977S0043	16	cluster1
GO:0038023	signaling receptor activity	3/1911	109/29268	0.976426	0.999996	0.750227	CCA0907S0030/CCA1405S0005/CCA0505S0218	3	cluster1
GO:0048046	apoplast	5/1911	155/29268	0.976664	0.999996	0.750227	CCA0905S0073/CCA1250S0083/CCA0514S0090/CCA0505S0268/CCA0851S0099	5	cluster1
GO:0031226	intrinsic component of plasma membrane	1/1911	56/29268	0.97729	0.999996	0.750227	CCA0884S0079	1	cluster1
GO:0044036	cell wall macromolecule metabolic process	2/1911	88/29268	0.981345	0.999996	0.750227	CCA0514S0090/CCA0505S0268	2	cluster1
GO:0071555	cell wall organization	15/1911	365/29268	0.982197	0.999996	0.750227	CCA1051S0007/CCA0779S0180/CCA1188S0023/CCA0839S0147/CCA0839S0160/CCA0633S0096/CCA1590S0015/CCA0701S0035/CCA1094S0016/CCA0587S0012/CCA1120S0020/CCA0514S0090/CCA0510S0089/CCA0505S0268/CCA0977S0043	15	cluster1
GO:0046271	phenylpropanoid catabolic process	1/1911	60/29268	0.982674	0.999996	0.750227	CCA0905S0073	1	cluster1
GO:0046274	lignin catabolic process	1/1911	60/29268	0.982674	0.999996	0.750227	CCA0905S0073	1	cluster1
GO:0052716	hydroquinone:oxygen oxidoreductase activity	1/1911	60/29268	0.982674	0.999996	0.750227	CCA0905S0073	1	cluster1
GO:0042743	hydrogen peroxide metabolic process	3/1911	119/29268	0.986023	0.999996	0.750227	CCA0748S0010/CCA0862S0123/CCA1721S0011	3	cluster1
GO:0015297	antiporter activity	5/1911	171/29268	0.988741	0.999996	0.750227	CCA0100S0002/CCA1066S0003/CCA0704S0062/CCA0700S0070/CCA1479S0021	5	cluster1
GO:0009664	plant-type cell wall organization	1/1911	67/29268	0.989212	0.999996	0.750227	CCA0779S0180	1	cluster1
GO:0016747	transferase activity, transferring acyl groups other than amino-acyl groups	13/1911	341/29268	0.989251	0.999996	0.750227	CCA1334S0013/CCA1191S0022/CCA0529S0076/CCA0846S0041/CCA1250S0055/CCA0633S0108/CCA0733S0107/CCA0716S0005/CCA0552S0209/CCA0705S0013/CCA0789S0071/CCA0791S0014/CCA0505S0123	13	cluster1
GO:0009875	pollen-pistil interaction	6/1911	196/29268	0.989889	0.999996	0.750227	CCA0982S0035/CCA1584S0005/CCA1039S0058/CCA0587S0080/CCA0607S0075/CCA0607S0076	6	cluster1
GO:0009808	lignin metabolic process	1/1911	68/29268	0.989918	0.999996	0.750227	CCA0905S0073	1	cluster1
GO:0045735	nutrient reservoir activity	1/1911	68/29268	0.989918	0.999996	0.750227	CCA0516S0024	1	cluster1
GO:0016682	oxidoreductase activity, acting on diphenols and related substances as donors, oxygen as acceptor	1/1911	69/29268	0.990577	0.999996	0.750227	CCA0905S0073	1	cluster1
GO:0032993	protein-DNA complex	3/1911	131/29268	0.992644	0.999996	0.750227	CCA0827S0001/CCA0525S0027/CCA0623S0107	3	cluster1
GO:0004185	serine-type carboxypeptidase activity	1/1911	73/29268	0.992813	0.999996	0.750227	CCA1601S0001	1	cluster1
GO:0015291	secondary active transmembrane transporter activity	7/1911	232/29268	0.994453	0.999996	0.750227	CCA0100S0002/CCA1066S0003/CCA0704S0062/CCA0700S0070/CCA1479S0021/CCA1731S0006/CCA0505S0302	7	cluster1
GO:0071554	cell wall organization or biogenesis	17/1911	442/29268	0.994802	0.999996	0.750227	CCA1051S0007/CCA0779S0180/CCA1188S0023/CCA0839S0147/CCA0839S0160/CCA0844S0004/CCA0633S0096/CCA1590S0015/CCA0701S0035/CCA1094S0016/CCA0587S0012/CCA0786S0008/CCA1120S0020/CCA0514S0090/CCA0510S0089/CCA0505S0268/CCA0977S0043	17	cluster1
GO:0016209	antioxidant activity	6/1911	211/29268	0.994865	0.999996	0.750227	CCA0748S0010/CCA0535S0141/CCA1027S0059/CCA0862S0123/CCA0627S0022/CCA1721S0011	6	cluster1
GO:0016679	oxidoreductase activity, acting on diphenols and related substances as donors	1/1911	81/29268	0.995818	0.999996	0.750227	CCA0905S0073	1	cluster1
GO:0016298	lipase activity	1/1911	83/29268	0.996348	0.999996	0.750227	CCA0691S0011	1	cluster1
GO:0008037	cell recognition	5/1911	195/29268	0.996422	0.999996	0.750227	CCA0982S0035/CCA1584S0005/CCA0587S0080/CCA0607S0075/CCA0607S0076	5	cluster1
GO:0048544	recognition of pollen	5/1911	195/29268	0.996422	0.999996	0.750227	CCA0982S0035/CCA1584S0005/CCA0587S0080/CCA0607S0075/CCA0607S0076	5	cluster1
GO:0008061	chitin binding	1/1911	85/29268	0.996811	0.999996	0.750227	CCA0736S0030	1	cluster1
GO:0042744	hydrogen peroxide catabolic process	2/1911	118/29268	0.996838	0.999996	0.750227	CCA0748S0010/CCA0862S0123	2	cluster1
GO:0004540	ribonuclease activity	10/1911	315/29268	0.997282	0.999996	0.750227	CCA1757S0014/CCA1365S0057/CCA0542S0002/CCA0646S0071/CCA0716S0059/CCA1140S0044/CCA0505S0142/CCA0613S0051/CCA0616S0131/CCA0607S0019	10	cluster1
GO:0017001	antibiotic catabolic process	2/1911	126/29268	0.99805	0.999996	0.750227	CCA0748S0010/CCA0862S0123	2	cluster1
GO:0004180	carboxypeptidase activity	1/1911	93/29268	0.998145	0.999996	0.750227	CCA1601S0001	1	cluster1
GO:0052689	carboxylic ester hydrolase activity	3/1911	163/29268	0.998752	0.999996	0.750227	CCA0268S0001/CCA0573S0030/CCA0502S0055	3	cluster1
GO:0016835	carbon-oxygen lyase activity	7/1911	273/29268	0.999145	0.999996	0.750227	CCA1257S0031/CCA1384S0029/CCA0986S0008/CCA0552S0241/CCA1413S0015/CCA0582S0136/CCA1063S0008	7	cluster1
GO:0051187	cofactor catabolic process	2/1911	140/29268	0.99917	0.999996	0.750227	CCA0748S0010/CCA0862S0123	2	cluster1
GO:0004601	peroxidase activity	3/1911	171/29268	0.999208	0.999996	0.750227	CCA0748S0010/CCA0627S0022/CCA1721S0011	3	cluster1
GO:0016684	oxidoreductase activity, acting on peroxide as acceptor	3/1911	174/29268	0.999333	0.999996	0.750227	CCA0748S0010/CCA0627S0022/CCA1721S0011	3	cluster1
GO:0000786	nucleosome	1/1911	117/29268	0.999635	0.999996	0.750227	CCA0525S0027	1	cluster1
GO:0016893	endonuclease activity, active with either ribo- or deoxyribonucleic acids and producing 5'-phosphomonoesters	6/1911	271/29268	0.999719	0.999996	0.750227	CCA0909S0017/CCA1757S0014/CCA1365S0057/CCA0505S0142/CCA0616S0131/CCA0607S0019	6	cluster1
GO:0044815	DNA packaging complex	1/1911	121/29268	0.999722	0.999996	0.750227	CCA0525S0027	1	cluster1
GO:0004521	endoribonuclease activity	6/1911	282/29268	0.999839	0.999996	0.750227	CCA1757S0014/CCA1365S0057/CCA0542S0002/CCA0505S0142/CCA0616S0131/CCA0607S0019	6	cluster1
GO:0010393	galacturonan metabolic process	1/1911	137/29268	0.999906	0.999996	0.750227	CCA0587S0012	1	cluster1
GO:0045488	pectin metabolic process	1/1911	137/29268	0.999906	0.999996	0.750227	CCA0587S0012	1	cluster1
GO:0016891	endoribonuclease activity, producing 5'-phosphomonoesters	5/1911	266/29268	0.999908	0.999996	0.750227	CCA1757S0014/CCA1365S0057/CCA0505S0142/CCA0616S0131/CCA0607S0019	5	cluster1
[truncated: 9,436 more rows]
