# Supplementary material for: Comprehensive identification and analysis of circRNAs during hickory (Carya cathayensis Sarg.) flower bud differentiation
Source: Front Plant Sci. 2023 Jan 4;13:1000489. doi: 10.3389/fpls.2022.1000489 (PMC9846342; doi:10.3389/fpls.2022.1000489)
Supplement: Supplementary Table 10 — Flower-related differentially expressed circRNAs. [file Table_10.xlsx]

## Sheet: Sheet1
Table S10 Flower-related differentially expressed circRNAs
circRNA ID	Host gene	Annotation of host gene	expression organ	Sequence
novel_circ_0000494	CCA0502S0113	HUA1	female bud	CGTTGGCTGAGCCAGGCGGGGATCAATAGTCTGATAGATAGAAGCGGCTGGATTAACAAC
novel_circ_0000495	CCA0502S0113	HUA1	female bud	CAGTCTCACAGGGAGTCCCTTGGAGTTACATATTGATGCCGGGGTGTATGCAACAGGACT
novel_circ_0000852	CCA0513S0334	HXK1	male bud	GTTATCAATATGGAGTGGGGTAACTTCCGGTCATCACACCTTCCTCTAACAGAATATGAT
novel_circ_0000912	CCA0514S0209	Polycomb group protein EMBRYONIC bud	female bud and male bud	CTCAGCATCTGCAACATCAGAAACTAGTCTCGCCAAAAAAATGAACAAAGGAAATAGATT
novel_circ_0000914	CCA0514S0213	Encodes a close homolog of the Caulibud OR (Orange) protein. The function of OR is to induce the differentiation of proplastids or other noncolored plastids into chromoplasts for carotenoid accumulation. Both proteins contain a Cysteine-rich	female bud	AGTTCAGCAAACCTTAGGCTGTATTATGCCTCCTGTTTTTCTCTTATTGCTGGGATTATC
novel_circ_0001149	CCA0524S0201	WRKY25	female bud	ACTCTGCCATCTCCAACTACTGGAACATTCCCAGCTCAGGCCTTCGATTGGAAGAGCAAT
novel_circ_0002474	CCA0589S0094	SOC1	male bud	CAGTTCTCAGATTTTCTTATCTCTCTTTTTCTTTTTTTGGTGGTCTCTTCTTTCTCTAAG
novel_circ_0002608	CCA0597S0087	VRN2	female bud and male bud	ATTGAAGGCTGGAATTGTAATTTTCAACTATAGAGACTACAACAACATGCTACAGAAGAC
novel_circ_0002818	CCA0607S0019	DCL1	male bud	GTTGCACAATCTTTTCTGACTGCTTTACAAAATGATGAGAGGGCCAACTACCAGCTTGAT
novel_circ_0002857	CCA0613S0029	Protein UPSTREAM OF FLC isoform X1	female bud and male bud	TTTGATTTGTTTTTCTCAGATGTGATCGAAAGGCTGAATGTTCTGAGAGGCAGAGGGATG
novel_circ_0002964	CCA0623S0132	GSH1	female bud	GTCAAAGCTGTTACAGAGGAAATGGGAATTGGATTTCTTGGAATTGGTTTCCAGCCCAAG
novel_circ_0002965	CCA0623S0132	GSH1	female bud and male bud	GTCAAAGCTGTTACAGAGGAAATGGGAATTGGATTTCTTGGAATTGGTTTCCAGCCCAAG
novel_circ_0003102	CCA0632S0074	ABH1	female bud	CTCCCAAGGATGATCAGACGTATGAAATTGCTCAATATTTTCCGGAGAGAAGACCCATCT
novel_circ_0003103	CCA0632S0074	ABH1	female bud and male bud	CTGTTTCACTTTGTCCCAGTATGACAAACGGACTTCTCTCTCCAAAACTTCCTGGACAAA
novel_circ_0003366	CCA0649S0020	TOC1	female bud	CTCATCTTCCTGATGGGTTGAAAATCCCATTTCAGGGTTGGTGCTCCTCCGAGATTTTTC
novel_circ_0003447	CCA0656S0069	Polycomb group protein EMBRYONIC bud	male bud	TAACTGAAGACTTTACCTGCCCATTCTGCTTGATAAAATGCTCTAGCTTTAAGGGTCTCA
novel_circ_0003450	CCA0656S0069	Polycomb group protein EMBRYONIC bud	female bud and male bud	ATGCTTGATGATTTTGTTGATGTGACCAAGGACGAGAAGCTAATGATGCATATGTGGAAC
novel_circ_0003860	CCA0676S0096	FCA	female bud	ATTTTTTCCAAGTATGGCAGAGTAGAAGATGTTTACCTCATGCGTGATAATATGAAGCAG
novel_circ_0003967	CCA0679S0085	SUS4	female bud	CTCTGCAAAGGTCTCCAGATAGGGCCACACATCAAATCTTGAGATCCATTTACGAAGAAC
novel_circ_0003968	CCA0679S0085	SUS4	female bud	CTGGCCACCAGTGTCCGGTAAACCGAGAACATTTGCTTGACCAAAGTAACCATGTGGAGA
novel_circ_0004583	CCA0711S0037	HUA2	female bud and male bud	CTCAGTAGCAATTCCATACTTTGCACAATCAATAGCAAGGCGAGTTGCACGTCCAATACT
novel_circ_0004697	CCA0718S0050	MADS	female bud and male bud	TATGCAGGAGGTAATTCAGAAGCTTGATCTGCATTCAGAGAATATTGACAAAATGGACCA
novel_circ_0004945	CCA0748S0067	PIE1	female bud	CGACTCATCTTCGGATTGTCTATCGTAATCTTCATCCATACCTGCAGTATTTGATTGAGA
novel_circ_0005105	CCA0763S0011	HOS1	female bud	ATGTAACAGATGTTTGCATGGATGAAAGTGCTGTGTCTAGTGACCCTGTCATTGCTTTCT
novel_circ_0005108	CCA0763S0011	HOS1	female bud	CATATGGAGATAATGATGTGGTGCATAAGACATCAATTTCTGGAGAATGTGAGATCTCGA
novel_circ_0005243	CCA0782S0017	HMG	female bud	CTCAAAGATTTGCATCAGGAAGGTCTTAATTGATTTGCTCTTGTCTATAACAGTCTCACT
novel_circ_0005591	CCA0799S0096	buding time control protein	female bud	CTCAAGTCCCTGACTGATTCTTTATGAGCAGATTTATTGGCCTTGACATTATTCATGTTG
novel_circ_0005815	CCA0819S0015	HUB1	female bud	CTCTTTTGTCCTGTCAAGGCAGATACTACACTTCAGAATATCCCGATATTCTCTAAGTTC
novel_circ_0005820	CCA0819S0015	HUB1	female bud and male bud	CTTAATGTTATAGTCATCTCTCTCCGTAATTTGCTGCAACAGATGTTGGTTTTGATTCTG
novel_circ_0005823	CCA0819S0015	HUB1	female bud	CTTTTAGAAGTTTCGAGTTTCTGCCTCAGTTCAGCAATCTCAGCTTCTGCTGCAGCAAGC
novel_circ_0005951	CCA0829S0050	GI	female bud	TTCATCTGAATTATTGTTTCTATTATTAATGGAAACATATTTGGATGTATGTAGGTTGTT
novel_circ_0005952	CCA0678S0117	GI	female bud	GTTGTTGATGCGCTATGTAATGTTGTGTCATCTTCACCAACAAAAGCAGCTACAGCAGTT
novel_circ_0005953	CCA0678S0117	GI	female bud	GCGGAGAGGGAATTGCAGCCTTGGATTGCCAAAGATGATGATCAAGGTCAGAAGATGTGG
novel_circ_0006158	CCA0843S0032	ARP4	female bud	TGGCCGTCAGGTAGCTCATATGATGTCATTGGAATGTTTGAATAAGCACTTTCATCATAT
novel_circ_0006466	CCA0859S0155	buding time control protein	female bud	ATGTTGCCAACAATTGCCTATTCGGATAATCCATCTACAAGCTTTACCGCTAAATTTGTG
novel_circ_0006739	CCA0884S0109	HUB1	female bud	ATGGGGTTCCATCTACATCTAAGGATGCTTTTCTTAGTCGACTCACACAAACAGGAGCAA
novel_circ_0008442	CCA1039S0006	SIZ1	female bud and male bud	CTGATGAACAGTTTGCCGCTTTACAATTCGAACACCAAAACAGAATATGCGAGCATCACA
novel_circ_0008461	CCA1039S0004	SIZ1	female bud and male bud	AATTGGACCATCATCACGACCATTAGCTCCAAGCAGTTGTGAGCCAGGTCTATTGATTGC
novel_circ_0008780	CCA1068S0034	MADS	female bud	CTGCAACTCAAGAGACGGTTGATCCAGTTTCCCCAGGTTCTTGGAGTGCAAATGATGTCT
novel_circ_0009240	CCA1126S0084	MADS	female bud	CTTGTACCGAGAAATTCTTGTATATTTACATCATGGTCCAACTTCTTAAAAGTTTTCTTG
novel_circ_0009650	CCA1209S0003	PIE1	female bud	TCTTCTTGAGGGCTGTGACCGAAGGAAATCCACACGTATCTGGTCACCACCTAAACGCTT
novel_circ_0010874	CCA1505S0020	MADS-box protein	female bud	CCCAATCTGAGAGAAGTGTCAGAAGTGTGAAGGTCCTGATGAGGAGGATCAGCTGAGCTA
novel_circ_0011186	CCA0568S0076	ULT1	female bud	AGGAATGTCGCATTCATCATGATGCTTTGGCAGATGTAAATTGGAAATGTTCTGATCTTC
novel_circ_0011483	CCA1644S0024	VOZ1 isform X1	female bud	CTCTAGAAACATCACACTATCTCTGACTTGCACACTTTGATCATTAGGCTCGGGCTTTGG
novel_circ_0011567	CCA1691S0005	buding time control protein	female bud	GCAAAACCTTGCAAGCAACTATGGGTGGGTGGAATTAGCCCAACTGTCTCAAAGGAAGAA
novel_circ_0011756	CCA1757S0014	DCL4	female bud	CTCATACTGCTCAATCTCTTTTTTCCAGTCTTCATGGCTTTTCAAATGCTTAGAGCTCCC
