# Supplementary material for: Comprehensive identification and analysis of circRNAs during hickory (Carya cathayensis Sarg.) flower bud differentiation
Source: Front Plant Sci. 2023 Jan 4;13:1000489. doi: 10.3389/fpls.2022.1000489 (PMC9846342; doi:10.3389/fpls.2022.1000489)
Supplement: Supplementary Table 11 — The prediction of circRNA-miRNA-mRNA in F1 compared with F2. [file Table_11.xlsx]

## Sheet: Table S3 Characterization of id
Table S11 The prediction of circRNA-miRNA-mRNA in female buds
ID	F1	F2	log2.Fold_change.	p.value	q.value.Storey.et.al..2003.	log2.Fold_change.		sRNA	F_A	F_B	log2.Fold_change.	p.value	q.value.Storey.et.al..2003.	transcript_id	gene_id	gene_location	F_1_FPKM	F_2_FPKM	log2(foldchange)	pvalue	qvalue
novel_circ_0005732	0	24.3116	-5.6036	1.11e-06	3.72e-08	-5.6036		novel_34	513.847	1795.13	-1.8047	1.79e-183	3.28e-183	evm.model.Contig627.33	CCA1365S0033	Contig627:405688-410154	0.444658	23.3237	-5.71295	2.46e-07	6.28e-05
novel_circ_0005732	0	24.3116	-5.6036	1.11e-06	3.72e-08	-5.6036		novel_34	513.847	1795.13	-1.8047	1.79e-183	3.28e-183	evm.model.Contig465.27	CCA1033S0027	Contig465:342260-345680	2.05626	15.3694	-2.90196	0.0035531	0.100497
novel_circ_0006508	0	40.5194	-6.3405	2.94e-10	1.3e-11	-6.3405		novel_34	513.847	1795.13	-1.8047	1.79e-183	3.28e-183	evm.model.Contig627.33	CCA1365S0033	Contig627:405688-410154	0.444658	23.3237	-5.71295	2.46e-07	6.28e-05
novel_circ_0006508	0	40.5194	-6.3405	2.94e-10	1.3e-11	-6.3405		novel_34	513.847	1795.13	-1.8047	1.79e-183	3.28e-183	evm.model.Contig465.27	CCA1033S0027	Contig465:342260-345680	2.05626	15.3694	-2.90196	0.0035531	0.100497
novel_circ_0004771	0	40.5194	-6.3405	2.94e-10	1.3e-11	-6.3405		novel_34	513.847	1795.13	-1.8047	1.79e-183	3.28e-183	evm.model.Contig627.33	CCA1365S0033	Contig627:405688-410154	0.444658	23.3237	-5.71295	2.46e-07	6.28e-05
novel_circ_0004771	0	40.5194	-6.3405	2.94e-10	1.3e-11	-6.3405		novel_34	513.847	1795.13	-1.8047	1.79e-183	3.28e-183	evm.model.Contig465.27	CCA1033S0027	Contig465:342260-345680	2.05626	15.3694	-2.90196	0.0035531	0.100497
novel_circ_0004047	0	72.9348	-7.1885	8.53e-17	6.19e-18	-7.1885		novel_34	513.847	1795.13	-1.8047	1.79e-183	3.28e-183	evm.model.Contig627.33	CCA1365S0033	Contig627:405688-410154	0.444658	23.3237	-5.71295	2.46e-07	6.28e-05
novel_circ_0004047	0	72.9348	-7.1885	8.53e-17	6.19e-18	-7.1885		novel_34	513.847	1795.13	-1.8047	1.79e-183	3.28e-183	evm.model.Contig465.27	CCA1033S0027	Contig465:342260-345680	2.05626	15.3694	-2.90196	0.0035531	0.100497
novel_circ_0008390	195.198	559.167	-1.5183	9.11e-28	1.37e-28	-1.5183		novel_34	513.847	1795.13	-1.8047	1.79e-183	3.28e-183	evm.model.Contig627.33	CCA1365S0033	Contig627:405688-410154	0.444658	23.3237	-5.71295	2.46e-07	6.28e-05
novel_circ_0008390	195.198	559.167	-1.5183	9.11e-28	1.37e-28	-1.5183		novel_34	513.847	1795.13	-1.8047	1.79e-183	3.28e-183	evm.model.Contig465.27	CCA1033S0027	Contig465:342260-345680	2.05626	15.3694	-2.90196	0.0035531	0.100497
novel_circ_0002631	0	153.974	-8.2665	4e-31	6.7e-32	-8.2665		novel_34	513.847	1795.13	-1.8047	1.79e-183	3.28e-183	evm.model.Contig627.33	CCA1365S0033	Contig627:405688-410154	0.444658	23.3237	-5.71295	2.46e-07	6.28e-05
novel_circ_0002631	0	153.974	-8.2665	4e-31	6.7e-32	-8.2665		novel_34	513.847	1795.13	-1.8047	1.79e-183	3.28e-183	evm.model.Contig465.27	CCA1033S0027	Contig465:342260-345680	2.05626	15.3694	-2.90196	0.0035531	0.100497
novel_circ_0009955	0	64.831	-7.0186	3.2e-15	2.13e-16	-7.0186		novel_34	513.847	1795.13	-1.8047	1.79e-183	3.28e-183	evm.model.Contig627.33	CCA1365S0033	Contig627:405688-410154	0.444658	23.3237	-5.71295	2.46e-07	6.28e-05
novel_circ_0009955	0	64.831	-7.0186	3.2e-15	2.13e-16	-7.0186		novel_34	513.847	1795.13	-1.8047	1.79e-183	3.28e-183	evm.model.Contig465.27	CCA1033S0027	Contig465:342260-345680	2.05626	15.3694	-2.90196	0.0035531	0.100497
novel_circ_0008806	0	129.662	-8.0186	4.83e-27	6.9e-28	-8.0186		novel_34	513.847	1795.13	-1.8047	1.79e-183	3.28e-183	evm.model.Contig627.33	CCA1365S0033	Contig627:405688-410154	0.444658	23.3237	-5.71295	2.46e-07	6.28e-05
novel_circ_0008806	0	129.662	-8.0186	4.83e-27	6.9e-28	-8.0186		novel_34	513.847	1795.13	-1.8047	1.79e-183	3.28e-183	evm.model.Contig465.27	CCA1033S0027	Contig465:342260-345680	2.05626	15.3694	-2.90196	0.0035531	0.100497
novel_circ_0005609	0	16.2077	-5.0186	9.01e-05	2.7e-06	-5.0186		novel_34	513.847	1795.13	-1.8047	1.79e-183	3.28e-183	evm.model.Contig627.33	CCA1365S0033	Contig627:405688-410154	0.444658	23.3237	-5.71295	2.46e-07	6.28e-05
novel_circ_0005609	0	16.2077	-5.0186	9.01e-05	2.7e-06	-5.0186		novel_34	513.847	1795.13	-1.8047	1.79e-183	3.28e-183	evm.model.Contig465.27	CCA1033S0027	Contig465:342260-345680	2.05626	15.3694	-2.90196	0.0035531	0.100497
novel_circ_0009349	0	32.4155	-6.0186	1.67e-08	6.44e-10	-6.0186		novel_34	513.847	1795.13	-1.8047	1.79e-183	3.28e-183	evm.model.Contig627.33	CCA1365S0033	Contig627:405688-410154	0.444658	23.3237	-5.71295	2.46e-07	6.28e-05
novel_circ_0009349	0	32.4155	-6.0186	1.67e-08	6.44e-10	-6.0186		novel_34	513.847	1795.13	-1.8047	1.79e-183	3.28e-183	evm.model.Contig465.27	CCA1033S0027	Contig465:342260-345680	2.05626	15.3694	-2.90196	0.0035531	0.100497
novel_circ_0007508	195.198	0	8.6088	4.82e-43	1.29e-43	8.6088		novel_34	513.847	1795.13	-1.8047	1.79e-183	3.28e-183	evm.model.Contig627.33	CCA1365S0033	Contig627:405688-410154	0.444658	23.3237	-5.71295	2.46e-07	6.28e-05
novel_circ_0007508	195.198	0	8.6088	4.82e-43	1.29e-43	8.6088		novel_34	513.847	1795.13	-1.8047	1.79e-183	3.28e-183	evm.model.Contig465.27	CCA1033S0027	Contig465:342260-345680	2.05626	15.3694	-2.90196	0.0035531	0.100497
novel_circ_0000634	0	105.35	-7.7191	8.57e-23	9.62e-24	-7.7191		novel_34	513.847	1795.13	-1.8047	1.79e-183	3.28e-183	evm.model.Contig627.33	CCA1365S0033	Contig627:405688-410154	0.444658	23.3237	-5.71295	2.46e-07	6.28e-05
novel_circ_0000634	0	105.35	-7.7191	8.57e-23	9.62e-24	-7.7191		novel_34	513.847	1795.13	-1.8047	1.79e-183	3.28e-183	evm.model.Contig465.27	CCA1033S0027	Contig465:342260-345680	2.05626	15.3694	-2.90196	0.0035531	0.100497
novel_circ_0001040	347.019	0	9.4389	1.59e-67	7.79e-68	9.4389		novel_34	513.847	1795.13	-1.8047	1.79e-183	3.28e-183	evm.model.Contig627.33	CCA1365S0033	Contig627:405688-410154	0.444658	23.3237	-5.71295	2.46e-07	6.28e-05
novel_circ_0001040	347.019	0	9.4389	1.59e-67	7.79e-68	9.4389		novel_34	513.847	1795.13	-1.8047	1.79e-183	3.28e-183	evm.model.Contig465.27	CCA1033S0027	Contig465:342260-345680	2.05626	15.3694	-2.90196	0.0035531	0.100497
novel_circ_0001606	281.953	40.5194	2.7988	1.05e-55	3.95e-56	2.7988		novel_34	513.847	1795.13	-1.8047	1.79e-183	3.28e-183	evm.model.Contig627.33	CCA1365S0033	Contig627:405688-410154	0.444658	23.3237	-5.71295	2.46e-07	6.28e-05
novel_circ_0001606	281.953	40.5194	2.7988	1.05e-55	3.95e-56	2.7988		novel_34	513.847	1795.13	-1.8047	1.79e-183	3.28e-183	evm.model.Contig465.27	CCA1033S0027	Contig465:342260-345680	2.05626	15.3694	-2.90196	0.0035531	0.100497
novel_circ_0001996	0	16.2077	-5.0186	9.01e-05	2.7e-06	-5.0186		novel_34	513.847	1795.13	-1.8047	1.79e-183	3.28e-183	evm.model.Contig627.33	CCA1365S0033	Contig627:405688-410154	0.444658	23.3237	-5.71295	2.46e-07	6.28e-05
novel_circ_0001996	0	16.2077	-5.0186	9.01e-05	2.7e-06	-5.0186		novel_34	513.847	1795.13	-1.8047	1.79e-183	3.28e-183	evm.model.Contig465.27	CCA1033S0027	Contig465:342260-345680	2.05626	15.3694	-2.90196	0.0035531	0.100497
novel_circ_0009923	0	16.2077	-5.0186	9.01e-05	2.7e-06	-5.0186		novel_34	513.847	1795.13	-1.8047	1.79e-183	3.28e-183	evm.model.Contig627.33	CCA1365S0033	Contig627:405688-410154	0.444658	23.3237	-5.71295	2.46e-07	6.28e-05
novel_circ_0009923	0	16.2077	-5.0186	9.01e-05	2.7e-06	-5.0186		novel_34	513.847	1795.13	-1.8047	1.79e-183	3.28e-183	evm.model.Contig465.27	CCA1033S0027	Contig465:342260-345680	2.05626	15.3694	-2.90196	0.0035531	0.100497
novel_circ_0006273	0	24.3116	-5.6036	1.11e-06	3.72e-08	-5.6036		novel_34	513.847	1795.13	-1.8047	1.79e-183	3.28e-183	evm.model.Contig627.33	CCA1365S0033	Contig627:405688-410154	0.444658	23.3237	-5.71295	2.46e-07	6.28e-05
novel_circ_0006273	0	24.3116	-5.6036	1.11e-06	3.72e-08	-5.6036		novel_34	513.847	1795.13	-1.8047	1.79e-183	3.28e-183	evm.model.Contig465.27	CCA1033S0027	Contig465:342260-345680	2.05626	15.3694	-2.90196	0.0035531	0.100497
novel_circ_0010431	43.3773	0	6.4389	9.19e-13	5.11e-14	6.4389		novel_34	513.847	1795.13	-1.8047	1.79e-183	3.28e-183	evm.model.Contig627.33	CCA1365S0033	Contig627:405688-410154	0.444658	23.3237	-5.71295	2.46e-07	6.28e-05
novel_circ_0010431	43.3773	0	6.4389	9.19e-13	5.11e-14	6.4389		novel_34	513.847	1795.13	-1.8047	1.79e-183	3.28e-183	evm.model.Contig465.27	CCA1033S0027	Contig465:342260-345680	2.05626	15.3694	-2.90196	0.0035531	0.100497
novel_circ_0003678	0	81.0387	-7.3405	2.45e-18	2.09e-19	-7.3405		novel_34	513.847	1795.13	-1.8047	1.79e-183	3.28e-183	evm.model.Contig627.33	CCA1365S0033	Contig627:405688-410154	0.444658	23.3237	-5.71295	2.46e-07	6.28e-05
novel_circ_0003678	0	81.0387	-7.3405	2.45e-18	2.09e-19	-7.3405		novel_34	513.847	1795.13	-1.8047	1.79e-183	3.28e-183	evm.model.Contig465.27	CCA1033S0027	Contig465:342260-345680	2.05626	15.3694	-2.90196	0.0035531	0.100497
novel_circ_0001392	455.462	97.2465	2.2276	2.26e-72	1.23e-72	2.2276		novel_34	513.847	1795.13	-1.8047	1.79e-183	3.28e-183	evm.model.Contig627.33	CCA1365S0033	Contig627:405688-410154	0.444658	23.3237	-5.71295	2.46e-07	6.28e-05
novel_circ_0001392	455.462	97.2465	2.2276	2.26e-72	1.23e-72	2.2276		novel_34	513.847	1795.13	-1.8047	1.79e-183	3.28e-183	evm.model.Contig465.27	CCA1033S0027	Contig465:342260-345680	2.05626	15.3694	-2.90196	0.0035531	0.100497
novel_circ_0009431	0	16.2077	-5.0186	9.01e-05	2.7e-06	-5.0186		novel_34	513.847	1795.13	-1.8047	1.79e-183	3.28e-183	evm.model.Contig627.33	CCA1365S0033	Contig627:405688-410154	0.444658	23.3237	-5.71295	2.46e-07	6.28e-05
novel_circ_0009431	0	16.2077	-5.0186	9.01e-05	2.7e-06	-5.0186		novel_34	513.847	1795.13	-1.8047	1.79e-183	3.28e-183	evm.model.Contig465.27	CCA1033S0027	Contig465:342260-345680	2.05626	15.3694	-2.90196	0.0035531	0.100497
novel_circ_0008710	130.132	0	8.0238	3.59e-31	6.21e-32	8.0238		novel_34	513.847	1795.13	-1.8047	1.79e-183	3.28e-183	evm.model.Contig627.33	CCA1365S0033	Contig627:405688-410154	0.444658	23.3237	-5.71295	2.46e-07	6.28e-05
novel_circ_0008710	130.132	0	8.0238	3.59e-31	6.21e-32	8.0238		novel_34	513.847	1795.13	-1.8047	1.79e-183	3.28e-183	evm.model.Contig465.27	CCA1033S0027	Contig465:342260-345680	2.05626	15.3694	-2.90196	0.0035531	0.100497
novel_circ_0010700	563.905	1677.5	-1.5728	2.31e-85	1.56e-85	-1.5728		novel_34	513.847	1795.13	-1.8047	1.79e-183	3.28e-183	evm.model.Contig627.33	CCA1365S0033	Contig627:405688-410154	0.444658	23.3237	-5.71295	2.46e-07	6.28e-05
novel_circ_0010700	563.905	1677.5	-1.5728	2.31e-85	1.56e-85	-1.5728		novel_34	513.847	1795.13	-1.8047	1.79e-183	3.28e-183	evm.model.Contig465.27	CCA1033S0027	Contig465:342260-345680	2.05626	15.3694	-2.90196	0.0035531	0.100497
novel_circ_0004354	0	56.7271	-6.826	1.31e-13	7.79e-15	-6.826		novel_34	513.847	1795.13	-1.8047	1.79e-183	3.28e-183	evm.model.Contig627.33	CCA1365S0033	Contig627:405688-410154	0.444658	23.3237	-5.71295	2.46e-07	6.28e-05
novel_circ_0004354	0	56.7271	-6.826	1.31e-13	7.79e-15	-6.826		novel_34	513.847	1795.13	-1.8047	1.79e-183	3.28e-183	evm.model.Contig465.27	CCA1033S0027	Contig465:342260-345680	2.05626	15.3694	-2.90196	0.0035531	0.100497
novel_circ_0007499	0	24.3116	-5.6036	1.11e-06	3.72e-08	-5.6036		novel_34	513.847	1795.13	-1.8047	1.79e-183	3.28e-183	evm.model.Contig627.33	CCA1365S0033	Contig627:405688-410154	0.444658	23.3237	-5.71295	2.46e-07	6.28e-05
novel_circ_0007499	0	24.3116	-5.6036	1.11e-06	3.72e-08	-5.6036		novel_34	513.847	1795.13	-1.8047	1.79e-183	3.28e-183	evm.model.Contig465.27	CCA1033S0027	Contig465:342260-345680	2.05626	15.3694	-2.90196	0.0035531	0.100497
novel_circ_0002300	65.066	0	7.0238	8.65e-18	6.81e-19	7.0238		novel_34	513.847	1795.13	-1.8047	1.79e-183	3.28e-183	evm.model.Contig627.33	CCA1365S0033	Contig627:405688-410154	0.444658	23.3237	-5.71295	2.46e-07	6.28e-05
novel_circ_0002300	65.066	0	7.0238	8.65e-18	6.81e-19	7.0238		novel_34	513.847	1795.13	-1.8047	1.79e-183	3.28e-183	evm.model.Contig465.27	CCA1033S0027	Contig465:342260-345680	2.05626	15.3694	-2.90196	0.0035531	0.100497
novel_circ_0005208	43.3773	0	6.4389	9.19e-13	5.11e-14	6.4389		novel_34	513.847	1795.13	-1.8047	1.79e-183	3.28e-183	evm.model.Contig627.33	CCA1365S0033	Contig627:405688-410154	0.444658	23.3237	-5.71295	2.46e-07	6.28e-05
novel_circ_0005208	43.3773	0	6.4389	9.19e-13	5.11e-14	6.4389		novel_34	513.847	1795.13	-1.8047	1.79e-183	3.28e-183	evm.model.Contig465.27	CCA1033S0027	Contig465:342260-345680	2.05626	15.3694	-2.90196	0.0035531	0.100497
novel_circ_0004588	0	113.454	-7.826	3.13e-24	3.79e-25	-7.826		novel_34	513.847	1795.13	-1.8047	1.79e-183	3.28e-183	evm.model.Contig627.33	CCA1365S0033	Contig627:405688-410154	0.444658	23.3237	-5.71295	2.46e-07	6.28e-05
novel_circ_0004588	0	113.454	-7.826	3.13e-24	3.79e-25	-7.826		novel_34	513.847	1795.13	-1.8047	1.79e-183	3.28e-183	evm.model.Contig465.27	CCA1033S0027	Contig465:342260-345680	2.05626	15.3694	-2.90196	0.0035531	0.100497
novel_circ_0006595	0	105.35	-7.7191	8.57e-23	9.62e-24	-7.7191		novel_34	513.847	1795.13	-1.8047	1.79e-183	3.28e-183	evm.model.Contig627.33	CCA1365S0033	Contig627:405688-410154	0.444658	23.3237	-5.71295	2.46e-07	6.28e-05
novel_circ_0006595	0	105.35	-7.7191	8.57e-23	9.62e-24	-7.7191		novel_34	513.847	1795.13	-1.8047	1.79e-183	3.28e-183	evm.model.Contig465.27	CCA1033S0027	Contig465:342260-345680	2.05626	15.3694	-2.90196	0.0035531	0.100497
novel_circ_0003197	65.066	0	7.0238	8.65e-18	6.81e-19	7.0238		novel_34	513.847	1795.13	-1.8047	1.79e-183	3.28e-183	evm.model.Contig627.33	CCA1365S0033	Contig627:405688-410154	0.444658	23.3237	-5.71295	2.46e-07	6.28e-05
novel_circ_0003197	65.066	0	7.0238	8.65e-18	6.81e-19	7.0238		novel_34	513.847	1795.13	-1.8047	1.79e-183	3.28e-183	evm.model.Contig465.27	CCA1033S0027	Contig465:342260-345680	2.05626	15.3694	-2.90196	0.0035531	0.100497
novel_circ_0008916	0	81.0387	-7.3405	2.45e-18	2.09e-19	-7.3405		novel_34	513.847	1795.13	-1.8047	1.79e-183	3.28e-183	evm.model.Contig627.33	CCA1365S0033	Contig627:405688-410154	0.444658	23.3237	-5.71295	2.46e-07	6.28e-05
novel_circ_0008916	0	81.0387	-7.3405	2.45e-18	2.09e-19	-7.3405		novel_34	513.847	1795.13	-1.8047	1.79e-183	3.28e-183	evm.model.Contig465.27	CCA1033S0027	Contig465:342260-345680	2.05626	15.3694	-2.90196	0.0035531	0.100497
novel_circ_0002635	0	81.0387	-7.3405	2.45e-18	2.09e-19	-7.3405		novel_34	513.847	1795.13	-1.8047	1.79e-183	3.28e-183	evm.model.Contig627.33	CCA1365S0033	Contig627:405688-410154	0.444658	23.3237	-5.71295	2.46e-07	6.28e-05
novel_circ_0002635	0	81.0387	-7.3405	2.45e-18	2.09e-19	-7.3405		novel_34	513.847	1795.13	-1.8047	1.79e-183	3.28e-183	evm.model.Contig465.27	CCA1033S0027	Contig465:342260-345680	2.05626	15.3694	-2.90196	0.0035531	0.100497
novel_circ_0004641	0	56.7271	-6.826	1.31e-13	7.79e-15	-6.826		novel_34	513.847	1795.13	-1.8047	1.79e-183	3.28e-183	evm.model.Contig627.33	CCA1365S0033	Contig627:405688-410154	0.444658	23.3237	-5.71295	2.46e-07	6.28e-05
novel_circ_0004641	0	56.7271	-6.826	1.31e-13	7.79e-15	-6.826		novel_34	513.847	1795.13	-1.8047	1.79e-183	3.28e-183	evm.model.Contig465.27	CCA1033S0027	Contig465:342260-345680	2.05626	15.3694	-2.90196	0.0035531	0.100497
novel_circ_0004470	65.066	218.805	-1.7497	5.98e-15	3.97e-16	-1.7497		novel_34	513.847	1795.13	-1.8047	1.79e-183	3.28e-183	evm.model.Contig627.33	CCA1365S0033	Contig627:405688-410154	0.444658	23.3237	-5.71295	2.46e-07	6.28e-05
novel_circ_0004470	65.066	218.805	-1.7497	5.98e-15	3.97e-16	-1.7497		novel_34	513.847	1795.13	-1.8047	1.79e-183	3.28e-183	evm.model.Contig465.27	CCA1033S0027	Contig465:342260-345680	2.05626	15.3694	-2.90196	0.0035531	0.100497
novel_circ_0004149	173.509	64.831	1.4203	3.77e-18	3.22e-19	1.4203		novel_34	513.847	1795.13	-1.8047	1.79e-183	3.28e-183	evm.model.Contig627.33	CCA1365S0033	Contig627:405688-410154	0.444658	23.3237	-5.71295	2.46e-07	6.28e-05
novel_circ_0004149	173.509	64.831	1.4203	3.77e-18	3.22e-19	1.4203		novel_34	513.847	1795.13	-1.8047	1.79e-183	3.28e-183	evm.model.Contig465.27	CCA1033S0027	Contig465:342260-345680	2.05626	15.3694	-2.90196	0.0035531	0.100497
novel_circ_0009437	216.887	32.4155	2.7422	1.51e-42	3.91e-43	2.7422		novel_34	513.847	1795.13	-1.8047	1.79e-183	3.28e-183	evm.model.Contig627.33	CCA1365S0033	Contig627:405688-410154	0.444658	23.3237	-5.71295	2.46e-07	6.28e-05
novel_circ_0009437	216.887	32.4155	2.7422	1.51e-42	3.91e-43	2.7422		novel_34	513.847	1795.13	-1.8047	1.79e-183	3.28e-183	evm.model.Contig465.27	CCA1033S0027	Contig465:342260-345680	2.05626	15.3694	-2.90196	0.0035531	0.100497
novel_circ_0008808	65.066	202.597	-1.6386	1.54e-12	8.5e-14	-1.6386		novel_34	513.847	1795.13	-1.8047	1.79e-183	3.28e-183	evm.model.Contig627.33	CCA1365S0033	Contig627:405688-410154	0.444658	23.3237	-5.71295	2.46e-07	6.28e-05
novel_circ_0008808	65.066	202.597	-1.6386	1.54e-12	8.5e-14	-1.6386		novel_34	513.847	1795.13	-1.8047	1.79e-183	3.28e-183	evm.model.Contig465.27	CCA1033S0027	Contig465:342260-345680	2.05626	15.3694	-2.90196	0.0035531	0.100497
novel_circ_0003935	86.7547	0	7.4389	1.76e-22	1.84e-23	7.4389		novel_34	513.847	1795.13	-1.8047	1.79e-183	3.28e-183	evm.model.Contig627.33	CCA1365S0033	Contig627:405688-410154	0.444658	23.3237	-5.71295	2.46e-07	6.28e-05
novel_circ_0003935	86.7547	0	7.4389	1.76e-22	1.84e-23	7.4389		novel_34	513.847	1795.13	-1.8047	1.79e-183	3.28e-183	evm.model.Contig465.27	CCA1033S0027	Contig465:342260-345680	2.05626	15.3694	-2.90196	0.0035531	0.100497
novel_circ_0002630	195.198	2017.86	-3.3698	0	0	-3.3698		novel_34	513.847	1795.13	-1.8047	1.79e-183	3.28e-183	evm.model.Contig627.33	CCA1365S0033	Contig627:405688-410154	0.444658	23.3237	-5.71295	2.46e-07	6.28e-05
novel_circ_0002630	195.198	2017.86	-3.3698	0	0	-3.3698		novel_34	513.847	1795.13	-1.8047	1.79e-183	3.28e-183	evm.model.Contig465.27	CCA1033S0027	Contig465:342260-345680	2.05626	15.3694	-2.90196	0.0035531	0.100497
novel_circ_0001089	238.575	16.2077	3.8797	6.84e-59	2.75e-59	3.8797		novel_34	513.847	1795.13	-1.8047	1.79e-183	3.28e-183	evm.model.Contig627.33	CCA1365S0033	Contig627:405688-410154	0.444658	23.3237	-5.71295	2.46e-07	6.28e-05
novel_circ_0001089	238.575	16.2077	3.8797	6.84e-59	2.75e-59	3.8797		novel_34	513.847	1795.13	-1.8047	1.79e-183	3.28e-183	evm.model.Contig465.27	CCA1033S0027	Contig465:342260-345680	2.05626	15.3694	-2.90196	0.0035531	0.100497
novel_circ_0008727	216.887	445.713	-1.0392	1.18e-10	5.85e-12	-1.0392		novel_34	513.847	1795.13	-1.8047	1.79e-183	3.28e-183	evm.model.Contig627.33	CCA1365S0033	Contig627:405688-410154	0.444658	23.3237	-5.71295	2.46e-07	6.28e-05
novel_circ_0008727	216.887	445.713	-1.0392	1.18e-10	5.85e-12	-1.0392		novel_34	513.847	1795.13	-1.8047	1.79e-183	3.28e-183	evm.model.Contig465.27	CCA1033S0027	Contig465:342260-345680	2.05626	15.3694	-2.90196	0.0035531	0.100497
novel_circ_0001025	151.821	0	8.2462	2.94e-35	5.85e-36	8.2462		novel_34	513.847	1795.13	-1.8047	1.79e-183	3.28e-183	evm.model.Contig627.33	CCA1365S0033	Contig627:405688-410154	0.444658	23.3237	-5.71295	2.46e-07	6.28e-05
novel_circ_0001025	151.821	0	8.2462	2.94e-35	5.85e-36	8.2462		novel_34	513.847	1795.13	-1.8047	1.79e-183	3.28e-183	evm.model.Contig465.27	CCA1033S0027	Contig465:342260-345680	2.05626	15.3694	-2.90196	0.0035531	0.100497
novel_circ_0007888	0	48.6232	-6.6036	5.86e-12	2.96e-13	-6.6036		novel_34	513.847	1795.13	-1.8047	1.79e-183	3.28e-183	evm.model.Contig627.33	CCA1365S0033	Contig627:405688-410154	0.444658	23.3237	-5.71295	2.46e-07	6.28e-05
novel_circ_0007888	0	48.6232	-6.6036	5.86e-12	2.96e-13	-6.6036		novel_34	513.847	1795.13	-1.8047	1.79e-183	3.28e-183	evm.model.Contig465.27	CCA1033S0027	Contig465:342260-345680	2.05626	15.3694	-2.90196	0.0035531	0.100497
novel_circ_0001052	5595.68	2504.1	1.16	0	0	1.16		novel_34	513.847	1795.13	-1.8047	1.79e-183	3.28e-183	evm.model.Contig627.33	CCA1365S0033	Contig627:405688-410154	0.444658	23.3237	-5.71295	2.46e-07	6.28e-05
novel_circ_0001052	5595.68	2504.1	1.16	0	0	1.16		novel_34	513.847	1795.13	-1.8047	1.79e-183	3.28e-183	evm.model.Contig465.27	CCA1033S0027	Contig465:342260-345680	2.05626	15.3694	-2.90196	0.0035531	0.100497
novel_circ_0008768	0	89.1426	-7.478	7.54e-20	6.96e-21	-7.478		novel_34	513.847	1795.13	-1.8047	1.79e-183	3.28e-183	evm.model.Contig627.33	CCA1365S0033	Contig627:405688-410154	0.444658	23.3237	-5.71295	2.46e-07	6.28e-05
novel_circ_0008768	0	89.1426	-7.478	7.54e-20	6.96e-21	-7.478		novel_34	513.847	1795.13	-1.8047	1.79e-183	3.28e-183	evm.model.Contig465.27	CCA1033S0027	Contig465:342260-345680	2.05626	15.3694	-2.90196	0.0035531	0.100497
novel_circ_0001675	0	145.87	-8.1885	8.83e-30	1.4e-30	-8.1885		novel_34	513.847	1795.13	-1.8047	1.79e-183	3.28e-183	evm.model.Contig627.33	CCA1365S0033	Contig627:405688-410154	0.444658	23.3237	-5.71295	2.46e-07	6.28e-05
novel_circ_0001675	0	145.87	-8.1885	8.83e-30	1.4e-30	-8.1885		novel_34	513.847	1795.13	-1.8047	1.79e-183	3.28e-183	evm.model.Contig465.27	CCA1033S0027	Contig465:342260-345680	2.05626	15.3694	-2.90196	0.0035531	0.100497
novel_circ_0008730	151.821	1580.25	-3.3797	9.59e-247	2.84e-246	-3.3797		novel_34	513.847	1795.13	-1.8047	1.79e-183	3.28e-183	evm.model.Contig627.33	CCA1365S0033	Contig627:405688-410154	0.444658	23.3237	-5.71295	2.46e-07	6.28e-05
novel_circ_0008730	151.821	1580.25	-3.3797	9.59e-247	2.84e-246	-3.3797		novel_34	513.847	1795.13	-1.8047	1.79e-183	3.28e-183	evm.model.Contig465.27	CCA1033S0027	Contig465:342260-345680	2.05626	15.3694	-2.90196	0.0035531	0.100497
novel_circ_0000738	86.7547	307.947	-1.8277	6.29e-22	6.5e-23	-1.8277		novel_34	513.847	1795.13	-1.8047	1.79e-183	3.28e-183	evm.model.Contig627.33	CCA1365S0033	Contig627:405688-410154	0.444658	23.3237	-5.71295	2.46e-07	6.28e-05
novel_circ_0000738	86.7547	307.947	-1.8277	6.29e-22	6.5e-23	-1.8277		novel_34	513.847	1795.13	-1.8047	1.79e-183	3.28e-183	evm.model.Contig465.27	CCA1033S0027	Contig465:342260-345680	2.05626	15.3694	-2.90196	0.0035531	0.100497
novel_circ_0001073	0	16.2077	-5.0186	9.01e-05	2.7e-06	-5.0186		novel_34	513.847	1795.13	-1.8047	1.79e-183	3.28e-183	evm.model.Contig627.33	CCA1365S0033	Contig627:405688-410154	0.444658	23.3237	-5.71295	2.46e-07	6.28e-05
novel_circ_0001073	0	16.2077	-5.0186	9.01e-05	2.7e-06	-5.0186		novel_34	513.847	1795.13	-1.8047	1.79e-183	3.28e-183	evm.model.Contig465.27	CCA1033S0027	Contig465:342260-345680	2.05626	15.3694	-2.90196	0.0035531	0.100497
novel_circ_0001558	0	32.4155	-6.0186	1.67e-08	6.44e-10	-6.0186		novel_34	513.847	1795.13	-1.8047	1.79e-183	3.28e-183	evm.model.Contig627.33	CCA1365S0033	Contig627:405688-410154	0.444658	23.3237	-5.71295	2.46e-07	6.28e-05
novel_circ_0001558	0	32.4155	-6.0186	1.67e-08	6.44e-10	-6.0186		novel_34	513.847	1795.13	-1.8047	1.79e-183	3.28e-183	evm.model.Contig465.27	CCA1033S0027	Contig465:342260-345680	2.05626	15.3694	-2.90196	0.0035531	0.100497
novel_circ_0000971	43.3773	502.44	-3.5339	2.69e-83	1.72e-83	-3.5339		novel_34	513.847	1795.13	-1.8047	1.79e-183	3.28e-183	evm.model.Contig627.33	CCA1365S0033	Contig627:405688-410154	0.444658	23.3237	-5.71295	2.46e-07	6.28e-05
novel_circ_0000971	43.3773	502.44	-3.5339	2.69e-83	1.72e-83	-3.5339		novel_34	513.847	1795.13	-1.8047	1.79e-183	3.28e-183	evm.model.Contig465.27	CCA1033S0027	Contig465:342260-345680	2.05626	15.3694	-2.90196	0.0035531	0.100497
novel_circ_0003464	0	32.4155	-6.0186	1.67e-08	6.44e-10	-6.0186		novel_34	513.847	1795.13	-1.8047	1.79e-183	3.28e-183	evm.model.Contig627.33	CCA1365S0033	Contig627:405688-410154	0.444658	23.3237	-5.71295	2.46e-07	6.28e-05
novel_circ_0003464	0	32.4155	-6.0186	1.67e-08	6.44e-10	-6.0186		novel_34	513.847	1795.13	-1.8047	1.79e-183	3.28e-183	evm.model.Contig465.27	CCA1033S0027	Contig465:342260-345680	2.05626	15.3694	-2.90196	0.0035531	0.100497
novel_circ_0011286	0	56.7271	-6.826	1.31e-13	7.79e-15	-6.826		novel_34	513.847	1795.13	-1.8047	1.79e-183	3.28e-183	evm.model.Contig627.33	CCA1365S0033	Contig627:405688-410154	0.444658	23.3237	-5.71295	2.46e-07	6.28e-05
novel_circ_0011286	0	56.7271	-6.826	1.31e-13	7.79e-15	-6.826		novel_34	513.847	1795.13	-1.8047	1.79e-183	3.28e-183	evm.model.Contig465.27	CCA1033S0027	Contig465:342260-345680	2.05626	15.3694	-2.90196	0.0035531	0.100497
novel_circ_0001013	65.066	210.701	-1.6952	9.95e-14	6.46e-15	-1.6952		novel_34	513.847	1795.13	-1.8047	1.79e-183	3.28e-183	evm.model.Contig627.33	CCA1365S0033	Contig627:405688-410154	0.444658	23.3237	-5.71295	2.46e-07	6.28e-05
novel_circ_0001013	65.066	210.701	-1.6952	9.95e-14	6.46e-15	-1.6952		novel_34	513.847	1795.13	-1.8047	1.79e-183	3.28e-183	evm.model.Contig465.27	CCA1033S0027	Contig465:342260-345680	2.05626	15.3694	-2.90196	0.0035531	0.100497
novel_circ_0004774	0	32.4155	-6.0186	1.67e-08	6.44e-10	-6.0186		novel_34	513.847	1795.13	-1.8047	1.79e-183	3.28e-183	evm.model.Contig627.33	CCA1365S0033	Contig627:405688-410154	0.444658	23.3237	-5.71295	2.46e-07	6.28e-05
novel_circ_0004774	0	32.4155	-6.0186	1.67e-08	6.44e-10	-6.0186		novel_34	513.847	1795.13	-1.8047	1.79e-183	3.28e-183	evm.model.Contig465.27	CCA1033S0027	Contig465:342260-345680	2.05626	15.3694	-2.90196	0.0035531	0.100497
novel_circ_0008881	65.066	0	7.0238	8.65e-18	6.81e-19	7.0238		novel_34	513.847	1795.13	-1.8047	1.79e-183	3.28e-183	evm.model.Contig627.33	CCA1365S0033	Contig627:405688-410154	0.444658	23.3237	-5.71295	2.46e-07	6.28e-05
novel_circ_0008881	65.066	0	7.0238	8.65e-18	6.81e-19	7.0238		novel_34	513.847	1795.13	-1.8047	1.79e-183	3.28e-183	evm.model.Contig465.27	CCA1033S0027	Contig465:342260-345680	2.05626	15.3694	-2.90196	0.0035531	0.100497
novel_circ_0011154	0	162.077	-8.3405	1.88e-32	3.4e-33	-8.3405		novel_34	513.847	1795.13	-1.8047	1.79e-183	3.28e-183	evm.model.Contig627.33	CCA1365S0033	Contig627:405688-410154	0.444658	23.3237	-5.71295	2.46e-07	6.28e-05
novel_circ_0011154	0	162.077	-8.3405	1.88e-32	3.4e-33	-8.3405		novel_34	513.847	1795.13	-1.8047	1.79e-183	3.28e-183	evm.model.Contig465.27	CCA1033S0027	Contig465:342260-345680	2.05626	15.3694	-2.90196	0.0035531	0.100497
novel_circ_0000539	65.066	235.012	-1.8528	1.76e-17	1.38e-18	-1.8528		novel_34	513.847	1795.13	-1.8047	1.79e-183	3.28e-183	evm.model.Contig627.33	CCA1365S0033	Contig627:405688-410154	0.444658	23.3237	-5.71295	2.46e-07	6.28e-05
novel_circ_0000539	65.066	235.012	-1.8528	1.76e-17	1.38e-18	-1.8528		novel_34	513.847	1795.13	-1.8047	1.79e-183	3.28e-183	evm.model.Contig465.27	CCA1033S0027	Contig465:342260-345680	2.05626	15.3694	-2.90196	0.0035531	0.100497
novel_circ_0004639	281.953	48.6232	2.5357	3.07e-51	1.03e-51	2.5357		novel_34	513.847	1795.13	-1.8047	1.79e-183	3.28e-183	evm.model.Contig627.33	CCA1365S0033	Contig627:405688-410154	0.444658	23.3237	-5.71295	2.46e-07	6.28e-05
novel_circ_0004639	281.953	48.6232	2.5357	3.07e-51	1.03e-51	2.5357		novel_34	513.847	1795.13	-1.8047	1.79e-183	3.28e-183	evm.model.Contig465.27	CCA1033S0027	Contig465:342260-345680	2.05626	15.3694	-2.90196	0.0035531	0.100497
novel_circ_0005382	0	32.4155	-6.0186	1.67e-08	6.44e-10	-6.0186		novel_34	513.847	1795.13	-1.8047	1.79e-183	3.28e-183	evm.model.Contig627.33	CCA1365S0033	Contig627:405688-410154	0.444658	23.3237	-5.71295	2.46e-07	6.28e-05
novel_circ_0005382	0	32.4155	-6.0186	1.67e-08	6.44e-10	-6.0186		novel_34	513.847	1795.13	-1.8047	1.79e-183	3.28e-183	evm.model.Contig465.27	CCA1033S0027	Contig465:342260-345680	2.05626	15.3694	-2.90196	0.0035531	0.100497
novel_circ_0010844	0	32.4155	-6.0186	1.67e-08	6.44e-10	-6.0186		novel_34	513.847	1795.13	-1.8047	1.79e-183	3.28e-183	evm.model.Contig627.33	CCA1365S0033	Contig627:405688-410154	0.444658	23.3237	-5.71295	2.46e-07	6.28e-05
novel_circ_0010844	0	32.4155	-6.0186	1.67e-08	6.44e-10	-6.0186		novel_34	513.847	1795.13	-1.8047	1.79e-183	3.28e-183	evm.model.Contig465.27	CCA1033S0027	Contig465:342260-345680	2.05626	15.3694	-2.90196	0.0035531	0.100497
novel_circ_0006267	0	24.3116	-5.6036	1.11e-06	3.72e-08	-5.6036		novel_34	513.847	1795.13	-1.8047	1.79e-183	3.28e-183	evm.model.Contig627.33	CCA1365S0033	Contig627:405688-410154	0.444658	23.3237	-5.71295	2.46e-07	6.28e-05
novel_circ_0006267	0	24.3116	-5.6036	1.11e-06	3.72e-08	-5.6036		novel_34	513.847	1795.13	-1.8047	1.79e-183	3.28e-183	evm.model.Contig465.27	CCA1033S0027	Contig465:342260-345680	2.05626	15.3694	-2.90196	0.0035531	0.100497
novel_circ_0010345	238.575	24.3116	3.2947	1.67e-53	5.85e-54	3.2947		novel_34	513.847	1795.13	-1.8047	1.79e-183	3.28e-183	evm.model.Contig627.33	CCA1365S0033	Contig627:405688-410154	0.444658	23.3237	-5.71295	2.46e-07	6.28e-05
novel_circ_0010345	238.575	24.3116	3.2947	1.67e-53	5.85e-54	3.2947		novel_34	513.847	1795.13	-1.8047	1.79e-183	3.28e-183	evm.model.Contig465.27	CCA1033S0027	Contig465:342260-345680	2.05626	15.3694	-2.90196	0.0035531	0.100497
novel_circ_0005846	0	32.4155	-6.0186	1.67e-08	6.44e-10	-6.0186		novel_34	513.847	1795.13	-1.8047	1.79e-183	3.28e-183	evm.model.Contig627.33	CCA1365S0033	Contig627:405688-410154	0.444658	23.3237	-5.71295	2.46e-07	6.28e-05
novel_circ_0005846	0	32.4155	-6.0186	1.67e-08	6.44e-10	-6.0186		novel_34	513.847	1795.13	-1.8047	1.79e-183	3.28e-183	evm.model.Contig465.27	CCA1033S0027	Contig465:342260-345680	2.05626	15.3694	-2.90196	0.0035531	0.100497
novel_circ_0004048	0	170.181	-8.4109	9.12e-34	1.7e-34	-8.4109		novel_34	513.847	1795.13	-1.8047	1.79e-183	3.28e-183	evm.model.Contig627.33	CCA1365S0033	Contig627:405688-410154	0.444658	23.3237	-5.71295	2.46e-07	6.28e-05
novel_circ_0004048	0	170.181	-8.4109	9.12e-34	1.7e-34	-8.4109		novel_34	513.847	1795.13	-1.8047	1.79e-183	3.28e-183	evm.model.Contig465.27	CCA1033S0027	Contig465:342260-345680	2.05626	15.3694	-2.90196	0.0035531	0.100497
novel_circ_0000367	0	56.7271	-6.826	1.31e-13	7.79e-15	-6.826		novel_34	513.847	1795.13	-1.8047	1.79e-183	3.28e-183	evm.model.Contig627.33	CCA1365S0033	Contig627:405688-410154	0.444658	23.3237	-5.71295	2.46e-07	6.28e-05
novel_circ_0000367	0	56.7271	-6.826	1.31e-13	7.79e-15	-6.826		novel_34	513.847	1795.13	-1.8047	1.79e-183	3.28e-183	evm.model.Contig465.27	CCA1033S0027	Contig465:342260-345680	2.05626	15.3694	-2.90196	0.0035531	0.100497
novel_circ_0003148	0	24.3116	-5.6036	1.11e-06	3.72e-08	-5.6036		novel_34	513.847	1795.13	-1.8047	1.79e-183	3.28e-183	evm.model.Contig627.33	CCA1365S0033	Contig627:405688-410154	0.444658	23.3237	-5.71295	2.46e-07	6.28e-05
novel_circ_0003148	0	24.3116	-5.6036	1.11e-06	3.72e-08	-5.6036		novel_34	513.847	1795.13	-1.8047	1.79e-183	3.28e-183	evm.model.Contig465.27	CCA1033S0027	Contig465:342260-345680	2.05626	15.3694	-2.90196	0.0035531	0.100497
novel_circ_0003968	0	24.3116	-5.6036	1.11e-06	3.72e-08	-5.6036		novel_34	513.847	1795.13	-1.8047	1.79e-183	3.28e-183	evm.model.Contig627.33	CCA1365S0033	Contig627:405688-410154	0.444658	23.3237	-5.71295	2.46e-07	6.28e-05
novel_circ_0003968	0	24.3116	-5.6036	1.11e-06	3.72e-08	-5.6036		novel_34	513.847	1795.13	-1.8047	1.79e-183	3.28e-183	evm.model.Contig465.27	CCA1033S0027	Contig465:342260-345680	2.05626	15.3694	-2.90196	0.0035531	0.100497
novel_circ_0011134	0	48.6232	-6.6036	5.86e-12	2.96e-13	-6.6036		novel_34	513.847	1795.13	-1.8047	1.79e-183	3.28e-183	evm.model.Contig627.33	CCA1365S0033	Contig627:405688-410154	0.444658	23.3237	-5.71295	2.46e-07	6.28e-05
novel_circ_0011134	0	48.6232	-6.6036	5.86e-12	2.96e-13	-6.6036		novel_34	513.847	1795.13	-1.8047	1.79e-183	3.28e-183	evm.model.Contig465.27	CCA1033S0027	Contig465:342260-345680	2.05626	15.3694	-2.90196	0.0035531	0.100497
novel_circ_0003948	0	56.7271	-6.826	1.31e-13	7.79e-15	-6.826		novel_34	513.847	1795.13	-1.8047	1.79e-183	3.28e-183	evm.model.Contig627.33	CCA1365S0033	Contig627:405688-410154	0.444658	23.3237	-5.71295	2.46e-07	6.28e-05
novel_circ_0003948	0	56.7271	-6.826	1.31e-13	7.79e-15	-6.826		novel_34	513.847	1795.13	-1.8047	1.79e-183	3.28e-183	evm.model.Contig465.27	CCA1033S0027	Contig465:342260-345680	2.05626	15.3694	-2.90196	0.0035531	0.100497
novel_circ_0003331	0	226.908	-8.826	1.32e-42	3.44e-43	-8.826		novel_34	513.847	1795.13	-1.8047	1.79e-183	3.28e-183	evm.model.Contig627.33	CCA1365S0033	Contig627:405688-410154	0.444658	23.3237	-5.71295	2.46e-07	6.28e-05
novel_circ_0003331	0	226.908	-8.826	1.32e-42	3.44e-43	-8.826		novel_34	513.847	1795.13	-1.8047	1.79e-183	3.28e-183	evm.model.Contig465.27	CCA1033S0027	Contig465:342260-345680	2.05626	15.3694	-2.90196	0.0035531	0.100497
novel_circ_0003616	0	32.4155	-6.0186	1.67e-08	6.44e-10	-6.0186		novel_34	513.847	1795.13	-1.8047	1.79e-183	3.28e-183	evm.model.Contig627.33	CCA1365S0033	Contig627:405688-410154	0.444658	23.3237	-5.71295	2.46e-07	6.28e-05
novel_circ_0003616	0	32.4155	-6.0186	1.67e-08	6.44e-10	-6.0186		novel_34	513.847	1795.13	-1.8047	1.79e-183	3.28e-183	evm.model.Contig465.27	CCA1033S0027	Contig465:342260-345680	2.05626	15.3694	-2.90196	0.0035531	0.100497
novel_circ_0006215	0	16.2077	-5.0186	9.01e-05	2.7e-06	-5.0186		novel_34	513.847	1795.13	-1.8047	1.79e-183	3.28e-183	evm.model.Contig627.33	CCA1365S0033	Contig627:405688-410154	0.444658	23.3237	-5.71295	2.46e-07	6.28e-05
novel_circ_0006215	0	16.2077	-5.0186	9.01e-05	2.7e-06	-5.0186		novel_34	513.847	1795.13	-1.8047	1.79e-183	3.28e-183	evm.model.Contig465.27	CCA1033S0027	Contig465:342260-345680	2.05626	15.3694	-2.90196	0.0035531	0.100497
novel_circ_0004382	0	81.0387	-7.3405	2.45e-18	2.09e-19	-7.3405		novel_34	513.847	1795.13	-1.8047	1.79e-183	3.28e-183	evm.model.Contig627.33	CCA1365S0033	Contig627:405688-410154	0.444658	23.3237	-5.71295	2.46e-07	6.28e-05
novel_circ_0004382	0	81.0387	-7.3405	2.45e-18	2.09e-19	-7.3405		novel_34	513.847	1795.13	-1.8047	1.79e-183	3.28e-183	evm.model.Contig465.27	CCA1033S0027	Contig465:342260-345680	2.05626	15.3694	-2.90196	0.0035531	0.100497
novel_circ_0001042	303.641	0	9.2462	7.12e-61	3.01e-61	9.2462		novel_34	513.847	1795.13	-1.8047	1.79e-183	3.28e-183	evm.model.Contig627.33	CCA1365S0033	Contig627:405688-410154	0.444658	23.3237	-5.71295	2.46e-07	6.28e-05
novel_circ_0001042	303.641	0	9.2462	7.12e-61	3.01e-61	9.2462		novel_34	513.847	1795.13	-1.8047	1.79e-183	3.28e-183	evm.model.Contig465.27	CCA1033S0027	Contig465:342260-345680	2.05626	15.3694	-2.90196	0.0035531	0.100497
novel_circ_0005229	0	16.2077	-5.0186	9.01e-05	2.7e-06	-5.0186		novel_34	513.847	1795.13	-1.8047	1.79e-183	3.28e-183	evm.model.Contig627.33	CCA1365S0033	Contig627:405688-410154	0.444658	23.3237	-5.71295	2.46e-07	6.28e-05
novel_circ_0005229	0	16.2077	-5.0186	9.01e-05	2.7e-06	-5.0186		novel_34	513.847	1795.13	-1.8047	1.79e-183	3.28e-183	evm.model.Contig465.27	CCA1033S0027	Contig465:342260-345680	2.05626	15.3694	-2.90196	0.0035531	0.100497
novel_circ_0002115	0	202.597	-8.6625	6.9e-39	1.56e-39	-8.6625		novel_34	513.847	1795.13	-1.8047	1.79e-183	3.28e-183	evm.model.Contig627.33	CCA1365S0033	Contig627:405688-410154	0.444658	23.3237	-5.71295	2.46e-07	6.28e-05
novel_circ_0002115	0	202.597	-8.6625	6.9e-39	1.56e-39	-8.6625		novel_34	513.847	1795.13	-1.8047	1.79e-183	3.28e-183	evm.model.Contig465.27	CCA1033S0027	Contig465:342260-345680	2.05626	15.3694	-2.90196	0.0035531	0.100497
novel_circ_0004304	0	48.6232	-6.6036	5.86e-12	2.96e-13	-6.6036		novel_34	513.847	1795.13	-1.8047	1.79e-183	3.28e-183	evm.model.Contig627.33	CCA1365S0033	Contig627:405688-410154	0.444658	23.3237	-5.71295	2.46e-07	6.28e-05
novel_circ_0004304	0	48.6232	-6.6036	5.86e-12	2.96e-13	-6.6036		novel_34	513.847	1795.13	-1.8047	1.79e-183	3.28e-183	evm.model.Contig465.27	CCA1033S0027	Contig465:342260-345680	2.05626	15.3694	-2.90196	0.0035531	0.100497
novel_circ_0003615	0	24.3116	-5.6036	1.11e-06	3.72e-08	-5.6036		novel_34	513.847	1795.13	-1.8047	1.79e-183	3.28e-183	evm.model.Contig627.33	CCA1365S0033	Contig627:405688-410154	0.444658	23.3237	-5.71295	2.46e-07	6.28e-05
novel_circ_0003615	0	24.3116	-5.6036	1.11e-06	3.72e-08	-5.6036		novel_34	513.847	1795.13	-1.8047	1.79e-183	3.28e-183	evm.model.Contig465.27	CCA1033S0027	Contig465:342260-345680	2.05626	15.3694	-2.90196	0.0035531	0.100497
novel_circ_0003619	130.132	56.7271	1.1979	1.02e-11	5.1e-13	1.1979		novel_34	513.847	1795.13	-1.8047	1.79e-183	3.28e-183	evm.model.Contig627.33	CCA1365S0033	Contig627:405688-410154	0.444658	23.3237	-5.71295	2.46e-07	6.28e-05
novel_circ_0003619	130.132	56.7271	1.1979	1.02e-11	5.1e-13	1.1979		novel_34	513.847	1795.13	-1.8047	1.79e-183	3.28e-183	evm.model.Contig465.27	CCA1033S0027	Contig465:342260-345680	2.05626	15.3694	-2.90196	0.0035531	0.100497
novel_circ_0000331	0	16.2077	-5.0186	9.01e-05	2.7e-06	-5.0186		novel_34	513.847	1795.13	-1.8047	1.79e-183	3.28e-183	evm.model.Contig627.33	CCA1365S0033	Contig627:405688-410154	0.444658	23.3237	-5.71295	2.46e-07	6.28e-05
novel_circ_0000331	0	16.2077	-5.0186	9.01e-05	2.7e-06	-5.0186		novel_34	513.847	1795.13	-1.8047	1.79e-183	3.28e-183	evm.model.Contig465.27	CCA1033S0027	Contig465:342260-345680	2.05626	15.3694	-2.90196	0.0035531	0.100497
novel_circ_0010712	0	2009.76	-11.973	5.33e-229	1.29e-228	-11.973		novel_34	513.847	1795.13	-1.8047	1.79e-183	3.28e-183	evm.model.Contig627.33	CCA1365S0033	Contig627:405688-410154	0.444658	23.3237	-5.71295	2.46e-07	6.28e-05
novel_circ_0010712	0	2009.76	-11.973	5.33e-229	1.29e-228	-11.973		novel_34	513.847	1795.13	-1.8047	1.79e-183	3.28e-183	evm.model.Contig465.27	CCA1033S0027	Contig465:342260-345680	2.05626	15.3694	-2.90196	0.0035531	0.100497
novel_circ_0001547	0	1385.76	-11.436	1.35e-173	2.06e-173	-11.436		novel_34	513.847	1795.13	-1.8047	1.79e-183	3.28e-183	evm.model.Contig627.33	CCA1365S0033	Contig627:405688-410154	0.444658	23.3237	-5.71295	2.46e-07	6.28e-05
novel_circ_0001547	0	1385.76	-11.436	1.35e-173	2.06e-173	-11.436		novel_34	513.847	1795.13	-1.8047	1.79e-183	3.28e-183	evm.model.Contig465.27	CCA1033S0027	Contig465:342260-345680	2.05626	15.3694	-2.90196	0.0035531	0.100497
novel_circ_0008703	0	129.662	-8.0186	4.83e-27	6.9e-28	-8.0186		novel_34	513.847	1795.13	-1.8047	1.79e-183	3.28e-183	evm.model.Contig627.33	CCA1365S0033	Contig627:405688-410154	0.444658	23.3237	-5.71295	2.46e-07	6.28e-05
novel_circ_0008703	0	129.662	-8.0186	4.83e-27	6.9e-28	-8.0186		novel_34	513.847	1795.13	-1.8047	1.79e-183	3.28e-183	evm.model.Contig465.27	CCA1033S0027	Contig465:342260-345680	2.05626	15.3694	-2.90196	0.0035531	0.100497
novel_circ_0005773	0	113.454	-7.826	3.13e-24	3.79e-25	-7.826		novel_34	513.847	1795.13	-1.8047	1.79e-183	3.28e-183	evm.model.Contig627.33	CCA1365S0033	Contig627:405688-410154	0.444658	23.3237	-5.71295	2.46e-07	6.28e-05
novel_circ_0005773	0	113.454	-7.826	3.13e-24	3.79e-25	-7.826		novel_34	513.847	1795.13	-1.8047	1.79e-183	3.28e-183	evm.model.Contig465.27	CCA1033S0027	Contig465:342260-345680	2.05626	15.3694	-2.90196	0.0035531	0.100497
novel_circ_0003675	0	40.5194	-6.3405	2.94e-10	1.3e-11	-6.3405		novel_34	513.847	1795.13	-1.8047	1.79e-183	3.28e-183	evm.model.Contig627.33	CCA1365S0033	Contig627:405688-410154	0.444658	23.3237	-5.71295	2.46e-07	6.28e-05
novel_circ_0003675	0	40.5194	-6.3405	2.94e-10	1.3e-11	-6.3405		novel_34	513.847	1795.13	-1.8047	1.79e-183	3.28e-183	evm.model.Contig465.27	CCA1033S0027	Contig465:342260-345680	2.05626	15.3694	-2.90196	0.0035531	0.100497
novel_circ_0004631	65.066	153.974	-1.2427	3.23e-06	1.07e-07	-1.2427		novel_34	513.847	1795.13	-1.8047	1.79e-183	3.28e-183	evm.model.Contig627.33	CCA1365S0033	Contig627:405688-410154	0.444658	23.3237	-5.71295	2.46e-07	6.28e-05
novel_circ_0004631	65.066	153.974	-1.2427	3.23e-06	1.07e-07	-1.2427		novel_34	513.847	1795.13	-1.8047	1.79e-183	3.28e-183	evm.model.Contig465.27	CCA1033S0027	Contig465:342260-345680	2.05626	15.3694	-2.90196	0.0035531	0.100497
novel_circ_0011269	0	32.4155	-6.0186	1.67e-08	6.44e-10	-6.0186		novel_34	513.847	1795.13	-1.8047	1.79e-183	3.28e-183	evm.model.Contig627.33	CCA1365S0033	Contig627:405688-410154	0.444658	23.3237	-5.71295	2.46e-07	6.28e-05
novel_circ_0011269	0	32.4155	-6.0186	1.67e-08	6.44e-10	-6.0186		novel_34	513.847	1795.13	-1.8047	1.79e-183	3.28e-183	evm.model.Contig465.27	CCA1033S0027	Contig465:342260-345680	2.05626	15.3694	-2.90196	0.0035531	0.100497
novel_circ_0001222	0	16.2077	-5.0186	9.01e-05	2.7e-06	-5.0186		novel_34	513.847	1795.13	-1.8047	1.79e-183	3.28e-183	evm.model.Contig627.33	CCA1365S0033	Contig627:405688-410154	0.444658	23.3237	-5.71295	2.46e-07	6.28e-05
novel_circ_0001222	0	16.2077	-5.0186	9.01e-05	2.7e-06	-5.0186		novel_34	513.847	1795.13	-1.8047	1.79e-183	3.28e-183	evm.model.Contig465.27	CCA1033S0027	Contig465:342260-345680	2.05626	15.3694	-2.90196	0.0035531	0.100497
novel_circ_0008702	65.066	218.805	-1.7497	5.98e-15	3.97e-16	-1.7497		novel_34	513.847	1795.13	-1.8047	1.79e-183	3.28e-183	evm.model.Contig627.33	CCA1365S0033	Contig627:405688-410154	0.444658	23.3237	-5.71295	2.46e-07	6.28e-05
novel_circ_0008702	65.066	218.805	-1.7497	5.98e-15	3.97e-16	-1.7497		novel_34	513.847	1795.13	-1.8047	1.79e-183	3.28e-183	evm.model.Contig465.27	CCA1033S0027	Contig465:342260-345680	2.05626	15.3694	-2.90196	0.0035531	0.100497
novel_circ_0008426	0	113.454	-7.826	3.13e-24	3.79e-25	-7.826		novel_34	513.847	1795.13	-1.8047	1.79e-183	3.28e-183	evm.model.Contig627.33	CCA1365S0033	Contig627:405688-410154	0.444658	23.3237	-5.71295	2.46e-07	6.28e-05
novel_circ_0008426	0	113.454	-7.826	3.13e-24	3.79e-25	-7.826		novel_34	513.847	1795.13	-1.8047	1.79e-183	3.28e-183	evm.model.Contig465.27	CCA1033S0027	Contig465:342260-345680	2.05626	15.3694	-2.90196	0.0035531	0.100497
novel_circ_0001626	0	40.5194	-6.3405	2.94e-10	1.3e-11	-6.3405		novel_34	513.847	1795.13	-1.8047	1.79e-183	3.28e-183	evm.model.Contig627.33	CCA1365S0033	Contig627:405688-410154	0.444658	23.3237	-5.71295	2.46e-07	6.28e-05
novel_circ_0001626	0	40.5194	-6.3405	2.94e-10	1.3e-11	-6.3405		novel_34	513.847	1795.13	-1.8047	1.79e-183	3.28e-183	evm.model.Contig465.27	CCA1033S0027	Contig465:342260-345680	2.05626	15.3694	-2.90196	0.0035531	0.100497
novel_circ_0000537	1171.19	0	11.194	8.62e-170	1.28e-169	11.194		novel_34	513.847	1795.13	-1.8047	1.79e-183	3.28e-183	evm.model.Contig627.33	CCA1365S0033	Contig627:405688-410154	0.444658	23.3237	-5.71295	2.46e-07	6.28e-05
novel_circ_0000537	1171.19	0	11.194	8.62e-170	1.28e-169	11.194		novel_34	513.847	1795.13	-1.8047	1.79e-183	3.28e-183	evm.model.Contig465.27	CCA1033S0027	Contig465:342260-345680	2.05626	15.3694	-2.90196	0.0035531	0.100497
novel_circ_0010768	0	56.7271	-6.826	1.31e-13	7.79e-15	-6.826		novel_34	513.847	1795.13	-1.8047	1.79e-183	3.28e-183	evm.model.Contig627.33	CCA1365S0033	Contig627:405688-410154	0.444658	23.3237	-5.71295	2.46e-07	6.28e-05
novel_circ_0010768	0	56.7271	-6.826	1.31e-13	7.79e-15	-6.826		novel_34	513.847	1795.13	-1.8047	1.79e-183	3.28e-183	evm.model.Contig465.27	CCA1033S0027	Contig465:342260-345680	2.05626	15.3694	-2.90196	0.0035531	0.100497
novel_circ_0004142	0	113.454	-7.826	3.13e-24	3.79e-25	-7.826		novel_34	513.847	1795.13	-1.8047	1.79e-183	3.28e-183	evm.model.Contig627.33	CCA1365S0033	Contig627:405688-410154	0.444658	23.3237	-5.71295	2.46e-07	6.28e-05
novel_circ_0004142	0	113.454	-7.826	3.13e-24	3.79e-25	-7.826		novel_34	513.847	1795.13	-1.8047	1.79e-183	3.28e-183	evm.model.Contig465.27	CCA1033S0027	Contig465:342260-345680	2.05626	15.3694	-2.90196	0.0035531	0.100497
novel_circ_0008991	0	129.662	-8.0186	4.83e-27	6.9e-28	-8.0186		novel_34	513.847	1795.13	-1.8047	1.79e-183	3.28e-183	evm.model.Contig627.33	CCA1365S0033	Contig627:405688-410154	0.444658	23.3237	-5.71295	2.46e-07	6.28e-05
novel_circ_0008991	0	129.662	-8.0186	4.83e-27	6.9e-28	-8.0186		novel_34	513.847	1795.13	-1.8047	1.79e-183	3.28e-183	evm.model.Contig465.27	CCA1033S0027	Contig465:342260-345680	2.05626	15.3694	-2.90196	0.0035531	0.100497
novel_circ_0001211	0	40.5194	-6.3405	2.94e-10	1.3e-11	-6.3405		novel_34	513.847	1795.13	-1.8047	1.79e-183	3.28e-183	evm.model.Contig627.33	CCA1365S0033	Contig627:405688-410154	0.444658	23.3237	-5.71295	2.46e-07	6.28e-05
novel_circ_0001211	0	40.5194	-6.3405	2.94e-10	1.3e-11	-6.3405		novel_34	513.847	1795.13	-1.8047	1.79e-183	3.28e-183	evm.model.Contig465.27	CCA1033S0027	Contig465:342260-345680	2.05626	15.3694	-2.90196	0.0035531	0.100497
novel_circ_0010306	0	24.3116	-5.6036	1.11e-06	3.72e-08	-5.6036		novel_34	513.847	1795.13	-1.8047	1.79e-183	3.28e-183	evm.model.Contig627.33	CCA1365S0033	Contig627:405688-410154	0.444658	23.3237	-5.71295	2.46e-07	6.28e-05
novel_circ_0010306	0	24.3116	-5.6036	1.11e-06	3.72e-08	-5.6036		novel_34	513.847	1795.13	-1.8047	1.79e-183	3.28e-183	evm.model.Contig465.27	CCA1033S0027	Contig465:342260-345680	2.05626	15.3694	-2.90196	0.0035531	0.100497
novel_circ_0009389	0	24.3116	-5.6036	1.11e-06	3.72e-08	-5.6036		novel_34	513.847	1795.13	-1.8047	1.79e-183	3.28e-183	evm.model.Contig627.33	CCA1365S0033	Contig627:405688-410154	0.444658	23.3237	-5.71295	2.46e-07	6.28e-05
novel_circ_0009389	0	24.3116	-5.6036	1.11e-06	3.72e-08	-5.6036		novel_34	513.847	1795.13	-1.8047	1.79e-183	3.28e-183	evm.model.Contig465.27	CCA1033S0027	Contig465:342260-345680	2.05626	15.3694	-2.90196	0.0035531	0.100497
novel_circ_0004773	0	1718.02	-11.747	7.8e-204	1.48e-203	-11.747		novel_34	513.847	1795.13	-1.8047	1.79e-183	3.28e-183	evm.model.Contig627.33	CCA1365S0033	Contig627:405688-410154	0.444658	23.3237	-5.71295	2.46e-07	6.28e-05
novel_circ_0004773	0	1718.02	-11.747	7.8e-204	1.48e-203	-11.747		novel_34	513.847	1795.13	-1.8047	1.79e-183	3.28e-183	evm.model.Contig465.27	CCA1033S0027	Contig465:342260-345680	2.05626	15.3694	-2.90196	0.0035531	0.100497
novel_circ_0004008	65.066	24.3116	1.4203	1.05e-07	3.99e-09	1.4203		novel_34	513.847	1795.13	-1.8047	1.79e-183	3.28e-183	evm.model.Contig627.33	CCA1365S0033	Contig627:405688-410154	0.444658	23.3237	-5.71295	2.46e-07	6.28e-05
novel_circ_0004008	65.066	24.3116	1.4203	1.05e-07	3.99e-09	1.4203		novel_34	513.847	1795.13	-1.8047	1.79e-183	3.28e-183	evm.model.Contig465.27	CCA1033S0027	Contig465:342260-345680	2.05626	15.3694	-2.90196	0.0035531	0.100497
novel_circ_0008470	0	121.558	-7.9255	1.2e-25	1.54e-26	-7.9255		novel_34	513.847	1795.13	-1.8047	1.79e-183	3.28e-183	evm.model.Contig627.33	CCA1365S0033	Contig627:405688-410154	0.444658	23.3237	-5.71295	2.46e-07	6.28e-05
novel_circ_0008470	0	121.558	-7.9255	1.2e-25	1.54e-26	-7.9255		novel_34	513.847	1795.13	-1.8047	1.79e-183	3.28e-183	evm.model.Contig465.27	CCA1033S0027	Contig465:342260-345680	2.05626	15.3694	-2.90196	0.0035531	0.100497
novel_circ_0007370	0	178.285	-8.478	4.58e-35	8.87e-36	-8.478		novel_34	513.847	1795.13	-1.8047	1.79e-183	3.28e-183	evm.model.Contig627.33	CCA1365S0033	Contig627:405688-410154	0.444658	23.3237	-5.71295	2.46e-07	6.28e-05
novel_circ_0007370	0	178.285	-8.478	4.58e-35	8.87e-36	-8.478		novel_34	513.847	1795.13	-1.8047	1.79e-183	3.28e-183	evm.model.Contig465.27	CCA1033S0027	Contig465:342260-345680	2.05626	15.3694	-2.90196	0.0035531	0.100497
novel_circ_0007404	238.575	24.3116	3.2947	1.67e-53	5.85e-54	3.2947		novel_34	513.847	1795.13	-1.8047	1.79e-183	3.28e-183	evm.model.Contig627.33	CCA1365S0033	Contig627:405688-410154	0.444658	23.3237	-5.71295	2.46e-07	6.28e-05
novel_circ_0007404	238.575	24.3116	3.2947	1.67e-53	5.85e-54	3.2947		novel_34	513.847	1795.13	-1.8047	1.79e-183	3.28e-183	evm.model.Contig465.27	CCA1033S0027	Contig465:342260-345680	2.05626	15.3694	-2.90196	0.0035531	0.100497
novel_circ_0006102	86.7547	24.3116	1.8353	1.27e-12	7.03e-14	1.8353		novel_34	513.847	1795.13	-1.8047	1.79e-183	3.28e-183	evm.model.Contig627.33	CCA1365S0033	Contig627:405688-410154	0.444658	23.3237	-5.71295	2.46e-07	6.28e-05
novel_circ_0006102	86.7547	24.3116	1.8353	1.27e-12	7.03e-14	1.8353		novel_34	513.847	1795.13	-1.8047	1.79e-183	3.28e-183	evm.model.Contig465.27	CCA1033S0027	Contig465:342260-345680	2.05626	15.3694	-2.90196	0.0035531	0.100497
novel_circ_0003736	0	56.7271	-6.826	1.31e-13	7.79e-15	-6.826		novel_34	513.847	1795.13	-1.8047	1.79e-183	3.28e-183	evm.model.Contig627.33	CCA1365S0033	Contig627:405688-410154	0.444658	23.3237	-5.71295	2.46e-07	6.28e-05
novel_circ_0003736	0	56.7271	-6.826	1.31e-13	7.79e-15	-6.826		novel_34	513.847	1795.13	-1.8047	1.79e-183	3.28e-183	evm.model.Contig465.27	CCA1033S0027	Contig465:342260-345680	2.05626	15.3694	-2.90196	0.0035531	0.100497
novel_circ_0000476	0	81.0387	-7.3405	2.45e-18	2.09e-19	-7.3405		novel_34	513.847	1795.13	-1.8047	1.79e-183	3.28e-183	evm.model.Contig627.33	CCA1365S0033	Contig627:405688-410154	0.444658	23.3237	-5.71295	2.46e-07	6.28e-05
novel_circ_0000476	0	81.0387	-7.3405	2.45e-18	2.09e-19	-7.3405		novel_34	513.847	1795.13	-1.8047	1.79e-183	3.28e-183	evm.model.Contig465.27	CCA1033S0027	Contig465:342260-345680	2.05626	15.3694	-2.90196	0.0035531	0.100497
novel_circ_0004049	0	388.986	-9.6036	2.04e-65	9.6e-66	-9.6036		novel_34	513.847	1795.13	-1.8047	1.79e-183	3.28e-183	evm.model.Contig627.33	CCA1365S0033	Contig627:405688-410154	0.444658	23.3237	-5.71295	2.46e-07	6.28e-05
novel_circ_0004049	0	388.986	-9.6036	2.04e-65	9.6e-66	-9.6036		novel_34	513.847	1795.13	-1.8047	1.79e-183	3.28e-183	evm.model.Contig465.27	CCA1033S0027	Contig465:342260-345680	2.05626	15.3694	-2.90196	0.0035531	0.100497
novel_circ_0003676	0	64.831	-7.0186	3.2e-15	2.13e-16	-7.0186		novel_34	513.847	1795.13	-1.8047	1.79e-183	3.28e-183	evm.model.Contig627.33	CCA1365S0033	Contig627:405688-410154	0.444658	23.3237	-5.71295	2.46e-07	6.28e-05
novel_circ_0003676	0	64.831	-7.0186	3.2e-15	2.13e-16	-7.0186		novel_34	513.847	1795.13	-1.8047	1.79e-183	3.28e-183	evm.model.Contig465.27	CCA1033S0027	Contig465:342260-345680	2.05626	15.3694	-2.90196	0.0035531	0.100497
novel_circ_0004582	173.509	729.348	-2.0716	6.91e-61	2.95e-61	-2.0716		novel_34	513.847	1795.13	-1.8047	1.79e-183	3.28e-183	evm.model.Contig627.33	CCA1365S0033	Contig627:405688-410154	0.444658	23.3237	-5.71295	2.46e-07	6.28e-05
novel_circ_0004582	173.509	729.348	-2.0716	6.91e-61	2.95e-61	-2.0716		novel_34	513.847	1795.13	-1.8047	1.79e-183	3.28e-183	evm.model.Contig465.27	CCA1033S0027	Contig465:342260-345680	2.05626	15.3694	-2.90196	0.0035531	0.100497
novel_circ_0009436	0	16.2077	-5.0186	9.01e-05	2.7e-06	-5.0186		novel_34	513.847	1795.13	-1.8047	1.79e-183	3.28e-183	evm.model.Contig627.33	CCA1365S0033	Contig627:405688-410154	0.444658	23.3237	-5.71295	2.46e-07	6.28e-05
novel_circ_0009436	0	16.2077	-5.0186	9.01e-05	2.7e-06	-5.0186		novel_34	513.847	1795.13	-1.8047	1.79e-183	3.28e-183	evm.model.Contig465.27	CCA1033S0027	Contig465:342260-345680	2.05626	15.3694	-2.90196	0.0035531	0.100497
novel_circ_0002977	130.132	16.2077	3.0052	4.1e-28	6.19e-29	3.0052		novel_34	513.847	1795.13	-1.8047	1.79e-183	3.28e-183	evm.model.Contig627.33	CCA1365S0033	Contig627:405688-410154	0.444658	23.3237	-5.71295	2.46e-07	6.28e-05
novel_circ_0002977	130.132	16.2077	3.0052	4.1e-28	6.19e-29	3.0052		novel_34	513.847	1795.13	-1.8047	1.79e-183	3.28e-183	evm.model.Contig465.27	CCA1033S0027	Contig465:342260-345680	2.05626	15.3694	-2.90196	0.0035531	0.100497
novel_circ_0010713	260.264	948.153	-1.8651	3.02e-66	1.46e-66	-1.8651		novel_34	513.847	1795.13	-1.8047	1.79e-183	3.28e-183	evm.model.Contig627.33	CCA1365S0033	Contig627:405688-410154	0.444658	23.3237	-5.71295	2.46e-07	6.28e-05
novel_circ_0010713	260.264	948.153	-1.8651	3.02e-66	1.46e-66	-1.8651		novel_34	513.847	1795.13	-1.8047	1.79e-183	3.28e-183	evm.model.Contig465.27	CCA1033S0027	Contig465:342260-345680	2.05626	15.3694	-2.90196	0.0035531	0.100497
novel_circ_0003972	65.066	0	7.0238	8.65e-18	6.81e-19	7.0238		novel_34	513.847	1795.13	-1.8047	1.79e-183	3.28e-183	evm.model.Contig627.33	CCA1365S0033	Contig627:405688-410154	0.444658	23.3237	-5.71295	2.46e-07	6.28e-05
novel_circ_0003972	65.066	0	7.0238	8.65e-18	6.81e-19	7.0238		novel_34	513.847	1795.13	-1.8047	1.79e-183	3.28e-183	evm.model.Contig465.27	CCA1033S0027	Contig465:342260-345680	2.05626	15.3694	-2.90196	0.0035531	0.100497
novel_circ_0009009	0	40.5194	-6.3405	2.94e-10	1.3e-11	-6.3405		novel_34	513.847	1795.13	-1.8047	1.79e-183	3.28e-183	evm.model.Contig627.33	CCA1365S0033	Contig627:405688-410154	0.444658	23.3237	-5.71295	2.46e-07	6.28e-05
novel_circ_0009009	0	40.5194	-6.3405	2.94e-10	1.3e-11	-6.3405		novel_34	513.847	1795.13	-1.8047	1.79e-183	3.28e-183	evm.model.Contig465.27	CCA1033S0027	Contig465:342260-345680	2.05626	15.3694	-2.90196	0.0035531	0.100497
novel_circ_0011751	0	24.3116	-5.6036	1.11e-06	3.72e-08	-5.6036		novel_34	513.847	1795.13	-1.8047	1.79e-183	3.28e-183	evm.model.Contig627.33	CCA1365S0033	Contig627:405688-410154	0.444658	23.3237	-5.71295	2.46e-07	6.28e-05
novel_circ_0011751	0	24.3116	-5.6036	1.11e-06	3.72e-08	-5.6036		novel_34	513.847	1795.13	-1.8047	1.79e-183	3.28e-183	evm.model.Contig465.27	CCA1033S0027	Contig465:342260-345680	2.05626	15.3694	-2.90196	0.0035531	0.100497
novel_circ_0002735	0	89.1426	-7.478	7.54e-20	6.96e-21	-7.478		novel_34	513.847	1795.13	-1.8047	1.79e-183	3.28e-183	evm.model.Contig627.33	CCA1365S0033	Contig627:405688-410154	0.444658	23.3237	-5.71295	2.46e-07	6.28e-05
novel_circ_0002735	0	89.1426	-7.478	7.54e-20	6.96e-21	-7.478		novel_34	513.847	1795.13	-1.8047	1.79e-183	3.28e-183	evm.model.Contig465.27	CCA1033S0027	Contig465:342260-345680	2.05626	15.3694	-2.90196	0.0035531	0.100497
novel_circ_0002633	0	170.181	-8.4109	9.12e-34	1.7e-34	-8.4109		novel_34	513.847	1795.13	-1.8047	1.79e-183	3.28e-183	evm.model.Contig627.33	CCA1365S0033	Contig627:405688-410154	0.444658	23.3237	-5.71295	2.46e-07	6.28e-05
novel_circ_0002633	0	170.181	-8.4109	9.12e-34	1.7e-34	-8.4109		novel_34	513.847	1795.13	-1.8047	1.79e-183	3.28e-183	evm.model.Contig465.27	CCA1033S0027	Contig465:342260-345680	2.05626	15.3694	-2.90196	0.0035531	0.100497
novel_circ_0011501	65.066	324.155	-2.3167	5.18e-33	9.62e-34	-2.3167		novel_34	513.847	1795.13	-1.8047	1.79e-183	3.28e-183	evm.model.Contig627.33	CCA1365S0033	Contig627:405688-410154	0.444658	23.3237	-5.71295	2.46e-07	6.28e-05
novel_circ_0011501	65.066	324.155	-2.3167	5.18e-33	9.62e-34	-2.3167		novel_34	513.847	1795.13	-1.8047	1.79e-183	3.28e-183	evm.model.Contig465.27	CCA1033S0027	Contig465:342260-345680	2.05626	15.3694	-2.90196	0.0035531	0.100497
novel_circ_0011125	108.443	461.921	-2.0907	9.14e-40	2.2e-40	-2.0907		novel_34	513.847	1795.13	-1.8047	1.79e-183	3.28e-183	evm.model.Contig627.33	CCA1365S0033	Contig627:405688-410154	0.444658	23.3237	-5.71295	2.46e-07	6.28e-05
novel_circ_0011125	108.443	461.921	-2.0907	9.14e-40	2.2e-40	-2.0907		novel_34	513.847	1795.13	-1.8047	1.79e-183	3.28e-183	evm.model.Contig465.27	CCA1033S0027	Contig465:342260-345680	2.05626	15.3694	-2.90196	0.0035531	0.100497
novel_circ_0009430	0	145.87	-8.1885	8.83e-30	1.4e-30	-8.1885		novel_34	513.847	1795.13	-1.8047	1.79e-183	3.28e-183	evm.model.Contig627.33	CCA1365S0033	Contig627:405688-410154	0.444658	23.3237	-5.71295	2.46e-07	6.28e-05
novel_circ_0009430	0	145.87	-8.1885	8.83e-30	1.4e-30	-8.1885		novel_34	513.847	1795.13	-1.8047	1.79e-183	3.28e-183	evm.model.Contig465.27	CCA1033S0027	Contig465:342260-345680	2.05626	15.3694	-2.90196	0.0035531	0.100497
novel_circ_0008167	0	48.6232	-6.6036	5.86e-12	2.96e-13	-6.6036		novel_34	513.847	1795.13	-1.8047	1.79e-183	3.28e-183	evm.model.Contig627.33	CCA1365S0033	Contig627:405688-410154	0.444658	23.3237	-5.71295	2.46e-07	6.28e-05
novel_circ_0008167	0	48.6232	-6.6036	5.86e-12	2.96e-13	-6.6036		novel_34	513.847	1795.13	-1.8047	1.79e-183	3.28e-183	evm.model.Contig465.27	CCA1033S0027	Contig465:342260-345680	2.05626	15.3694	-2.90196	0.0035531	0.100497
novel_circ_0004589	0	56.7271	-6.826	1.31e-13	7.79e-15	-6.826		novel_34	513.847	1795.13	-1.8047	1.79e-183	3.28e-183	evm.model.Contig627.33	CCA1365S0033	Contig627:405688-410154	0.444658	23.3237	-5.71295	2.46e-07	6.28e-05
novel_circ_0004589	0	56.7271	-6.826	1.31e-13	7.79e-15	-6.826		novel_34	513.847	1795.13	-1.8047	1.79e-183	3.28e-183	evm.model.Contig465.27	CCA1033S0027	Contig465:342260-345680	2.05626	15.3694	-2.90196	0.0035531	0.100497
novel_circ_0004895	0	32.4155	-6.0186	1.67e-08	6.44e-10	-6.0186		novel_34	513.847	1795.13	-1.8047	1.79e-183	3.28e-183	evm.model.Contig627.33	CCA1365S0033	Contig627:405688-410154	0.444658	23.3237	-5.71295	2.46e-07	6.28e-05
novel_circ_0004895	0	32.4155	-6.0186	1.67e-08	6.44e-10	-6.0186		novel_34	513.847	1795.13	-1.8047	1.79e-183	3.28e-183	evm.model.Contig465.27	CCA1033S0027	Contig465:342260-345680	2.05626	15.3694	-2.90196	0.0035531	0.100497
novel_circ_0003380	86.7547	40.5194	1.0983	1.32e-07	5.02e-09	1.0983		novel_34	513.847	1795.13	-1.8047	1.79e-183	3.28e-183	evm.model.Contig627.33	CCA1365S0033	Contig627:405688-410154	0.444658	23.3237	-5.71295	2.46e-07	6.28e-05
novel_circ_0003380	86.7547	40.5194	1.0983	1.32e-07	5.02e-09	1.0983		novel_34	513.847	1795.13	-1.8047	1.79e-183	3.28e-183	evm.model.Contig465.27	CCA1033S0027	Contig465:342260-345680	2.05626	15.3694	-2.90196	0.0035531	0.100497
novel_circ_0002981	0	243.116	-8.9255	4.95e-45	1.42e-45	-8.9255		novel_34	513.847	1795.13	-1.8047	1.79e-183	3.28e-183	evm.model.Contig627.33	CCA1365S0033	Contig627:405688-410154	0.444658	23.3237	-5.71295	2.46e-07	6.28e-05
novel_circ_0002981	0	243.116	-8.9255	4.95e-45	1.42e-45	-8.9255		novel_34	513.847	1795.13	-1.8047	1.79e-183	3.28e-183	evm.model.Contig465.27	CCA1033S0027	Contig465:342260-345680	2.05626	15.3694	-2.90196	0.0035531	0.100497
novel_circ_0003723	0	24.3116	-5.6036	1.11e-06	3.72e-08	-5.6036		novel_34	513.847	1795.13	-1.8047	1.79e-183	3.28e-183	evm.model.Contig627.33	CCA1365S0033	Contig627:405688-410154	0.444658	23.3237	-5.71295	2.46e-07	6.28e-05
novel_circ_0003723	0	24.3116	-5.6036	1.11e-06	3.72e-08	-5.6036		novel_34	513.847	1795.13	-1.8047	1.79e-183	3.28e-183	evm.model.Contig465.27	CCA1033S0027	Contig465:342260-345680	2.05626	15.3694	-2.90196	0.0035531	0.100497
novel_circ_0002912	173.509	32.4155	2.4203	6.63e-31	1.1e-31	2.4203		novel_34	513.847	1795.13	-1.8047	1.79e-183	3.28e-183	evm.model.Contig627.33	CCA1365S0033	Contig627:405688-410154	0.444658	23.3237	-5.71295	2.46e-07	6.28e-05
novel_circ_0002912	173.509	32.4155	2.4203	6.63e-31	1.1e-31	2.4203		novel_34	513.847	1795.13	-1.8047	1.79e-183	3.28e-183	evm.model.Contig465.27	CCA1033S0027	Contig465:342260-345680	2.05626	15.3694	-2.90196	0.0035531	0.100497
novel_circ_0011530	0	105.35	-7.7191	8.57e-23	9.62e-24	-7.7191		novel_34	513.847	1795.13	-1.8047	1.79e-183	3.28e-183	evm.model.Contig627.33	CCA1365S0033	Contig627:405688-410154	0.444658	23.3237	-5.71295	2.46e-07	6.28e-05
novel_circ_0011530	0	105.35	-7.7191	8.57e-23	9.62e-24	-7.7191		novel_34	513.847	1795.13	-1.8047	1.79e-183	3.28e-183	evm.model.Contig465.27	CCA1033S0027	Contig465:342260-345680	2.05626	15.3694	-2.90196	0.0035531	0.100497
novel_circ_0001394	0	32.4155	-6.0186	1.67e-08	6.44e-10	-6.0186		novel_34	513.847	1795.13	-1.8047	1.79e-183	3.28e-183	evm.model.Contig627.33	CCA1365S0033	Contig627:405688-410154	0.444658	23.3237	-5.71295	2.46e-07	6.28e-05
novel_circ_0001394	0	32.4155	-6.0186	1.67e-08	6.44e-10	-6.0186		novel_34	513.847	1795.13	-1.8047	1.79e-183	3.28e-183	evm.model.Contig465.27	CCA1033S0027	Contig465:342260-345680	2.05626	15.3694	-2.90196	0.0035531	0.100497
novel_circ_0001054	281.953	0	9.1393	1.86e-57	7.13e-58	9.1393		novel_34	513.847	1795.13	-1.8047	1.79e-183	3.28e-183	evm.model.Contig627.33	CCA1365S0033	Contig627:405688-410154	0.444658	23.3237	-5.71295	2.46e-07	6.28e-05
novel_circ_0001054	281.953	0	9.1393	1.86e-57	7.13e-58	9.1393		novel_34	513.847	1795.13	-1.8047	1.79e-183	3.28e-183	evm.model.Contig465.27	CCA1033S0027	Contig465:342260-345680	2.05626	15.3694	-2.90196	0.0035531	0.100497
novel_circ_0000527	759.103	0	10.568	8.88e-123	9.06e-123	10.568		novel_34	513.847	1795.13	-1.8047	1.79e-183	3.28e-183	evm.model.Contig627.33	CCA1365S0033	Contig627:405688-410154	0.444658	23.3237	-5.71295	2.46e-07	6.28e-05
novel_circ_0000527	759.103	0	10.568	8.88e-123	9.06e-123	10.568		novel_34	513.847	1795.13	-1.8047	1.79e-183	3.28e-183	evm.model.Contig465.27	CCA1033S0027	Contig465:342260-345680	2.05626	15.3694	-2.90196	0.0035531	0.100497
novel_circ_0005554	86.7547	0	7.4389	1.76e-22	1.84e-23	7.4389		novel_34	513.847	1795.13	-1.8047	1.79e-183	3.28e-183	evm.model.Contig627.33	CCA1365S0033	Contig627:405688-410154	0.444658	23.3237	-5.71295	2.46e-07	6.28e-05
novel_circ_0005554	86.7547	0	7.4389	1.76e-22	1.84e-23	7.4389		novel_34	513.847	1795.13	-1.8047	1.79e-183	3.28e-183	evm.model.Contig465.27	CCA1033S0027	Contig465:342260-345680	2.05626	15.3694	-2.90196	0.0035531	0.100497
novel_circ_0008773	0	97.2465	-7.6036	2.47e-21	2.44e-22	-7.6036		novel_34	513.847	1795.13	-1.8047	1.79e-183	3.28e-183	evm.model.Contig627.33	CCA1365S0033	Contig627:405688-410154	0.444658	23.3237	-5.71295	2.46e-07	6.28e-05
novel_circ_0008773	0	97.2465	-7.6036	2.47e-21	2.44e-22	-7.6036		novel_34	513.847	1795.13	-1.8047	1.79e-183	3.28e-183	evm.model.Contig465.27	CCA1033S0027	Contig465:342260-345680	2.05626	15.3694	-2.90196	0.0035531	0.100497
novel_circ_0000969	0	16.2077	-5.0186	9.01e-05	2.7e-06	-5.0186		novel_34	513.847	1795.13	-1.8047	1.79e-183	3.28e-183	evm.model.Contig627.33	CCA1365S0033	Contig627:405688-410154	0.444658	23.3237	-5.71295	2.46e-07	6.28e-05
novel_circ_0000969	0	16.2077	-5.0186	9.01e-05	2.7e-06	-5.0186		novel_34	513.847	1795.13	-1.8047	1.79e-183	3.28e-183	evm.model.Contig465.27	CCA1033S0027	Contig465:342260-345680	2.05626	15.3694	-2.90196	0.0035531	0.100497
novel_circ_0008389	43.3773	0	6.4389	9.19e-13	5.11e-14	6.4389		novel_34	513.847	1795.13	-1.8047	1.79e-183	3.28e-183	evm.model.Contig627.33	CCA1365S0033	Contig627:405688-410154	0.444658	23.3237	-5.71295	2.46e-07	6.28e-05
novel_circ_0008389	43.3773	0	6.4389	9.19e-13	5.11e-14	6.4389		novel_34	513.847	1795.13	-1.8047	1.79e-183	3.28e-183	evm.model.Contig465.27	CCA1033S0027	Contig465:342260-345680	2.05626	15.3694	-2.90196	0.0035531	0.100497
novel_circ_0003312	0	113.454	-7.826	3.13e-24	3.79e-25	-7.826		novel_34	513.847	1795.13	-1.8047	1.79e-183	3.28e-183	evm.model.Contig627.33	CCA1365S0033	Contig627:405688-410154	0.444658	23.3237	-5.71295	2.46e-07	6.28e-05
novel_circ_0003312	0	113.454	-7.826	3.13e-24	3.79e-25	-7.826		novel_34	513.847	1795.13	-1.8047	1.79e-183	3.28e-183	evm.model.Contig465.27	CCA1033S0027	Contig465:342260-345680	2.05626	15.3694	-2.90196	0.0035531	0.100497
novel_circ_0008657	0	40.5194	-6.3405	2.94e-10	1.3e-11	-6.3405		novel_34	513.847	1795.13	-1.8047	1.79e-183	3.28e-183	evm.model.Contig627.33	CCA1365S0033	Contig627:405688-410154	0.444658	23.3237	-5.71295	2.46e-07	6.28e-05
novel_circ_0008657	0	40.5194	-6.3405	2.94e-10	1.3e-11	-6.3405		novel_34	513.847	1795.13	-1.8047	1.79e-183	3.28e-183	evm.model.Contig465.27	CCA1033S0027	Contig465:342260-345680	2.05626	15.3694	-2.90196	0.0035531	0.100497
novel_circ_0005532	86.7547	0	7.4389	1.76e-22	1.84e-23	7.4389		novel_34	513.847	1795.13	-1.8047	1.79e-183	3.28e-183	evm.model.Contig627.33	CCA1365S0033	Contig627:405688-410154	0.444658	23.3237	-5.71295	2.46e-07	6.28e-05
novel_circ_0005532	86.7547	0	7.4389	1.76e-22	1.84e-23	7.4389		novel_34	513.847	1795.13	-1.8047	1.79e-183	3.28e-183	evm.model.Contig465.27	CCA1033S0027	Contig465:342260-345680	2.05626	15.3694	-2.90196	0.0035531	0.100497
novel_circ_0008187	0	72.9348	-7.1885	8.53e-17	6.19e-18	-7.1885		novel_34	513.847	1795.13	-1.8047	1.79e-183	3.28e-183	evm.model.Contig627.33	CCA1365S0033	Contig627:405688-410154	0.444658	23.3237	-5.71295	2.46e-07	6.28e-05
novel_circ_0008187	0	72.9348	-7.1885	8.53e-17	6.19e-18	-7.1885		novel_34	513.847	1795.13	-1.8047	1.79e-183	3.28e-183	evm.model.Contig465.27	CCA1033S0027	Contig465:342260-345680	2.05626	15.3694	-2.90196	0.0035531	0.100497
novel_circ_0011574	130.132	356.57	-1.4542	6.51e-17	5.08e-18	-1.4542		novel_34	513.847	1795.13	-1.8047	1.79e-183	3.28e-183	evm.model.Contig627.33	CCA1365S0033	Contig627:405688-410154	0.444658	23.3237	-5.71295	2.46e-07	6.28e-05
novel_circ_0011574	130.132	356.57	-1.4542	6.51e-17	5.08e-18	-1.4542		novel_34	513.847	1795.13	-1.8047	1.79e-183	3.28e-183	evm.model.Contig465.27	CCA1033S0027	Contig465:342260-345680	2.05626	15.3694	-2.90196	0.0035531	0.100497
novel_circ_0005721	0	16.2077	-5.0186	9.01e-05	2.7e-06	-5.0186		novel_34	513.847	1795.13	-1.8047	1.79e-183	3.28e-183	evm.model.Contig627.33	CCA1365S0033	Contig627:405688-410154	0.444658	23.3237	-5.71295	2.46e-07	6.28e-05
novel_circ_0005721	0	16.2077	-5.0186	9.01e-05	2.7e-06	-5.0186		novel_34	513.847	1795.13	-1.8047	1.79e-183	3.28e-183	evm.model.Contig465.27	CCA1033S0027	Contig465:342260-345680	2.05626	15.3694	-2.90196	0.0035531	0.100497
novel_circ_0009840	0	16.2077	-5.0186	9.01e-05	2.7e-06	-5.0186		novel_34	513.847	1795.13	-1.8047	1.79e-183	3.28e-183	evm.model.Contig627.33	CCA1365S0033	Contig627:405688-410154	0.444658	23.3237	-5.71295	2.46e-07	6.28e-05
novel_circ_0009840	0	16.2077	-5.0186	9.01e-05	2.7e-06	-5.0186		novel_34	513.847	1795.13	-1.8047	1.79e-183	3.28e-183	evm.model.Contig465.27	CCA1033S0027	Contig465:342260-345680	2.05626	15.3694	-2.90196	0.0035531	0.100497
novel_circ_0000516	0	72.9348	-7.1885	8.53e-17	6.19e-18	-7.1885		novel_34	513.847	1795.13	-1.8047	1.79e-183	3.28e-183	evm.model.Contig627.33	CCA1365S0033	Contig627:405688-410154	0.444658	23.3237	-5.71295	2.46e-07	6.28e-05
novel_circ_0000516	0	72.9348	-7.1885	8.53e-17	6.19e-18	-7.1885		novel_34	513.847	1795.13	-1.8047	1.79e-183	3.28e-183	evm.model.Contig465.27	CCA1033S0027	Contig465:342260-345680	2.05626	15.3694	-2.90196	0.0035531	0.100497
novel_circ_0006268	0	64.831	-7.0186	3.2e-15	2.13e-16	-7.0186		novel_34	513.847	1795.13	-1.8047	1.79e-183	3.28e-183	evm.model.Contig627.33	CCA1365S0033	Contig627:405688-410154	0.444658	23.3237	-5.71295	2.46e-07	6.28e-05
novel_circ_0006268	0	64.831	-7.0186	3.2e-15	2.13e-16	-7.0186		novel_34	513.847	1795.13	-1.8047	1.79e-183	3.28e-183	evm.model.Contig465.27	CCA1033S0027	Contig465:342260-345680	2.05626	15.3694	-2.90196	0.0035531	0.100497
novel_circ_0008771	0	24.3116	-5.6036	1.11e-06	3.72e-08	-5.6036		novel_34	513.847	1795.13	-1.8047	1.79e-183	3.28e-183	evm.model.Contig627.33	CCA1365S0033	Contig627:405688-410154	0.444658	23.3237	-5.71295	2.46e-07	6.28e-05
novel_circ_0008771	0	24.3116	-5.6036	1.11e-06	3.72e-08	-5.6036		novel_34	513.847	1795.13	-1.8047	1.79e-183	3.28e-183	evm.model.Contig465.27	CCA1033S0027	Contig465:342260-345680	2.05626	15.3694	-2.90196	0.0035531	0.100497
novel_circ_0010759	0	32.4155	-6.0186	1.67e-08	6.44e-10	-6.0186		novel_34	513.847	1795.13	-1.8047	1.79e-183	3.28e-183	evm.model.Contig627.33	CCA1365S0033	Contig627:405688-410154	0.444658	23.3237	-5.71295	2.46e-07	6.28e-05
novel_circ_0010759	0	32.4155	-6.0186	1.67e-08	6.44e-10	-6.0186		novel_34	513.847	1795.13	-1.8047	1.79e-183	3.28e-183	evm.model.Contig465.27	CCA1033S0027	Contig465:342260-345680	2.05626	15.3694	-2.90196	0.0035531	0.100497
novel_circ_0010589	347.019	1085.92	-1.6458	9.58e-61	4.03e-61	-1.6458		novel_34	513.847	1795.13	-1.8047	1.79e-183	3.28e-183	evm.model.Contig627.33	CCA1365S0033	Contig627:405688-410154	0.444658	23.3237	-5.71295	2.46e-07	6.28e-05
novel_circ_0010589	347.019	1085.92	-1.6458	9.58e-61	4.03e-61	-1.6458		novel_34	513.847	1795.13	-1.8047	1.79e-183	3.28e-183	evm.model.Contig465.27	CCA1033S0027	Contig465:342260-345680	2.05626	15.3694	-2.90196	0.0035531	0.100497
novel_circ_0005469	216.887	1166.96	-2.4277	3.68e-122	3.66e-122	-2.4277		novel_34	513.847	1795.13	-1.8047	1.79e-183	3.28e-183	evm.model.Contig627.33	CCA1365S0033	Contig627:405688-410154	0.444658	23.3237	-5.71295	2.46e-07	6.28e-05
novel_circ_0005469	216.887	1166.96	-2.4277	3.68e-122	3.66e-122	-2.4277		novel_34	513.847	1795.13	-1.8047	1.79e-183	3.28e-183	evm.model.Contig465.27	CCA1033S0027	Contig465:342260-345680	2.05626	15.3694	-2.90196	0.0035531	0.100497
novel_circ_0005267	0	32.4155	-6.0186	1.67e-08	6.44e-10	-6.0186		novel_34	513.847	1795.13	-1.8047	1.79e-183	3.28e-183	evm.model.Contig627.33	CCA1365S0033	Contig627:405688-410154	0.444658	23.3237	-5.71295	2.46e-07	6.28e-05
novel_circ_0005267	0	32.4155	-6.0186	1.67e-08	6.44e-10	-6.0186		novel_34	513.847	1795.13	-1.8047	1.79e-183	3.28e-183	evm.model.Contig465.27	CCA1033S0027	Contig465:342260-345680	2.05626	15.3694	-2.90196	0.0035531	0.100497
novel_circ_0005850	0	16.2077	-5.0186	9.01e-05	2.7e-06	-5.0186		novel_34	513.847	1795.13	-1.8047	1.79e-183	3.28e-183	evm.model.Contig627.33	CCA1365S0033	Contig627:405688-410154	0.444658	23.3237	-5.71295	2.46e-07	6.28e-05
novel_circ_0005850	0	16.2077	-5.0186	9.01e-05	2.7e-06	-5.0186		novel_34	513.847	1795.13	-1.8047	1.79e-183	3.28e-183	evm.model.Contig465.27	CCA1033S0027	Contig465:342260-345680	2.05626	15.3694	-2.90196	0.0035531	0.100497
novel_circ_0005702	0	24.3116	-5.6036	1.11e-06	3.72e-08	-5.6036		novel_34	513.847	1795.13	-1.8047	1.79e-183	3.28e-183	evm.model.Contig627.33	CCA1365S0033	Contig627:405688-410154	0.444658	23.3237	-5.71295	2.46e-07	6.28e-05
novel_circ_0005702	0	24.3116	-5.6036	1.11e-06	3.72e-08	-5.6036		novel_34	513.847	1795.13	-1.8047	1.79e-183	3.28e-183	evm.model.Contig465.27	CCA1033S0027	Contig465:342260-345680	2.05626	15.3694	-2.90196	0.0035531	0.100497
novel_circ_0003685	0	72.9348	-7.1885	8.53e-17	6.19e-18	-7.1885		novel_34	513.847	1795.13	-1.8047	1.79e-183	3.28e-183	evm.model.Contig627.33	CCA1365S0033	Contig627:405688-410154	0.444658	23.3237	-5.71295	2.46e-07	6.28e-05
novel_circ_0003685	0	72.9348	-7.1885	8.53e-17	6.19e-18	-7.1885		novel_34	513.847	1795.13	-1.8047	1.79e-183	3.28e-183	evm.model.Contig465.27	CCA1033S0027	Contig465:342260-345680	2.05626	15.3694	-2.90196	0.0035531	0.100497
novel_circ_0003680	0	81.0387	-7.3405	2.45e-18	2.09e-19	-7.3405		novel_34	513.847	1795.13	-1.8047	1.79e-183	3.28e-183	evm.model.Contig627.33	CCA1365S0033	Contig627:405688-410154	0.444658	23.3237	-5.71295	2.46e-07	6.28e-05
novel_circ_0003680	0	81.0387	-7.3405	2.45e-18	2.09e-19	-7.3405		novel_34	513.847	1795.13	-1.8047	1.79e-183	3.28e-183	evm.model.Contig465.27	CCA1033S0027	Contig465:342260-345680	2.05626	15.3694	-2.90196	0.0035531	0.100497
novel_circ_0010684	0	81.0387	-7.3405	2.45e-18	2.09e-19	-7.3405		novel_34	513.847	1795.13	-1.8047	1.79e-183	3.28e-183	evm.model.Contig627.33	CCA1365S0033	Contig627:405688-410154	0.444658	23.3237	-5.71295	2.46e-07	6.28e-05
novel_circ_0010684	0	81.0387	-7.3405	2.45e-18	2.09e-19	-7.3405		novel_34	513.847	1795.13	-1.8047	1.79e-183	3.28e-183	evm.model.Contig465.27	CCA1033S0027	Contig465:342260-345680	2.05626	15.3694	-2.90196	0.0035531	0.100497
novel_circ_0009008	0	56.7271	-6.826	1.31e-13	7.79e-15	-6.826		novel_34	513.847	1795.13	-1.8047	1.79e-183	3.28e-183	evm.model.Contig627.33	CCA1365S0033	Contig627:405688-410154	0.444658	23.3237	-5.71295	2.46e-07	6.28e-05
novel_circ_0009008	0	56.7271	-6.826	1.31e-13	7.79e-15	-6.826		novel_34	513.847	1795.13	-1.8047	1.79e-183	3.28e-183	evm.model.Contig465.27	CCA1033S0027	Contig465:342260-345680	2.05626	15.3694	-2.90196	0.0035531	0.100497
novel_circ_0006436	0	89.1426	-7.478	7.54e-20	6.96e-21	-7.478		novel_34	513.847	1795.13	-1.8047	1.79e-183	3.28e-183	evm.model.Contig627.33	CCA1365S0033	Contig627:405688-410154	0.444658	23.3237	-5.71295	2.46e-07	6.28e-05
novel_circ_0006436	0	89.1426	-7.478	7.54e-20	6.96e-21	-7.478		novel_34	513.847	1795.13	-1.8047	1.79e-183	3.28e-183	evm.model.Contig465.27	CCA1033S0027	Contig465:342260-345680	2.05626	15.3694	-2.90196	0.0035531	0.100497
novel_circ_0011776	65.066	24.3116	1.4203	1.05e-07	3.99e-09	1.4203		novel_34	513.847	1795.13	-1.8047	1.79e-183	3.28e-183	evm.model.Contig627.33	CCA1365S0033	Contig627:405688-410154	0.444658	23.3237	-5.71295	2.46e-07	6.28e-05
novel_circ_0011776	65.066	24.3116	1.4203	1.05e-07	3.99e-09	1.4203		novel_34	513.847	1795.13	-1.8047	1.79e-183	3.28e-183	evm.model.Contig465.27	CCA1033S0027	Contig465:342260-345680	2.05626	15.3694	-2.90196	0.0035531	0.100497
novel_circ_0007521	0	56.7271	-6.826	1.31e-13	7.79e-15	-6.826		novel_34	513.847	1795.13	-1.8047	1.79e-183	3.28e-183	evm.model.Contig627.33	CCA1365S0033	Contig627:405688-410154	0.444658	23.3237	-5.71295	2.46e-07	6.28e-05
novel_circ_0007521	0	56.7271	-6.826	1.31e-13	7.79e-15	-6.826		novel_34	513.847	1795.13	-1.8047	1.79e-183	3.28e-183	evm.model.Contig465.27	CCA1033S0027	Contig465:342260-345680	2.05626	15.3694	-2.90196	0.0035531	0.100497
novel_circ_0001050	932.613	113.454	3.0392	4.48e-192	7.91e-192	3.0392		novel_34	513.847	1795.13	-1.8047	1.79e-183	3.28e-183	evm.model.Contig627.33	CCA1365S0033	Contig627:405688-410154	0.444658	23.3237	-5.71295	2.46e-07	6.28e-05
novel_circ_0001050	932.613	113.454	3.0392	4.48e-192	7.91e-192	3.0392		novel_34	513.847	1795.13	-1.8047	1.79e-183	3.28e-183	evm.model.Contig465.27	CCA1033S0027	Contig465:342260-345680	2.05626	15.3694	-2.90196	0.0035531	0.100497
novel_circ_0000486	0	32.4155	-6.0186	1.67e-08	6.44e-10	-6.0186		novel_34	513.847	1795.13	-1.8047	1.79e-183	3.28e-183	evm.model.Contig627.33	CCA1365S0033	Contig627:405688-410154	0.444658	23.3237	-5.71295	2.46e-07	6.28e-05
novel_circ_0000486	0	32.4155	-6.0186	1.67e-08	6.44e-10	-6.0186		novel_34	513.847	1795.13	-1.8047	1.79e-183	3.28e-183	evm.model.Contig465.27	CCA1033S0027	Contig465:342260-345680	2.05626	15.3694	-2.90196	0.0035531	0.100497
novel_circ_0003683	0	202.597	-8.6625	6.9e-39	1.56e-39	-8.6625		novel_34	513.847	1795.13	-1.8047	1.79e-183	3.28e-183	evm.model.Contig627.33	CCA1365S0033	Contig627:405688-410154	0.444658	23.3237	-5.71295	2.46e-07	6.28e-05
novel_circ_0003683	0	202.597	-8.6625	6.9e-39	1.56e-39	-8.6625		novel_34	513.847	1795.13	-1.8047	1.79e-183	3.28e-183	evm.model.Contig465.27	CCA1033S0027	Contig465:342260-345680	2.05626	15.3694	-2.90196	0.0035531	0.100497
novel_circ_0003677	0	153.974	-8.2665	4e-31	6.7e-32	-8.2665		novel_34	513.847	1795.13	-1.8047	1.79e-183	3.28e-183	evm.model.Contig627.33	CCA1365S0033	Contig627:405688-410154	0.444658	23.3237	-5.71295	2.46e-07	6.28e-05
novel_circ_0003677	0	153.974	-8.2665	4e-31	6.7e-32	-8.2665		novel_34	513.847	1795.13	-1.8047	1.79e-183	3.28e-183	evm.model.Contig465.27	CCA1033S0027	Contig465:342260-345680	2.05626	15.3694	-2.90196	0.0035531	0.100497
novel_circ_0002737	0	81.0387	-7.3405	2.45e-18	2.09e-19	-7.3405		novel_34	513.847	1795.13	-1.8047	1.79e-183	3.28e-183	evm.model.Contig627.33	CCA1365S0033	Contig627:405688-410154	0.444658	23.3237	-5.71295	2.46e-07	6.28e-05
novel_circ_0002737	0	81.0387	-7.3405	2.45e-18	2.09e-19	-7.3405		novel_34	513.847	1795.13	-1.8047	1.79e-183	3.28e-183	evm.model.Contig465.27	CCA1033S0027	Contig465:342260-345680	2.05626	15.3694	-2.90196	0.0035531	0.100497
novel_circ_0004566	216.887	24.3116	3.1572	2.15e-47	6.62e-48	3.1572		novel_34	513.847	1795.13	-1.8047	1.79e-183	3.28e-183	evm.model.Contig627.33	CCA1365S0033	Contig627:405688-410154	0.444658	23.3237	-5.71295	2.46e-07	6.28e-05
novel_circ_0004566	216.887	24.3116	3.1572	2.15e-47	6.62e-48	3.1572		novel_34	513.847	1795.13	-1.8047	1.79e-183	3.28e-183	evm.model.Contig465.27	CCA1033S0027	Contig465:342260-345680	2.05626	15.3694	-2.90196	0.0035531	0.100497
novel_circ_0008106	0	40.5194	-6.3405	2.94e-10	1.3e-11	-6.3405		novel_34	513.847	1795.13	-1.8047	1.79e-183	3.28e-183	evm.model.Contig627.33	CCA1365S0033	Contig627:405688-410154	0.444658	23.3237	-5.71295	2.46e-07	6.28e-05
novel_circ_0008106	0	40.5194	-6.3405	2.94e-10	1.3e-11	-6.3405		novel_34	513.847	1795.13	-1.8047	1.79e-183	3.28e-183	evm.model.Contig465.27	CCA1033S0027	Contig465:342260-345680	2.05626	15.3694	-2.90196	0.0035531	0.100497
novel_circ_0004555	0	97.2465	-7.6036	2.47e-21	2.44e-22	-7.6036		novel_34	513.847	1795.13	-1.8047	1.79e-183	3.28e-183	evm.model.Contig627.33	CCA1365S0033	Contig627:405688-410154	0.444658	23.3237	-5.71295	2.46e-07	6.28e-05
novel_circ_0004555	0	97.2465	-7.6036	2.47e-21	2.44e-22	-7.6036		novel_34	513.847	1795.13	-1.8047	1.79e-183	3.28e-183	evm.model.Contig465.27	CCA1033S0027	Contig465:342260-345680	2.05626	15.3694	-2.90196	0.0035531	0.100497
novel_circ_0007403	0	16.2077	-5.0186	9.01e-05	2.7e-06	-5.0186		novel_34	513.847	1795.13	-1.8047	1.79e-183	3.28e-183	evm.model.Contig627.33	CCA1365S0033	Contig627:405688-410154	0.444658	23.3237	-5.71295	2.46e-07	6.28e-05
novel_circ_0007403	0	16.2077	-5.0186	9.01e-05	2.7e-06	-5.0186		novel_34	513.847	1795.13	-1.8047	1.79e-183	3.28e-183	evm.model.Contig465.27	CCA1033S0027	Contig465:342260-345680	2.05626	15.3694	-2.90196	0.0035531	0.100497
novel_circ_0004816	0	89.1426	-7.478	7.54e-20	6.96e-21	-7.478		novel_34	513.847	1795.13	-1.8047	1.79e-183	3.28e-183	evm.model.Contig627.33	CCA1365S0033	Contig627:405688-410154	0.444658	23.3237	-5.71295	2.46e-07	6.28e-05
novel_circ_0004816	0	89.1426	-7.478	7.54e-20	6.96e-21	-7.478		novel_34	513.847	1795.13	-1.8047	1.79e-183	3.28e-183	evm.model.Contig465.27	CCA1033S0027	Contig465:342260-345680	2.05626	15.3694	-2.90196	0.0035531	0.100497
novel_circ_0005178	0	81.0387	-7.3405	2.45e-18	2.09e-19	-7.3405		novel_34	513.847	1795.13	-1.8047	1.79e-183	3.28e-183	evm.model.Contig627.33	CCA1365S0033	Contig627:405688-410154	0.444658	23.3237	-5.71295	2.46e-07	6.28e-05
novel_circ_0005178	0	81.0387	-7.3405	2.45e-18	2.09e-19	-7.3405		novel_34	513.847	1795.13	-1.8047	1.79e-183	3.28e-183	evm.model.Contig465.27	CCA1033S0027	Contig465:342260-345680	2.05626	15.3694	-2.90196	0.0035531	0.100497
novel_circ_0007928	0	24.3116	-5.6036	1.11e-06	3.72e-08	-5.6036		novel_34	513.847	1795.13	-1.8047	1.79e-183	3.28e-183	evm.model.Contig627.33	CCA1365S0033	Contig627:405688-410154	0.444658	23.3237	-5.71295	2.46e-07	6.28e-05
novel_circ_0007928	0	24.3116	-5.6036	1.11e-06	3.72e-08	-5.6036		novel_34	513.847	1795.13	-1.8047	1.79e-183	3.28e-183	evm.model.Contig465.27	CCA1033S0027	Contig465:342260-345680	2.05626	15.3694	-2.90196	0.0035531	0.100497
novel_circ_0003682	0	64.831	-7.0186	3.2e-15	2.13e-16	-7.0186		novel_34	513.847	1795.13	-1.8047	1.79e-183	3.28e-183	evm.model.Contig627.33	CCA1365S0033	Contig627:405688-410154	0.444658	23.3237	-5.71295	2.46e-07	6.28e-05
novel_circ_0003682	0	64.831	-7.0186	3.2e-15	2.13e-16	-7.0186		novel_34	513.847	1795.13	-1.8047	1.79e-183	3.28e-183	evm.model.Contig465.27	CCA1033S0027	Contig465:342260-345680	2.05626	15.3694	-2.90196	0.0035531	0.100497
novel_circ_0001625	824.169	388.986	1.0832	1.56e-58	6.18e-59	1.0832		novel_34	513.847	1795.13	-1.8047	1.79e-183	3.28e-183	evm.model.Contig627.33	CCA1365S0033	Contig627:405688-410154	0.444658	23.3237	-5.71295	2.46e-07	6.28e-05
novel_circ_0001625	824.169	388.986	1.0832	1.56e-58	6.18e-59	1.0832		novel_34	513.847	1795.13	-1.8047	1.79e-183	3.28e-183	evm.model.Contig465.27	CCA1033S0027	Contig465:342260-345680	2.05626	15.3694	-2.90196	0.0035531	0.100497
novel_circ_0009608	216.887	0	8.7608	8.94e-47	2.66e-47	8.7608		novel_34	513.847	1795.13	-1.8047	1.79e-183	3.28e-183	evm.model.Contig627.33	CCA1365S0033	Contig627:405688-410154	0.444658	23.3237	-5.71295	2.46e-07	6.28e-05
novel_circ_0009608	216.887	0	8.7608	8.94e-47	2.66e-47	8.7608		novel_34	513.847	1795.13	-1.8047	1.79e-183	3.28e-183	evm.model.Contig465.27	CCA1033S0027	Contig465:342260-345680	2.05626	15.3694	-2.90196	0.0035531	0.100497
novel_circ_0003937	1149.5	2633.76	-1.1961	3.57e-76	2.05e-76	-1.1961		novel_34	513.847	1795.13	-1.8047	1.79e-183	3.28e-183	evm.model.Contig627.33	CCA1365S0033	Contig627:405688-410154	0.444658	23.3237	-5.71295	2.46e-07	6.28e-05
novel_circ_0003937	1149.5	2633.76	-1.1961	3.57e-76	2.05e-76	-1.1961		novel_34	513.847	1795.13	-1.8047	1.79e-183	3.28e-183	evm.model.Contig465.27	CCA1033S0027	Contig465:342260-345680	2.05626	15.3694	-2.90196	0.0035531	0.100497
novel_circ_0003728	0	40.5194	-6.3405	2.94e-10	1.3e-11	-6.3405		novel_34	513.847	1795.13	-1.8047	1.79e-183	3.28e-183	evm.model.Contig627.33	CCA1365S0033	Contig627:405688-410154	0.444658	23.3237	-5.71295	2.46e-07	6.28e-05
novel_circ_0003728	0	40.5194	-6.3405	2.94e-10	1.3e-11	-6.3405		novel_34	513.847	1795.13	-1.8047	1.79e-183	3.28e-183	evm.model.Contig465.27	CCA1033S0027	Contig465:342260-345680	2.05626	15.3694	-2.90196	0.0035531	0.100497
novel_circ_0004042	0	340.363	-9.4109	7.14e-59	2.83e-59	-9.4109		novel_34	513.847	1795.13	-1.8047	1.79e-183	3.28e-183	evm.model.Contig627.33	CCA1365S0033	Contig627:405688-410154	0.444658	23.3237	-5.71295	2.46e-07	6.28e-05
novel_circ_0004042	0	340.363	-9.4109	7.14e-59	2.83e-59	-9.4109		novel_34	513.847	1795.13	-1.8047	1.79e-183	3.28e-183	evm.model.Contig465.27	CCA1033S0027	Contig465:342260-345680	2.05626	15.3694	-2.90196	0.0035531	0.100497
novel_circ_0009435	65.066	194.493	-1.5797	2.2e-11	1.1e-12	-1.5797		novel_34	513.847	1795.13	-1.8047	1.79e-183	3.28e-183	evm.model.Contig627.33	CCA1365S0033	Contig627:405688-410154	0.444658	23.3237	-5.71295	2.46e-07	6.28e-05
novel_circ_0009435	65.066	194.493	-1.5797	2.2e-11	1.1e-12	-1.5797		novel_34	513.847	1795.13	-1.8047	1.79e-183	3.28e-183	evm.model.Contig465.27	CCA1033S0027	Contig465:342260-345680	2.05626	15.3694	-2.90196	0.0035531	0.100497
novel_circ_0004597	0	948.153	-10.889	2.45e-130	2.71e-130	-10.889		novel_34	513.847	1795.13	-1.8047	1.79e-183	3.28e-183	evm.model.Contig627.33	CCA1365S0033	Contig627:405688-410154	0.444658	23.3237	-5.71295	2.46e-07	6.28e-05
novel_circ_0004597	0	948.153	-10.889	2.45e-130	2.71e-130	-10.889		novel_34	513.847	1795.13	-1.8047	1.79e-183	3.28e-183	evm.model.Contig465.27	CCA1033S0027	Contig465:342260-345680	2.05626	15.3694	-2.90196	0.0035531	0.100497
novel_circ_0009033	0	16.2077	-5.0186	9.01e-05	2.7e-06	-5.0186		novel_34	513.847	1795.13	-1.8047	1.79e-183	3.28e-183	evm.model.Contig627.33	CCA1365S0033	Contig627:405688-410154	0.444658	23.3237	-5.71295	2.46e-07	6.28e-05
novel_circ_0009033	0	16.2077	-5.0186	9.01e-05	2.7e-06	-5.0186		novel_34	513.847	1795.13	-1.8047	1.79e-183	3.28e-183	evm.model.Contig465.27	CCA1033S0027	Contig465:342260-345680	2.05626	15.3694	-2.90196	0.0035531	0.100497
novel_circ_0001210	0	24.3116	-5.6036	1.11e-06	3.72e-08	-5.6036		novel_34	513.847	1795.13	-1.8047	1.79e-183	3.28e-183	evm.model.Contig627.33	CCA1365S0033	Contig627:405688-410154	0.444658	23.3237	-5.71295	2.46e-07	6.28e-05
novel_circ_0001210	0	24.3116	-5.6036	1.11e-06	3.72e-08	-5.6036		novel_34	513.847	1795.13	-1.8047	1.79e-183	3.28e-183	evm.model.Contig465.27	CCA1033S0027	Contig465:342260-345680	2.05626	15.3694	-2.90196	0.0035531	0.100497
novel_circ_0003679	0	218.805	-8.7735	2.24e-41	5.63e-42	-8.7735		novel_34	513.847	1795.13	-1.8047	1.79e-183	3.28e-183	evm.model.Contig627.33	CCA1365S0033	Contig627:405688-410154	0.444658	23.3237	-5.71295	2.46e-07	6.28e-05
novel_circ_0003679	0	218.805	-8.7735	2.24e-41	5.63e-42	-8.7735		novel_34	513.847	1795.13	-1.8047	1.79e-183	3.28e-183	evm.model.Contig465.27	CCA1033S0027	Contig465:342260-345680	2.05626	15.3694	-2.90196	0.0035531	0.100497
novel_circ_0010562	108.443	0	7.7608	6.35e-27	8.57e-28	7.7608		novel_34	513.847	1795.13	-1.8047	1.79e-183	3.28e-183	evm.model.Contig627.33	CCA1365S0033	Contig627:405688-410154	0.444658	23.3237	-5.71295	2.46e-07	6.28e-05
novel_circ_0010562	108.443	0	7.7608	6.35e-27	8.57e-28	7.7608		novel_34	513.847	1795.13	-1.8047	1.79e-183	3.28e-183	evm.model.Contig465.27	CCA1033S0027	Contig465:342260-345680	2.05626	15.3694	-2.90196	0.0035531	0.100497
novel_circ_0001044	216.887	0	8.7608	8.94e-47	2.66e-47	8.7608		novel_34	513.847	1795.13	-1.8047	1.79e-183	3.28e-183	evm.model.Contig627.33	CCA1365S0033	Contig627:405688-410154	0.444658	23.3237	-5.71295	2.46e-07	6.28e-05
novel_circ_0001044	216.887	0	8.7608	8.94e-47	2.66e-47	8.7608		novel_34	513.847	1795.13	-1.8047	1.79e-183	3.28e-183	evm.model.Contig465.27	CCA1033S0027	Contig465:342260-345680	2.05626	15.3694	-2.90196	0.0035531	0.100497
novel_circ_0000638	86.7547	0	7.4389	1.76e-22	1.84e-23	7.4389		novel_34	513.847	1795.13	-1.8047	1.79e-183	3.28e-183	evm.model.Contig627.33	CCA1365S0033	Contig627:405688-410154	0.444658	23.3237	-5.71295	2.46e-07	6.28e-05
novel_circ_0000638	86.7547	0	7.4389	1.76e-22	1.84e-23	7.4389		novel_34	513.847	1795.13	-1.8047	1.79e-183	3.28e-183	evm.model.Contig465.27	CCA1033S0027	Contig465:342260-345680	2.05626	15.3694	-2.90196	0.0035531	0.100497
novel_circ_0001048	130.132	0	8.0238	3.59e-31	6.21e-32	8.0238		novel_34	513.847	1795.13	-1.8047	1.79e-183	3.28e-183	evm.model.Contig627.33	CCA1365S0033	Contig627:405688-410154	0.444658	23.3237	-5.71295	2.46e-07	6.28e-05
novel_circ_0001048	130.132	0	8.0238	3.59e-31	6.21e-32	8.0238		novel_34	513.847	1795.13	-1.8047	1.79e-183	3.28e-183	evm.model.Contig465.27	CCA1033S0027	Contig465:342260-345680	2.05626	15.3694	-2.90196	0.0035531	0.100497
novel_circ_0010586	0	324.155	-9.3405	1.22e-56	4.59e-57	-9.3405		novel_34	513.847	1795.13	-1.8047	1.79e-183	3.28e-183	evm.model.Contig627.33	CCA1365S0033	Contig627:405688-410154	0.444658	23.3237	-5.71295	2.46e-07	6.28e-05
novel_circ_0010586	0	324.155	-9.3405	1.22e-56	4.59e-57	-9.3405		novel_34	513.847	1795.13	-1.8047	1.79e-183	3.28e-183	evm.model.Contig465.27	CCA1033S0027	Contig465:342260-345680	2.05626	15.3694	-2.90196	0.0035531	0.100497
novel_circ_0009145	0	16.2077	-5.0186	9.01e-05	2.7e-06	-5.0186		novel_34	513.847	1795.13	-1.8047	1.79e-183	3.28e-183	evm.model.Contig627.33	CCA1365S0033	Contig627:405688-410154	0.444658	23.3237	-5.71295	2.46e-07	6.28e-05
novel_circ_0009145	0	16.2077	-5.0186	9.01e-05	2.7e-06	-5.0186		novel_34	513.847	1795.13	-1.8047	1.79e-183	3.28e-183	evm.model.Contig465.27	CCA1033S0027	Contig465:342260-345680	2.05626	15.3694	-2.90196	0.0035531	0.100497
novel_circ_0007181	238.575	0	8.8983	2.05e-50	6.7e-51	8.8983		novel_34	513.847	1795.13	-1.8047	1.79e-183	3.28e-183	evm.model.Contig627.33	CCA1365S0033	Contig627:405688-410154	0.444658	23.3237	-5.71295	2.46e-07	6.28e-05
novel_circ_0007181	238.575	0	8.8983	2.05e-50	6.7e-51	8.8983		novel_34	513.847	1795.13	-1.8047	1.79e-183	3.28e-183	evm.model.Contig465.27	CCA1033S0027	Contig465:342260-345680	2.05626	15.3694	-2.90196	0.0035531	0.100497
novel_circ_0008738	0	32.4155	-6.0186	1.67e-08	6.44e-10	-6.0186		novel_34	513.847	1795.13	-1.8047	1.79e-183	3.28e-183	evm.model.Contig627.33	CCA1365S0033	Contig627:405688-410154	0.444658	23.3237	-5.71295	2.46e-07	6.28e-05
novel_circ_0008738	0	32.4155	-6.0186	1.67e-08	6.44e-10	-6.0186		novel_34	513.847	1795.13	-1.8047	1.79e-183	3.28e-183	evm.model.Contig465.27	CCA1033S0027	Contig465:342260-345680	2.05626	15.3694	-2.90196	0.0035531	0.100497
novel_circ_0000646	0	16.2077	-5.0186	9.01e-05	2.7e-06	-5.0186		novel_34	513.847	1795.13	-1.8047	1.79e-183	3.28e-183	evm.model.Contig627.33	CCA1365S0033	Contig627:405688-410154	0.444658	23.3237	-5.71295	2.46e-07	6.28e-05
novel_circ_0000646	0	16.2077	-5.0186	9.01e-05	2.7e-06	-5.0186		novel_34	513.847	1795.13	-1.8047	1.79e-183	3.28e-183	evm.model.Contig465.27	CCA1033S0027	Contig465:342260-345680	2.05626	15.3694	-2.90196	0.0035531	0.100497
novel_circ_0006301	0	24.3116	-5.6036	1.11e-06	3.72e-08	-5.6036		novel_34	513.847	1795.13	-1.8047	1.79e-183	3.28e-183	evm.model.Contig627.33	CCA1365S0033	Contig627:405688-410154	0.444658	23.3237	-5.71295	2.46e-07	6.28e-05
novel_circ_0006301	0	24.3116	-5.6036	1.11e-06	3.72e-08	-5.6036		novel_34	513.847	1795.13	-1.8047	1.79e-183	3.28e-183	evm.model.Contig465.27	CCA1033S0027	Contig465:342260-345680	2.05626	15.3694	-2.90196	0.0035531	0.100497
novel_circ_0009138	0	89.1426	-7.478	7.54e-20	6.96e-21	-7.478		novel_34	513.847	1795.13	-1.8047	1.79e-183	3.28e-183	evm.model.Contig627.33	CCA1365S0033	Contig627:405688-410154	0.444658	23.3237	-5.71295	2.46e-07	6.28e-05
novel_circ_0009138	0	89.1426	-7.478	7.54e-20	6.96e-21	-7.478		novel_34	513.847	1795.13	-1.8047	1.79e-183	3.28e-183	evm.model.Contig465.27	CCA1033S0027	Contig465:342260-345680	2.05626	15.3694	-2.90196	0.0035531	0.100497
novel_circ_0002370	0	16.2077	-5.0186	9.01e-05	2.7e-06	-5.0186		novel_34	513.847	1795.13	-1.8047	1.79e-183	3.28e-183	evm.model.Contig627.33	CCA1365S0033	Contig627:405688-410154	0.444658	23.3237	-5.71295	2.46e-07	6.28e-05
novel_circ_0002370	0	16.2077	-5.0186	9.01e-05	2.7e-06	-5.0186		novel_34	513.847	1795.13	-1.8047	1.79e-183	3.28e-183	evm.model.Contig465.27	CCA1033S0027	Contig465:342260-345680	2.05626	15.3694	-2.90196	0.0035531	0.100497
novel_circ_0004486	0	170.181	-8.4109	9.12e-34	1.7e-34	-8.4109		novel_34	513.847	1795.13	-1.8047	1.79e-183	3.28e-183	evm.model.Contig627.33	CCA1365S0033	Contig627:405688-410154	0.444658	23.3237	-5.71295	2.46e-07	6.28e-05
novel_circ_0004486	0	170.181	-8.4109	9.12e-34	1.7e-34	-8.4109		novel_34	513.847	1795.13	-1.8047	1.79e-183	3.28e-183	evm.model.Contig465.27	CCA1033S0027	Contig465:342260-345680	2.05626	15.3694	-2.90196	0.0035531	0.100497
novel_circ_0001783	0	316.051	-9.304	1.63e-55	6e-56	-9.304		novel_34	513.847	1795.13	-1.8047	1.79e-183	3.28e-183	evm.model.Contig627.33	CCA1365S0033	Contig627:405688-410154	0.444658	23.3237	-5.71295	2.46e-07	6.28e-05
novel_circ_0001783	0	316.051	-9.304	1.63e-55	6e-56	-9.304		novel_34	513.847	1795.13	-1.8047	1.79e-183	3.28e-183	evm.model.Contig465.27	CCA1033S0027	Contig465:342260-345680	2.05626	15.3694	-2.90196	0.0035531	0.100497
novel_circ_0003332	0	56.7271	-6.826	1.31e-13	7.79e-15	-6.826		novel_34	513.847	1795.13	-1.8047	1.79e-183	3.28e-183	evm.model.Contig627.33	CCA1365S0033	Contig627:405688-410154	0.444658	23.3237	-5.71295	2.46e-07	6.28e-05
novel_circ_0003332	0	56.7271	-6.826	1.31e-13	7.79e-15	-6.826		novel_34	513.847	1795.13	-1.8047	1.79e-183	3.28e-183	evm.model.Contig465.27	CCA1033S0027	Contig465:342260-345680	2.05626	15.3694	-2.90196	0.0035531	0.100497
novel_circ_0002321	65.066	0	7.0238	8.65e-18	6.81e-19	7.0238		novel_34	513.847	1795.13	-1.8047	1.79e-183	3.28e-183	evm.model.Contig627.33	CCA1365S0033	Contig627:405688-410154	0.444658	23.3237	-5.71295	2.46e-07	6.28e-05
novel_circ_0002321	65.066	0	7.0238	8.65e-18	6.81e-19	7.0238		novel_34	513.847	1795.13	-1.8047	1.79e-183	3.28e-183	evm.model.Contig465.27	CCA1033S0027	Contig465:342260-345680	2.05626	15.3694	-2.90196	0.0035531	0.100497
novel_circ_0001041	151.821	32.4155	2.2276	2.85e-25	3.63e-26	2.2276		novel_34	513.847	1795.13	-1.8047	1.79e-183	3.28e-183	evm.model.Contig627.33	CCA1365S0033	Contig627:405688-410154	0.444658	23.3237	-5.71295	2.46e-07	6.28e-05
novel_circ_0001041	151.821	32.4155	2.2276	2.85e-25	3.63e-26	2.2276		novel_34	513.847	1795.13	-1.8047	1.79e-183	3.28e-183	evm.model.Contig465.27	CCA1033S0027	Contig465:342260-345680	2.05626	15.3694	-2.90196	0.0035531	0.100497
novel_circ_0010044	0	307.947	-9.2665	2.21e-54	7.95e-55	-9.2665		novel_34	513.847	1795.13	-1.8047	1.79e-183	3.28e-183	evm.model.Contig627.33	CCA1365S0033	Contig627:405688-410154	0.444658	23.3237	-5.71295	2.46e-07	6.28e-05
novel_circ_0010044	0	307.947	-9.2665	2.21e-54	7.95e-55	-9.2665		novel_34	513.847	1795.13	-1.8047	1.79e-183	3.28e-183	evm.model.Contig465.27	CCA1033S0027	Contig465:342260-345680	2.05626	15.3694	-2.90196	0.0035531	0.100497
novel_circ_0010558	0	56.7271	-6.826	1.31e-13	7.79e-15	-6.826		novel_34	513.847	1795.13	-1.8047	1.79e-183	3.28e-183	evm.model.Contig627.33	CCA1365S0033	Contig627:405688-410154	0.444658	23.3237	-5.71295	2.46e-07	6.28e-05
novel_circ_0010558	0	56.7271	-6.826	1.31e-13	7.79e-15	-6.826		novel_34	513.847	1795.13	-1.8047	1.79e-183	3.28e-183	evm.model.Contig465.27	CCA1033S0027	Contig465:342260-345680	2.05626	15.3694	-2.90196	0.0035531	0.100497
novel_circ_0002182	130.132	32.4155	2.0052	7.99e-20	7.35e-21	2.0052		novel_34	513.847	1795.13	-1.8047	1.79e-183	3.28e-183	evm.model.Contig627.33	CCA1365S0033	Contig627:405688-410154	0.444658	23.3237	-5.71295	2.46e-07	6.28e-05
novel_circ_0002182	130.132	32.4155	2.0052	7.99e-20	7.35e-21	2.0052		novel_34	513.847	1795.13	-1.8047	1.79e-183	3.28e-183	evm.model.Contig465.27	CCA1033S0027	Contig465:342260-345680	2.05626	15.3694	-2.90196	0.0035531	0.100497
novel_circ_0008428	0	235.012	-8.8766	8e-44	2.21e-44	-8.8766		novel_34	513.847	1795.13	-1.8047	1.79e-183	3.28e-183	evm.model.Contig627.33	CCA1365S0033	Contig627:405688-410154	0.444658	23.3237	-5.71295	2.46e-07	6.28e-05
novel_circ_0008428	0	235.012	-8.8766	8e-44	2.21e-44	-8.8766		novel_34	513.847	1795.13	-1.8047	1.79e-183	3.28e-183	evm.model.Contig465.27	CCA1033S0027	Contig465:342260-345680	2.05626	15.3694	-2.90196	0.0035531	0.100497
novel_circ_0008146	0	48.6232	-6.6036	5.86e-12	2.96e-13	-6.6036		novel_34	513.847	1795.13	-1.8047	1.79e-183	3.28e-183	evm.model.Contig627.33	CCA1365S0033	Contig627:405688-410154	0.444658	23.3237	-5.71295	2.46e-07	6.28e-05
novel_circ_0008146	0	48.6232	-6.6036	5.86e-12	2.96e-13	-6.6036		novel_34	513.847	1795.13	-1.8047	1.79e-183	3.28e-183	evm.model.Contig465.27	CCA1033S0027	Contig465:342260-345680	2.05626	15.3694	-2.90196	0.0035531	0.100497
novel_circ_0002636	0	24.3116	-5.6036	1.11e-06	3.72e-08	-5.6036		novel_34	513.847	1795.13	-1.8047	1.79e-183	3.28e-183	evm.model.Contig627.33	CCA1365S0033	Contig627:405688-410154	0.444658	23.3237	-5.71295	2.46e-07	6.28e-05
novel_circ_0002636	0	24.3116	-5.6036	1.11e-06	3.72e-08	-5.6036		novel_34	513.847	1795.13	-1.8047	1.79e-183	3.28e-183	evm.model.Contig465.27	CCA1033S0027	Contig465:342260-345680	2.05626	15.3694	-2.90196	0.0035531	0.100497
novel_circ_0004391	260.264	1175.06	-2.1747	1.37e-104	1.12e-104	-2.1747		novel_34	513.847	1795.13	-1.8047	1.79e-183	3.28e-183	evm.model.Contig627.33	CCA1365S0033	Contig627:405688-410154	0.444658	23.3237	-5.71295	2.46e-07	6.28e-05
novel_circ_0004391	260.264	1175.06	-2.1747	1.37e-104	1.12e-104	-2.1747		novel_34	513.847	1795.13	-1.8047	1.79e-183	3.28e-183	evm.model.Contig465.27	CCA1033S0027	Contig465:342260-345680	2.05626	15.3694	-2.90196	0.0035531	0.100497
novel_circ_0002943	151.821	56.7271	1.4203	4.5e-16	3.22e-17	1.4203		novel_34	513.847	1795.13	-1.8047	1.79e-183	3.28e-183	evm.model.Contig627.33	CCA1365S0033	Contig627:405688-410154	0.444658	23.3237	-5.71295	2.46e-07	6.28e-05
novel_circ_0002943	151.821	56.7271	1.4203	4.5e-16	3.22e-17	1.4203		novel_34	513.847	1795.13	-1.8047	1.79e-183	3.28e-183	evm.model.Contig465.27	CCA1033S0027	Contig465:342260-345680	2.05626	15.3694	-2.90196	0.0035531	0.100497
novel_circ_0005334	0	137.766	-8.1061	2.02e-28	3.08e-29	-8.1061		novel_34	513.847	1795.13	-1.8047	1.79e-183	3.28e-183	evm.model.Contig627.33	CCA1365S0033	Contig627:405688-410154	0.444658	23.3237	-5.71295	2.46e-07	6.28e-05
novel_circ_0005334	0	137.766	-8.1061	2.02e-28	3.08e-29	-8.1061		novel_34	513.847	1795.13	-1.8047	1.79e-183	3.28e-183	evm.model.Contig465.27	CCA1033S0027	Contig465:342260-345680	2.05626	15.3694	-2.90196	0.0035531	0.100497
novel_circ_0001832	694.037	202.597	1.7764	1.37e-86	9.49e-87	1.7764		novel_34	513.847	1795.13	-1.8047	1.79e-183	3.28e-183	evm.model.Contig627.33	CCA1365S0033	Contig627:405688-410154	0.444658	23.3237	-5.71295	2.46e-07	6.28e-05
novel_circ_0001832	694.037	202.597	1.7764	1.37e-86	9.49e-87	1.7764		novel_34	513.847	1795.13	-1.8047	1.79e-183	3.28e-183	evm.model.Contig465.27	CCA1033S0027	Contig465:342260-345680	2.05626	15.3694	-2.90196	0.0035531	0.100497
novel_circ_0007344	0	16.2077	-5.0186	9.01e-05	2.7e-06	-5.0186		novel_34	513.847	1795.13	-1.8047	1.79e-183	3.28e-183	evm.model.Contig627.33	CCA1365S0033	Contig627:405688-410154	0.444658	23.3237	-5.71295	2.46e-07	6.28e-05
novel_circ_0007344	0	16.2077	-5.0186	9.01e-05	2.7e-06	-5.0186		novel_34	513.847	1795.13	-1.8047	1.79e-183	3.28e-183	evm.model.Contig465.27	CCA1033S0027	Contig465:342260-345680	2.05626	15.3694	-2.90196	0.0035531	0.100497
novel_circ_0003330	0	24.3116	-5.6036	1.11e-06	3.72e-08	-5.6036		novel_34	513.847	1795.13	-1.8047	1.79e-183	3.28e-183	evm.model.Contig627.33	CCA1365S0033	Contig627:405688-410154	0.444658	23.3237	-5.71295	2.46e-07	6.28e-05
novel_circ_0003330	0	24.3116	-5.6036	1.11e-06	3.72e-08	-5.6036		novel_34	513.847	1795.13	-1.8047	1.79e-183	3.28e-183	evm.model.Contig465.27	CCA1033S0027	Contig465:342260-345680	2.05626	15.3694	-2.90196	0.0035531	0.100497
novel_circ_0009593	0	32.4155	-6.0186	1.67e-08	6.44e-10	-6.0186		novel_34	513.847	1795.13	-1.8047	1.79e-183	3.28e-183	evm.model.Contig627.33	CCA1365S0033	Contig627:405688-410154	0.444658	23.3237	-5.71295	2.46e-07	6.28e-05
novel_circ_0009593	0	32.4155	-6.0186	1.67e-08	6.44e-10	-6.0186		novel_34	513.847	1795.13	-1.8047	1.79e-183	3.28e-183	evm.model.Contig465.27	CCA1033S0027	Contig465:342260-345680	2.05626	15.3694	-2.90196	0.0035531	0.100497
novel_circ_0001901	0	388.986	-9.6036	2.04e-65	9.6e-66	-9.6036		novel_34	513.847	1795.13	-1.8047	1.79e-183	3.28e-183	evm.model.Contig627.33	CCA1365S0033	Contig627:405688-410154	0.444658	23.3237	-5.71295	2.46e-07	6.28e-05
novel_circ_0001901	0	388.986	-9.6036	2.04e-65	9.6e-66	-9.6036		novel_34	513.847	1795.13	-1.8047	1.79e-183	3.28e-183	evm.model.Contig465.27	CCA1033S0027	Contig465:342260-345680	2.05626	15.3694	-2.90196	0.0035531	0.100497
novel_circ_0001012	0	32.4155	-6.0186	1.67e-08	6.44e-10	-6.0186		novel_34	513.847	1795.13	-1.8047	1.79e-183	3.28e-183	evm.model.Contig627.33	CCA1365S0033	Contig627:405688-410154	0.444658	23.3237	-5.71295	2.46e-07	6.28e-05
novel_circ_0001012	0	32.4155	-6.0186	1.67e-08	6.44e-10	-6.0186		novel_34	513.847	1795.13	-1.8047	1.79e-183	3.28e-183	evm.model.Contig465.27	CCA1033S0027	Contig465:342260-345680	2.05626	15.3694	-2.90196	0.0035531	0.100497
novel_circ_0010628	0	850.906	-10.733	5.1e-120	4.97e-120	-10.733		novel_34	513.847	1795.13	-1.8047	1.79e-183	3.28e-183	evm.model.Contig627.33	CCA1365S0033	Contig627:405688-410154	0.444658	23.3237	-5.71295	2.46e-07	6.28e-05
novel_circ_0010628	0	850.906	-10.733	5.1e-120	4.97e-120	-10.733		novel_34	513.847	1795.13	-1.8047	1.79e-183	3.28e-183	evm.model.Contig465.27	CCA1033S0027	Contig465:342260-345680	2.05626	15.3694	-2.90196	0.0035531	0.100497
novel_circ_0004901	0	24.3116	-5.6036	1.11e-06	3.72e-08	-5.6036		novel_34	513.847	1795.13	-1.8047	1.79e-183	3.28e-183	evm.model.Contig627.33	CCA1365S0033	Contig627:405688-410154	0.444658	23.3237	-5.71295	2.46e-07	6.28e-05
novel_circ_0004901	0	24.3116	-5.6036	1.11e-06	3.72e-08	-5.6036		novel_34	513.847	1795.13	-1.8047	1.79e-183	3.28e-183	evm.model.Contig465.27	CCA1033S0027	Contig465:342260-345680	2.05626	15.3694	-2.90196	0.0035531	0.100497
novel_circ_0011753	86.7547	0	7.4389	1.76e-22	1.84e-23	7.4389		novel_34	513.847	1795.13	-1.8047	1.79e-183	3.28e-183	evm.model.Contig627.33	CCA1365S0033	Contig627:405688-410154	0.444658	23.3237	-5.71295	2.46e-07	6.28e-05
novel_circ_0011753	86.7547	0	7.4389	1.76e-22	1.84e-23	7.4389		novel_34	513.847	1795.13	-1.8047	1.79e-183	3.28e-183	evm.model.Contig465.27	CCA1033S0027	Contig465:342260-345680	2.05626	15.3694	-2.90196	0.0035531	0.100497
novel_circ_0004697	0	226.908	-8.826	1.32e-42	3.44e-43	-8.826		novel_34	513.847	1795.13	-1.8047	1.79e-183	3.28e-183	evm.model.Contig627.33	CCA1365S0033	Contig627:405688-410154	0.444658	23.3237	-5.71295	2.46e-07	6.28e-05
novel_circ_0004697	0	226.908	-8.826	1.32e-42	3.44e-43	-8.826		novel_34	513.847	1795.13	-1.8047	1.79e-183	3.28e-183	evm.model.Contig465.27	CCA1033S0027	Contig465:342260-345680	2.05626	15.3694	-2.90196	0.0035531	0.100497
novel_circ_0003684	0	429.505	-9.7465	1.03e-70	5.33e-71	-9.7465		novel_34	513.847	1795.13	-1.8047	1.79e-183	3.28e-183	evm.model.Contig627.33	CCA1365S0033	Contig627:405688-410154	0.444658	23.3237	-5.71295	2.46e-07	6.28e-05
novel_circ_0003684	0	429.505	-9.7465	1.03e-70	5.33e-71	-9.7465		novel_34	513.847	1795.13	-1.8047	1.79e-183	3.28e-183	evm.model.Contig465.27	CCA1033S0027	Contig465:342260-345680	2.05626	15.3694	-2.90196	0.0035531	0.100497
novel_circ_0001046	216.887	56.7271	1.9348	7.77e-31	1.29e-31	1.9348		novel_34	513.847	1795.13	-1.8047	1.79e-183	3.28e-183	evm.model.Contig627.33	CCA1365S0033	Contig627:405688-410154	0.444658	23.3237	-5.71295	2.46e-07	6.28e-05
novel_circ_0001046	216.887	56.7271	1.9348	7.77e-31	1.29e-31	1.9348		novel_34	513.847	1795.13	-1.8047	1.79e-183	3.28e-183	evm.model.Contig465.27	CCA1033S0027	Contig465:342260-345680	2.05626	15.3694	-2.90196	0.0035531	0.100497
novel_circ_0004738	108.443	0	7.7608	6.35e-27	8.57e-28	7.7608		novel_34	513.847	1795.13	-1.8047	1.79e-183	3.28e-183	evm.model.Contig627.33	CCA1365S0033	Contig627:405688-410154	0.444658	23.3237	-5.71295	2.46e-07	6.28e-05
novel_circ_0004738	108.443	0	7.7608	6.35e-27	8.57e-28	7.7608		novel_34	513.847	1795.13	-1.8047	1.79e-183	3.28e-183	evm.model.Contig465.27	CCA1033S0027	Contig465:342260-345680	2.05626	15.3694	-2.90196	0.0035531	0.100497
novel_circ_0001149	0	97.2465	-7.6036	2.47e-21	2.44e-22	-7.6036		novel_34	513.847	1795.13	-1.8047	1.79e-183	3.28e-183	evm.model.Contig627.33	CCA1365S0033	Contig627:405688-410154	0.444658	23.3237	-5.71295	2.46e-07	6.28e-05
novel_circ_0001149	0	97.2465	-7.6036	2.47e-21	2.44e-22	-7.6036		novel_34	513.847	1795.13	-1.8047	1.79e-183	3.28e-183	evm.model.Contig465.27	CCA1033S0027	Contig465:342260-345680	2.05626	15.3694	-2.90196	0.0035531	0.100497
novel_circ_0004903	0	32.4155	-6.0186	1.67e-08	6.44e-10	-6.0186		novel_34	513.847	1795.13	-1.8047	1.79e-183	3.28e-183	evm.model.Contig627.33	CCA1365S0033	Contig627:405688-410154	0.444658	23.3237	-5.71295	2.46e-07	6.28e-05
novel_circ_0004903	0	32.4155	-6.0186	1.67e-08	6.44e-10	-6.0186		novel_34	513.847	1795.13	-1.8047	1.79e-183	3.28e-183	evm.model.Contig465.27	CCA1033S0027	Contig465:342260-345680	2.05626	15.3694	-2.90196	0.0035531	0.100497
novel_circ_0006196	0	24.3116	-5.6036	1.11e-06	3.72e-08	-5.6036		novel_34	513.847	1795.13	-1.8047	1.79e-183	3.28e-183	evm.model.Contig627.33	CCA1365S0033	Contig627:405688-410154	0.444658	23.3237	-5.71295	2.46e-07	6.28e-05
novel_circ_0006196	0	24.3116	-5.6036	1.11e-06	3.72e-08	-5.6036		novel_34	513.847	1795.13	-1.8047	1.79e-183	3.28e-183	evm.model.Contig465.27	CCA1033S0027	Contig465:342260-345680	2.05626	15.3694	-2.90196	0.0035531	0.100497
novel_circ_0003459	0	72.9348	-7.1885	8.53e-17	6.19e-18	-7.1885		novel_34	513.847	1795.13	-1.8047	1.79e-183	3.28e-183	evm.model.Contig627.33	CCA1365S0033	Contig627:405688-410154	0.444658	23.3237	-5.71295	2.46e-07	6.28e-05
novel_circ_0003459	0	72.9348	-7.1885	8.53e-17	6.19e-18	-7.1885		novel_34	513.847	1795.13	-1.8047	1.79e-183	3.28e-183	evm.model.Contig465.27	CCA1033S0027	Contig465:342260-345680	2.05626	15.3694	-2.90196	0.0035531	0.100497
novel_circ_0008727	216.887	445.713	-1.0392	1.18e-10	5.85e-12	-1.0392		ptc-miR396e-3p	1096.5	2325.23	-1.0845	1.98e-118	2.55e-118	evm.model.Contig798.1	CCA1611S0001	Contig798:66617-70056	2.661	16.5728	-2.63878	0.00807862	0.17192
novel_circ_0002356	0	16.2077	-5.0186	9.01e-05	2.7e-06	-5.0186		ptc-miR396e-3p	1096.5	2325.23	-1.0845	1.98e-118	2.55e-118	evm.model.Contig798.1	CCA1611S0001	Contig798:66617-70056	2.661	16.5728	-2.63878	0.00807862	0.17192
novel_circ_0009213	151.821	24.3116	2.6427	2.17e-29	3.42e-30	2.6427		ptc-miR396e-3p	1096.5	2325.23	-1.0845	1.98e-118	2.55e-118	evm.model.Contig798.1	CCA1611S0001	Contig798:66617-70056	2.661	16.5728	-2.63878	0.00807862	0.17192
novel_circ_0009192	0	121.558	-7.9255	1.2e-25	1.54e-26	-7.9255		ptc-miR396e-3p	1096.5	2325.23	-1.0845	1.98e-118	2.55e-118	evm.model.Contig798.1	CCA1611S0001	Contig798:66617-70056	2.661	16.5728	-2.63878	0.00807862	0.17192
novel_circ_0003375	0	40.5194	-6.3405	2.94e-10	1.3e-11	-6.3405		ptc-miR396e-3p	1096.5	2325.23	-1.0845	1.98e-118	2.55e-118	evm.model.Contig798.1	CCA1611S0001	Contig798:66617-70056	2.661	16.5728	-2.63878	0.00807862	0.17192
novel_circ_0011554	0	32.4155	-6.0186	1.67e-08	6.44e-10	-6.0186		ptc-miR396e-3p	1096.5	2325.23	-1.0845	1.98e-118	2.55e-118	evm.model.Contig798.1	CCA1611S0001	Contig798:66617-70056	2.661	16.5728	-2.63878	0.00807862	0.17192
novel_circ_0010588	65.066	251.22	-1.949	4.07e-20	3.99e-21	-1.949		ptc-miR396e-3p	1096.5	2325.23	-1.0845	1.98e-118	2.55e-118	evm.model.Contig798.1	CCA1611S0001	Contig798:66617-70056	2.661	16.5728	-2.63878	0.00807862	0.17192
novel_circ_0006848	0	113.454	-7.826	3.13e-24	3.79e-25	-7.826		ptc-miR396e-3p	1096.5	2325.23	-1.0845	1.98e-118	2.55e-118	evm.model.Contig798.1	CCA1611S0001	Contig798:66617-70056	2.661	16.5728	-2.63878	0.00807862	0.17192
novel_circ_0007952	0	40.5194	-6.3405	2.94e-10	1.3e-11	-6.3405		ptc-miR396e-3p	1096.5	2325.23	-1.0845	1.98e-118	2.55e-118	evm.model.Contig798.1	CCA1611S0001	Contig798:66617-70056	2.661	16.5728	-2.63878	0.00807862	0.17192
novel_circ_0004285	0	40.5194	-6.3405	2.94e-10	1.3e-11	-6.3405		ptc-miR396e-3p	1096.5	2325.23	-1.0845	1.98e-118	2.55e-118	evm.model.Contig798.1	CCA1611S0001	Contig798:66617-70056	2.661	16.5728	-2.63878	0.00807862	0.17192
novel_circ_0000596	86.7547	0	7.4389	1.76e-22	1.84e-23	7.4389		ptc-miR396e-3p	1096.5	2325.23	-1.0845	1.98e-118	2.55e-118	evm.model.Contig798.1	CCA1611S0001	Contig798:66617-70056	2.661	16.5728	-2.63878	0.00807862	0.17192
novel_circ_0009731	151.821	0	8.2462	2.94e-35	5.85e-36	8.2462		ptc-miR396e-3p	1096.5	2325.23	-1.0845	1.98e-118	2.55e-118	evm.model.Contig798.1	CCA1611S0001	Contig798:66617-70056	2.661	16.5728	-2.63878	0.00807862	0.17192
novel_circ_0011596	0	32.4155	-6.0186	1.67e-08	6.44e-10	-6.0186		ptc-miR396e-3p	1096.5	2325.23	-1.0845	1.98e-118	2.55e-118	evm.model.Contig798.1	CCA1611S0001	Contig798:66617-70056	2.661	16.5728	-2.63878	0.00807862	0.17192
novel_circ_0009064	151.821	0	8.2462	2.94e-35	5.85e-36	8.2462		ptc-miR396e-3p	1096.5	2325.23	-1.0845	1.98e-118	2.55e-118	evm.model.Contig798.1	CCA1611S0001	Contig798:66617-70056	2.661	16.5728	-2.63878	0.00807862	0.17192
novel_circ_0002836	0	56.7271	-6.826	1.31e-13	7.79e-15	-6.826		ptc-miR396e-3p	1096.5	2325.23	-1.0845	1.98e-118	2.55e-118	evm.model.Contig798.1	CCA1611S0001	Contig798:66617-70056	2.661	16.5728	-2.63878	0.00807862	0.17192
novel_circ_0000184	86.7547	16.2077	2.4203	3e-16	2.16e-17	2.4203		ptc-miR396e-3p	1096.5	2325.23	-1.0845	1.98e-118	2.55e-118	evm.model.Contig798.1	CCA1611S0001	Contig798:66617-70056	2.661	16.5728	-2.63878	0.00807862	0.17192
novel_circ_0008338	0	16.2077	-5.0186	9.01e-05	2.7e-06	-5.0186		ptc-miR396e-3p	1096.5	2325.23	-1.0845	1.98e-118	2.55e-118	evm.model.Contig798.1	CCA1611S0001	Contig798:66617-70056	2.661	16.5728	-2.63878	0.00807862	0.17192
novel_circ_0003344	0	48.6232	-6.6036	5.86e-12	2.96e-13	-6.6036		ptc-miR396e-3p	1096.5	2325.23	-1.0845	1.98e-118	2.55e-118	evm.model.Contig798.1	CCA1611S0001	Contig798:66617-70056	2.661	16.5728	-2.63878	0.00807862	0.17192
novel_circ_0001257	65.066	235.012	-1.8528	1.76e-17	1.38e-18	-1.8528		ptc-miR396e-3p	1096.5	2325.23	-1.0845	1.98e-118	2.55e-118	evm.model.Contig798.1	CCA1611S0001	Contig798:66617-70056	2.661	16.5728	-2.63878	0.00807862	0.17192
novel_circ_0002807	0	113.454	-7.826	3.13e-24	3.79e-25	-7.826		ptc-miR396e-3p	1096.5	2325.23	-1.0845	1.98e-118	2.55e-118	evm.model.Contig798.1	CCA1611S0001	Contig798:66617-70056	2.661	16.5728	-2.63878	0.00807862	0.17192
novel_circ_0003294	0	40.5194	-6.3405	2.94e-10	1.3e-11	-6.3405		ptc-miR396e-3p	1096.5	2325.23	-1.0845	1.98e-118	2.55e-118	evm.model.Contig798.1	CCA1611S0001	Contig798:66617-70056	2.661	16.5728	-2.63878	0.00807862	0.17192
novel_circ_0008412	0	32.4155	-6.0186	1.67e-08	6.44e-10	-6.0186		ptc-miR396e-3p	1096.5	2325.23	-1.0845	1.98e-118	2.55e-118	evm.model.Contig798.1	CCA1611S0001	Contig798:66617-70056	2.661	16.5728	-2.63878	0.00807862	0.17192
novel_circ_0007682	108.443	0	7.7608	6.35e-27	8.57e-28	7.7608		ptc-miR396e-3p	1096.5	2325.23	-1.0845	1.98e-118	2.55e-118	evm.model.Contig798.1	CCA1611S0001	Contig798:66617-70056	2.661	16.5728	-2.63878	0.00807862	0.17192
novel_circ_0010167	0	32.4155	-6.0186	1.67e-08	6.44e-10	-6.0186		ptc-miR396e-3p	1096.5	2325.23	-1.0845	1.98e-118	2.55e-118	evm.model.Contig798.1	CCA1611S0001	Contig798:66617-70056	2.661	16.5728	-2.63878	0.00807862	0.17192
novel_circ_0011052	86.7547	226.908	-1.3871	2.12e-10	1.05e-11	-1.3871		ptc-miR396e-3p	1096.5	2325.23	-1.0845	1.98e-118	2.55e-118	evm.model.Contig798.1	CCA1611S0001	Contig798:66617-70056	2.661	16.5728	-2.63878	0.00807862	0.17192
novel_circ_0001796	0	89.1426	-7.478	7.54e-20	6.96e-21	-7.478		ptc-miR396e-3p	1096.5	2325.23	-1.0845	1.98e-118	2.55e-118	evm.model.Contig798.1	CCA1611S0001	Contig798:66617-70056	2.661	16.5728	-2.63878	0.00807862	0.17192
novel_circ_0007499	0	24.3116	-5.6036	1.11e-06	3.72e-08	-5.6036		ptc-miR396e-3p	1096.5	2325.23	-1.0845	1.98e-118	2.55e-118	evm.model.Contig798.1	CCA1611S0001	Contig798:66617-70056	2.661	16.5728	-2.63878	0.00807862	0.17192
novel_circ_0002097	0	89.1426	-7.478	7.54e-20	6.96e-21	-7.478		ptc-miR396e-3p	1096.5	2325.23	-1.0845	1.98e-118	2.55e-118	evm.model.Contig798.1	CCA1611S0001	Contig798:66617-70056	2.661	16.5728	-2.63878	0.00807862	0.17192
novel_circ_0000403	0	16.2077	-5.0186	9.01e-05	2.7e-06	-5.0186		ptc-miR396e-3p	1096.5	2325.23	-1.0845	1.98e-118	2.55e-118	evm.model.Contig798.1	CCA1611S0001	Contig798:66617-70056	2.661	16.5728	-2.63878	0.00807862	0.17192
novel_circ_0001996	0	16.2077	-5.0186	9.01e-05	2.7e-06	-5.0186		ptc-miR396e-3p	1096.5	2325.23	-1.0845	1.98e-118	2.55e-118	evm.model.Contig798.1	CCA1611S0001	Contig798:66617-70056	2.661	16.5728	-2.63878	0.00807862	0.17192
novel_circ_0007879	65.066	0	7.0238	8.65e-18	6.81e-19	7.0238		ptc-miR396e-3p	1096.5	2325.23	-1.0845	1.98e-118	2.55e-118	evm.model.Contig798.1	CCA1611S0001	Contig798:66617-70056	2.661	16.5728	-2.63878	0.00807862	0.17192
novel_circ_0006167	0	145.87	-8.1885	8.83e-30	1.4e-30	-8.1885		ptc-miR396e-3p	1096.5	2325.23	-1.0845	1.98e-118	2.55e-118	evm.model.Contig798.1	CCA1611S0001	Contig798:66617-70056	2.661	16.5728	-2.63878	0.00807862	0.17192
novel_circ_0008356	0	24.3116	-5.6036	1.11e-06	3.72e-08	-5.6036		ptc-miR396e-3p	1096.5	2325.23	-1.0845	1.98e-118	2.55e-118	evm.model.Contig798.1	CCA1611S0001	Contig798:66617-70056	2.661	16.5728	-2.63878	0.00807862	0.17192
novel_circ_0008940	0	218.805	-8.7735	2.24e-41	5.63e-42	-8.7735		ptc-miR396e-3p	1096.5	2325.23	-1.0845	1.98e-118	2.55e-118	evm.model.Contig798.1	CCA1611S0001	Contig798:66617-70056	2.661	16.5728	-2.63878	0.00807862	0.17192
novel_circ_0011815	0	32.4155	-6.0186	1.67e-08	6.44e-10	-6.0186		ptc-miR396e-3p	1096.5	2325.23	-1.0845	1.98e-118	2.55e-118	evm.model.Contig798.1	CCA1611S0001	Contig798:66617-70056	2.661	16.5728	-2.63878	0.00807862	0.17192
novel_circ_0006955	0	24.3116	-5.6036	1.11e-06	3.72e-08	-5.6036		ptc-miR396e-3p	1096.5	2325.23	-1.0845	1.98e-118	2.55e-118	evm.model.Contig798.1	CCA1611S0001	Contig798:66617-70056	2.661	16.5728	-2.63878	0.00807862	0.17192
novel_circ_0001081	43.3773	0	6.4389	9.19e-13	5.11e-14	6.4389		ptc-miR396e-3p	1096.5	2325.23	-1.0845	1.98e-118	2.55e-118	evm.model.Contig798.1	CCA1611S0001	Contig798:66617-70056	2.661	16.5728	-2.63878	0.00807862	0.17192
novel_circ_0001255	0	210.701	-8.7191	3.88e-40	9.41e-41	-8.7191		ptc-miR396e-3p	1096.5	2325.23	-1.0845	1.98e-118	2.55e-118	evm.model.Contig798.1	CCA1611S0001	Contig798:66617-70056	2.661	16.5728	-2.63878	0.00807862	0.17192
novel_circ_0005048	130.132	0	8.0238	3.59e-31	6.21e-32	8.0238		ptc-miR396e-3p	1096.5	2325.23	-1.0845	1.98e-118	2.55e-118	evm.model.Contig798.1	CCA1611S0001	Contig798:66617-70056	2.661	16.5728	-2.63878	0.00807862	0.17192
novel_circ_0010111	0	97.2465	-7.6036	2.47e-21	2.44e-22	-7.6036		ptc-miR396e-3p	1096.5	2325.23	-1.0845	1.98e-118	2.55e-118	evm.model.Contig798.1	CCA1611S0001	Contig798:66617-70056	2.661	16.5728	-2.63878	0.00807862	0.17192
novel_circ_0010051	0	129.662	-8.0186	4.83e-27	6.9e-28	-8.0186		ptc-miR396e-3p	1096.5	2325.23	-1.0845	1.98e-118	2.55e-118	evm.model.Contig798.1	CCA1611S0001	Contig798:66617-70056	2.661	16.5728	-2.63878	0.00807862	0.17192
novel_circ_0006846	0	16.2077	-5.0186	9.01e-05	2.7e-06	-5.0186		ptc-miR396e-3p	1096.5	2325.23	-1.0845	1.98e-118	2.55e-118	evm.model.Contig798.1	CCA1611S0001	Contig798:66617-70056	2.661	16.5728	-2.63878	0.00807862	0.17192
novel_circ_0011140	737.415	202.597	1.8639	1.01e-96	7.95e-97	1.8639		ptc-miR396e-3p	1096.5	2325.23	-1.0845	1.98e-118	2.55e-118	evm.model.Contig798.1	CCA1611S0001	Contig798:66617-70056	2.661	16.5728	-2.63878	0.00807862	0.17192
novel_circ_0001128	0	64.831	-7.0186	3.2e-15	2.13e-16	-7.0186		ptc-miR396e-3p	1096.5	2325.23	-1.0845	1.98e-118	2.55e-118	evm.model.Contig798.1	CCA1611S0001	Contig798:66617-70056	2.661	16.5728	-2.63878	0.00807862	0.17192
novel_circ_0009225	0	24.3116	-5.6036	1.11e-06	3.72e-08	-5.6036		ptc-miR396e-3p	1096.5	2325.23	-1.0845	1.98e-118	2.55e-118	evm.model.Contig798.1	CCA1611S0001	Contig798:66617-70056	2.661	16.5728	-2.63878	0.00807862	0.17192
novel_circ_0005988	0	48.6232	-6.6036	5.86e-12	2.96e-13	-6.6036		ptc-miR396e-3p	1096.5	2325.23	-1.0845	1.98e-118	2.55e-118	evm.model.Contig798.1	CCA1611S0001	Contig798:66617-70056	2.661	16.5728	-2.63878	0.00807862	0.17192
novel_circ_0002847	1626.65	0	11.668	2.26e-216	4.73e-216	11.668		ptc-miR396e-3p	1096.5	2325.23	-1.0845	1.98e-118	2.55e-118	evm.model.Contig798.1	CCA1611S0001	Contig798:66617-70056	2.661	16.5728	-2.63878	0.00807862	0.17192
novel_circ_0001567	0	48.6232	-6.6036	5.86e-12	2.96e-13	-6.6036		ptc-miR396e-3p	1096.5	2325.23	-1.0845	1.98e-118	2.55e-118	evm.model.Contig798.1	CCA1611S0001	Contig798:66617-70056	2.661	16.5728	-2.63878	0.00807862	0.17192
novel_circ_0004011	195.198	81.0387	1.2683	6.67e-18	5.65e-19	1.2683		ptc-miR396e-3p	1096.5	2325.23	-1.0845	1.98e-118	2.55e-118	evm.model.Contig798.1	CCA1611S0001	Contig798:66617-70056	2.661	16.5728	-2.63878	0.00807862	0.17192
novel_circ_0007601	65.066	745.556	-3.5183	3.67e-122	3.66e-122	-3.5183		ptc-miR396e-3p	1096.5	2325.23	-1.0845	1.98e-118	2.55e-118	evm.model.Contig798.1	CCA1611S0001	Contig798:66617-70056	2.661	16.5728	-2.63878	0.00807862	0.17192
novel_circ_0004933	151.821	64.831	1.2276	8.84e-14	5.75e-15	1.2276		ptc-miR396e-3p	1096.5	2325.23	-1.0845	1.98e-118	2.55e-118	evm.model.Contig798.1	CCA1611S0001	Contig798:66617-70056	2.661	16.5728	-2.63878	0.00807862	0.17192
novel_circ_0002028	780.792	1734.23	-1.1513	1.09e-46	3.23e-47	-1.1513		ptc-miR396e-3p	1096.5	2325.23	-1.0845	1.98e-118	2.55e-118	evm.model.Contig798.1	CCA1611S0001	Contig798:66617-70056	2.661	16.5728	-2.63878	0.00807862	0.17192
novel_circ_0011520	0	24.3116	-5.6036	1.11e-06	3.72e-08	-5.6036		ptc-miR396e-3p	1096.5	2325.23	-1.0845	1.98e-118	2.55e-118	evm.model.Contig798.1	CCA1611S0001	Contig798:66617-70056	2.661	16.5728	-2.63878	0.00807862	0.17192
novel_circ_0002644	0	24.3116	-5.6036	1.11e-06	3.72e-08	-5.6036		ptc-miR396e-3p	1096.5	2325.23	-1.0845	1.98e-118	2.55e-118	evm.model.Contig798.1	CCA1611S0001	Contig798:66617-70056	2.661	16.5728	-2.63878	0.00807862	0.17192
novel_circ_0005808	0	24.3116	-5.6036	1.11e-06	3.72e-08	-5.6036		ptc-miR396e-3p	1096.5	2325.23	-1.0845	1.98e-118	2.55e-118	evm.model.Contig798.1	CCA1611S0001	Contig798:66617-70056	2.661	16.5728	-2.63878	0.00807862	0.17192
novel_circ_0004239	151.821	429.505	-1.5003	3.09e-21	3.05e-22	-1.5003		ptc-miR396e-3p	1096.5	2325.23	-1.0845	1.98e-118	2.55e-118	evm.model.Contig798.1	CCA1611S0001	Contig798:66617-70056	2.661	16.5728	-2.63878	0.00807862	0.17192
novel_circ_0002718	108.443	0	7.7608	6.35e-27	8.57e-28	7.7608		ptc-miR396e-3p	1096.5	2325.23	-1.0845	1.98e-118	2.55e-118	evm.model.Contig798.1	CCA1611S0001	Contig798:66617-70056	2.661	16.5728	-2.63878	0.00807862	0.17192
novel_circ_0007615	0	24.3116	-5.6036	1.11e-06	3.72e-08	-5.6036		ptc-miR396e-3p	1096.5	2325.23	-1.0845	1.98e-118	2.55e-118	evm.model.Contig798.1	CCA1611S0001	Contig798:66617-70056	2.661	16.5728	-2.63878	0.00807862	0.17192
novel_circ_0011682	0	226.908	-8.826	1.32e-42	3.44e-43	-8.826		ptc-miR396e-3p	1096.5	2325.23	-1.0845	1.98e-118	2.55e-118	evm.model.Contig798.1	CCA1611S0001	Contig798:66617-70056	2.661	16.5728	-2.63878	0.00807862	0.17192
novel_circ_0010270	0	40.5194	-6.3405	2.94e-10	1.3e-11	-6.3405		ptc-miR396e-3p	1096.5	2325.23	-1.0845	1.98e-118	2.55e-118	evm.model.Contig798.1	CCA1611S0001	Contig798:66617-70056	2.661	16.5728	-2.63878	0.00807862	0.17192
novel_circ_0009523	0	24.3116	-5.6036	1.11e-06	3.72e-08	-5.6036		ptc-miR396e-3p	1096.5	2325.23	-1.0845	1.98e-118	2.55e-118	evm.model.Contig798.1	CCA1611S0001	Contig798:66617-70056	2.661	16.5728	-2.63878	0.00807862	0.17192
novel_circ_0006839	0	145.87	-8.1885	8.83e-30	1.4e-30	-8.1885		ptc-miR396e-3p	1096.5	2325.23	-1.0845	1.98e-118	2.55e-118	evm.model.Contig798.1	CCA1611S0001	Contig798:66617-70056	2.661	16.5728	-2.63878	0.00807862	0.17192
novel_circ_0009394	0	72.9348	-7.1885	8.53e-17	6.19e-18	-7.1885		ptc-miR396e-3p	1096.5	2325.23	-1.0845	1.98e-118	2.55e-118	evm.model.Contig798.1	CCA1611S0001	Contig798:66617-70056	2.661	16.5728	-2.63878	0.00807862	0.17192
novel_circ_0009650	0	356.57	-9.478	4.45e-61	1.9e-61	-9.478		ptc-miR396e-3p	1096.5	2325.23	-1.0845	1.98e-118	2.55e-118	evm.model.Contig798.1	CCA1611S0001	Contig798:66617-70056	2.661	16.5728	-2.63878	0.00807862	0.17192
novel_circ_0007921	347.019	2633.76	-2.924	0	0	-2.924		ptc-miR396e-3p	1096.5	2325.23	-1.0845	1.98e-118	2.55e-118	evm.model.Contig798.1	CCA1611S0001	Contig798:66617-70056	2.661	16.5728	-2.63878	0.00807862	0.17192
novel_circ_0010137	0	48.6232	-6.6036	5.86e-12	2.96e-13	-6.6036		ptc-miR396e-3p	1096.5	2325.23	-1.0845	1.98e-118	2.55e-118	evm.model.Contig798.1	CCA1611S0001	Contig798:66617-70056	2.661	16.5728	-2.63878	0.00807862	0.17192
novel_circ_0002660	43.3773	0	6.4389	9.19e-13	5.11e-14	6.4389		ptc-miR396e-3p	1096.5	2325.23	-1.0845	1.98e-118	2.55e-118	evm.model.Contig798.1	CCA1611S0001	Contig798:66617-70056	2.661	16.5728	-2.63878	0.00807862	0.17192
novel_circ_0003040	130.132	48.6232	1.4203	5.41e-14	3.54e-15	1.4203		ptc-miR396e-3p	1096.5	2325.23	-1.0845	1.98e-118	2.55e-118	evm.model.Contig798.1	CCA1611S0001	Contig798:66617-70056	2.661	16.5728	-2.63878	0.00807862	0.17192
novel_circ_0001560	0	40.5194	-6.3405	2.94e-10	1.3e-11	-6.3405		ptc-miR396e-3p	1096.5	2325.23	-1.0845	1.98e-118	2.55e-118	evm.model.Contig798.1	CCA1611S0001	Contig798:66617-70056	2.661	16.5728	-2.63878	0.00807862	0.17192
novel_circ_0001858	0	89.1426	-7.478	7.54e-20	6.96e-21	-7.478		ptc-miR396e-3p	1096.5	2325.23	-1.0845	1.98e-118	2.55e-118	evm.model.Contig798.1	CCA1611S0001	Contig798:66617-70056	2.661	16.5728	-2.63878	0.00807862	0.17192
novel_circ_0011150	0	48.6232	-6.6036	5.86e-12	2.96e-13	-6.6036		ptc-miR396e-3p	1096.5	2325.23	-1.0845	1.98e-118	2.55e-118	evm.model.Contig798.1	CCA1611S0001	Contig798:66617-70056	2.661	16.5728	-2.63878	0.00807862	0.17192
novel_circ_0005489	0	48.6232	-6.6036	5.86e-12	2.96e-13	-6.6036		ptc-miR396e-3p	1096.5	2325.23	-1.0845	1.98e-118	2.55e-118	evm.model.Contig798.1	CCA1611S0001	Contig798:66617-70056	2.661	16.5728	-2.63878	0.00807862	0.17192
novel_circ_0010001	0	72.9348	-7.1885	8.53e-17	6.19e-18	-7.1885		ptc-miR396e-3p	1096.5	2325.23	-1.0845	1.98e-118	2.55e-118	evm.model.Contig798.1	CCA1611S0001	Contig798:66617-70056	2.661	16.5728	-2.63878	0.00807862	0.17192
novel_circ_0002546	0	186.389	-8.5422	2.37e-36	4.89e-37	-8.5422		ptc-miR396e-3p	1096.5	2325.23	-1.0845	1.98e-118	2.55e-118	evm.model.Contig798.1	CCA1611S0001	Contig798:66617-70056	2.661	16.5728	-2.63878	0.00807862	0.17192
novel_circ_0010489	0	56.7271	-6.826	1.31e-13	7.79e-15	-6.826		ptc-miR396e-3p	1096.5	2325.23	-1.0845	1.98e-118	2.55e-118	evm.model.Contig798.1	CCA1611S0001	Contig798:66617-70056	2.661	16.5728	-2.63878	0.00807862	0.17192
novel_circ_0009166	86.7547	186.389	-1.1033	7.65e-06	2.52e-07	-1.1033		ptc-miR396e-3p	1096.5	2325.23	-1.0845	1.98e-118	2.55e-118	evm.model.Contig798.1	CCA1611S0001	Contig798:66617-70056	2.661	16.5728	-2.63878	0.00807862	0.17192
novel_circ_0001448	0	32.4155	-6.0186	1.67e-08	6.44e-10	-6.0186		ptc-miR396e-3p	1096.5	2325.23	-1.0845	1.98e-118	2.55e-118	evm.model.Contig798.1	CCA1611S0001	Contig798:66617-70056	2.661	16.5728	-2.63878	0.00807862	0.17192
novel_circ_0001245	0	267.428	-9.063	1.34e-48	4.21e-49	-9.063		ptc-miR396e-3p	1096.5	2325.23	-1.0845	1.98e-118	2.55e-118	evm.model.Contig798.1	CCA1611S0001	Contig798:66617-70056	2.661	16.5728	-2.63878	0.00807862	0.17192
novel_circ_0010302	0	24.3116	-5.6036	1.11e-06	3.72e-08	-5.6036		ptc-miR396e-3p	1096.5	2325.23	-1.0845	1.98e-118	2.55e-118	evm.model.Contig798.1	CCA1611S0001	Contig798:66617-70056	2.661	16.5728	-2.63878	0.00807862	0.17192
novel_circ_0004496	0	32.4155	-6.0186	1.67e-08	6.44e-10	-6.0186		ptc-miR396e-3p	1096.5	2325.23	-1.0845	1.98e-118	2.55e-118	evm.model.Contig798.1	CCA1611S0001	Contig798:66617-70056	2.661	16.5728	-2.63878	0.00807862	0.17192
novel_circ_0005202	0	48.6232	-6.6036	5.86e-12	2.96e-13	-6.6036		ptc-miR396e-3p	1096.5	2325.23	-1.0845	1.98e-118	2.55e-118	evm.model.Contig798.1	CCA1611S0001	Contig798:66617-70056	2.661	16.5728	-2.63878	0.00807862	0.17192
novel_circ_0005887	0	153.974	-8.2665	4e-31	6.7e-32	-8.2665		ptc-miR396e-3p	1096.5	2325.23	-1.0845	1.98e-118	2.55e-118	evm.model.Contig798.1	CCA1611S0001	Contig798:66617-70056	2.661	16.5728	-2.63878	0.00807862	0.17192
novel_circ_0011223	0	81.0387	-7.3405	2.45e-18	2.09e-19	-7.3405		ptc-miR396e-3p	1096.5	2325.23	-1.0845	1.98e-118	2.55e-118	evm.model.Contig798.1	CCA1611S0001	Contig798:66617-70056	2.661	16.5728	-2.63878	0.00807862	0.17192
novel_circ_0004466	0	113.454	-7.826	3.13e-24	3.79e-25	-7.826		ptc-miR396e-3p	1096.5	2325.23	-1.0845	1.98e-118	2.55e-118	evm.model.Contig798.1	CCA1611S0001	Contig798:66617-70056	2.661	16.5728	-2.63878	0.00807862	0.17192
novel_circ_0011101	0	24.3116	-5.6036	1.11e-06	3.72e-08	-5.6036		ptc-miR396e-3p	1096.5	2325.23	-1.0845	1.98e-118	2.55e-118	evm.model.Contig798.1	CCA1611S0001	Contig798:66617-70056	2.661	16.5728	-2.63878	0.00807862	0.17192
novel_circ_0007362	0	81.0387	-7.3405	2.45e-18	2.09e-19	-7.3405		ptc-miR396e-3p	1096.5	2325.23	-1.0845	1.98e-118	2.55e-118	evm.model.Contig798.1	CCA1611S0001	Contig798:66617-70056	2.661	16.5728	-2.63878	0.00807862	0.17192
novel_circ_0002150	0	145.87	-8.1885	8.83e-30	1.4e-30	-8.1885		ptc-miR396e-3p	1096.5	2325.23	-1.0845	1.98e-118	2.55e-118	evm.model.Contig798.1	CCA1611S0001	Contig798:66617-70056	2.661	16.5728	-2.63878	0.00807862	0.17192
novel_circ_0010836	737.415	64.831	3.5077	3.54e-168	5.14e-168	3.5077		ptc-miR396e-3p	1096.5	2325.23	-1.0845	1.98e-118	2.55e-118	evm.model.Contig798.1	CCA1611S0001	Contig798:66617-70056	2.661	16.5728	-2.63878	0.00807862	0.17192
novel_circ_0009163	325.33	105.35	1.6267	7.96e-38	1.76e-38	1.6267		ptc-miR396e-3p	1096.5	2325.23	-1.0845	1.98e-118	2.55e-118	evm.model.Contig798.1	CCA1611S0001	Contig798:66617-70056	2.661	16.5728	-2.63878	0.00807862	0.17192
novel_circ_0008396	195.198	16.2077	3.5902	1.59e-46	4.69e-47	3.5902		ptc-miR396e-3p	1096.5	2325.23	-1.0845	1.98e-118	2.55e-118	evm.model.Contig798.1	CCA1611S0001	Contig798:66617-70056	2.661	16.5728	-2.63878	0.00807862	0.17192
novel_circ_0011553	0	24.3116	-5.6036	1.11e-06	3.72e-08	-5.6036		ptc-miR396e-3p	1096.5	2325.23	-1.0845	1.98e-118	2.55e-118	evm.model.Contig798.1	CCA1611S0001	Contig798:66617-70056	2.661	16.5728	-2.63878	0.00807862	0.17192
novel_circ_0009452	1973.67	113.454	4.1207	0	0	4.1207		ptc-miR396e-3p	1096.5	2325.23	-1.0845	1.98e-118	2.55e-118	evm.model.Contig798.1	CCA1611S0001	Contig798:66617-70056	2.661	16.5728	-2.63878	0.00807862	0.17192
novel_circ_0005389	0	24.3116	-5.6036	1.11e-06	3.72e-08	-5.6036		ptc-miR396e-3p	1096.5	2325.23	-1.0845	1.98e-118	2.55e-118	evm.model.Contig798.1	CCA1611S0001	Contig798:66617-70056	2.661	16.5728	-2.63878	0.00807862	0.17192
novel_circ_0006225	0	24.3116	-5.6036	1.11e-06	3.72e-08	-5.6036		ptc-miR396e-3p	1096.5	2325.23	-1.0845	1.98e-118	2.55e-118	evm.model.Contig798.1	CCA1611S0001	Contig798:66617-70056	2.661	16.5728	-2.63878	0.00807862	0.17192
novel_circ_0005985	0	72.9348	-7.1885	8.53e-17	6.19e-18	-7.1885		ptc-miR396e-3p	1096.5	2325.23	-1.0845	1.98e-118	2.55e-118	evm.model.Contig798.1	CCA1611S0001	Contig798:66617-70056	2.661	16.5728	-2.63878	0.00807862	0.17192
novel_circ_0007960	0	32.4155	-6.0186	1.67e-08	6.44e-10	-6.0186		ptc-miR396e-3p	1096.5	2325.23	-1.0845	1.98e-118	2.55e-118	evm.model.Contig798.1	CCA1611S0001	Contig798:66617-70056	2.661	16.5728	-2.63878	0.00807862	0.17192
novel_circ_0005054	0	72.9348	-7.1885	8.53e-17	6.19e-18	-7.1885		ptc-miR396e-3p	1096.5	2325.23	-1.0845	1.98e-118	2.55e-118	evm.model.Contig798.1	CCA1611S0001	Contig798:66617-70056	2.661	16.5728	-2.63878	0.00807862	0.17192
novel_circ_0009848	0	332.259	-9.3762	9.25e-58	3.59e-58	-9.3762		ptc-miR396e-3p	1096.5	2325.23	-1.0845	1.98e-118	2.55e-118	evm.model.Contig798.1	CCA1611S0001	Contig798:66617-70056	2.661	16.5728	-2.63878	0.00807862	0.17192
novel_circ_0001995	0	48.6232	-6.6036	5.86e-12	2.96e-13	-6.6036		ptc-miR396e-3p	1096.5	2325.23	-1.0845	1.98e-118	2.55e-118	evm.model.Contig798.1	CCA1611S0001	Contig798:66617-70056	2.661	16.5728	-2.63878	0.00807862	0.17192
novel_circ_0011151	173.509	380.882	-1.1343	3.91e-11	1.95e-12	-1.1343		ptc-miR396e-3p	1096.5	2325.23	-1.0845	1.98e-118	2.55e-118	evm.model.Contig798.1	CCA1611S0001	Contig798:66617-70056	2.661	16.5728	-2.63878	0.00807862	0.17192
novel_circ_0010044	0	307.947	-9.2665	2.21e-54	7.95e-55	-9.2665		ptc-miR396e-3p	1096.5	2325.23	-1.0845	1.98e-118	2.55e-118	evm.model.Contig798.1	CCA1611S0001	Contig798:66617-70056	2.661	16.5728	-2.63878	0.00807862	0.17192
novel_circ_0006125	0	89.1426	-7.478	7.54e-20	6.96e-21	-7.478		ptc-miR396e-3p	1096.5	2325.23	-1.0845	1.98e-118	2.55e-118	evm.model.Contig798.1	CCA1611S0001	Contig798:66617-70056	2.661	16.5728	-2.63878	0.00807862	0.17192
novel_circ_0002478	0	145.87	-8.1885	8.83e-30	1.4e-30	-8.1885		ptc-miR396e-3p	1096.5	2325.23	-1.0845	1.98e-118	2.55e-118	evm.model.Contig798.1	CCA1611S0001	Contig798:66617-70056	2.661	16.5728	-2.63878	0.00807862	0.17192
novel_circ_0004605	0	72.9348	-7.1885	8.53e-17	6.19e-18	-7.1885		ptc-miR396e-3p	1096.5	2325.23	-1.0845	1.98e-118	2.55e-118	evm.model.Contig798.1	CCA1611S0001	Contig798:66617-70056	2.661	16.5728	-2.63878	0.00807862	0.17192
novel_circ_0002680	0	202.597	-8.6625	6.9e-39	1.56e-39	-8.6625		ptc-miR396e-3p	1096.5	2325.23	-1.0845	1.98e-118	2.55e-118	evm.model.Contig798.1	CCA1611S0001	Contig798:66617-70056	2.661	16.5728	-2.63878	0.00807862	0.17192
novel_circ_0005388	0	64.831	-7.0186	3.2e-15	2.13e-16	-7.0186		ptc-miR396e-3p	1096.5	2325.23	-1.0845	1.98e-118	2.55e-118	evm.model.Contig798.1	CCA1611S0001	Contig798:66617-70056	2.661	16.5728	-2.63878	0.00807862	0.17192
novel_circ_0002321	65.066	0	7.0238	8.65e-18	6.81e-19	7.0238		ptc-miR396e-3p	1096.5	2325.23	-1.0845	1.98e-118	2.55e-118	evm.model.Contig798.1	CCA1611S0001	Contig798:66617-70056	2.661	16.5728	-2.63878	0.00807862	0.17192
novel_circ_0001503	238.575	713.141	-1.5797	1.32e-37	2.85e-38	-1.5797		ptc-miR396e-3p	1096.5	2325.23	-1.0845	1.98e-118	2.55e-118	evm.model.Contig798.1	CCA1611S0001	Contig798:66617-70056	2.661	16.5728	-2.63878	0.00807862	0.17192
novel_circ_0009509	0	48.6232	-6.6036	5.86e-12	2.96e-13	-6.6036		ptc-miR396e-3p	1096.5	2325.23	-1.0845	1.98e-118	2.55e-118	evm.model.Contig798.1	CCA1611S0001	Contig798:66617-70056	2.661	16.5728	-2.63878	0.00807862	0.17192
novel_circ_0000484	0	64.831	-7.0186	3.2e-15	2.13e-16	-7.0186		ptc-miR396e-3p	1096.5	2325.23	-1.0845	1.98e-118	2.55e-118	evm.model.Contig798.1	CCA1611S0001	Contig798:66617-70056	2.661	16.5728	-2.63878	0.00807862	0.17192
novel_circ_0006124	0	24.3116	-5.6036	1.11e-06	3.72e-08	-5.6036		ptc-miR396e-3p	1096.5	2325.23	-1.0845	1.98e-118	2.55e-118	evm.model.Contig798.1	CCA1611S0001	Contig798:66617-70056	2.661	16.5728	-2.63878	0.00807862	0.17192
novel_circ_0002236	0	81.0387	-7.3405	2.45e-18	2.09e-19	-7.3405		ptc-miR396e-3p	1096.5	2325.23	-1.0845	1.98e-118	2.55e-118	evm.model.Contig798.1	CCA1611S0001	Contig798:66617-70056	2.661	16.5728	-2.63878	0.00807862	0.17192
novel_circ_0010356	65.066	0	7.0238	8.65e-18	6.81e-19	7.0238		ptc-miR396e-3p	1096.5	2325.23	-1.0845	1.98e-118	2.55e-118	evm.model.Contig798.1	CCA1611S0001	Contig798:66617-70056	2.661	16.5728	-2.63878	0.00807862	0.17192
novel_circ_0004738	108.443	0	7.7608	6.35e-27	8.57e-28	7.7608		ptc-miR396e-3p	1096.5	2325.23	-1.0845	1.98e-118	2.55e-118	evm.model.Contig798.1	CCA1611S0001	Contig798:66617-70056	2.661	16.5728	-2.63878	0.00807862	0.17192
novel_circ_0011818	0	97.2465	-7.6036	2.47e-21	2.44e-22	-7.6036		ptc-miR396e-3p	1096.5	2325.23	-1.0845	1.98e-118	2.55e-118	evm.model.Contig798.1	CCA1611S0001	Contig798:66617-70056	2.661	16.5728	-2.63878	0.00807862	0.17192
novel_circ_0000633	108.443	16.2077	2.7422	4.17e-22	4.33e-23	2.7422		ptc-miR396e-3p	1096.5	2325.23	-1.0845	1.98e-118	2.55e-118	evm.model.Contig798.1	CCA1611S0001	Contig798:66617-70056	2.661	16.5728	-2.63878	0.00807862	0.17192
novel_circ_0002960	0	16.2077	-5.0186	9.01e-05	2.7e-06	-5.0186		ptc-miR396e-3p	1096.5	2325.23	-1.0845	1.98e-118	2.55e-118	evm.model.Contig798.1	CCA1611S0001	Contig798:66617-70056	2.661	16.5728	-2.63878	0.00807862	0.17192
novel_circ_0003824	0	64.831	-7.0186	3.2e-15	2.13e-16	-7.0186		ptc-miR396e-3p	1096.5	2325.23	-1.0845	1.98e-118	2.55e-118	evm.model.Contig798.1	CCA1611S0001	Contig798:66617-70056	2.661	16.5728	-2.63878	0.00807862	0.17192
novel_circ_0004932	65.066	275.532	-2.0822	3.03e-24	3.79e-25	-2.0822		ptc-miR396e-3p	1096.5	2325.23	-1.0845	1.98e-118	2.55e-118	evm.model.Contig798.1	CCA1611S0001	Contig798:66617-70056	2.661	16.5728	-2.63878	0.00807862	0.17192
novel_circ_0002624	0	48.6232	-6.6036	5.86e-12	2.96e-13	-6.6036		ptc-miR396e-3p	1096.5	2325.23	-1.0845	1.98e-118	2.55e-118	evm.model.Contig798.1	CCA1611S0001	Contig798:66617-70056	2.661	16.5728	-2.63878	0.00807862	0.17192
novel_circ_0010643	0	48.6232	-6.6036	5.86e-12	2.96e-13	-6.6036		ptc-miR396e-3p	1096.5	2325.23	-1.0845	1.98e-118	2.55e-118	evm.model.Contig798.1	CCA1611S0001	Contig798:66617-70056	2.661	16.5728	-2.63878	0.00807862	0.17192
novel_circ_0002278	65.066	0	7.0238	8.65e-18	6.81e-19	7.0238		ptc-miR396e-3p	1096.5	2325.23	-1.0845	1.98e-118	2.55e-118	evm.model.Contig798.1	CCA1611S0001	Contig798:66617-70056	2.661	16.5728	-2.63878	0.00807862	0.17192
novel_circ_0001502	0	81.0387	-7.3405	2.45e-18	2.09e-19	-7.3405		ptc-miR396e-3p	1096.5	2325.23	-1.0845	1.98e-118	2.55e-118	evm.model.Contig798.1	CCA1611S0001	Contig798:66617-70056	2.661	16.5728	-2.63878	0.00807862	0.17192
novel_circ_0002390	86.7547	24.3116	1.8353	1.27e-12	7.03e-14	1.8353		ptc-miR396e-3p	1096.5	2325.23	-1.0845	1.98e-118	2.55e-118	evm.model.Contig798.1	CCA1611S0001	Contig798:66617-70056	2.661	16.5728	-2.63878	0.00807862	0.17192
novel_circ_0006434	281.953	113.454	1.3133	3.83e-26	5.11e-27	1.3133		ptc-miR396e-3p	1096.5	2325.23	-1.0845	1.98e-118	2.55e-118	evm.model.Contig798.1	CCA1611S0001	Contig798:66617-70056	2.661	16.5728	-2.63878	0.00807862	0.17192
novel_circ_0005281	0	48.6232	-6.6036	5.86e-12	2.96e-13	-6.6036		ptc-miR396e-3p	1096.5	2325.23	-1.0845	1.98e-118	2.55e-118	evm.model.Contig798.1	CCA1611S0001	Contig798:66617-70056	2.661	16.5728	-2.63878	0.00807862	0.17192
novel_circ_0006168	0	40.5194	-6.3405	2.94e-10	1.3e-11	-6.3405		ptc-miR396e-3p	1096.5	2325.23	-1.0845	1.98e-118	2.55e-118	evm.model.Contig798.1	CCA1611S0001	Contig798:66617-70056	2.661	16.5728	-2.63878	0.00807862	0.17192
novel_circ_0011053	0	32.4155	-6.0186	1.67e-08	6.44e-10	-6.0186		ptc-miR396e-3p	1096.5	2325.23	-1.0845	1.98e-118	2.55e-118	evm.model.Contig798.1	CCA1611S0001	Contig798:66617-70056	2.661	16.5728	-2.63878	0.00807862	0.17192
novel_circ_0001266	0	194.493	-8.6036	1.26e-37	2.72e-38	-8.6036		ptc-miR396e-3p	1096.5	2325.23	-1.0845	1.98e-118	2.55e-118	evm.model.Contig798.1	CCA1611S0001	Contig798:66617-70056	2.661	16.5728	-2.63878	0.00807862	0.17192
novel_circ_0005438	0	24.3116	-5.6036	1.11e-06	3.72e-08	-5.6036		ptc-miR396e-3p	1096.5	2325.23	-1.0845	1.98e-118	2.55e-118	evm.model.Contig798.1	CCA1611S0001	Contig798:66617-70056	2.661	16.5728	-2.63878	0.00807862	0.17192
novel_circ_0011517	173.509	405.194	-1.2236	1.13e-13	7.32e-15	-1.2236		ptc-miR396e-3p	1096.5	2325.23	-1.0845	1.98e-118	2.55e-118	evm.model.Contig798.1	CCA1611S0001	Contig798:66617-70056	2.661	16.5728	-2.63878	0.00807862	0.17192
novel_circ_0001150	0	16.2077	-5.0186	9.01e-05	2.7e-06	-5.0186		ptc-miR396e-3p	1096.5	2325.23	-1.0845	1.98e-118	2.55e-118	evm.model.Contig798.1	CCA1611S0001	Contig798:66617-70056	2.661	16.5728	-2.63878	0.00807862	0.17192
novel_circ_0002796	0	137.766	-8.1061	2.02e-28	3.08e-29	-8.1061		ptc-miR396e-3p	1096.5	2325.23	-1.0845	1.98e-118	2.55e-118	evm.model.Contig798.1	CCA1611S0001	Contig798:66617-70056	2.661	16.5728	-2.63878	0.00807862	0.17192
novel_circ_0011681	0	64.831	-7.0186	3.2e-15	2.13e-16	-7.0186		ptc-miR396e-3p	1096.5	2325.23	-1.0845	1.98e-118	2.55e-118	evm.model.Contig798.1	CCA1611S0001	Contig798:66617-70056	2.661	16.5728	-2.63878	0.00807862	0.17192
novel_circ_0010319	0	235.012	-8.8766	8e-44	2.21e-44	-8.8766		ptc-miR396e-3p	1096.5	2325.23	-1.0845	1.98e-118	2.55e-118	evm.model.Contig798.1	CCA1611S0001	Contig798:66617-70056	2.661	16.5728	-2.63878	0.00807862	0.17192
novel_circ_0005888	0	48.6232	-6.6036	5.86e-12	2.96e-13	-6.6036		ptc-miR396e-3p	1096.5	2325.23	-1.0845	1.98e-118	2.55e-118	evm.model.Contig798.1	CCA1611S0001	Contig798:66617-70056	2.661	16.5728	-2.63878	0.00807862	0.17192
novel_circ_0001449	0	56.7271	-6.826	1.31e-13	7.79e-15	-6.826		ptc-miR396e-3p	1096.5	2325.23	-1.0845	1.98e-118	2.55e-118	evm.model.Contig798.1	CCA1611S0001	Contig798:66617-70056	2.661	16.5728	-2.63878	0.00807862	0.17192
novel_circ_0009845	368.707	1110.23	-1.5903	2.74e-58	1.08e-58	-1.5903		ptc-miR396e-3p	1096.5	2325.23	-1.0845	1.98e-118	2.55e-118	evm.model.Contig798.1	CCA1611S0001	Contig798:66617-70056	2.661	16.5728	-2.63878	0.00807862	0.17192
novel_circ_0011817	0	24.3116	-5.6036	1.11e-06	3.72e-08	-5.6036		ptc-miR396e-3p	1096.5	2325.23	-1.0845	1.98e-118	2.55e-118	evm.model.Contig798.1	CCA1611S0001	Contig798:66617-70056	2.661	16.5728	-2.63878	0.00807862	0.17192
novel_circ_0010586	0	324.155	-9.3405	1.22e-56	4.59e-57	-9.3405		ptc-miR396e-3p	1096.5	2325.23	-1.0845	1.98e-118	2.55e-118	evm.model.Contig798.1	CCA1611S0001	Contig798:66617-70056	2.661	16.5728	-2.63878	0.00807862	0.17192
novel_circ_0000105	0	89.1426	-7.478	7.54e-20	6.96e-21	-7.478		ptc-miR396e-3p	1096.5	2325.23	-1.0845	1.98e-118	2.55e-118	evm.model.Contig798.1	CCA1611S0001	Contig798:66617-70056	2.661	16.5728	-2.63878	0.00807862	0.17192
novel_circ_0005039	0	40.5194	-6.3405	2.94e-10	1.3e-11	-6.3405		ptc-miR396e-3p	1096.5	2325.23	-1.0845	1.98e-118	2.55e-118	evm.model.Contig798.1	CCA1611S0001	Contig798:66617-70056	2.661	16.5728	-2.63878	0.00807862	0.17192
novel_circ_0002933	0	16.2077	-5.0186	9.01e-05	2.7e-06	-5.0186		ptc-miR396e-3p	1096.5	2325.23	-1.0845	1.98e-118	2.55e-118	evm.model.Contig798.1	CCA1611S0001	Contig798:66617-70056	2.661	16.5728	-2.63878	0.00807862	0.17192
novel_circ_0002333	0	48.6232	-6.6036	5.86e-12	2.96e-13	-6.6036		ptc-miR396e-3p	1096.5	2325.23	-1.0845	1.98e-118	2.55e-118	evm.model.Contig798.1	CCA1611S0001	Contig798:66617-70056	2.661	16.5728	-2.63878	0.00807862	0.17192
novel_circ_0004499	0	40.5194	-6.3405	2.94e-10	1.3e-11	-6.3405		ptc-miR396e-3p	1096.5	2325.23	-1.0845	1.98e-118	2.55e-118	evm.model.Contig798.1	CCA1611S0001	Contig798:66617-70056	2.661	16.5728	-2.63878	0.00807862	0.17192
novel_circ_0005770	4923.33	13557.8	-1.4614	0	0	-1.4614		ptc-miR396e-3p	1096.5	2325.23	-1.0845	1.98e-118	2.55e-118	evm.model.Contig798.1	CCA1611S0001	Contig798:66617-70056	2.661	16.5728	-2.63878	0.00807862	0.17192
novel_circ_0003127	0	56.7271	-6.826	1.31e-13	7.79e-15	-6.826		ptc-miR396e-3p	1096.5	2325.23	-1.0845	1.98e-118	2.55e-118	evm.model.Contig798.1	CCA1611S0001	Contig798:66617-70056	2.661	16.5728	-2.63878	0.00807862	0.17192
novel_circ_0011605	0	372.778	-9.5422	2.93e-63	1.3e-63	-9.5422		ptc-miR396e-3p	1096.5	2325.23	-1.0845	1.98e-118	2.55e-118	evm.model.Contig798.1	CCA1611S0001	Contig798:66617-70056	2.661	16.5728	-2.63878	0.00807862	0.17192
novel_circ_0005335	0	421.401	-9.7191	1.16e-69	5.91e-70	-9.7191		ptc-miR396e-3p	1096.5	2325.23	-1.0845	1.98e-118	2.55e-118	evm.model.Contig798.1	CCA1611S0001	Contig798:66617-70056	2.661	16.5728	-2.63878	0.00807862	0.17192
novel_circ_0009268	0	121.558	-7.9255	1.2e-25	1.54e-26	-7.9255		ptc-miR396e-3p	1096.5	2325.23	-1.0845	1.98e-118	2.55e-118	evm.model.Contig798.1	CCA1611S0001	Contig798:66617-70056	2.661	16.5728	-2.63878	0.00807862	0.17192
novel_circ_0008003	0	32.4155	-6.0186	1.67e-08	6.44e-10	-6.0186		ptc-miR396e-3p	1096.5	2325.23	-1.0845	1.98e-118	2.55e-118	evm.model.Contig798.1	CCA1611S0001	Contig798:66617-70056	2.661	16.5728	-2.63878	0.00807862	0.17192
novel_circ_0004161	65.066	24.3116	1.4203	1.05e-07	3.99e-09	1.4203		ptc-miR396e-3p	1096.5	2325.23	-1.0845	1.98e-118	2.55e-118	evm.model.Contig798.1	CCA1611S0001	Contig798:66617-70056	2.661	16.5728	-2.63878	0.00807862	0.17192
novel_circ_0010339	0	40.5194	-6.3405	2.94e-10	1.3e-11	-6.3405		ptc-miR396e-3p	1096.5	2325.23	-1.0845	1.98e-118	2.55e-118	evm.model.Contig798.1	CCA1611S0001	Contig798:66617-70056	2.661	16.5728	-2.63878	0.00807862	0.17192
novel_circ_0005269	303.641	1207.48	-1.9916	1.7e-93	1.29e-93	-1.9916		ptc-miR396e-3p	1096.5	2325.23	-1.0845	1.98e-118	2.55e-118	evm.model.Contig798.1	CCA1611S0001	Contig798:66617-70056	2.661	16.5728	-2.63878	0.00807862	0.17192
novel_circ_0000167	0	32.4155	-6.0186	1.67e-08	6.44e-10	-6.0186		ptc-miR396e-3p	1096.5	2325.23	-1.0845	1.98e-118	2.55e-118	evm.model.Contig798.1	CCA1611S0001	Contig798:66617-70056	2.661	16.5728	-2.63878	0.00807862	0.17192
novel_circ_0006231	1735.09	3598.12	-1.0522	3.02e-77	1.79e-77	-1.0522		ptc-miR396e-3p	1096.5	2325.23	-1.0845	1.98e-118	2.55e-118	evm.model.Contig798.1	CCA1611S0001	Contig798:66617-70056	2.661	16.5728	-2.63878	0.00807862	0.17192
novel_circ_0011431	0	24.3116	-5.6036	1.11e-06	3.72e-08	-5.6036		ptc-miR396e-3p	1096.5	2325.23	-1.0845	1.98e-118	2.55e-118	evm.model.Contig798.1	CCA1611S0001	Contig798:66617-70056	2.661	16.5728	-2.63878	0.00807862	0.17192
novel_circ_0005500	0	48.6232	-6.6036	5.86e-12	2.96e-13	-6.6036		ptc-miR396e-3p	1096.5	2325.23	-1.0845	1.98e-118	2.55e-118	evm.model.Contig798.1	CCA1611S0001	Contig798:66617-70056	2.661	16.5728	-2.63878	0.00807862	0.17192
novel_circ_0007302	151.821	40.5194	1.9057	9.56e-22	9.87e-23	1.9057		ptc-miR396e-3p	1096.5	2325.23	-1.0845	1.98e-118	2.55e-118	evm.model.Contig798.1	CCA1611S0001	Contig798:66617-70056	2.661	16.5728	-2.63878	0.00807862	0.17192
novel_circ_0000467	0	105.35	-7.7191	8.57e-23	9.62e-24	-7.7191		ptc-miR396e-3p	1096.5	2325.23	-1.0845	1.98e-118	2.55e-118	evm.model.Contig798.1	CCA1611S0001	Contig798:66617-70056	2.661	16.5728	-2.63878	0.00807862	0.17192
novel_circ_0000186	0	24.3116	-5.6036	1.11e-06	3.72e-08	-5.6036		ptc-miR396e-3p	1096.5	2325.23	-1.0845	1.98e-118	2.55e-118	evm.model.Contig798.1	CCA1611S0001	Contig798:66617-70056	2.661	16.5728	-2.63878	0.00807862	0.17192
novel_circ_0010800	0	113.454	-7.826	3.13e-24	3.79e-25	-7.826		ptc-miR396e-3p	1096.5	2325.23	-1.0845	1.98e-118	2.55e-118	evm.model.Contig798.1	CCA1611S0001	Contig798:66617-70056	2.661	16.5728	-2.63878	0.00807862	0.17192
novel_circ_0003373	43.3773	0	6.4389	9.19e-13	5.11e-14	6.4389		ptc-miR396e-3p	1096.5	2325.23	-1.0845	1.98e-118	2.55e-118	evm.model.Contig798.1	CCA1611S0001	Contig798:66617-70056	2.661	16.5728	-2.63878	0.00807862	0.17192
novel_circ_0000468	86.7547	0	7.4389	1.76e-22	1.84e-23	7.4389		ptc-miR396e-3p	1096.5	2325.23	-1.0845	1.98e-118	2.55e-118	evm.model.Contig798.1	CCA1611S0001	Contig798:66617-70056	2.661	16.5728	-2.63878	0.00807862	0.17192
novel_circ_0006990	0	40.5194	-6.3405	2.94e-10	1.3e-11	-6.3405		ptc-miR396e-3p	1096.5	2325.23	-1.0845	1.98e-118	2.55e-118	evm.model.Contig798.1	CCA1611S0001	Contig798:66617-70056	2.661	16.5728	-2.63878	0.00807862	0.17192
novel_circ_0008780	0	24.3116	-5.6036	1.11e-06	3.72e-08	-5.6036		ptc-miR396e-3p	1096.5	2325.23	-1.0845	1.98e-118	2.55e-118	evm.model.Contig798.1	CCA1611S0001	Contig798:66617-70056	2.661	16.5728	-2.63878	0.00807862	0.17192
novel_circ_0001860	86.7547	210.701	-1.2802	1.86e-08	7.14e-10	-1.2802		ptc-miR396e-3p	1096.5	2325.23	-1.0845	1.98e-118	2.55e-118	evm.model.Contig798.1	CCA1611S0001	Contig798:66617-70056	2.661	16.5728	-2.63878	0.00807862	0.17192
novel_circ_0009224	86.7547	40.5194	1.0983	1.32e-07	5.02e-09	1.0983		ptc-miR396e-3p	1096.5	2325.23	-1.0845	1.98e-118	2.55e-118	evm.model.Contig798.1	CCA1611S0001	Contig798:66617-70056	2.661	16.5728	-2.63878	0.00807862	0.17192
novel_circ_0002297	130.132	56.7271	1.1979	1.02e-11	5.1e-13	1.1979		ptc-miR396e-3p	1096.5	2325.23	-1.0845	1.98e-118	2.55e-118	evm.model.Contig798.1	CCA1611S0001	Contig798:66617-70056	2.661	16.5728	-2.63878	0.00807862	0.17192
novel_circ_0002165	0	56.7271	-6.826	1.31e-13	7.79e-15	-6.826		ptc-miR396e-3p	1096.5	2325.23	-1.0845	1.98e-118	2.55e-118	evm.model.Contig798.1	CCA1611S0001	Contig798:66617-70056	2.661	16.5728	-2.63878	0.00807862	0.17192
novel_circ_0011826	0	89.1426	-7.478	7.54e-20	6.96e-21	-7.478		ptc-miR396e-3p	1096.5	2325.23	-1.0845	1.98e-118	2.55e-118	evm.model.Contig798.1	CCA1611S0001	Contig798:66617-70056	2.661	16.5728	-2.63878	0.00807862	0.17192
novel_circ_0001885	0	113.454	-7.826	3.13e-24	3.79e-25	-7.826		ptc-miR396e-3p	1096.5	2325.23	-1.0845	1.98e-118	2.55e-118	evm.model.Contig798.1	CCA1611S0001	Contig798:66617-70056	2.661	16.5728	-2.63878	0.00807862	0.17192
novel_circ_0007604	0	24.3116	-5.6036	1.11e-06	3.72e-08	-5.6036		ptc-miR396e-3p	1096.5	2325.23	-1.0845	1.98e-118	2.55e-118	evm.model.Contig798.1	CCA1611S0001	Contig798:66617-70056	2.661	16.5728	-2.63878	0.00807862	0.17192
novel_circ_0010585	0	162.077	-8.3405	1.88e-32	3.4e-33	-8.3405		ptc-miR396e-3p	1096.5	2325.23	-1.0845	1.98e-118	2.55e-118	evm.model.Contig798.1	CCA1611S0001	Contig798:66617-70056	2.661	16.5728	-2.63878	0.00807862	0.17192
novel_circ_0010224	0	40.5194	-6.3405	2.94e-10	1.3e-11	-6.3405		ptc-miR396e-3p	1096.5	2325.23	-1.0845	1.98e-118	2.55e-118	evm.model.Contig798.1	CCA1611S0001	Contig798:66617-70056	2.661	16.5728	-2.63878	0.00807862	0.17192
novel_circ_0003785	216.887	97.2465	1.1572	7.58e-18	6.41e-19	1.1572		ptc-miR396e-3p	1096.5	2325.23	-1.0845	1.98e-118	2.55e-118	evm.model.Contig798.1	CCA1611S0001	Contig798:66617-70056	2.661	16.5728	-2.63878	0.00807862	0.17192
novel_circ_0005722	0	24.3116	-5.6036	1.11e-06	3.72e-08	-5.6036		ptc-miR396e-3p	1096.5	2325.23	-1.0845	1.98e-118	2.55e-118	evm.model.Contig798.1	CCA1611S0001	Contig798:66617-70056	2.661	16.5728	-2.63878	0.00807862	0.17192
novel_circ_0002466	0	56.7271	-6.826	1.31e-13	7.79e-15	-6.826		ptc-miR396e-3p	1096.5	2325.23	-1.0845	1.98e-118	2.55e-118	evm.model.Contig798.1	CCA1611S0001	Contig798:66617-70056	2.661	16.5728	-2.63878	0.00807862	0.17192
novel_circ_0002279	195.198	64.831	1.5902	8.3e-23	9.62e-24	1.5902		ptc-miR396e-3p	1096.5	2325.23	-1.0845	1.98e-118	2.55e-118	evm.model.Contig798.1	CCA1611S0001	Contig798:66617-70056	2.661	16.5728	-2.63878	0.00807862	0.17192
novel_circ_0002639	86.7547	0	7.4389	1.76e-22	1.84e-23	7.4389		ptc-miR396e-3p	1096.5	2325.23	-1.0845	1.98e-118	2.55e-118	evm.model.Contig798.1	CCA1611S0001	Contig798:66617-70056	2.661	16.5728	-2.63878	0.00807862	0.17192
novel_circ_0003760	0	24.3116	-5.6036	1.11e-06	3.72e-08	-5.6036		ptc-miR396e-3p	1096.5	2325.23	-1.0845	1.98e-118	2.55e-118	evm.model.Contig798.1	CCA1611S0001	Contig798:66617-70056	2.661	16.5728	-2.63878	0.00807862	0.17192
novel_circ_0010799	0	64.831	-7.0186	3.2e-15	2.13e-16	-7.0186		ptc-miR396e-3p	1096.5	2325.23	-1.0845	1.98e-118	2.55e-118	evm.model.Contig798.1	CCA1611S0001	Contig798:66617-70056	2.661	16.5728	-2.63878	0.00807862	0.17192
novel_circ_0000534	0	56.7271	-6.826	1.31e-13	7.79e-15	-6.826		ptc-miR396e-3p	1096.5	2325.23	-1.0845	1.98e-118	2.55e-118	evm.model.Contig798.1	CCA1611S0001	Contig798:66617-70056	2.661	16.5728	-2.63878	0.00807862	0.17192
novel_circ_0001736	0	40.5194	-6.3405	2.94e-10	1.3e-11	-6.3405		ptc-miR396e-3p	1096.5	2325.23	-1.0845	1.98e-118	2.55e-118	evm.model.Contig798.1	CCA1611S0001	Contig798:66617-70056	2.661	16.5728	-2.63878	0.00807862	0.17192
novel_circ_0005290	0	72.9348	-7.1885	8.53e-17	6.19e-18	-7.1885		ptc-miR396e-3p	1096.5	2325.23	-1.0845	1.98e-118	2.55e-118	evm.model.Contig798.1	CCA1611S0001	Contig798:66617-70056	2.661	16.5728	-2.63878	0.00807862	0.17192
novel_circ_0004598	0	40.5194	-6.3405	2.94e-10	1.3e-11	-6.3405		ptc-miR396e-3p	1096.5	2325.23	-1.0845	1.98e-118	2.55e-118	evm.model.Contig798.1	CCA1611S0001	Contig798:66617-70056	2.661	16.5728	-2.63878	0.00807862	0.17192
novel_circ_0003560	86.7547	0	7.4389	1.76e-22	1.84e-23	7.4389		ptc-miR396e-3p	1096.5	2325.23	-1.0845	1.98e-118	2.55e-118	evm.model.Contig798.1	CCA1611S0001	Contig798:66617-70056	2.661	16.5728	-2.63878	0.00807862	0.17192
novel_circ_0007258	0	2204.25	-12.106	3.53e-245	1.01e-244	-12.106		ptc-miR396e-3p	1096.5	2325.23	-1.0845	1.98e-118	2.55e-118	evm.model.Contig798.1	CCA1611S0001	Contig798:66617-70056	2.661	16.5728	-2.63878	0.00807862	0.17192
novel_circ_0000723	0	72.9348	-7.1885	8.53e-17	6.19e-18	-7.1885		ptc-miR396e-3p	1096.5	2325.23	-1.0845	1.98e-118	2.55e-118	evm.model.Contig798.1	CCA1611S0001	Contig798:66617-70056	2.661	16.5728	-2.63878	0.00807862	0.17192
novel_circ_0010049	0	32.4155	-6.0186	1.67e-08	6.44e-10	-6.0186		ptc-miR396e-3p	1096.5	2325.23	-1.0845	1.98e-118	2.55e-118	evm.model.Contig798.1	CCA1611S0001	Contig798:66617-70056	2.661	16.5728	-2.63878	0.00807862	0.17192
novel_circ_0003736	0	56.7271	-6.826	1.31e-13	7.79e-15	-6.826		ptc-miR396e-3p	1096.5	2325.23	-1.0845	1.98e-118	2.55e-118	evm.model.Contig798.1	CCA1611S0001	Contig798:66617-70056	2.661	16.5728	-2.63878	0.00807862	0.17192
novel_circ_0005097	216.887	0	8.7608	8.94e-47	2.66e-47	8.7608		ptc-miR396e-3p	1096.5	2325.23	-1.0845	1.98e-118	2.55e-118	evm.model.Contig798.1	CCA1611S0001	Contig798:66617-70056	2.661	16.5728	-2.63878	0.00807862	0.17192
novel_circ_0008186	43.3773	0	6.4389	9.19e-13	5.11e-14	6.4389		ptc-miR396e-3p	1096.5	2325.23	-1.0845	1.98e-118	2.55e-118	evm.model.Contig798.1	CCA1611S0001	Contig798:66617-70056	2.661	16.5728	-2.63878	0.00807862	0.17192
novel_circ_0007564	65.066	0	7.0238	8.65e-18	6.81e-19	7.0238		ptc-miR396e-3p	1096.5	2325.23	-1.0845	1.98e-118	2.55e-118	evm.model.Contig798.1	CCA1611S0001	Contig798:66617-70056	2.661	16.5728	-2.63878	0.00807862	0.17192
novel_circ_0004472	195.198	794.179	-2.0245	8.9e-64	3.99e-64	-2.0245		ptc-miR396e-3p	1096.5	2325.23	-1.0845	1.98e-118	2.55e-118	evm.model.Contig798.1	CCA1611S0001	Contig798:66617-70056	2.661	16.5728	-2.63878	0.00807862	0.17192
novel_circ_0004473	0	24.3116	-5.6036	1.11e-06	3.72e-08	-5.6036		ptc-miR396e-3p	1096.5	2325.23	-1.0845	1.98e-118	2.55e-118	evm.model.Contig798.1	CCA1611S0001	Contig798:66617-70056	2.661	16.5728	-2.63878	0.00807862	0.17192
novel_circ_0004671	0	16.2077	-5.0186	9.01e-05	2.7e-06	-5.0186		ptc-miR396e-3p	1096.5	2325.23	-1.0845	1.98e-118	2.55e-118	evm.model.Contig798.1	CCA1611S0001	Contig798:66617-70056	2.661	16.5728	-2.63878	0.00807862	0.17192
novel_circ_0004795	0	24.3116	-5.6036	1.11e-06	3.72e-08	-5.6036		ptc-miR396e-3p	1096.5	2325.23	-1.0845	1.98e-118	2.55e-118	evm.model.Contig798.1	CCA1611S0001	Contig798:66617-70056	2.661	16.5728	-2.63878	0.00807862	0.17192
novel_circ_0003793	0	64.831	-7.0186	3.2e-15	2.13e-16	-7.0186		ptc-miR396e-3p	1096.5	2325.23	-1.0845	1.98e-118	2.55e-118	evm.model.Contig798.1	CCA1611S0001	Contig798:66617-70056	2.661	16.5728	-2.63878	0.00807862	0.17192
novel_circ_0007553	0	24.3116	-5.6036	1.11e-06	3.72e-08	-5.6036		ptc-miR396e-3p	1096.5	2325.23	-1.0845	1.98e-118	2.55e-118	evm.model.Contig798.1	CCA1611S0001	Contig798:66617-70056	2.661	16.5728	-2.63878	0.00807862	0.17192
novel_circ_0004670	0	89.1426	-7.478	7.54e-20	6.96e-21	-7.478		ptc-miR396e-3p	1096.5	2325.23	-1.0845	1.98e-118	2.55e-118	evm.model.Contig798.1	CCA1611S0001	Contig798:66617-70056	2.661	16.5728	-2.63878	0.00807862	0.17192
novel_circ_0000390	0	24.3116	-5.6036	1.11e-06	3.72e-08	-5.6036		ptc-miR396e-3p	1096.5	2325.23	-1.0845	1.98e-118	2.55e-118	evm.model.Contig798.1	CCA1611S0001	Contig798:66617-70056	2.661	16.5728	-2.63878	0.00807862	0.17192
novel_circ_0003737	0	56.7271	-6.826	1.31e-13	7.79e-15	-6.826		ptc-miR396e-3p	1096.5	2325.23	-1.0845	1.98e-118	2.55e-118	evm.model.Contig798.1	CCA1611S0001	Contig798:66617-70056	2.661	16.5728	-2.63878	0.00807862	0.17192
novel_circ_0010578	86.7547	0	7.4389	1.76e-22	1.84e-23	7.4389		ptc-miR396e-3p	1096.5	2325.23	-1.0845	1.98e-118	2.55e-118	evm.model.Contig798.1	CCA1611S0001	Contig798:66617-70056	2.661	16.5728	-2.63878	0.00807862	0.17192
novel_circ_0008610	0	48.6232	-6.6036	5.86e-12	2.96e-13	-6.6036		ptc-miR396e-3p	1096.5	2325.23	-1.0845	1.98e-118	2.55e-118	evm.model.Contig798.1	CCA1611S0001	Contig798:66617-70056	2.661	16.5728	-2.63878	0.00807862	0.17192
novel_circ_0000285	216.887	1280.41	-2.5616	3.59e-144	4.73e-144	-2.5616		ptc-miR396e-3p	1096.5	2325.23	-1.0845	1.98e-118	2.55e-118	evm.model.Contig798.1	CCA1611S0001	Contig798:66617-70056	2.661	16.5728	-2.63878	0.00807862	0.17192
novel_circ_0010232	0	16.2077	-5.0186	9.01e-05	2.7e-06	-5.0186		ptc-miR396e-3p	1096.5	2325.23	-1.0845	1.98e-118	2.55e-118	evm.model.Contig798.1	CCA1611S0001	Contig798:66617-70056	2.661	16.5728	-2.63878	0.00807862	0.17192
novel_circ_0003413	0	267.428	-9.063	1.34e-48	4.21e-49	-9.063		ptc-miR396e-3p	1096.5	2325.23	-1.0845	1.98e-118	2.55e-118	evm.model.Contig798.1	CCA1611S0001	Contig798:66617-70056	2.661	16.5728	-2.63878	0.00807862	0.17192
novel_circ_0005769	0	72.9348	-7.1885	8.53e-17	6.19e-18	-7.1885		ptc-miR396e-3p	1096.5	2325.23	-1.0845	1.98e-118	2.55e-118	evm.model.Contig798.1	CCA1611S0001	Contig798:66617-70056	2.661	16.5728	-2.63878	0.00807862	0.17192
novel_circ_0006072	65.066	0	7.0238	8.65e-18	6.81e-19	7.0238		ptc-miR396e-3p	1096.5	2325.23	-1.0845	1.98e-118	2.55e-118	evm.model.Contig798.1	CCA1611S0001	Contig798:66617-70056	2.661	16.5728	-2.63878	0.00807862	0.17192
novel_circ_0006073	65.066	0	7.0238	8.65e-18	6.81e-19	7.0238		ptc-miR396e-3p	1096.5	2325.23	-1.0845	1.98e-118	2.55e-118	evm.model.Contig798.1	CCA1611S0001	Contig798:66617-70056	2.661	16.5728	-2.63878	0.00807862	0.17192
novel_circ_0011469	0	40.5194	-6.3405	2.94e-10	1.3e-11	-6.3405		ptc-miR396e-3p	1096.5	2325.23	-1.0845	1.98e-118	2.55e-118	evm.model.Contig798.1	CCA1611S0001	Contig798:66617-70056	2.661	16.5728	-2.63878	0.00807862	0.17192
novel_circ_0004607	0	32.4155	-6.0186	1.67e-08	6.44e-10	-6.0186		ptc-miR396e-3p	1096.5	2325.23	-1.0845	1.98e-118	2.55e-118	evm.model.Contig798.1	CCA1611S0001	Contig798:66617-70056	2.661	16.5728	-2.63878	0.00807862	0.17192
novel_circ_0009510	0	56.7271	-6.826	1.31e-13	7.79e-15	-6.826		ptc-miR396e-3p	1096.5	2325.23	-1.0845	1.98e-118	2.55e-118	evm.model.Contig798.1	CCA1611S0001	Contig798:66617-70056	2.661	16.5728	-2.63878	0.00807862	0.17192
novel_circ_0007476	43.3773	186.389	-2.1033	3.67e-17	2.87e-18	-2.1033		ptc-miR396e-3p	1096.5	2325.23	-1.0845	1.98e-118	2.55e-118	evm.model.Contig798.1	CCA1611S0001	Contig798:66617-70056	2.661	16.5728	-2.63878	0.00807862	0.17192
novel_circ_0008842	173.509	0	8.4389	3.29e-39	7.71e-40	8.4389		ptc-miR396e-3p	1096.5	2325.23	-1.0845	1.98e-118	2.55e-118	evm.model.Contig798.1	CCA1611S0001	Contig798:66617-70056	2.661	16.5728	-2.63878	0.00807862	0.17192
novel_circ_0004040	0	81.0387	-7.3405	2.45e-18	2.09e-19	-7.3405		ptc-miR396e-3p	1096.5	2325.23	-1.0845	1.98e-118	2.55e-118	evm.model.Contig798.1	CCA1611S0001	Contig798:66617-70056	2.661	16.5728	-2.63878	0.00807862	0.17192
novel_circ_0003005	0	40.5194	-6.3405	2.94e-10	1.3e-11	-6.3405		ptc-miR396e-3p	1096.5	2325.23	-1.0845	1.98e-118	2.55e-118	evm.model.Contig798.1	CCA1611S0001	Contig798:66617-70056	2.661	16.5728	-2.63878	0.00807862	0.17192
novel_circ_0000279	43.3773	0	6.4389	9.19e-13	5.11e-14	6.4389		ptc-miR396e-3p	1096.5	2325.23	-1.0845	1.98e-118	2.55e-118	evm.model.Contig798.1	CCA1611S0001	Contig798:66617-70056	2.661	16.5728	-2.63878	0.00807862	0.17192
novel_circ_0005850	0	16.2077	-5.0186	9.01e-05	2.7e-06	-5.0186		ptc-miR396e-3p	1096.5	2325.23	-1.0845	1.98e-118	2.55e-118	evm.model.Contig798.1	CCA1611S0001	Contig798:66617-70056	2.661	16.5728	-2.63878	0.00807862	0.17192
novel_circ_0004005	0	97.2465	-7.6036	2.47e-21	2.44e-22	-7.6036		ptc-miR396e-3p	1096.5	2325.23	-1.0845	1.98e-118	2.55e-118	evm.model.Contig798.1	CCA1611S0001	Contig798:66617-70056	2.661	16.5728	-2.63878	0.00807862	0.17192
novel_circ_0009403	0	24.3116	-5.6036	1.11e-06	3.72e-08	-5.6036		ptc-miR396e-3p	1096.5	2325.23	-1.0845	1.98e-118	2.55e-118	evm.model.Contig798.1	CCA1611S0001	Contig798:66617-70056	2.661	16.5728	-2.63878	0.00807862	0.17192
novel_circ_0011247	43.3773	0	6.4389	9.19e-13	5.11e-14	6.4389		ptc-miR396e-3p	1096.5	2325.23	-1.0845	1.98e-118	2.55e-118	evm.model.Contig798.1	CCA1611S0001	Contig798:66617-70056	2.661	16.5728	-2.63878	0.00807862	0.17192
novel_circ_0010665	0	24.3116	-5.6036	1.11e-06	3.72e-08	-5.6036		ptc-miR396e-3p	1096.5	2325.23	-1.0845	1.98e-118	2.55e-118	evm.model.Contig798.1	CCA1611S0001	Contig798:66617-70056	2.661	16.5728	-2.63878	0.00807862	0.17192
novel_circ_0009229	0	48.6232	-6.6036	5.86e-12	2.96e-13	-6.6036		ptc-miR396e-3p	1096.5	2325.23	-1.0845	1.98e-118	2.55e-118	evm.model.Contig798.1	CCA1611S0001	Contig798:66617-70056	2.661	16.5728	-2.63878	0.00807862	0.17192
novel_circ_0010110	0	24.3116	-5.6036	1.11e-06	3.72e-08	-5.6036		ptc-miR396e-3p	1096.5	2325.23	-1.0845	1.98e-118	2.55e-118	evm.model.Contig798.1	CCA1611S0001	Contig798:66617-70056	2.661	16.5728	-2.63878	0.00807862	0.17192
novel_circ_0002480	607.283	243.116	1.3207	1.08e-54	3.95e-55	1.3207		ptc-miR396e-3p	1096.5	2325.23	-1.0845	1.98e-118	2.55e-118	evm.model.Contig798.1	CCA1611S0001	Contig798:66617-70056	2.661	16.5728	-2.63878	0.00807862	0.17192
novel_circ_0010050	0	32.4155	-6.0186	1.67e-08	6.44e-10	-6.0186		ptc-miR396e-3p	1096.5	2325.23	-1.0845	1.98e-118	2.55e-118	evm.model.Contig798.1	CCA1611S0001	Contig798:66617-70056	2.661	16.5728	-2.63878	0.00807862	0.17192
novel_circ_0005886	0	40.5194	-6.3405	2.94e-10	1.3e-11	-6.3405		ptc-miR396e-3p	1096.5	2325.23	-1.0845	1.98e-118	2.55e-118	evm.model.Contig798.1	CCA1611S0001	Contig798:66617-70056	2.661	16.5728	-2.63878	0.00807862	0.17192
novel_circ_0003347	43.3773	0	6.4389	9.19e-13	5.11e-14	6.4389		ptc-miR396e-3p	1096.5	2325.23	-1.0845	1.98e-118	2.55e-118	evm.model.Contig798.1	CCA1611S0001	Contig798:66617-70056	2.661	16.5728	-2.63878	0.00807862	0.17192
novel_circ_0007492	0	16.2077	-5.0186	9.01e-05	2.7e-06	-5.0186		ptc-miR396e-3p	1096.5	2325.23	-1.0845	1.98e-118	2.55e-118	evm.model.Contig798.1	CCA1611S0001	Contig798:66617-70056	2.661	16.5728	-2.63878	0.00807862	0.17192
novel_circ_0010797	0	32.4155	-6.0186	1.67e-08	6.44e-10	-6.0186		ptc-miR396e-3p	1096.5	2325.23	-1.0845	1.98e-118	2.55e-118	evm.model.Contig798.1	CCA1611S0001	Contig798:66617-70056	2.661	16.5728	-2.63878	0.00807862	0.17192
novel_circ_0005986	0	186.389	-8.5422	2.37e-36	4.89e-37	-8.5422		ptc-miR396e-3p	1096.5	2325.23	-1.0845	1.98e-118	2.55e-118	evm.model.Contig798.1	CCA1611S0001	Contig798:66617-70056	2.661	16.5728	-2.63878	0.00807862	0.17192
novel_circ_0007554	0	56.7271	-6.826	1.31e-13	7.79e-15	-6.826		ptc-miR396e-3p	1096.5	2325.23	-1.0845	1.98e-118	2.55e-118	evm.model.Contig798.1	CCA1611S0001	Contig798:66617-70056	2.661	16.5728	-2.63878	0.00807862	0.17192
novel_circ_0003430	0	32.4155	-6.0186	1.67e-08	6.44e-10	-6.0186		ptc-miR396e-3p	1096.5	2325.23	-1.0845	1.98e-118	2.55e-118	evm.model.Contig798.1	CCA1611S0001	Contig798:66617-70056	2.661	16.5728	-2.63878	0.00807862	0.17192
novel_circ_0009798	195.198	478.128	-1.2925	1.11e-17	8.76e-19	-1.2925		ptc-miR396e-3p	1096.5	2325.23	-1.0845	1.98e-118	2.55e-118	evm.model.Contig798.1	CCA1611S0001	Contig798:66617-70056	2.661	16.5728	-2.63878	0.00807862	0.17192
novel_circ_0003380	86.7547	40.5194	1.0983	1.32e-07	5.02e-09	1.0983		ptc-miR396e-3p	1096.5	2325.23	-1.0845	1.98e-118	2.55e-118	evm.model.Contig798.1	CCA1611S0001	Contig798:66617-70056	2.661	16.5728	-2.63878	0.00807862	0.17192
novel_circ_0004712	130.132	0	8.0238	3.59e-31	6.21e-32	8.0238		ptc-miR396e-3p	1096.5	2325.23	-1.0845	1.98e-118	2.55e-118	evm.model.Contig798.1	CCA1611S0001	Contig798:66617-70056	2.661	16.5728	-2.63878	0.00807862	0.17192
novel_circ_0009267	4467.86	11693.9	-1.3881	0	0	-1.3881		ptc-miR396e-3p	1096.5	2325.23	-1.0845	1.98e-118	2.55e-118	evm.model.Contig798.1	CCA1611S0001	Contig798:66617-70056	2.661	16.5728	-2.63878	0.00807862	0.17192
novel_circ_0009829	0	145.87	-8.1885	8.83e-30	1.4e-30	-8.1885		ptc-miR396e-3p	1096.5	2325.23	-1.0845	1.98e-118	2.55e-118	evm.model.Contig798.1	CCA1611S0001	Contig798:66617-70056	2.661	16.5728	-2.63878	0.00807862	0.17192
novel_circ_0002961	0	16.2077	-5.0186	9.01e-05	2.7e-06	-5.0186		ptc-miR396e-3p	1096.5	2325.23	-1.0845	1.98e-118	2.55e-118	evm.model.Contig798.1	CCA1611S0001	Contig798:66617-70056	2.661	16.5728	-2.63878	0.00807862	0.17192
novel_circ_0004241	0	16.2077	-5.0186	9.01e-05	2.7e-06	-5.0186		ptc-miR396e-3p	1096.5	2325.23	-1.0845	1.98e-118	2.55e-118	evm.model.Contig798.1	CCA1611S0001	Contig798:66617-70056	2.661	16.5728	-2.63878	0.00807862	0.17192
novel_circ_0010937	108.443	40.5194	1.4203	6.59e-12	3.32e-13	1.4203		ptc-miR396e-3p	1096.5	2325.23	-1.0845	1.98e-118	2.55e-118	evm.model.Contig798.1	CCA1611S0001	Contig798:66617-70056	2.661	16.5728	-2.63878	0.00807862	0.17192
novel_circ_0000533	0	97.2465	-7.6036	2.47e-21	2.44e-22	-7.6036		ptc-miR396e-3p	1096.5	2325.23	-1.0845	1.98e-118	2.55e-118	evm.model.Contig798.1	CCA1611S0001	Contig798:66617-70056	2.661	16.5728	-2.63878	0.00807862	0.17192
novel_circ_0002334	0	81.0387	-7.3405	2.45e-18	2.09e-19	-7.3405		ptc-miR396e-3p	1096.5	2325.23	-1.0845	1.98e-118	2.55e-118	evm.model.Contig798.1	CCA1611S0001	Contig798:66617-70056	2.661	16.5728	-2.63878	0.00807862	0.17192
novel_circ_0004148	0	48.6232	-6.6036	5.86e-12	2.96e-13	-6.6036		ptc-miR396e-3p	1096.5	2325.23	-1.0845	1.98e-118	2.55e-118	evm.model.Contig798.1	CCA1611S0001	Contig798:66617-70056	2.661	16.5728	-2.63878	0.00807862	0.17192
novel_circ_0010204	108.443	0	7.7608	6.35e-27	8.57e-28	7.7608		ptc-miR396e-3p	1096.5	2325.23	-1.0845	1.98e-118	2.55e-118	evm.model.Contig798.1	CCA1611S0001	Contig798:66617-70056	2.661	16.5728	-2.63878	0.00807862	0.17192
novel_circ_0004762	0	16.2077	-5.0186	9.01e-05	2.7e-06	-5.0186		ptc-miR396e-3p	1096.5	2325.23	-1.0845	1.98e-118	2.55e-118	evm.model.Contig798.1	CCA1611S0001	Contig798:66617-70056	2.661	16.5728	-2.63878	0.00807862	0.17192
novel_circ_0009991	585.594	121.558	2.2683	3.79e-94	2.91e-94	2.2683		ptc-miR396e-3p	1096.5	2325.23	-1.0845	1.98e-118	2.55e-118	evm.model.Contig798.1	CCA1611S0001	Contig798:66617-70056	2.661	16.5728	-2.63878	0.00807862	0.17192
novel_circ_0008187	0	72.9348	-7.1885	8.53e-17	6.19e-18	-7.1885		ptc-miR396e-3p	1096.5	2325.23	-1.0845	1.98e-118	2.55e-118	evm.model.Contig798.1	CCA1611S0001	Contig798:66617-70056	2.661	16.5728	-2.63878	0.00807862	0.17192
novel_circ_0005474	0	24.3116	-5.6036	1.11e-06	3.72e-08	-5.6036		ptc-miR396e-3p	1096.5	2325.23	-1.0845	1.98e-118	2.55e-118	evm.model.Contig798.1	CCA1611S0001	Contig798:66617-70056	2.661	16.5728	-2.63878	0.00807862	0.17192
novel_circ_0000106	43.3773	16.2077	1.4203	1.41e-05	4.63e-07	1.4203		ptc-miR396e-3p	1096.5	2325.23	-1.0845	1.98e-118	2.55e-118	evm.model.Contig798.1	CCA1611S0001	Contig798:66617-70056	2.661	16.5728	-2.63878	0.00807862	0.17192
novel_circ_0002869	0	64.831	-7.0186	3.2e-15	2.13e-16	-7.0186		ptc-miR396e-3p	1096.5	2325.23	-1.0845	1.98e-118	2.55e-118	evm.model.Contig798.1	CCA1611S0001	Contig798:66617-70056	2.661	16.5728	-2.63878	0.00807862	0.17192
novel_circ_0004115	0	56.7271	-6.826	1.31e-13	7.79e-15	-6.826		ptc-miR396e-3p	1096.5	2325.23	-1.0845	1.98e-118	2.55e-118	evm.model.Contig798.1	CCA1611S0001	Contig798:66617-70056	2.661	16.5728	-2.63878	0.00807862	0.17192
novel_circ_0008923	151.821	48.6232	1.6427	1.04e-18	9.54e-20	1.6427		ptc-miR396e-3p	1096.5	2325.23	-1.0845	1.98e-118	2.55e-118	evm.model.Contig798.1	CCA1611S0001	Contig798:66617-70056	2.661	16.5728	-2.63878	0.00807862	0.17192
novel_circ_0004443	0	48.6232	-6.6036	5.86e-12	2.96e-13	-6.6036		ptc-miR396e-3p	1096.5	2325.23	-1.0845	1.98e-118	2.55e-118	evm.model.Contig798.1	CCA1611S0001	Contig798:66617-70056	2.661	16.5728	-2.63878	0.00807862	0.17192
novel_circ_0004500	65.066	0	7.0238	8.65e-18	6.81e-19	7.0238		ptc-miR396e-3p	1096.5	2325.23	-1.0845	1.98e-118	2.55e-118	evm.model.Contig798.1	CCA1611S0001	Contig798:66617-70056	2.661	16.5728	-2.63878	0.00807862	0.17192
novel_circ_0006098	108.443	397.09	-1.8725	6.22e-29	9.79e-30	-1.8725		ptc-miR396e-3p	1096.5	2325.23	-1.0845	1.98e-118	2.55e-118	evm.model.Contig798.1	CCA1611S0001	Contig798:66617-70056	2.661	16.5728	-2.63878	0.00807862	0.17192
novel_circ_0000399	0	89.1426	-7.478	7.54e-20	6.96e-21	-7.478		ptc-miR396e-3p	1096.5	2325.23	-1.0845	1.98e-118	2.55e-118	evm.model.Contig798.1	CCA1611S0001	Contig798:66617-70056	2.661	16.5728	-2.63878	0.00807862	0.17192
novel_circ_0000014	151.821	340.363	-1.1647	1.21e-10	5.99e-12	-1.1647		ptc-miR396e-3p	1096.5	2325.23	-1.0845	1.98e-118	2.55e-118	evm.model.Contig798.1	CCA1611S0001	Contig798:66617-70056	2.661	16.5728	-2.63878	0.00807862	0.17192
novel_circ_0004765	173.509	502.44	-1.5339	1.37e-25	1.76e-26	-1.5339		ptc-miR396e-3p	1096.5	2325.23	-1.0845	1.98e-118	2.55e-118	evm.model.Contig798.1	CCA1611S0001	Contig798:66617-70056	2.661	16.5728	-2.63878	0.00807862	0.17192
novel_circ_0004147	0	170.181	-8.4109	9.12e-34	1.7e-34	-8.4109		ptc-miR396e-3p	1096.5	2325.23	-1.0845	1.98e-118	2.55e-118	evm.model.Contig798.1	CCA1611S0001	Contig798:66617-70056	2.661	16.5728	-2.63878	0.00807862	0.17192
novel_circ_0005211	455.462	1726.12	-1.9221	2.76e-125	2.94e-125	-1.9221		ptc-miR396e-3p	1096.5	2325.23	-1.0845	1.98e-118	2.55e-118	evm.model.Contig798.1	CCA1611S0001	Contig798:66617-70056	2.661	16.5728	-2.63878	0.00807862	0.17192
novel_circ_0011147	0	32.4155	-6.0186	1.67e-08	6.44e-10	-6.0186		ptc-miR396e-3p	1096.5	2325.23	-1.0845	1.98e-118	2.55e-118	evm.model.Contig798.1	CCA1611S0001	Contig798:66617-70056	2.661	16.5728	-2.63878	0.00807862	0.17192
novel_circ_0007886	130.132	56.7271	1.1979	1.02e-11	5.1e-13	1.1979		ptc-miR396e-3p	1096.5	2325.23	-1.0845	1.98e-118	2.55e-118	evm.model.Contig798.1	CCA1611S0001	Contig798:66617-70056	2.661	16.5728	-2.63878	0.00807862	0.17192
novel_circ_0010603	108.443	267.428	-1.3022	1.09e-10	5.42e-12	-1.3022		ptc-miR396e-3p	1096.5	2325.23	-1.0845	1.98e-118	2.55e-118	evm.model.Contig798.1	CCA1611S0001	Contig798:66617-70056	2.661	16.5728	-2.63878	0.00807862	0.17192
novel_circ_0010398	0	64.831	-7.0186	3.2e-15	2.13e-16	-7.0186		ptc-miR396e-3p	1096.5	2325.23	-1.0845	1.98e-118	2.55e-118	evm.model.Contig798.1	CCA1611S0001	Contig798:66617-70056	2.661	16.5728	-2.63878	0.00807862	0.17192
novel_circ_0006490	0	40.5194	-6.3405	2.94e-10	1.3e-11	-6.3405		ptc-miR396e-3p	1096.5	2325.23	-1.0845	1.98e-118	2.55e-118	evm.model.Contig798.1	CCA1611S0001	Contig798:66617-70056	2.661	16.5728	-2.63878	0.00807862	0.17192
novel_circ_0005446	108.443	0	7.7608	6.35e-27	8.57e-28	7.7608		ptc-miR396e-3p	1096.5	2325.23	-1.0845	1.98e-118	2.55e-118	evm.model.Contig798.1	CCA1611S0001	Contig798:66617-70056	2.661	16.5728	-2.63878	0.00807862	0.17192
novel_circ_0011822	216.887	0	8.7608	8.94e-47	2.66e-47	8.7608		ptc-miR396e-3p	1096.5	2325.23	-1.0845	1.98e-118	2.55e-118	evm.model.Contig798.1	CCA1611S0001	Contig798:66617-70056	2.661	16.5728	-2.63878	0.00807862	0.17192
novel_circ_0009553	0	40.5194	-6.3405	2.94e-10	1.3e-11	-6.3405		ptc-miR396e-3p	1096.5	2325.23	-1.0845	1.98e-118	2.55e-118	evm.model.Contig798.1	CCA1611S0001	Contig798:66617-70056	2.661	16.5728	-2.63878	0.00807862	0.17192
novel_circ_0010194	0	153.974	-8.2665	4e-31	6.7e-32	-8.2665		ptc-miR396e-3p	1096.5	2325.23	-1.0845	1.98e-118	2.55e-118	evm.model.Contig798.1	CCA1611S0001	Contig798:66617-70056	2.661	16.5728	-2.63878	0.00807862	0.17192
novel_circ_0004796	86.7547	243.116	-1.4866	1.76e-12	9.7e-14	-1.4866		ptc-miR396e-3p	1096.5	2325.23	-1.0845	1.98e-118	2.55e-118	evm.model.Contig798.1	CCA1611S0001	Contig798:66617-70056	2.661	16.5728	-2.63878	0.00807862	0.17192
novel_circ_0003101	0	56.7271	-6.826	1.31e-13	7.79e-15	-6.826		ptc-miR396e-3p	1096.5	2325.23	-1.0845	1.98e-118	2.55e-118	evm.model.Contig798.1	CCA1611S0001	Contig798:66617-70056	2.661	16.5728	-2.63878	0.00807862	0.17192
novel_circ_0009116	151.821	40.5194	1.9057	9.56e-22	9.87e-23	1.9057		ptc-miR396e-3p	1096.5	2325.23	-1.0845	1.98e-118	2.55e-118	evm.model.Contig798.1	CCA1611S0001	Contig798:66617-70056	2.661	16.5728	-2.63878	0.00807862	0.17192
novel_circ_0000397	65.066	0	7.0238	8.65e-18	6.81e-19	7.0238		ptc-miR396e-3p	1096.5	2325.23	-1.0845	1.98e-118	2.55e-118	evm.model.Contig798.1	CCA1611S0001	Contig798:66617-70056	2.661	16.5728	-2.63878	0.00807862	0.17192
novel_circ_0010868	65.066	194.493	-1.5797	2.2e-11	1.1e-12	-1.5797		ptc-miR396e-3p	1096.5	2325.23	-1.0845	1.98e-118	2.55e-118	evm.model.Contig798.1	CCA1611S0001	Contig798:66617-70056	2.661	16.5728	-2.63878	0.00807862	0.17192
novel_circ_0010478	0	16.2077	-5.0186	9.01e-05	2.7e-06	-5.0186		ptc-miR396e-3p	1096.5	2325.23	-1.0845	1.98e-118	2.55e-118	evm.model.Contig798.1	CCA1611S0001	Contig798:66617-70056	2.661	16.5728	-2.63878	0.00807862	0.17192
novel_circ_0006206	0	16.2077	-5.0186	9.01e-05	2.7e-06	-5.0186		ptc-miR396e-3p	1096.5	2325.23	-1.0845	1.98e-118	2.55e-118	evm.model.Contig798.1	CCA1611S0001	Contig798:66617-70056	2.661	16.5728	-2.63878	0.00807862	0.17192
novel_circ_0003570	0	129.662	-8.0186	4.83e-27	6.9e-28	-8.0186		ptc-miR396e-3p	1096.5	2325.23	-1.0845	1.98e-118	2.55e-118	evm.model.Contig798.1	CCA1611S0001	Contig798:66617-70056	2.661	16.5728	-2.63878	0.00807862	0.17192
novel_circ_0006755	0	348.466	-9.4449	5.59e-60	2.3e-60	-9.4449		ptc-miR396e-3p	1096.5	2325.23	-1.0845	1.98e-118	2.55e-118	evm.model.Contig798.1	CCA1611S0001	Contig798:66617-70056	2.661	16.5728	-2.63878	0.00807862	0.17192
novel_circ_0005436	0	72.9348	-7.1885	8.53e-17	6.19e-18	-7.1885		ptc-miR396e-3p	1096.5	2325.23	-1.0845	1.98e-118	2.55e-118	evm.model.Contig798.1	CCA1611S0001	Contig798:66617-70056	2.661	16.5728	-2.63878	0.00807862	0.17192
novel_circ_0010203	0	32.4155	-6.0186	1.67e-08	6.44e-10	-6.0186		ptc-miR396e-3p	1096.5	2325.23	-1.0845	1.98e-118	2.55e-118	evm.model.Contig798.1	CCA1611S0001	Contig798:66617-70056	2.661	16.5728	-2.63878	0.00807862	0.17192
novel_circ_0000536	86.7547	0	7.4389	1.76e-22	1.84e-23	7.4389		ptc-miR396e-3p	1096.5	2325.23	-1.0845	1.98e-118	2.55e-118	evm.model.Contig798.1	CCA1611S0001	Contig798:66617-70056	2.661	16.5728	-2.63878	0.00807862	0.17192
novel_circ_0001383	173.509	0	8.4389	3.29e-39	7.71e-40	8.4389		ptc-miR396e-3p	1096.5	2325.23	-1.0845	1.98e-118	2.55e-118	evm.model.Contig798.1	CCA1611S0001	Contig798:66617-70056	2.661	16.5728	-2.63878	0.00807862	0.17192
novel_circ_0003958	151.821	340.363	-1.1647	1.21e-10	5.99e-12	-1.1647		ptc-miR396e-3p	1096.5	2325.23	-1.0845	1.98e-118	2.55e-118	evm.model.Contig798.1	CCA1611S0001	Contig798:66617-70056	2.661	16.5728	-2.63878	0.00807862	0.17192
novel_circ_0001504	0	16.2077	-5.0186	9.01e-05	2.7e-06	-5.0186		ptc-miR396e-3p	1096.5	2325.23	-1.0845	1.98e-118	2.55e-118	evm.model.Contig798.1	CCA1611S0001	Contig798:66617-70056	2.661	16.5728	-2.63878	0.00807862	0.17192
novel_circ_0005079	86.7547	478.128	-2.4624	3.77e-52	1.29e-52	-2.4624		ptc-miR396e-3p	1096.5	2325.23	-1.0845	1.98e-118	2.55e-118	evm.model.Contig798.1	CCA1611S0001	Contig798:66617-70056	2.661	16.5728	-2.63878	0.00807862	0.17192
novel_circ_0010950	0	24.3116	-5.6036	1.11e-06	3.72e-08	-5.6036		ptc-miR169r	1.46395	19.1311	-3.708	1.79e-05	7.08e-06	evm.model.Contig776.13	CCA1591S0013	Contig776:181903-186747	12.1708	2.46335	2.30473	0.0251114	0.334005
novel_circ_0010950	0	24.3116	-5.6036	1.11e-06	3.72e-08	-5.6036		ptc-miR169r	1.46395	19.1311	-3.708	1.79e-05	7.08e-06	evm.model.Contig376.66	CCA0859S0066	Contig376:479201-484910	24.9685	3.20802	2.96036	0.0019112	0.0656858
novel_circ_0010950	0	24.3116	-5.6036	1.11e-06	3.72e-08	-5.6036		ptc-miR169r	1.46395	19.1311	-3.708	1.79e-05	7.08e-06	evm.model.Contig253.164.2	CCA0555S0164	Contig253:1633594-1640556	15.6029	1.13319	3.78336	0.000326339	0.0184892
novel_circ_0010950	0	24.3116	-5.6036	1.11e-06	3.72e-08	-5.6036		ptc-miR169r	1.46395	19.1311	-3.708	1.79e-05	7.08e-06	evm.model.Contig427.24	CCA0953S0024	Contig427:693212-698712	18.9323	2.35547	3.00676	0.00200976	0.0679581
novel_circ_0008769	0	40.5194	-6.3405	2.94e-10	1.3e-11	-6.3405		ptc-miR169r	1.46395	19.1311	-3.708	1.79e-05	7.08e-06	evm.model.Contig776.13	CCA1591S0013	Contig776:181903-186747	12.1708	2.46335	2.30473	0.0251114	0.334005
novel_circ_0008769	0	40.5194	-6.3405	2.94e-10	1.3e-11	-6.3405		ptc-miR169r	1.46395	19.1311	-3.708	1.79e-05	7.08e-06	evm.model.Contig376.66	CCA0859S0066	Contig376:479201-484910	24.9685	3.20802	2.96036	0.0019112	0.0656858
novel_circ_0008769	0	40.5194	-6.3405	2.94e-10	1.3e-11	-6.3405		ptc-miR169r	1.46395	19.1311	-3.708	1.79e-05	7.08e-06	evm.model.Contig253.164.2	CCA0555S0164	Contig253:1633594-1640556	15.6029	1.13319	3.78336	0.000326339	0.0184892
novel_circ_0008769	0	40.5194	-6.3405	2.94e-10	1.3e-11	-6.3405		ptc-miR169r	1.46395	19.1311	-3.708	1.79e-05	7.08e-06	evm.model.Contig427.24	CCA0953S0024	Contig427:693212-698712	18.9323	2.35547	3.00676	0.00200976	0.0679581
novel_circ_0009456	845.858	16.2077	5.7057	1.67e-223	3.75e-223	5.7057		ptc-miR169r	1.46395	19.1311	-3.708	1.79e-05	7.08e-06	evm.model.Contig776.13	CCA1591S0013	Contig776:181903-186747	12.1708	2.46335	2.30473	0.0251114	0.334005
novel_circ_0009456	845.858	16.2077	5.7057	1.67e-223	3.75e-223	5.7057		ptc-miR169r	1.46395	19.1311	-3.708	1.79e-05	7.08e-06	evm.model.Contig376.66	CCA0859S0066	Contig376:479201-484910	24.9685	3.20802	2.96036	0.0019112	0.0656858
novel_circ_0009456	845.858	16.2077	5.7057	1.67e-223	3.75e-223	5.7057		ptc-miR169r	1.46395	19.1311	-3.708	1.79e-05	7.08e-06	evm.model.Contig253.164.2	CCA0555S0164	Contig253:1633594-1640556	15.6029	1.13319	3.78336	0.000326339	0.0184892
novel_circ_0009456	845.858	16.2077	5.7057	1.67e-223	3.75e-223	5.7057		ptc-miR169r	1.46395	19.1311	-3.708	1.79e-05	7.08e-06	evm.model.Contig427.24	CCA0953S0024	Contig427:693212-698712	18.9323	2.35547	3.00676	0.00200976	0.0679581
novel_circ_0003697	0	24.3116	-5.6036	1.11e-06	3.72e-08	-5.6036		ptc-miR169r	1.46395	19.1311	-3.708	1.79e-05	7.08e-06	evm.model.Contig776.13	CCA1591S0013	Contig776:181903-186747	12.1708	2.46335	2.30473	0.0251114	0.334005
novel_circ_0003697	0	24.3116	-5.6036	1.11e-06	3.72e-08	-5.6036		ptc-miR169r	1.46395	19.1311	-3.708	1.79e-05	7.08e-06	evm.model.Contig376.66	CCA0859S0066	Contig376:479201-484910	24.9685	3.20802	2.96036	0.0019112	0.0656858
novel_circ_0003697	0	24.3116	-5.6036	1.11e-06	3.72e-08	-5.6036		ptc-miR169r	1.46395	19.1311	-3.708	1.79e-05	7.08e-06	evm.model.Contig253.164.2	CCA0555S0164	Contig253:1633594-1640556	15.6029	1.13319	3.78336	0.000326339	0.0184892
novel_circ_0003697	0	24.3116	-5.6036	1.11e-06	3.72e-08	-5.6036		ptc-miR169r	1.46395	19.1311	-3.708	1.79e-05	7.08e-06	evm.model.Contig427.24	CCA0953S0024	Contig427:693212-698712	18.9323	2.35547	3.00676	0.00200976	0.0679581
novel_circ_0001651	0	32.4155	-6.0186	1.67e-08	6.44e-10	-6.0186		ptc-miR169r	1.46395	19.1311	-3.708	1.79e-05	7.08e-06	evm.model.Contig776.13	CCA1591S0013	Contig776:181903-186747	12.1708	2.46335	2.30473	0.0251114	0.334005
novel_circ_0001651	0	32.4155	-6.0186	1.67e-08	6.44e-10	-6.0186		ptc-miR169r	1.46395	19.1311	-3.708	1.79e-05	7.08e-06	evm.model.Contig376.66	CCA0859S0066	Contig376:479201-484910	24.9685	3.20802	2.96036	0.0019112	0.0656858
novel_circ_0001651	0	32.4155	-6.0186	1.67e-08	6.44e-10	-6.0186		ptc-miR169r	1.46395	19.1311	-3.708	1.79e-05	7.08e-06	evm.model.Contig253.164.2	CCA0555S0164	Contig253:1633594-1640556	15.6029	1.13319	3.78336	0.000326339	0.0184892
novel_circ_0001651	0	32.4155	-6.0186	1.67e-08	6.44e-10	-6.0186		ptc-miR169r	1.46395	19.1311	-3.708	1.79e-05	7.08e-06	evm.model.Contig427.24	CCA0953S0024	Contig427:693212-698712	18.9323	2.35547	3.00676	0.00200976	0.0679581
novel_circ_0001162	0	40.5194	-6.3405	2.94e-10	1.3e-11	-6.3405		ptc-miR169r	1.46395	19.1311	-3.708	1.79e-05	7.08e-06	evm.model.Contig776.13	CCA1591S0013	Contig776:181903-186747	12.1708	2.46335	2.30473	0.0251114	0.334005
novel_circ_0001162	0	40.5194	-6.3405	2.94e-10	1.3e-11	-6.3405		ptc-miR169r	1.46395	19.1311	-3.708	1.79e-05	7.08e-06	evm.model.Contig376.66	CCA0859S0066	Contig376:479201-484910	24.9685	3.20802	2.96036	0.0019112	0.0656858
novel_circ_0001162	0	40.5194	-6.3405	2.94e-10	1.3e-11	-6.3405		ptc-miR169r	1.46395	19.1311	-3.708	1.79e-05	7.08e-06	evm.model.Contig253.164.2	CCA0555S0164	Contig253:1633594-1640556	15.6029	1.13319	3.78336	0.000326339	0.0184892
novel_circ_0001162	0	40.5194	-6.3405	2.94e-10	1.3e-11	-6.3405		ptc-miR169r	1.46395	19.1311	-3.708	1.79e-05	7.08e-06	evm.model.Contig427.24	CCA0953S0024	Contig427:693212-698712	18.9323	2.35547	3.00676	0.00200976	0.0679581
novel_circ_0008727	216.887	445.713	-1.0392	1.18e-10	5.85e-12	-1.0392		ptc-miR169r	1.46395	19.1311	-3.708	1.79e-05	7.08e-06	evm.model.Contig776.13	CCA1591S0013	Contig776:181903-186747	12.1708	2.46335	2.30473	0.0251114	0.334005
novel_circ_0008727	216.887	445.713	-1.0392	1.18e-10	5.85e-12	-1.0392		ptc-miR169r	1.46395	19.1311	-3.708	1.79e-05	7.08e-06	evm.model.Contig376.66	CCA0859S0066	Contig376:479201-484910	24.9685	3.20802	2.96036	0.0019112	0.0656858
novel_circ_0008727	216.887	445.713	-1.0392	1.18e-10	5.85e-12	-1.0392		ptc-miR169r	1.46395	19.1311	-3.708	1.79e-05	7.08e-06	evm.model.Contig253.164.2	CCA0555S0164	Contig253:1633594-1640556	15.6029	1.13319	3.78336	0.000326339	0.0184892
novel_circ_0008727	216.887	445.713	-1.0392	1.18e-10	5.85e-12	-1.0392		ptc-miR169r	1.46395	19.1311	-3.708	1.79e-05	7.08e-06	evm.model.Contig427.24	CCA0953S0024	Contig427:693212-698712	18.9323	2.35547	3.00676	0.00200976	0.0679581
novel_circ_0005172	0	16.2077	-5.0186	9.01e-05	2.7e-06	-5.0186		ptc-miR169r	1.46395	19.1311	-3.708	1.79e-05	7.08e-06	evm.model.Contig776.13	CCA1591S0013	Contig776:181903-186747	12.1708	2.46335	2.30473	0.0251114	0.334005
novel_circ_0005172	0	16.2077	-5.0186	9.01e-05	2.7e-06	-5.0186		ptc-miR169r	1.46395	19.1311	-3.708	1.79e-05	7.08e-06	evm.model.Contig376.66	CCA0859S0066	Contig376:479201-484910	24.9685	3.20802	2.96036	0.0019112	0.0656858
novel_circ_0005172	0	16.2077	-5.0186	9.01e-05	2.7e-06	-5.0186		ptc-miR169r	1.46395	19.1311	-3.708	1.79e-05	7.08e-06	evm.model.Contig253.164.2	CCA0555S0164	Contig253:1633594-1640556	15.6029	1.13319	3.78336	0.000326339	0.0184892
novel_circ_0005172	0	16.2077	-5.0186	9.01e-05	2.7e-06	-5.0186		ptc-miR169r	1.46395	19.1311	-3.708	1.79e-05	7.08e-06	evm.model.Contig427.24	CCA0953S0024	Contig427:693212-698712	18.9323	2.35547	3.00676	0.00200976	0.0679581
novel_circ_0004470	65.066	218.805	-1.7497	5.98e-15	3.97e-16	-1.7497		ptc-miR169r	1.46395	19.1311	-3.708	1.79e-05	7.08e-06	evm.model.Contig776.13	CCA1591S0013	Contig776:181903-186747	12.1708	2.46335	2.30473	0.0251114	0.334005
novel_circ_0004470	65.066	218.805	-1.7497	5.98e-15	3.97e-16	-1.7497		ptc-miR169r	1.46395	19.1311	-3.708	1.79e-05	7.08e-06	evm.model.Contig376.66	CCA0859S0066	Contig376:479201-484910	24.9685	3.20802	2.96036	0.0019112	0.0656858
novel_circ_0004470	65.066	218.805	-1.7497	5.98e-15	3.97e-16	-1.7497		ptc-miR169r	1.46395	19.1311	-3.708	1.79e-05	7.08e-06	evm.model.Contig253.164.2	CCA0555S0164	Contig253:1633594-1640556	15.6029	1.13319	3.78336	0.000326339	0.0184892
novel_circ_0004470	65.066	218.805	-1.7497	5.98e-15	3.97e-16	-1.7497		ptc-miR169r	1.46395	19.1311	-3.708	1.79e-05	7.08e-06	evm.model.Contig427.24	CCA0953S0024	Contig427:693212-698712	18.9323	2.35547	3.00676	0.00200976	0.0679581
novel_circ_0003319	0	24.3116	-5.6036	1.11e-06	3.72e-08	-5.6036		ptc-miR169r	1.46395	19.1311	-3.708	1.79e-05	7.08e-06	evm.model.Contig776.13	CCA1591S0013	Contig776:181903-186747	12.1708	2.46335	2.30473	0.0251114	0.334005
novel_circ_0003319	0	24.3116	-5.6036	1.11e-06	3.72e-08	-5.6036		ptc-miR169r	1.46395	19.1311	-3.708	1.79e-05	7.08e-06	evm.model.Contig376.66	CCA0859S0066	Contig376:479201-484910	24.9685	3.20802	2.96036	0.0019112	0.0656858
novel_circ_0003319	0	24.3116	-5.6036	1.11e-06	3.72e-08	-5.6036		ptc-miR169r	1.46395	19.1311	-3.708	1.79e-05	7.08e-06	evm.model.Contig253.164.2	CCA0555S0164	Contig253:1633594-1640556	15.6029	1.13319	3.78336	0.000326339	0.0184892
novel_circ_0003319	0	24.3116	-5.6036	1.11e-06	3.72e-08	-5.6036		ptc-miR169r	1.46395	19.1311	-3.708	1.79e-05	7.08e-06	evm.model.Contig427.24	CCA0953S0024	Contig427:693212-698712	18.9323	2.35547	3.00676	0.00200976	0.0679581
novel_circ_0003692	0	97.2465	-7.6036	2.47e-21	2.44e-22	-7.6036		ptc-miR169r	1.46395	19.1311	-3.708	1.79e-05	7.08e-06	evm.model.Contig776.13	CCA1591S0013	Contig776:181903-186747	12.1708	2.46335	2.30473	0.0251114	0.334005
novel_circ_0003692	0	97.2465	-7.6036	2.47e-21	2.44e-22	-7.6036		ptc-miR169r	1.46395	19.1311	-3.708	1.79e-05	7.08e-06	evm.model.Contig376.66	CCA0859S0066	Contig376:479201-484910	24.9685	3.20802	2.96036	0.0019112	0.0656858
novel_circ_0003692	0	97.2465	-7.6036	2.47e-21	2.44e-22	-7.6036		ptc-miR169r	1.46395	19.1311	-3.708	1.79e-05	7.08e-06	evm.model.Contig253.164.2	CCA0555S0164	Contig253:1633594-1640556	15.6029	1.13319	3.78336	0.000326339	0.0184892
novel_circ_0003692	0	97.2465	-7.6036	2.47e-21	2.44e-22	-7.6036		ptc-miR169r	1.46395	19.1311	-3.708	1.79e-05	7.08e-06	evm.model.Contig427.24	CCA0953S0024	Contig427:693212-698712	18.9323	2.35547	3.00676	0.00200976	0.0679581
novel_circ_0008615	0	72.9348	-7.1885	8.53e-17	6.19e-18	-7.1885		ptc-miR169r	1.46395	19.1311	-3.708	1.79e-05	7.08e-06	evm.model.Contig776.13	CCA1591S0013	Contig776:181903-186747	12.1708	2.46335	2.30473	0.0251114	0.334005
novel_circ_0008615	0	72.9348	-7.1885	8.53e-17	6.19e-18	-7.1885		ptc-miR169r	1.46395	19.1311	-3.708	1.79e-05	7.08e-06	evm.model.Contig376.66	CCA0859S0066	Contig376:479201-484910	24.9685	3.20802	2.96036	0.0019112	0.0656858
novel_circ_0008615	0	72.9348	-7.1885	8.53e-17	6.19e-18	-7.1885		ptc-miR169r	1.46395	19.1311	-3.708	1.79e-05	7.08e-06	evm.model.Contig253.164.2	CCA0555S0164	Contig253:1633594-1640556	15.6029	1.13319	3.78336	0.000326339	0.0184892
novel_circ_0008615	0	72.9348	-7.1885	8.53e-17	6.19e-18	-7.1885		ptc-miR169r	1.46395	19.1311	-3.708	1.79e-05	7.08e-06	evm.model.Contig427.24	CCA0953S0024	Contig427:693212-698712	18.9323	2.35547	3.00676	0.00200976	0.0679581
novel_circ_0002563	0	48.6232	-6.6036	5.86e-12	2.96e-13	-6.6036		ptc-miR169r	1.46395	19.1311	-3.708	1.79e-05	7.08e-06	evm.model.Contig776.13	CCA1591S0013	Contig776:181903-186747	12.1708	2.46335	2.30473	0.0251114	0.334005
novel_circ_0002563	0	48.6232	-6.6036	5.86e-12	2.96e-13	-6.6036		ptc-miR169r	1.46395	19.1311	-3.708	1.79e-05	7.08e-06	evm.model.Contig376.66	CCA0859S0066	Contig376:479201-484910	24.9685	3.20802	2.96036	0.0019112	0.0656858
novel_circ_0002563	0	48.6232	-6.6036	5.86e-12	2.96e-13	-6.6036		ptc-miR169r	1.46395	19.1311	-3.708	1.79e-05	7.08e-06	evm.model.Contig253.164.2	CCA0555S0164	Contig253:1633594-1640556	15.6029	1.13319	3.78336	0.000326339	0.0184892
novel_circ_0002563	0	48.6232	-6.6036	5.86e-12	2.96e-13	-6.6036		ptc-miR169r	1.46395	19.1311	-3.708	1.79e-05	7.08e-06	evm.model.Contig427.24	CCA0953S0024	Contig427:693212-698712	18.9323	2.35547	3.00676	0.00200976	0.0679581
novel_circ_0009091	0	121.558	-7.9255	1.2e-25	1.54e-26	-7.9255		ptc-miR169r	1.46395	19.1311	-3.708	1.79e-05	7.08e-06	evm.model.Contig776.13	CCA1591S0013	Contig776:181903-186747	12.1708	2.46335	2.30473	0.0251114	0.334005
novel_circ_0009091	0	121.558	-7.9255	1.2e-25	1.54e-26	-7.9255		ptc-miR169r	1.46395	19.1311	-3.708	1.79e-05	7.08e-06	evm.model.Contig376.66	CCA0859S0066	Contig376:479201-484910	24.9685	3.20802	2.96036	0.0019112	0.0656858
novel_circ_0009091	0	121.558	-7.9255	1.2e-25	1.54e-26	-7.9255		ptc-miR169r	1.46395	19.1311	-3.708	1.79e-05	7.08e-06	evm.model.Contig253.164.2	CCA0555S0164	Contig253:1633594-1640556	15.6029	1.13319	3.78336	0.000326339	0.0184892
novel_circ_0009091	0	121.558	-7.9255	1.2e-25	1.54e-26	-7.9255		ptc-miR169r	1.46395	19.1311	-3.708	1.79e-05	7.08e-06	evm.model.Contig427.24	CCA0953S0024	Contig427:693212-698712	18.9323	2.35547	3.00676	0.00200976	0.0679581
novel_circ_0009870	65.066	0	7.0238	8.65e-18	6.81e-19	7.0238		ptc-miR169r	1.46395	19.1311	-3.708	1.79e-05	7.08e-06	evm.model.Contig776.13	CCA1591S0013	Contig776:181903-186747	12.1708	2.46335	2.30473	0.0251114	0.334005
novel_circ_0009870	65.066	0	7.0238	8.65e-18	6.81e-19	7.0238		ptc-miR169r	1.46395	19.1311	-3.708	1.79e-05	7.08e-06	evm.model.Contig376.66	CCA0859S0066	Contig376:479201-484910	24.9685	3.20802	2.96036	0.0019112	0.0656858
novel_circ_0009870	65.066	0	7.0238	8.65e-18	6.81e-19	7.0238		ptc-miR169r	1.46395	19.1311	-3.708	1.79e-05	7.08e-06	evm.model.Contig253.164.2	CCA0555S0164	Contig253:1633594-1640556	15.6029	1.13319	3.78336	0.000326339	0.0184892
novel_circ_0009870	65.066	0	7.0238	8.65e-18	6.81e-19	7.0238		ptc-miR169r	1.46395	19.1311	-3.708	1.79e-05	7.08e-06	evm.model.Contig427.24	CCA0953S0024	Contig427:693212-698712	18.9323	2.35547	3.00676	0.00200976	0.0679581
novel_circ_0000629	0	56.7271	-6.826	1.31e-13	7.79e-15	-6.826		ptc-miR169r	1.46395	19.1311	-3.708	1.79e-05	7.08e-06	evm.model.Contig776.13	CCA1591S0013	Contig776:181903-186747	12.1708	2.46335	2.30473	0.0251114	0.334005
novel_circ_0000629	0	56.7271	-6.826	1.31e-13	7.79e-15	-6.826		ptc-miR169r	1.46395	19.1311	-3.708	1.79e-05	7.08e-06	evm.model.Contig376.66	CCA0859S0066	Contig376:479201-484910	24.9685	3.20802	2.96036	0.0019112	0.0656858
novel_circ_0000629	0	56.7271	-6.826	1.31e-13	7.79e-15	-6.826		ptc-miR169r	1.46395	19.1311	-3.708	1.79e-05	7.08e-06	evm.model.Contig253.164.2	CCA0555S0164	Contig253:1633594-1640556	15.6029	1.13319	3.78336	0.000326339	0.0184892
novel_circ_0000629	0	56.7271	-6.826	1.31e-13	7.79e-15	-6.826		ptc-miR169r	1.46395	19.1311	-3.708	1.79e-05	7.08e-06	evm.model.Contig427.24	CCA0953S0024	Contig427:693212-698712	18.9323	2.35547	3.00676	0.00200976	0.0679581
novel_circ_0007251	0	24.3116	-5.6036	1.11e-06	3.72e-08	-5.6036		ptc-miR169r	1.46395	19.1311	-3.708	1.79e-05	7.08e-06	evm.model.Contig776.13	CCA1591S0013	Contig776:181903-186747	12.1708	2.46335	2.30473	0.0251114	0.334005
novel_circ_0007251	0	24.3116	-5.6036	1.11e-06	3.72e-08	-5.6036		ptc-miR169r	1.46395	19.1311	-3.708	1.79e-05	7.08e-06	evm.model.Contig376.66	CCA0859S0066	Contig376:479201-484910	24.9685	3.20802	2.96036	0.0019112	0.0656858
novel_circ_0007251	0	24.3116	-5.6036	1.11e-06	3.72e-08	-5.6036		ptc-miR169r	1.46395	19.1311	-3.708	1.79e-05	7.08e-06	evm.model.Contig253.164.2	CCA0555S0164	Contig253:1633594-1640556	15.6029	1.13319	3.78336	0.000326339	0.0184892
novel_circ_0007251	0	24.3116	-5.6036	1.11e-06	3.72e-08	-5.6036		ptc-miR169r	1.46395	19.1311	-3.708	1.79e-05	7.08e-06	evm.model.Contig427.24	CCA0953S0024	Contig427:693212-698712	18.9323	2.35547	3.00676	0.00200976	0.0679581
novel_circ_0005843	0	32.4155	-6.0186	1.67e-08	6.44e-10	-6.0186		ptc-miR169r	1.46395	19.1311	-3.708	1.79e-05	7.08e-06	evm.model.Contig776.13	CCA1591S0013	Contig776:181903-186747	12.1708	2.46335	2.30473	0.0251114	0.334005
novel_circ_0005843	0	32.4155	-6.0186	1.67e-08	6.44e-10	-6.0186		ptc-miR169r	1.46395	19.1311	-3.708	1.79e-05	7.08e-06	evm.model.Contig376.66	CCA0859S0066	Contig376:479201-484910	24.9685	3.20802	2.96036	0.0019112	0.0656858
novel_circ_0005843	0	32.4155	-6.0186	1.67e-08	6.44e-10	-6.0186		ptc-miR169r	1.46395	19.1311	-3.708	1.79e-05	7.08e-06	evm.model.Contig253.164.2	CCA0555S0164	Contig253:1633594-1640556	15.6029	1.13319	3.78336	0.000326339	0.0184892
novel_circ_0005843	0	32.4155	-6.0186	1.67e-08	6.44e-10	-6.0186		ptc-miR169r	1.46395	19.1311	-3.708	1.79e-05	7.08e-06	evm.model.Contig427.24	CCA0953S0024	Contig427:693212-698712	18.9323	2.35547	3.00676	0.00200976	0.0679581
novel_circ_0009055	0	64.831	-7.0186	3.2e-15	2.13e-16	-7.0186		ptc-miR169r	1.46395	19.1311	-3.708	1.79e-05	7.08e-06	evm.model.Contig776.13	CCA1591S0013	Contig776:181903-186747	12.1708	2.46335	2.30473	0.0251114	0.334005
novel_circ_0009055	0	64.831	-7.0186	3.2e-15	2.13e-16	-7.0186		ptc-miR169r	1.46395	19.1311	-3.708	1.79e-05	7.08e-06	evm.model.Contig376.66	CCA0859S0066	Contig376:479201-484910	24.9685	3.20802	2.96036	0.0019112	0.0656858
novel_circ_0009055	0	64.831	-7.0186	3.2e-15	2.13e-16	-7.0186		ptc-miR169r	1.46395	19.1311	-3.708	1.79e-05	7.08e-06	evm.model.Contig253.164.2	CCA0555S0164	Contig253:1633594-1640556	15.6029	1.13319	3.78336	0.000326339	0.0184892
novel_circ_0009055	0	64.831	-7.0186	3.2e-15	2.13e-16	-7.0186		ptc-miR169r	1.46395	19.1311	-3.708	1.79e-05	7.08e-06	evm.model.Contig427.24	CCA0953S0024	Contig427:693212-698712	18.9323	2.35547	3.00676	0.00200976	0.0679581
novel_circ_0010594	0	153.974	-8.2665	4e-31	6.7e-32	-8.2665		ptc-miR169r	1.46395	19.1311	-3.708	1.79e-05	7.08e-06	evm.model.Contig776.13	CCA1591S0013	Contig776:181903-186747	12.1708	2.46335	2.30473	0.0251114	0.334005
novel_circ_0010594	0	153.974	-8.2665	4e-31	6.7e-32	-8.2665		ptc-miR169r	1.46395	19.1311	-3.708	1.79e-05	7.08e-06	evm.model.Contig376.66	CCA0859S0066	Contig376:479201-484910	24.9685	3.20802	2.96036	0.0019112	0.0656858
novel_circ_0010594	0	153.974	-8.2665	4e-31	6.7e-32	-8.2665		ptc-miR169r	1.46395	19.1311	-3.708	1.79e-05	7.08e-06	evm.model.Contig253.164.2	CCA0555S0164	Contig253:1633594-1640556	15.6029	1.13319	3.78336	0.000326339	0.0184892
novel_circ_0010594	0	153.974	-8.2665	4e-31	6.7e-32	-8.2665		ptc-miR169r	1.46395	19.1311	-3.708	1.79e-05	7.08e-06	evm.model.Contig427.24	CCA0953S0024	Contig427:693212-698712	18.9323	2.35547	3.00676	0.00200976	0.0679581
novel_circ_0006831	195.198	0	8.6088	4.82e-43	1.29e-43	8.6088		ptc-miR169r	1.46395	19.1311	-3.708	1.79e-05	7.08e-06	evm.model.Contig776.13	CCA1591S0013	Contig776:181903-186747	12.1708	2.46335	2.30473	0.0251114	0.334005
novel_circ_0006831	195.198	0	8.6088	4.82e-43	1.29e-43	8.6088		ptc-miR169r	1.46395	19.1311	-3.708	1.79e-05	7.08e-06	evm.model.Contig376.66	CCA0859S0066	Contig376:479201-484910	24.9685	3.20802	2.96036	0.0019112	0.0656858
novel_circ_0006831	195.198	0	8.6088	4.82e-43	1.29e-43	8.6088		ptc-miR169r	1.46395	19.1311	-3.708	1.79e-05	7.08e-06	evm.model.Contig253.164.2	CCA0555S0164	Contig253:1633594-1640556	15.6029	1.13319	3.78336	0.000326339	0.0184892
novel_circ_0006831	195.198	0	8.6088	4.82e-43	1.29e-43	8.6088		ptc-miR169r	1.46395	19.1311	-3.708	1.79e-05	7.08e-06	evm.model.Contig427.24	CCA0953S0024	Contig427:693212-698712	18.9323	2.35547	3.00676	0.00200976	0.0679581
novel_circ_0000018	0	32.4155	-6.0186	1.67e-08	6.44e-10	-6.0186		ptc-miR169r	1.46395	19.1311	-3.708	1.79e-05	7.08e-06	evm.model.Contig776.13	CCA1591S0013	Contig776:181903-186747	12.1708	2.46335	2.30473	0.0251114	0.334005
novel_circ_0000018	0	32.4155	-6.0186	1.67e-08	6.44e-10	-6.0186		ptc-miR169r	1.46395	19.1311	-3.708	1.79e-05	7.08e-06	evm.model.Contig376.66	CCA0859S0066	Contig376:479201-484910	24.9685	3.20802	2.96036	0.0019112	0.0656858
novel_circ_0000018	0	32.4155	-6.0186	1.67e-08	6.44e-10	-6.0186		ptc-miR169r	1.46395	19.1311	-3.708	1.79e-05	7.08e-06	evm.model.Contig253.164.2	CCA0555S0164	Contig253:1633594-1640556	15.6029	1.13319	3.78336	0.000326339	0.0184892
novel_circ_0000018	0	32.4155	-6.0186	1.67e-08	6.44e-10	-6.0186		ptc-miR169r	1.46395	19.1311	-3.708	1.79e-05	7.08e-06	evm.model.Contig427.24	CCA0953S0024	Contig427:693212-698712	18.9323	2.35547	3.00676	0.00200976	0.0679581
novel_circ_0009018	0	40.5194	-6.3405	2.94e-10	1.3e-11	-6.3405		ptc-miR169r	1.46395	19.1311	-3.708	1.79e-05	7.08e-06	evm.model.Contig776.13	CCA1591S0013	Contig776:181903-186747	12.1708	2.46335	2.30473	0.0251114	0.334005
novel_circ_0009018	0	40.5194	-6.3405	2.94e-10	1.3e-11	-6.3405		ptc-miR169r	1.46395	19.1311	-3.708	1.79e-05	7.08e-06	evm.model.Contig376.66	CCA0859S0066	Contig376:479201-484910	24.9685	3.20802	2.96036	0.0019112	0.0656858
novel_circ_0009018	0	40.5194	-6.3405	2.94e-10	1.3e-11	-6.3405		ptc-miR169r	1.46395	19.1311	-3.708	1.79e-05	7.08e-06	evm.model.Contig253.164.2	CCA0555S0164	Contig253:1633594-1640556	15.6029	1.13319	3.78336	0.000326339	0.0184892
novel_circ_0009018	0	40.5194	-6.3405	2.94e-10	1.3e-11	-6.3405		ptc-miR169r	1.46395	19.1311	-3.708	1.79e-05	7.08e-06	evm.model.Contig427.24	CCA0953S0024	Contig427:693212-698712	18.9323	2.35547	3.00676	0.00200976	0.0679581
novel_circ_0005736	216.887	24.3116	3.1572	2.15e-47	6.62e-48	3.1572		ptc-miR169r	1.46395	19.1311	-3.708	1.79e-05	7.08e-06	evm.model.Contig776.13	CCA1591S0013	Contig776:181903-186747	12.1708	2.46335	2.30473	0.0251114	0.334005
novel_circ_0005736	216.887	24.3116	3.1572	2.15e-47	6.62e-48	3.1572		ptc-miR169r	1.46395	19.1311	-3.708	1.79e-05	7.08e-06	evm.model.Contig376.66	CCA0859S0066	Contig376:479201-484910	24.9685	3.20802	2.96036	0.0019112	0.0656858
novel_circ_0005736	216.887	24.3116	3.1572	2.15e-47	6.62e-48	3.1572		ptc-miR169r	1.46395	19.1311	-3.708	1.79e-05	7.08e-06	evm.model.Contig253.164.2	CCA0555S0164	Contig253:1633594-1640556	15.6029	1.13319	3.78336	0.000326339	0.0184892
novel_circ_0005736	216.887	24.3116	3.1572	2.15e-47	6.62e-48	3.1572		ptc-miR169r	1.46395	19.1311	-3.708	1.79e-05	7.08e-06	evm.model.Contig427.24	CCA0953S0024	Contig427:693212-698712	18.9323	2.35547	3.00676	0.00200976	0.0679581
novel_circ_0009586	86.7547	0	7.4389	1.76e-22	1.84e-23	7.4389		ptc-miR169r	1.46395	19.1311	-3.708	1.79e-05	7.08e-06	evm.model.Contig776.13	CCA1591S0013	Contig776:181903-186747	12.1708	2.46335	2.30473	0.0251114	0.334005
novel_circ_0009586	86.7547	0	7.4389	1.76e-22	1.84e-23	7.4389		ptc-miR169r	1.46395	19.1311	-3.708	1.79e-05	7.08e-06	evm.model.Contig376.66	CCA0859S0066	Contig376:479201-484910	24.9685	3.20802	2.96036	0.0019112	0.0656858
novel_circ_0009586	86.7547	0	7.4389	1.76e-22	1.84e-23	7.4389		ptc-miR169r	1.46395	19.1311	-3.708	1.79e-05	7.08e-06	evm.model.Contig253.164.2	CCA0555S0164	Contig253:1633594-1640556	15.6029	1.13319	3.78336	0.000326339	0.0184892
novel_circ_0009586	86.7547	0	7.4389	1.76e-22	1.84e-23	7.4389		ptc-miR169r	1.46395	19.1311	-3.708	1.79e-05	7.08e-06	evm.model.Contig427.24	CCA0953S0024	Contig427:693212-698712	18.9323	2.35547	3.00676	0.00200976	0.0679581
novel_circ_0011303	759.103	1612.67	-1.0871	2.65e-38	5.92e-39	-1.0871		ptc-miR169r	1.46395	19.1311	-3.708	1.79e-05	7.08e-06	evm.model.Contig776.13	CCA1591S0013	Contig776:181903-186747	12.1708	2.46335	2.30473	0.0251114	0.334005
novel_circ_0011303	759.103	1612.67	-1.0871	2.65e-38	5.92e-39	-1.0871		ptc-miR169r	1.46395	19.1311	-3.708	1.79e-05	7.08e-06	evm.model.Contig376.66	CCA0859S0066	Contig376:479201-484910	24.9685	3.20802	2.96036	0.0019112	0.0656858
novel_circ_0011303	759.103	1612.67	-1.0871	2.65e-38	5.92e-39	-1.0871		ptc-miR169r	1.46395	19.1311	-3.708	1.79e-05	7.08e-06	evm.model.Contig253.164.2	CCA0555S0164	Contig253:1633594-1640556	15.6029	1.13319	3.78336	0.000326339	0.0184892
novel_circ_0011303	759.103	1612.67	-1.0871	2.65e-38	5.92e-39	-1.0871		ptc-miR169r	1.46395	19.1311	-3.708	1.79e-05	7.08e-06	evm.model.Contig427.24	CCA0953S0024	Contig427:693212-698712	18.9323	2.35547	3.00676	0.00200976	0.0679581
novel_circ_0008447	0	32.4155	-6.0186	1.67e-08	6.44e-10	-6.0186		ptc-miR169r	1.46395	19.1311	-3.708	1.79e-05	7.08e-06	evm.model.Contig776.13	CCA1591S0013	Contig776:181903-186747	12.1708	2.46335	2.30473	0.0251114	0.334005
novel_circ_0008447	0	32.4155	-6.0186	1.67e-08	6.44e-10	-6.0186		ptc-miR169r	1.46395	19.1311	-3.708	1.79e-05	7.08e-06	evm.model.Contig376.66	CCA0859S0066	Contig376:479201-484910	24.9685	3.20802	2.96036	0.0019112	0.0656858
novel_circ_0008447	0	32.4155	-6.0186	1.67e-08	6.44e-10	-6.0186		ptc-miR169r	1.46395	19.1311	-3.708	1.79e-05	7.08e-06	evm.model.Contig253.164.2	CCA0555S0164	Contig253:1633594-1640556	15.6029	1.13319	3.78336	0.000326339	0.0184892
novel_circ_0008447	0	32.4155	-6.0186	1.67e-08	6.44e-10	-6.0186		ptc-miR169r	1.46395	19.1311	-3.708	1.79e-05	7.08e-06	evm.model.Contig427.24	CCA0953S0024	Contig427:693212-698712	18.9323	2.35547	3.00676	0.00200976	0.0679581
novel_circ_0005410	0	40.5194	-6.3405	2.94e-10	1.3e-11	-6.3405		ptc-miR169r	1.46395	19.1311	-3.708	1.79e-05	7.08e-06	evm.model.Contig776.13	CCA1591S0013	Contig776:181903-186747	12.1708	2.46335	2.30473	0.0251114	0.334005
novel_circ_0005410	0	40.5194	-6.3405	2.94e-10	1.3e-11	-6.3405		ptc-miR169r	1.46395	19.1311	-3.708	1.79e-05	7.08e-06	evm.model.Contig376.66	CCA0859S0066	Contig376:479201-484910	24.9685	3.20802	2.96036	0.0019112	0.0656858
novel_circ_0005410	0	40.5194	-6.3405	2.94e-10	1.3e-11	-6.3405		ptc-miR169r	1.46395	19.1311	-3.708	1.79e-05	7.08e-06	evm.model.Contig253.164.2	CCA0555S0164	Contig253:1633594-1640556	15.6029	1.13319	3.78336	0.000326339	0.0184892
novel_circ_0005410	0	40.5194	-6.3405	2.94e-10	1.3e-11	-6.3405		ptc-miR169r	1.46395	19.1311	-3.708	1.79e-05	7.08e-06	evm.model.Contig427.24	CCA0953S0024	Contig427:693212-698712	18.9323	2.35547	3.00676	0.00200976	0.0679581
novel_circ_0009796	0	56.7271	-6.826	1.31e-13	7.79e-15	-6.826		ptc-miR169r	1.46395	19.1311	-3.708	1.79e-05	7.08e-06	evm.model.Contig776.13	CCA1591S0013	Contig776:181903-186747	12.1708	2.46335	2.30473	0.0251114	0.334005
novel_circ_0009796	0	56.7271	-6.826	1.31e-13	7.79e-15	-6.826		ptc-miR169r	1.46395	19.1311	-3.708	1.79e-05	7.08e-06	evm.model.Contig376.66	CCA0859S0066	Contig376:479201-484910	24.9685	3.20802	2.96036	0.0019112	0.0656858
novel_circ_0009796	0	56.7271	-6.826	1.31e-13	7.79e-15	-6.826		ptc-miR169r	1.46395	19.1311	-3.708	1.79e-05	7.08e-06	evm.model.Contig253.164.2	CCA0555S0164	Contig253:1633594-1640556	15.6029	1.13319	3.78336	0.000326339	0.0184892
novel_circ_0009796	0	56.7271	-6.826	1.31e-13	7.79e-15	-6.826		ptc-miR169r	1.46395	19.1311	-3.708	1.79e-05	7.08e-06	evm.model.Contig427.24	CCA0953S0024	Contig427:693212-698712	18.9323	2.35547	3.00676	0.00200976	0.0679581
novel_circ_0008940	0	218.805	-8.7735	2.24e-41	5.63e-42	-8.7735		ptc-miR169r	1.46395	19.1311	-3.708	1.79e-05	7.08e-06	evm.model.Contig776.13	CCA1591S0013	Contig776:181903-186747	12.1708	2.46335	2.30473	0.0251114	0.334005
novel_circ_0008940	0	218.805	-8.7735	2.24e-41	5.63e-42	-8.7735		ptc-miR169r	1.46395	19.1311	-3.708	1.79e-05	7.08e-06	evm.model.Contig376.66	CCA0859S0066	Contig376:479201-484910	24.9685	3.20802	2.96036	0.0019112	0.0656858
novel_circ_0008940	0	218.805	-8.7735	2.24e-41	5.63e-42	-8.7735		ptc-miR169r	1.46395	19.1311	-3.708	1.79e-05	7.08e-06	evm.model.Contig253.164.2	CCA0555S0164	Contig253:1633594-1640556	15.6029	1.13319	3.78336	0.000326339	0.0184892
novel_circ_0008940	0	218.805	-8.7735	2.24e-41	5.63e-42	-8.7735		ptc-miR169r	1.46395	19.1311	-3.708	1.79e-05	7.08e-06	evm.model.Contig427.24	CCA0953S0024	Contig427:693212-698712	18.9323	2.35547	3.00676	0.00200976	0.0679581
novel_circ_0006743	43.3773	0	6.4389	9.19e-13	5.11e-14	6.4389		ptc-miR169r	1.46395	19.1311	-3.708	1.79e-05	7.08e-06	evm.model.Contig776.13	CCA1591S0013	Contig776:181903-186747	12.1708	2.46335	2.30473	0.0251114	0.334005
novel_circ_0006743	43.3773	0	6.4389	9.19e-13	5.11e-14	6.4389		ptc-miR169r	1.46395	19.1311	-3.708	1.79e-05	7.08e-06	evm.model.Contig376.66	CCA0859S0066	Contig376:479201-484910	24.9685	3.20802	2.96036	0.0019112	0.0656858
novel_circ_0006743	43.3773	0	6.4389	9.19e-13	5.11e-14	6.4389		ptc-miR169r	1.46395	19.1311	-3.708	1.79e-05	7.08e-06	evm.model.Contig253.164.2	CCA0555S0164	Contig253:1633594-1640556	15.6029	1.13319	3.78336	0.000326339	0.0184892
novel_circ_0006743	43.3773	0	6.4389	9.19e-13	5.11e-14	6.4389		ptc-miR169r	1.46395	19.1311	-3.708	1.79e-05	7.08e-06	evm.model.Contig427.24	CCA0953S0024	Contig427:693212-698712	18.9323	2.35547	3.00676	0.00200976	0.0679581
novel_circ_0000132	0	16.2077	-5.0186	9.01e-05	2.7e-06	-5.0186		ptc-miR169r	1.46395	19.1311	-3.708	1.79e-05	7.08e-06	evm.model.Contig776.13	CCA1591S0013	Contig776:181903-186747	12.1708	2.46335	2.30473	0.0251114	0.334005
novel_circ_0000132	0	16.2077	-5.0186	9.01e-05	2.7e-06	-5.0186		ptc-miR169r	1.46395	19.1311	-3.708	1.79e-05	7.08e-06	evm.model.Contig376.66	CCA0859S0066	Contig376:479201-484910	24.9685	3.20802	2.96036	0.0019112	0.0656858
novel_circ_0000132	0	16.2077	-5.0186	9.01e-05	2.7e-06	-5.0186		ptc-miR169r	1.46395	19.1311	-3.708	1.79e-05	7.08e-06	evm.model.Contig253.164.2	CCA0555S0164	Contig253:1633594-1640556	15.6029	1.13319	3.78336	0.000326339	0.0184892
novel_circ_0000132	0	16.2077	-5.0186	9.01e-05	2.7e-06	-5.0186		ptc-miR169r	1.46395	19.1311	-3.708	1.79e-05	7.08e-06	evm.model.Contig427.24	CCA0953S0024	Contig427:693212-698712	18.9323	2.35547	3.00676	0.00200976	0.0679581
novel_circ_0002470	108.443	40.5194	1.4203	6.59e-12	3.32e-13	1.4203		ptc-miR169r	1.46395	19.1311	-3.708	1.79e-05	7.08e-06	evm.model.Contig776.13	CCA1591S0013	Contig776:181903-186747	12.1708	2.46335	2.30473	0.0251114	0.334005
novel_circ_0002470	108.443	40.5194	1.4203	6.59e-12	3.32e-13	1.4203		ptc-miR169r	1.46395	19.1311	-3.708	1.79e-05	7.08e-06	evm.model.Contig376.66	CCA0859S0066	Contig376:479201-484910	24.9685	3.20802	2.96036	0.0019112	0.0656858
novel_circ_0002470	108.443	40.5194	1.4203	6.59e-12	3.32e-13	1.4203		ptc-miR169r	1.46395	19.1311	-3.708	1.79e-05	7.08e-06	evm.model.Contig253.164.2	CCA0555S0164	Contig253:1633594-1640556	15.6029	1.13319	3.78336	0.000326339	0.0184892
novel_circ_0002470	108.443	40.5194	1.4203	6.59e-12	3.32e-13	1.4203		ptc-miR169r	1.46395	19.1311	-3.708	1.79e-05	7.08e-06	evm.model.Contig427.24	CCA0953S0024	Contig427:693212-698712	18.9323	2.35547	3.00676	0.00200976	0.0679581
novel_circ_0005500	0	48.6232	-6.6036	5.86e-12	2.96e-13	-6.6036		ptc-miR169r	1.46395	19.1311	-3.708	1.79e-05	7.08e-06	evm.model.Contig776.13	CCA1591S0013	Contig776:181903-186747	12.1708	2.46335	2.30473	0.0251114	0.334005
novel_circ_0005500	0	48.6232	-6.6036	5.86e-12	2.96e-13	-6.6036		ptc-miR169r	1.46395	19.1311	-3.708	1.79e-05	7.08e-06	evm.model.Contig376.66	CCA0859S0066	Contig376:479201-484910	24.9685	3.20802	2.96036	0.0019112	0.0656858
novel_circ_0005500	0	48.6232	-6.6036	5.86e-12	2.96e-13	-6.6036		ptc-miR169r	1.46395	19.1311	-3.708	1.79e-05	7.08e-06	evm.model.Contig253.164.2	CCA0555S0164	Contig253:1633594-1640556	15.6029	1.13319	3.78336	0.000326339	0.0184892
novel_circ_0005500	0	48.6232	-6.6036	5.86e-12	2.96e-13	-6.6036		ptc-miR169r	1.46395	19.1311	-3.708	1.79e-05	7.08e-06	evm.model.Contig427.24	CCA0953S0024	Contig427:693212-698712	18.9323	2.35547	3.00676	0.00200976	0.0679581
novel_circ_0004638	433.773	1264.2	-1.5432	1.63e-62	7.18e-63	-1.5432		ptc-miR169r	1.46395	19.1311	-3.708	1.79e-05	7.08e-06	evm.model.Contig776.13	CCA1591S0013	Contig776:181903-186747	12.1708	2.46335	2.30473	0.0251114	0.334005
novel_circ_0004638	433.773	1264.2	-1.5432	1.63e-62	7.18e-63	-1.5432		ptc-miR169r	1.46395	19.1311	-3.708	1.79e-05	7.08e-06	evm.model.Contig376.66	CCA0859S0066	Contig376:479201-484910	24.9685	3.20802	2.96036	0.0019112	0.0656858
novel_circ_0004638	433.773	1264.2	-1.5432	1.63e-62	7.18e-63	-1.5432		ptc-miR169r	1.46395	19.1311	-3.708	1.79e-05	7.08e-06	evm.model.Contig253.164.2	CCA0555S0164	Contig253:1633594-1640556	15.6029	1.13319	3.78336	0.000326339	0.0184892
novel_circ_0004638	433.773	1264.2	-1.5432	1.63e-62	7.18e-63	-1.5432		ptc-miR169r	1.46395	19.1311	-3.708	1.79e-05	7.08e-06	evm.model.Contig427.24	CCA0953S0024	Contig427:693212-698712	18.9323	2.35547	3.00676	0.00200976	0.0679581
novel_circ_0003695	0	137.766	-8.1061	2.02e-28	3.08e-29	-8.1061		ptc-miR169r	1.46395	19.1311	-3.708	1.79e-05	7.08e-06	evm.model.Contig776.13	CCA1591S0013	Contig776:181903-186747	12.1708	2.46335	2.30473	0.0251114	0.334005
novel_circ_0003695	0	137.766	-8.1061	2.02e-28	3.08e-29	-8.1061		ptc-miR169r	1.46395	19.1311	-3.708	1.79e-05	7.08e-06	evm.model.Contig376.66	CCA0859S0066	Contig376:479201-484910	24.9685	3.20802	2.96036	0.0019112	0.0656858
novel_circ_0003695	0	137.766	-8.1061	2.02e-28	3.08e-29	-8.1061		ptc-miR169r	1.46395	19.1311	-3.708	1.79e-05	7.08e-06	evm.model.Contig253.164.2	CCA0555S0164	Contig253:1633594-1640556	15.6029	1.13319	3.78336	0.000326339	0.0184892
novel_circ_0003695	0	137.766	-8.1061	2.02e-28	3.08e-29	-8.1061		ptc-miR169r	1.46395	19.1311	-3.708	1.79e-05	7.08e-06	evm.model.Contig427.24	CCA0953S0024	Contig427:693212-698712	18.9323	2.35547	3.00676	0.00200976	0.0679581
novel_circ_0007824	0	81.0387	-7.3405	2.45e-18	2.09e-19	-7.3405		ptc-miR169r	1.46395	19.1311	-3.708	1.79e-05	7.08e-06	evm.model.Contig776.13	CCA1591S0013	Contig776:181903-186747	12.1708	2.46335	2.30473	0.0251114	0.334005
novel_circ_0007824	0	81.0387	-7.3405	2.45e-18	2.09e-19	-7.3405		ptc-miR169r	1.46395	19.1311	-3.708	1.79e-05	7.08e-06	evm.model.Contig376.66	CCA0859S0066	Contig376:479201-484910	24.9685	3.20802	2.96036	0.0019112	0.0656858
novel_circ_0007824	0	81.0387	-7.3405	2.45e-18	2.09e-19	-7.3405		ptc-miR169r	1.46395	19.1311	-3.708	1.79e-05	7.08e-06	evm.model.Contig253.164.2	CCA0555S0164	Contig253:1633594-1640556	15.6029	1.13319	3.78336	0.000326339	0.0184892
novel_circ_0007824	0	81.0387	-7.3405	2.45e-18	2.09e-19	-7.3405		ptc-miR169r	1.46395	19.1311	-3.708	1.79e-05	7.08e-06	evm.model.Contig427.24	CCA0953S0024	Contig427:693212-698712	18.9323	2.35547	3.00676	0.00200976	0.0679581
novel_circ_0003595	86.7547	24.3116	1.8353	1.27e-12	7.03e-14	1.8353		ptc-miR169r	1.46395	19.1311	-3.708	1.79e-05	7.08e-06	evm.model.Contig776.13	CCA1591S0013	Contig776:181903-186747	12.1708	2.46335	2.30473	0.0251114	0.334005
novel_circ_0003595	86.7547	24.3116	1.8353	1.27e-12	7.03e-14	1.8353		ptc-miR169r	1.46395	19.1311	-3.708	1.79e-05	7.08e-06	evm.model.Contig376.66	CCA0859S0066	Contig376:479201-484910	24.9685	3.20802	2.96036	0.0019112	0.0656858
novel_circ_0003595	86.7547	24.3116	1.8353	1.27e-12	7.03e-14	1.8353		ptc-miR169r	1.46395	19.1311	-3.708	1.79e-05	7.08e-06	evm.model.Contig253.164.2	CCA0555S0164	Contig253:1633594-1640556	15.6029	1.13319	3.78336	0.000326339	0.0184892
novel_circ_0003595	86.7547	24.3116	1.8353	1.27e-12	7.03e-14	1.8353		ptc-miR169r	1.46395	19.1311	-3.708	1.79e-05	7.08e-06	evm.model.Contig427.24	CCA0953S0024	Contig427:693212-698712	18.9323	2.35547	3.00676	0.00200976	0.0679581
novel_circ_0006611	0	48.6232	-6.6036	5.86e-12	2.96e-13	-6.6036		ptc-miR169r	1.46395	19.1311	-3.708	1.79e-05	7.08e-06	evm.model.Contig776.13	CCA1591S0013	Contig776:181903-186747	12.1708	2.46335	2.30473	0.0251114	0.334005
novel_circ_0006611	0	48.6232	-6.6036	5.86e-12	2.96e-13	-6.6036		ptc-miR169r	1.46395	19.1311	-3.708	1.79e-05	7.08e-06	evm.model.Contig376.66	CCA0859S0066	Contig376:479201-484910	24.9685	3.20802	2.96036	0.0019112	0.0656858
novel_circ_0006611	0	48.6232	-6.6036	5.86e-12	2.96e-13	-6.6036		ptc-miR169r	1.46395	19.1311	-3.708	1.79e-05	7.08e-06	evm.model.Contig253.164.2	CCA0555S0164	Contig253:1633594-1640556	15.6029	1.13319	3.78336	0.000326339	0.0184892
novel_circ_0006611	0	48.6232	-6.6036	5.86e-12	2.96e-13	-6.6036		ptc-miR169r	1.46395	19.1311	-3.708	1.79e-05	7.08e-06	evm.model.Contig427.24	CCA0953S0024	Contig427:693212-698712	18.9323	2.35547	3.00676	0.00200976	0.0679581
novel_circ_0007505	108.443	16.2077	2.7422	4.17e-22	4.33e-23	2.7422		ptc-miR169r	1.46395	19.1311	-3.708	1.79e-05	7.08e-06	evm.model.Contig776.13	CCA1591S0013	Contig776:181903-186747	12.1708	2.46335	2.30473	0.0251114	0.334005
novel_circ_0007505	108.443	16.2077	2.7422	4.17e-22	4.33e-23	2.7422		ptc-miR169r	1.46395	19.1311	-3.708	1.79e-05	7.08e-06	evm.model.Contig376.66	CCA0859S0066	Contig376:479201-484910	24.9685	3.20802	2.96036	0.0019112	0.0656858
novel_circ_0007505	108.443	16.2077	2.7422	4.17e-22	4.33e-23	2.7422		ptc-miR169r	1.46395	19.1311	-3.708	1.79e-05	7.08e-06	evm.model.Contig253.164.2	CCA0555S0164	Contig253:1633594-1640556	15.6029	1.13319	3.78336	0.000326339	0.0184892
novel_circ_0007505	108.443	16.2077	2.7422	4.17e-22	4.33e-23	2.7422		ptc-miR169r	1.46395	19.1311	-3.708	1.79e-05	7.08e-06	evm.model.Contig427.24	CCA0953S0024	Contig427:693212-698712	18.9323	2.35547	3.00676	0.00200976	0.0679581
novel_circ_0007905	0	56.7271	-6.826	1.31e-13	7.79e-15	-6.826		ptc-miR169r	1.46395	19.1311	-3.708	1.79e-05	7.08e-06	evm.model.Contig776.13	CCA1591S0013	Contig776:181903-186747	12.1708	2.46335	2.30473	0.0251114	0.334005
novel_circ_0007905	0	56.7271	-6.826	1.31e-13	7.79e-15	-6.826		ptc-miR169r	1.46395	19.1311	-3.708	1.79e-05	7.08e-06	evm.model.Contig376.66	CCA0859S0066	Contig376:479201-484910	24.9685	3.20802	2.96036	0.0019112	0.0656858
novel_circ_0007905	0	56.7271	-6.826	1.31e-13	7.79e-15	-6.826		ptc-miR169r	1.46395	19.1311	-3.708	1.79e-05	7.08e-06	evm.model.Contig253.164.2	CCA0555S0164	Contig253:1633594-1640556	15.6029	1.13319	3.78336	0.000326339	0.0184892
novel_circ_0007905	0	56.7271	-6.826	1.31e-13	7.79e-15	-6.826		ptc-miR169r	1.46395	19.1311	-3.708	1.79e-05	7.08e-06	evm.model.Contig427.24	CCA0953S0024	Contig427:693212-698712	18.9323	2.35547	3.00676	0.00200976	0.0679581
novel_circ_0007258	0	2204.25	-12.106	3.53e-245	1.01e-244	-12.106		ptc-miR169r	1.46395	19.1311	-3.708	1.79e-05	7.08e-06	evm.model.Contig776.13	CCA1591S0013	Contig776:181903-186747	12.1708	2.46335	2.30473	0.0251114	0.334005
novel_circ_0007258	0	2204.25	-12.106	3.53e-245	1.01e-244	-12.106		ptc-miR169r	1.46395	19.1311	-3.708	1.79e-05	7.08e-06	evm.model.Contig376.66	CCA0859S0066	Contig376:479201-484910	24.9685	3.20802	2.96036	0.0019112	0.0656858
novel_circ_0007258	0	2204.25	-12.106	3.53e-245	1.01e-244	-12.106		ptc-miR169r	1.46395	19.1311	-3.708	1.79e-05	7.08e-06	evm.model.Contig253.164.2	CCA0555S0164	Contig253:1633594-1640556	15.6029	1.13319	3.78336	0.000326339	0.0184892
novel_circ_0007258	0	2204.25	-12.106	3.53e-245	1.01e-244	-12.106		ptc-miR169r	1.46395	19.1311	-3.708	1.79e-05	7.08e-06	evm.model.Contig427.24	CCA0953S0024	Contig427:693212-698712	18.9323	2.35547	3.00676	0.00200976	0.0679581
novel_circ_0000837	4554.62	0	13.153	0	0	13.153		ptc-miR169r	1.46395	19.1311	-3.708	1.79e-05	7.08e-06	evm.model.Contig776.13	CCA1591S0013	Contig776:181903-186747	12.1708	2.46335	2.30473	0.0251114	0.334005
novel_circ_0000837	4554.62	0	13.153	0	0	13.153		ptc-miR169r	1.46395	19.1311	-3.708	1.79e-05	7.08e-06	evm.model.Contig376.66	CCA0859S0066	Contig376:479201-484910	24.9685	3.20802	2.96036	0.0019112	0.0656858
novel_circ_0000837	4554.62	0	13.153	0	0	13.153		ptc-miR169r	1.46395	19.1311	-3.708	1.79e-05	7.08e-06	evm.model.Contig253.164.2	CCA0555S0164	Contig253:1633594-1640556	15.6029	1.13319	3.78336	0.000326339	0.0184892
novel_circ_0000837	4554.62	0	13.153	0	0	13.153		ptc-miR169r	1.46395	19.1311	-3.708	1.79e-05	7.08e-06	evm.model.Contig427.24	CCA0953S0024	Contig427:693212-698712	18.9323	2.35547	3.00676	0.00200976	0.0679581
novel_circ_0005348	130.132	0	8.0238	3.59e-31	6.21e-32	8.0238		ptc-miR169r	1.46395	19.1311	-3.708	1.79e-05	7.08e-06	evm.model.Contig776.13	CCA1591S0013	Contig776:181903-186747	12.1708	2.46335	2.30473	0.0251114	0.334005
novel_circ_0005348	130.132	0	8.0238	3.59e-31	6.21e-32	8.0238		ptc-miR169r	1.46395	19.1311	-3.708	1.79e-05	7.08e-06	evm.model.Contig376.66	CCA0859S0066	Contig376:479201-484910	24.9685	3.20802	2.96036	0.0019112	0.0656858
novel_circ_0005348	130.132	0	8.0238	3.59e-31	6.21e-32	8.0238		ptc-miR169r	1.46395	19.1311	-3.708	1.79e-05	7.08e-06	evm.model.Contig253.164.2	CCA0555S0164	Contig253:1633594-1640556	15.6029	1.13319	3.78336	0.000326339	0.0184892
novel_circ_0005348	130.132	0	8.0238	3.59e-31	6.21e-32	8.0238		ptc-miR169r	1.46395	19.1311	-3.708	1.79e-05	7.08e-06	evm.model.Contig427.24	CCA0953S0024	Contig427:693212-698712	18.9323	2.35547	3.00676	0.00200976	0.0679581
novel_circ_0004787	0	24.3116	-5.6036	1.11e-06	3.72e-08	-5.6036		ptc-miR169r	1.46395	19.1311	-3.708	1.79e-05	7.08e-06	evm.model.Contig776.13	CCA1591S0013	Contig776:181903-186747	12.1708	2.46335	2.30473	0.0251114	0.334005
novel_circ_0004787	0	24.3116	-5.6036	1.11e-06	3.72e-08	-5.6036		ptc-miR169r	1.46395	19.1311	-3.708	1.79e-05	7.08e-06	evm.model.Contig376.66	CCA0859S0066	Contig376:479201-484910	24.9685	3.20802	2.96036	0.0019112	0.0656858
novel_circ_0004787	0	24.3116	-5.6036	1.11e-06	3.72e-08	-5.6036		ptc-miR169r	1.46395	19.1311	-3.708	1.79e-05	7.08e-06	evm.model.Contig253.164.2	CCA0555S0164	Contig253:1633594-1640556	15.6029	1.13319	3.78336	0.000326339	0.0184892
novel_circ_0004787	0	24.3116	-5.6036	1.11e-06	3.72e-08	-5.6036		ptc-miR169r	1.46395	19.1311	-3.708	1.79e-05	7.08e-06	evm.model.Contig427.24	CCA0953S0024	Contig427:693212-698712	18.9323	2.35547	3.00676	0.00200976	0.0679581
novel_circ_0000092	65.066	235.012	-1.8528	1.76e-17	1.38e-18	-1.8528		ptc-miR169r	1.46395	19.1311	-3.708	1.79e-05	7.08e-06	evm.model.Contig776.13	CCA1591S0013	Contig776:181903-186747	12.1708	2.46335	2.30473	0.0251114	0.334005
novel_circ_0000092	65.066	235.012	-1.8528	1.76e-17	1.38e-18	-1.8528		ptc-miR169r	1.46395	19.1311	-3.708	1.79e-05	7.08e-06	evm.model.Contig376.66	CCA0859S0066	Contig376:479201-484910	24.9685	3.20802	2.96036	0.0019112	0.0656858
novel_circ_0000092	65.066	235.012	-1.8528	1.76e-17	1.38e-18	-1.8528		ptc-miR169r	1.46395	19.1311	-3.708	1.79e-05	7.08e-06	evm.model.Contig253.164.2	CCA0555S0164	Contig253:1633594-1640556	15.6029	1.13319	3.78336	0.000326339	0.0184892
novel_circ_0000092	65.066	235.012	-1.8528	1.76e-17	1.38e-18	-1.8528		ptc-miR169r	1.46395	19.1311	-3.708	1.79e-05	7.08e-06	evm.model.Contig427.24	CCA0953S0024	Contig427:693212-698712	18.9323	2.35547	3.00676	0.00200976	0.0679581
novel_circ_0009885	0	48.6232	-6.6036	5.86e-12	2.96e-13	-6.6036		ptc-miR169r	1.46395	19.1311	-3.708	1.79e-05	7.08e-06	evm.model.Contig776.13	CCA1591S0013	Contig776:181903-186747	12.1708	2.46335	2.30473	0.0251114	0.334005
novel_circ_0009885	0	48.6232	-6.6036	5.86e-12	2.96e-13	-6.6036		ptc-miR169r	1.46395	19.1311	-3.708	1.79e-05	7.08e-06	evm.model.Contig376.66	CCA0859S0066	Contig376:479201-484910	24.9685	3.20802	2.96036	0.0019112	0.0656858
novel_circ_0009885	0	48.6232	-6.6036	5.86e-12	2.96e-13	-6.6036		ptc-miR169r	1.46395	19.1311	-3.708	1.79e-05	7.08e-06	evm.model.Contig253.164.2	CCA0555S0164	Contig253:1633594-1640556	15.6029	1.13319	3.78336	0.000326339	0.0184892
novel_circ_0009885	0	48.6232	-6.6036	5.86e-12	2.96e-13	-6.6036		ptc-miR169r	1.46395	19.1311	-3.708	1.79e-05	7.08e-06	evm.model.Contig427.24	CCA0953S0024	Contig427:693212-698712	18.9323	2.35547	3.00676	0.00200976	0.0679581
novel_circ_0006543	0	202.597	-8.6625	6.9e-39	1.56e-39	-8.6625		ptc-miR169r	1.46395	19.1311	-3.708	1.79e-05	7.08e-06	evm.model.Contig776.13	CCA1591S0013	Contig776:181903-186747	12.1708	2.46335	2.30473	0.0251114	0.334005
novel_circ_0006543	0	202.597	-8.6625	6.9e-39	1.56e-39	-8.6625		ptc-miR169r	1.46395	19.1311	-3.708	1.79e-05	7.08e-06	evm.model.Contig376.66	CCA0859S0066	Contig376:479201-484910	24.9685	3.20802	2.96036	0.0019112	0.0656858
novel_circ_0006543	0	202.597	-8.6625	6.9e-39	1.56e-39	-8.6625		ptc-miR169r	1.46395	19.1311	-3.708	1.79e-05	7.08e-06	evm.model.Contig253.164.2	CCA0555S0164	Contig253:1633594-1640556	15.6029	1.13319	3.78336	0.000326339	0.0184892
novel_circ_0006543	0	202.597	-8.6625	6.9e-39	1.56e-39	-8.6625		ptc-miR169r	1.46395	19.1311	-3.708	1.79e-05	7.08e-06	evm.model.Contig427.24	CCA0953S0024	Contig427:693212-698712	18.9323	2.35547	3.00676	0.00200976	0.0679581
novel_circ_0010619	130.132	64.831	1.0052	8.91e-10	3.92e-11	1.0052		ptc-miR169r	1.46395	19.1311	-3.708	1.79e-05	7.08e-06	evm.model.Contig776.13	CCA1591S0013	Contig776:181903-186747	12.1708	2.46335	2.30473	0.0251114	0.334005
novel_circ_0010619	130.132	64.831	1.0052	8.91e-10	3.92e-11	1.0052		ptc-miR169r	1.46395	19.1311	-3.708	1.79e-05	7.08e-06	evm.model.Contig376.66	CCA0859S0066	Contig376:479201-484910	24.9685	3.20802	2.96036	0.0019112	0.0656858
novel_circ_0010619	130.132	64.831	1.0052	8.91e-10	3.92e-11	1.0052		ptc-miR169r	1.46395	19.1311	-3.708	1.79e-05	7.08e-06	evm.model.Contig253.164.2	CCA0555S0164	Contig253:1633594-1640556	15.6029	1.13319	3.78336	0.000326339	0.0184892
novel_circ_0010619	130.132	64.831	1.0052	8.91e-10	3.92e-11	1.0052		ptc-miR169r	1.46395	19.1311	-3.708	1.79e-05	7.08e-06	evm.model.Contig427.24	CCA0953S0024	Contig427:693212-698712	18.9323	2.35547	3.00676	0.00200976	0.0679581
novel_circ_0005780	43.3773	0	6.4389	9.19e-13	5.11e-14	6.4389		ptc-miR169r	1.46395	19.1311	-3.708	1.79e-05	7.08e-06	evm.model.Contig776.13	CCA1591S0013	Contig776:181903-186747	12.1708	2.46335	2.30473	0.0251114	0.334005
novel_circ_0005780	43.3773	0	6.4389	9.19e-13	5.11e-14	6.4389		ptc-miR169r	1.46395	19.1311	-3.708	1.79e-05	7.08e-06	evm.model.Contig376.66	CCA0859S0066	Contig376:479201-484910	24.9685	3.20802	2.96036	0.0019112	0.0656858
novel_circ_0005780	43.3773	0	6.4389	9.19e-13	5.11e-14	6.4389		ptc-miR169r	1.46395	19.1311	-3.708	1.79e-05	7.08e-06	evm.model.Contig253.164.2	CCA0555S0164	Contig253:1633594-1640556	15.6029	1.13319	3.78336	0.000326339	0.0184892
novel_circ_0005780	43.3773	0	6.4389	9.19e-13	5.11e-14	6.4389		ptc-miR169r	1.46395	19.1311	-3.708	1.79e-05	7.08e-06	evm.model.Contig427.24	CCA0953S0024	Contig427:693212-698712	18.9323	2.35547	3.00676	0.00200976	0.0679581
novel_circ_0008540	130.132	2293.4	-4.1394	0	0	-4.1394		ptc-miR169r	1.46395	19.1311	-3.708	1.79e-05	7.08e-06	evm.model.Contig776.13	CCA1591S0013	Contig776:181903-186747	12.1708	2.46335	2.30473	0.0251114	0.334005
novel_circ_0008540	130.132	2293.4	-4.1394	0	0	-4.1394		ptc-miR169r	1.46395	19.1311	-3.708	1.79e-05	7.08e-06	evm.model.Contig376.66	CCA0859S0066	Contig376:479201-484910	24.9685	3.20802	2.96036	0.0019112	0.0656858
novel_circ_0008540	130.132	2293.4	-4.1394	0	0	-4.1394		ptc-miR169r	1.46395	19.1311	-3.708	1.79e-05	7.08e-06	evm.model.Contig253.164.2	CCA0555S0164	Contig253:1633594-1640556	15.6029	1.13319	3.78336	0.000326339	0.0184892
novel_circ_0008540	130.132	2293.4	-4.1394	0	0	-4.1394		ptc-miR169r	1.46395	19.1311	-3.708	1.79e-05	7.08e-06	evm.model.Contig427.24	CCA0953S0024	Contig427:693212-698712	18.9323	2.35547	3.00676	0.00200976	0.0679581
novel_circ_0002315	0	64.831	-7.0186	3.2e-15	2.13e-16	-7.0186		ptc-miR169r	1.46395	19.1311	-3.708	1.79e-05	7.08e-06	evm.model.Contig776.13	CCA1591S0013	Contig776:181903-186747	12.1708	2.46335	2.30473	0.0251114	0.334005
novel_circ_0002315	0	64.831	-7.0186	3.2e-15	2.13e-16	-7.0186		ptc-miR169r	1.46395	19.1311	-3.708	1.79e-05	7.08e-06	evm.model.Contig376.66	CCA0859S0066	Contig376:479201-484910	24.9685	3.20802	2.96036	0.0019112	0.0656858
novel_circ_0002315	0	64.831	-7.0186	3.2e-15	2.13e-16	-7.0186		ptc-miR169r	1.46395	19.1311	-3.708	1.79e-05	7.08e-06	evm.model.Contig253.164.2	CCA0555S0164	Contig253:1633594-1640556	15.6029	1.13319	3.78336	0.000326339	0.0184892
novel_circ_0002315	0	64.831	-7.0186	3.2e-15	2.13e-16	-7.0186		ptc-miR169r	1.46395	19.1311	-3.708	1.79e-05	7.08e-06	evm.model.Contig427.24	CCA0953S0024	Contig427:693212-698712	18.9323	2.35547	3.00676	0.00200976	0.0679581
novel_circ_0004558	0	89.1426	-7.478	7.54e-20	6.96e-21	-7.478		ptc-miR169r	1.46395	19.1311	-3.708	1.79e-05	7.08e-06	evm.model.Contig776.13	CCA1591S0013	Contig776:181903-186747	12.1708	2.46335	2.30473	0.0251114	0.334005
novel_circ_0004558	0	89.1426	-7.478	7.54e-20	6.96e-21	-7.478		ptc-miR169r	1.46395	19.1311	-3.708	1.79e-05	7.08e-06	evm.model.Contig376.66	CCA0859S0066	Contig376:479201-484910	24.9685	3.20802	2.96036	0.0019112	0.0656858
novel_circ_0004558	0	89.1426	-7.478	7.54e-20	6.96e-21	-7.478		ptc-miR169r	1.46395	19.1311	-3.708	1.79e-05	7.08e-06	evm.model.Contig253.164.2	CCA0555S0164	Contig253:1633594-1640556	15.6029	1.13319	3.78336	0.000326339	0.0184892
novel_circ_0004558	0	89.1426	-7.478	7.54e-20	6.96e-21	-7.478		ptc-miR169r	1.46395	19.1311	-3.708	1.79e-05	7.08e-06	evm.model.Contig427.24	CCA0953S0024	Contig427:693212-698712	18.9323	2.35547	3.00676	0.00200976	0.0679581
novel_circ_0002571	0	81.0387	-7.3405	2.45e-18	2.09e-19	-7.3405		ptc-miR169r	1.46395	19.1311	-3.708	1.79e-05	7.08e-06	evm.model.Contig776.13	CCA1591S0013	Contig776:181903-186747	12.1708	2.46335	2.30473	0.0251114	0.334005
novel_circ_0002571	0	81.0387	-7.3405	2.45e-18	2.09e-19	-7.3405		ptc-miR169r	1.46395	19.1311	-3.708	1.79e-05	7.08e-06	evm.model.Contig376.66	CCA0859S0066	Contig376:479201-484910	24.9685	3.20802	2.96036	0.0019112	0.0656858
novel_circ_0002571	0	81.0387	-7.3405	2.45e-18	2.09e-19	-7.3405		ptc-miR169r	1.46395	19.1311	-3.708	1.79e-05	7.08e-06	evm.model.Contig253.164.2	CCA0555S0164	Contig253:1633594-1640556	15.6029	1.13319	3.78336	0.000326339	0.0184892
novel_circ_0002571	0	81.0387	-7.3405	2.45e-18	2.09e-19	-7.3405		ptc-miR169r	1.46395	19.1311	-3.708	1.79e-05	7.08e-06	evm.model.Contig427.24	CCA0953S0024	Contig427:693212-698712	18.9323	2.35547	3.00676	0.00200976	0.0679581
novel_circ_0005363	151.821	64.831	1.2276	8.84e-14	5.75e-15	1.2276		ptc-miR169r	1.46395	19.1311	-3.708	1.79e-05	7.08e-06	evm.model.Contig776.13	CCA1591S0013	Contig776:181903-186747	12.1708	2.46335	2.30473	0.0251114	0.334005
novel_circ_0005363	151.821	64.831	1.2276	8.84e-14	5.75e-15	1.2276		ptc-miR169r	1.46395	19.1311	-3.708	1.79e-05	7.08e-06	evm.model.Contig376.66	CCA0859S0066	Contig376:479201-484910	24.9685	3.20802	2.96036	0.0019112	0.0656858
novel_circ_0005363	151.821	64.831	1.2276	8.84e-14	5.75e-15	1.2276		ptc-miR169r	1.46395	19.1311	-3.708	1.79e-05	7.08e-06	evm.model.Contig253.164.2	CCA0555S0164	Contig253:1633594-1640556	15.6029	1.13319	3.78336	0.000326339	0.0184892
novel_circ_0005363	151.821	64.831	1.2276	8.84e-14	5.75e-15	1.2276		ptc-miR169r	1.46395	19.1311	-3.708	1.79e-05	7.08e-06	evm.model.Contig427.24	CCA0953S0024	Contig427:693212-698712	18.9323	2.35547	3.00676	0.00200976	0.0679581
novel_circ_0009663	0	48.6232	-6.6036	5.86e-12	2.96e-13	-6.6036		ptc-miR169r	1.46395	19.1311	-3.708	1.79e-05	7.08e-06	evm.model.Contig776.13	CCA1591S0013	Contig776:181903-186747	12.1708	2.46335	2.30473	0.0251114	0.334005
novel_circ_0009663	0	48.6232	-6.6036	5.86e-12	2.96e-13	-6.6036		ptc-miR169r	1.46395	19.1311	-3.708	1.79e-05	7.08e-06	evm.model.Contig376.66	CCA0859S0066	Contig376:479201-484910	24.9685	3.20802	2.96036	0.0019112	0.0656858
novel_circ_0009663	0	48.6232	-6.6036	5.86e-12	2.96e-13	-6.6036		ptc-miR169r	1.46395	19.1311	-3.708	1.79e-05	7.08e-06	evm.model.Contig253.164.2	CCA0555S0164	Contig253:1633594-1640556	15.6029	1.13319	3.78336	0.000326339	0.0184892
novel_circ_0009663	0	48.6232	-6.6036	5.86e-12	2.96e-13	-6.6036		ptc-miR169r	1.46395	19.1311	-3.708	1.79e-05	7.08e-06	evm.model.Contig427.24	CCA0953S0024	Contig427:693212-698712	18.9323	2.35547	3.00676	0.00200976	0.0679581
novel_circ_0008541	0	81.0387	-7.3405	2.45e-18	2.09e-19	-7.3405		ptc-miR169r	1.46395	19.1311	-3.708	1.79e-05	7.08e-06	evm.model.Contig776.13	CCA1591S0013	Contig776:181903-186747	12.1708	2.46335	2.30473	0.0251114	0.334005
novel_circ_0008541	0	81.0387	-7.3405	2.45e-18	2.09e-19	-7.3405		ptc-miR169r	1.46395	19.1311	-3.708	1.79e-05	7.08e-06	evm.model.Contig376.66	CCA0859S0066	Contig376:479201-484910	24.9685	3.20802	2.96036	0.0019112	0.0656858
novel_circ_0008541	0	81.0387	-7.3405	2.45e-18	2.09e-19	-7.3405		ptc-miR169r	1.46395	19.1311	-3.708	1.79e-05	7.08e-06	evm.model.Contig253.164.2	CCA0555S0164	Contig253:1633594-1640556	15.6029	1.13319	3.78336	0.000326339	0.0184892
novel_circ_0008541	0	81.0387	-7.3405	2.45e-18	2.09e-19	-7.3405		ptc-miR169r	1.46395	19.1311	-3.708	1.79e-05	7.08e-06	evm.model.Contig427.24	CCA0953S0024	Contig427:693212-698712	18.9323	2.35547	3.00676	0.00200976	0.0679581
novel_circ_0010490	0	89.1426	-7.478	7.54e-20	6.96e-21	-7.478		ptc-miR169r	1.46395	19.1311	-3.708	1.79e-05	7.08e-06	evm.model.Contig776.13	CCA1591S0013	Contig776:181903-186747	12.1708	2.46335	2.30473	0.0251114	0.334005
novel_circ_0010490	0	89.1426	-7.478	7.54e-20	6.96e-21	-7.478		ptc-miR169r	1.46395	19.1311	-3.708	1.79e-05	7.08e-06	evm.model.Contig376.66	CCA0859S0066	Contig376:479201-484910	24.9685	3.20802	2.96036	0.0019112	0.0656858
novel_circ_0010490	0	89.1426	-7.478	7.54e-20	6.96e-21	-7.478		ptc-miR169r	1.46395	19.1311	-3.708	1.79e-05	7.08e-06	evm.model.Contig253.164.2	CCA0555S0164	Contig253:1633594-1640556	15.6029	1.13319	3.78336	0.000326339	0.0184892
novel_circ_0010490	0	89.1426	-7.478	7.54e-20	6.96e-21	-7.478		ptc-miR169r	1.46395	19.1311	-3.708	1.79e-05	7.08e-06	evm.model.Contig427.24	CCA0953S0024	Contig427:693212-698712	18.9323	2.35547	3.00676	0.00200976	0.0679581
novel_circ_0002241	368.707	0	9.5263	9.11e-71	4.77e-71	9.5263		ptc-miR169r	1.46395	19.1311	-3.708	1.79e-05	7.08e-06	evm.model.Contig776.13	CCA1591S0013	Contig776:181903-186747	12.1708	2.46335	2.30473	0.0251114	0.334005
novel_circ_0002241	368.707	0	9.5263	9.11e-71	4.77e-71	9.5263		ptc-miR169r	1.46395	19.1311	-3.708	1.79e-05	7.08e-06	evm.model.Contig376.66	CCA0859S0066	Contig376:479201-484910	24.9685	3.20802	2.96036	0.0019112	0.0656858
novel_circ_0002241	368.707	0	9.5263	9.11e-71	4.77e-71	9.5263		ptc-miR169r	1.46395	19.1311	-3.708	1.79e-05	7.08e-06	evm.model.Contig253.164.2	CCA0555S0164	Contig253:1633594-1640556	15.6029	1.13319	3.78336	0.000326339	0.0184892
novel_circ_0002241	368.707	0	9.5263	9.11e-71	4.77e-71	9.5263		ptc-miR169r	1.46395	19.1311	-3.708	1.79e-05	7.08e-06	evm.model.Contig427.24	CCA0953S0024	Contig427:693212-698712	18.9323	2.35547	3.00676	0.00200976	0.0679581
novel_circ_0008763	43.3773	0	6.4389	9.19e-13	5.11e-14	6.4389		ptc-miR169r	1.46395	19.1311	-3.708	1.79e-05	7.08e-06	evm.model.Contig776.13	CCA1591S0013	Contig776:181903-186747	12.1708	2.46335	2.30473	0.0251114	0.334005
novel_circ_0008763	43.3773	0	6.4389	9.19e-13	5.11e-14	6.4389		ptc-miR169r	1.46395	19.1311	-3.708	1.79e-05	7.08e-06	evm.model.Contig376.66	CCA0859S0066	Contig376:479201-484910	24.9685	3.20802	2.96036	0.0019112	0.0656858
novel_circ_0008763	43.3773	0	6.4389	9.19e-13	5.11e-14	6.4389		ptc-miR169r	1.46395	19.1311	-3.708	1.79e-05	7.08e-06	evm.model.Contig253.164.2	CCA0555S0164	Contig253:1633594-1640556	15.6029	1.13319	3.78336	0.000326339	0.0184892
novel_circ_0008763	43.3773	0	6.4389	9.19e-13	5.11e-14	6.4389		ptc-miR169r	1.46395	19.1311	-3.708	1.79e-05	7.08e-06	evm.model.Contig427.24	CCA0953S0024	Contig427:693212-698712	18.9323	2.35547	3.00676	0.00200976	0.0679581
novel_circ_0003696	0	32.4155	-6.0186	1.67e-08	6.44e-10	-6.0186		ptc-miR169r	1.46395	19.1311	-3.708	1.79e-05	7.08e-06	evm.model.Contig776.13	CCA1591S0013	Contig776:181903-186747	12.1708	2.46335	2.30473	0.0251114	0.334005
novel_circ_0003696	0	32.4155	-6.0186	1.67e-08	6.44e-10	-6.0186		ptc-miR169r	1.46395	19.1311	-3.708	1.79e-05	7.08e-06	evm.model.Contig376.66	CCA0859S0066	Contig376:479201-484910	24.9685	3.20802	2.96036	0.0019112	0.0656858
novel_circ_0003696	0	32.4155	-6.0186	1.67e-08	6.44e-10	-6.0186		ptc-miR169r	1.46395	19.1311	-3.708	1.79e-05	7.08e-06	evm.model.Contig253.164.2	CCA0555S0164	Contig253:1633594-1640556	15.6029	1.13319	3.78336	0.000326339	0.0184892
novel_circ_0003696	0	32.4155	-6.0186	1.67e-08	6.44e-10	-6.0186		ptc-miR169r	1.46395	19.1311	-3.708	1.79e-05	7.08e-06	evm.model.Contig427.24	CCA0953S0024	Contig427:693212-698712	18.9323	2.35547	3.00676	0.00200976	0.0679581
novel_circ_0007734	216.887	0	8.7608	8.94e-47	2.66e-47	8.7608		ptc-miR169r	1.46395	19.1311	-3.708	1.79e-05	7.08e-06	evm.model.Contig776.13	CCA1591S0013	Contig776:181903-186747	12.1708	2.46335	2.30473	0.0251114	0.334005
novel_circ_0007734	216.887	0	8.7608	8.94e-47	2.66e-47	8.7608		ptc-miR169r	1.46395	19.1311	-3.708	1.79e-05	7.08e-06	evm.model.Contig376.66	CCA0859S0066	Contig376:479201-484910	24.9685	3.20802	2.96036	0.0019112	0.0656858
novel_circ_0007734	216.887	0	8.7608	8.94e-47	2.66e-47	8.7608		ptc-miR169r	1.46395	19.1311	-3.708	1.79e-05	7.08e-06	evm.model.Contig253.164.2	CCA0555S0164	Contig253:1633594-1640556	15.6029	1.13319	3.78336	0.000326339	0.0184892
novel_circ_0007734	216.887	0	8.7608	8.94e-47	2.66e-47	8.7608		ptc-miR169r	1.46395	19.1311	-3.708	1.79e-05	7.08e-06	evm.model.Contig427.24	CCA0953S0024	Contig427:693212-698712	18.9323	2.35547	3.00676	0.00200976	0.0679581
novel_circ_0006093	0	162.077	-8.3405	1.88e-32	3.4e-33	-8.3405		ptc-miR169r	1.46395	19.1311	-3.708	1.79e-05	7.08e-06	evm.model.Contig776.13	CCA1591S0013	Contig776:181903-186747	12.1708	2.46335	2.30473	0.0251114	0.334005
novel_circ_0006093	0	162.077	-8.3405	1.88e-32	3.4e-33	-8.3405		ptc-miR169r	1.46395	19.1311	-3.708	1.79e-05	7.08e-06	evm.model.Contig376.66	CCA0859S0066	Contig376:479201-484910	24.9685	3.20802	2.96036	0.0019112	0.0656858
novel_circ_0006093	0	162.077	-8.3405	1.88e-32	3.4e-33	-8.3405		ptc-miR169r	1.46395	19.1311	-3.708	1.79e-05	7.08e-06	evm.model.Contig253.164.2	CCA0555S0164	Contig253:1633594-1640556	15.6029	1.13319	3.78336	0.000326339	0.0184892
novel_circ_0006093	0	162.077	-8.3405	1.88e-32	3.4e-33	-8.3405		ptc-miR169r	1.46395	19.1311	-3.708	1.79e-05	7.08e-06	evm.model.Contig427.24	CCA0953S0024	Contig427:693212-698712	18.9323	2.35547	3.00676	0.00200976	0.0679581
novel_circ_0008525	1019.37	397.09	1.3601	1.1e-93	8.34e-94	1.3601		ptc-miR169r	1.46395	19.1311	-3.708	1.79e-05	7.08e-06	evm.model.Contig776.13	CCA1591S0013	Contig776:181903-186747	12.1708	2.46335	2.30473	0.0251114	0.334005
novel_circ_0008525	1019.37	397.09	1.3601	1.1e-93	8.34e-94	1.3601		ptc-miR169r	1.46395	19.1311	-3.708	1.79e-05	7.08e-06	evm.model.Contig376.66	CCA0859S0066	Contig376:479201-484910	24.9685	3.20802	2.96036	0.0019112	0.0656858
novel_circ_0008525	1019.37	397.09	1.3601	1.1e-93	8.34e-94	1.3601		ptc-miR169r	1.46395	19.1311	-3.708	1.79e-05	7.08e-06	evm.model.Contig253.164.2	CCA0555S0164	Contig253:1633594-1640556	15.6029	1.13319	3.78336	0.000326339	0.0184892
novel_circ_0008525	1019.37	397.09	1.3601	1.1e-93	8.34e-94	1.3601		ptc-miR169r	1.46395	19.1311	-3.708	1.79e-05	7.08e-06	evm.model.Contig427.24	CCA0953S0024	Contig427:693212-698712	18.9323	2.35547	3.00676	0.00200976	0.0679581
novel_circ_0009155	0	40.5194	-6.3405	2.94e-10	1.3e-11	-6.3405		ptc-miR169r	1.46395	19.1311	-3.708	1.79e-05	7.08e-06	evm.model.Contig776.13	CCA1591S0013	Contig776:181903-186747	12.1708	2.46335	2.30473	0.0251114	0.334005
novel_circ_0009155	0	40.5194	-6.3405	2.94e-10	1.3e-11	-6.3405		ptc-miR169r	1.46395	19.1311	-3.708	1.79e-05	7.08e-06	evm.model.Contig376.66	CCA0859S0066	Contig376:479201-484910	24.9685	3.20802	2.96036	0.0019112	0.0656858
novel_circ_0009155	0	40.5194	-6.3405	2.94e-10	1.3e-11	-6.3405		ptc-miR169r	1.46395	19.1311	-3.708	1.79e-05	7.08e-06	evm.model.Contig253.164.2	CCA0555S0164	Contig253:1633594-1640556	15.6029	1.13319	3.78336	0.000326339	0.0184892
novel_circ_0009155	0	40.5194	-6.3405	2.94e-10	1.3e-11	-6.3405		ptc-miR169r	1.46395	19.1311	-3.708	1.79e-05	7.08e-06	evm.model.Contig427.24	CCA0953S0024	Contig427:693212-698712	18.9323	2.35547	3.00676	0.00200976	0.0679581
novel_circ_0003962	108.443	0	7.7608	6.35e-27	8.57e-28	7.7608		ptc-miR169r	1.46395	19.1311	-3.708	1.79e-05	7.08e-06	evm.model.Contig776.13	CCA1591S0013	Contig776:181903-186747	12.1708	2.46335	2.30473	0.0251114	0.334005
novel_circ_0003962	108.443	0	7.7608	6.35e-27	8.57e-28	7.7608		ptc-miR169r	1.46395	19.1311	-3.708	1.79e-05	7.08e-06	evm.model.Contig376.66	CCA0859S0066	Contig376:479201-484910	24.9685	3.20802	2.96036	0.0019112	0.0656858
novel_circ_0003962	108.443	0	7.7608	6.35e-27	8.57e-28	7.7608		ptc-miR169r	1.46395	19.1311	-3.708	1.79e-05	7.08e-06	evm.model.Contig253.164.2	CCA0555S0164	Contig253:1633594-1640556	15.6029	1.13319	3.78336	0.000326339	0.0184892
novel_circ_0003962	108.443	0	7.7608	6.35e-27	8.57e-28	7.7608		ptc-miR169r	1.46395	19.1311	-3.708	1.79e-05	7.08e-06	evm.model.Contig427.24	CCA0953S0024	Contig427:693212-698712	18.9323	2.35547	3.00676	0.00200976	0.0679581
novel_circ_0003694	0	153.974	-8.2665	4e-31	6.7e-32	-8.2665		ptc-miR169r	1.46395	19.1311	-3.708	1.79e-05	7.08e-06	evm.model.Contig776.13	CCA1591S0013	Contig776:181903-186747	12.1708	2.46335	2.30473	0.0251114	0.334005
novel_circ_0003694	0	153.974	-8.2665	4e-31	6.7e-32	-8.2665		ptc-miR169r	1.46395	19.1311	-3.708	1.79e-05	7.08e-06	evm.model.Contig376.66	CCA0859S0066	Contig376:479201-484910	24.9685	3.20802	2.96036	0.0019112	0.0656858
novel_circ_0003694	0	153.974	-8.2665	4e-31	6.7e-32	-8.2665		ptc-miR169r	1.46395	19.1311	-3.708	1.79e-05	7.08e-06	evm.model.Contig253.164.2	CCA0555S0164	Contig253:1633594-1640556	15.6029	1.13319	3.78336	0.000326339	0.0184892
novel_circ_0003694	0	153.974	-8.2665	4e-31	6.7e-32	-8.2665		ptc-miR169r	1.46395	19.1311	-3.708	1.79e-05	7.08e-06	evm.model.Contig427.24	CCA0953S0024	Contig427:693212-698712	18.9323	2.35547	3.00676	0.00200976	0.0679581
novel_circ_0005538	0	48.6232	-6.6036	5.86e-12	2.96e-13	-6.6036		ptc-miR169r	1.46395	19.1311	-3.708	1.79e-05	7.08e-06	evm.model.Contig776.13	CCA1591S0013	Contig776:181903-186747	12.1708	2.46335	2.30473	0.0251114	0.334005
novel_circ_0005538	0	48.6232	-6.6036	5.86e-12	2.96e-13	-6.6036		ptc-miR169r	1.46395	19.1311	-3.708	1.79e-05	7.08e-06	evm.model.Contig376.66	CCA0859S0066	Contig376:479201-484910	24.9685	3.20802	2.96036	0.0019112	0.0656858
novel_circ_0005538	0	48.6232	-6.6036	5.86e-12	2.96e-13	-6.6036		ptc-miR169r	1.46395	19.1311	-3.708	1.79e-05	7.08e-06	evm.model.Contig253.164.2	CCA0555S0164	Contig253:1633594-1640556	15.6029	1.13319	3.78336	0.000326339	0.0184892
novel_circ_0005538	0	48.6232	-6.6036	5.86e-12	2.96e-13	-6.6036		ptc-miR169r	1.46395	19.1311	-3.708	1.79e-05	7.08e-06	evm.model.Contig427.24	CCA0953S0024	Contig427:693212-698712	18.9323	2.35547	3.00676	0.00200976	0.0679581
novel_circ_0007853	86.7547	24.3116	1.8353	1.27e-12	7.03e-14	1.8353		ptc-miR169r	1.46395	19.1311	-3.708	1.79e-05	7.08e-06	evm.model.Contig776.13	CCA1591S0013	Contig776:181903-186747	12.1708	2.46335	2.30473	0.0251114	0.334005
novel_circ_0007853	86.7547	24.3116	1.8353	1.27e-12	7.03e-14	1.8353		ptc-miR169r	1.46395	19.1311	-3.708	1.79e-05	7.08e-06	evm.model.Contig376.66	CCA0859S0066	Contig376:479201-484910	24.9685	3.20802	2.96036	0.0019112	0.0656858
novel_circ_0007853	86.7547	24.3116	1.8353	1.27e-12	7.03e-14	1.8353		ptc-miR169r	1.46395	19.1311	-3.708	1.79e-05	7.08e-06	evm.model.Contig253.164.2	CCA0555S0164	Contig253:1633594-1640556	15.6029	1.13319	3.78336	0.000326339	0.0184892
novel_circ_0007853	86.7547	24.3116	1.8353	1.27e-12	7.03e-14	1.8353		ptc-miR169r	1.46395	19.1311	-3.708	1.79e-05	7.08e-06	evm.model.Contig427.24	CCA0953S0024	Contig427:693212-698712	18.9323	2.35547	3.00676	0.00200976	0.0679581
novel_circ_0000973	0	40.5194	-6.3405	2.94e-10	1.3e-11	-6.3405		ptc-miR169r	1.46395	19.1311	-3.708	1.79e-05	7.08e-06	evm.model.Contig776.13	CCA1591S0013	Contig776:181903-186747	12.1708	2.46335	2.30473	0.0251114	0.334005
novel_circ_0000973	0	40.5194	-6.3405	2.94e-10	1.3e-11	-6.3405		ptc-miR169r	1.46395	19.1311	-3.708	1.79e-05	7.08e-06	evm.model.Contig376.66	CCA0859S0066	Contig376:479201-484910	24.9685	3.20802	2.96036	0.0019112	0.0656858
novel_circ_0000973	0	40.5194	-6.3405	2.94e-10	1.3e-11	-6.3405		ptc-miR169r	1.46395	19.1311	-3.708	1.79e-05	7.08e-06	evm.model.Contig253.164.2	CCA0555S0164	Contig253:1633594-1640556	15.6029	1.13319	3.78336	0.000326339	0.0184892
novel_circ_0000973	0	40.5194	-6.3405	2.94e-10	1.3e-11	-6.3405		ptc-miR169r	1.46395	19.1311	-3.708	1.79e-05	7.08e-06	evm.model.Contig427.24	CCA0953S0024	Contig427:693212-698712	18.9323	2.35547	3.00676	0.00200976	0.0679581
novel_circ_0009454	238.575	0	8.8983	2.05e-50	6.7e-51	8.8983		ptc-miR169r	1.46395	19.1311	-3.708	1.79e-05	7.08e-06	evm.model.Contig776.13	CCA1591S0013	Contig776:181903-186747	12.1708	2.46335	2.30473	0.0251114	0.334005
novel_circ_0009454	238.575	0	8.8983	2.05e-50	6.7e-51	8.8983		ptc-miR169r	1.46395	19.1311	-3.708	1.79e-05	7.08e-06	evm.model.Contig376.66	CCA0859S0066	Contig376:479201-484910	24.9685	3.20802	2.96036	0.0019112	0.0656858
novel_circ_0009454	238.575	0	8.8983	2.05e-50	6.7e-51	8.8983		ptc-miR169r	1.46395	19.1311	-3.708	1.79e-05	7.08e-06	evm.model.Contig253.164.2	CCA0555S0164	Contig253:1633594-1640556	15.6029	1.13319	3.78336	0.000326339	0.0184892
novel_circ_0009454	238.575	0	8.8983	2.05e-50	6.7e-51	8.8983		ptc-miR169r	1.46395	19.1311	-3.708	1.79e-05	7.08e-06	evm.model.Contig427.24	CCA0953S0024	Contig427:693212-698712	18.9323	2.35547	3.00676	0.00200976	0.0679581
novel_circ_0003757	0	210.701	-8.7191	3.88e-40	9.41e-41	-8.7191		ptc-miR169r	1.46395	19.1311	-3.708	1.79e-05	7.08e-06	evm.model.Contig776.13	CCA1591S0013	Contig776:181903-186747	12.1708	2.46335	2.30473	0.0251114	0.334005
novel_circ_0003757	0	210.701	-8.7191	3.88e-40	9.41e-41	-8.7191		ptc-miR169r	1.46395	19.1311	-3.708	1.79e-05	7.08e-06	evm.model.Contig376.66	CCA0859S0066	Contig376:479201-484910	24.9685	3.20802	2.96036	0.0019112	0.0656858
novel_circ_0003757	0	210.701	-8.7191	3.88e-40	9.41e-41	-8.7191		ptc-miR169r	1.46395	19.1311	-3.708	1.79e-05	7.08e-06	evm.model.Contig253.164.2	CCA0555S0164	Contig253:1633594-1640556	15.6029	1.13319	3.78336	0.000326339	0.0184892
novel_circ_0003757	0	210.701	-8.7191	3.88e-40	9.41e-41	-8.7191		ptc-miR169r	1.46395	19.1311	-3.708	1.79e-05	7.08e-06	evm.model.Contig427.24	CCA0953S0024	Contig427:693212-698712	18.9323	2.35547	3.00676	0.00200976	0.0679581
novel_circ_0009154	0	40.5194	-6.3405	2.94e-10	1.3e-11	-6.3405		ptc-miR169r	1.46395	19.1311	-3.708	1.79e-05	7.08e-06	evm.model.Contig776.13	CCA1591S0013	Contig776:181903-186747	12.1708	2.46335	2.30473	0.0251114	0.334005
novel_circ_0009154	0	40.5194	-6.3405	2.94e-10	1.3e-11	-6.3405		ptc-miR169r	1.46395	19.1311	-3.708	1.79e-05	7.08e-06	evm.model.Contig376.66	CCA0859S0066	Contig376:479201-484910	24.9685	3.20802	2.96036	0.0019112	0.0656858
novel_circ_0009154	0	40.5194	-6.3405	2.94e-10	1.3e-11	-6.3405		ptc-miR169r	1.46395	19.1311	-3.708	1.79e-05	7.08e-06	evm.model.Contig253.164.2	CCA0555S0164	Contig253:1633594-1640556	15.6029	1.13319	3.78336	0.000326339	0.0184892
novel_circ_0009154	0	40.5194	-6.3405	2.94e-10	1.3e-11	-6.3405		ptc-miR169r	1.46395	19.1311	-3.708	1.79e-05	7.08e-06	evm.model.Contig427.24	CCA0953S0024	Contig427:693212-698712	18.9323	2.35547	3.00676	0.00200976	0.0679581
novel_circ_0006835	0	48.6232	-6.6036	5.86e-12	2.96e-13	-6.6036		ptc-miR169r	1.46395	19.1311	-3.708	1.79e-05	7.08e-06	evm.model.Contig776.13	CCA1591S0013	Contig776:181903-186747	12.1708	2.46335	2.30473	0.0251114	0.334005
novel_circ_0006835	0	48.6232	-6.6036	5.86e-12	2.96e-13	-6.6036		ptc-miR169r	1.46395	19.1311	-3.708	1.79e-05	7.08e-06	evm.model.Contig376.66	CCA0859S0066	Contig376:479201-484910	24.9685	3.20802	2.96036	0.0019112	0.0656858
novel_circ_0006835	0	48.6232	-6.6036	5.86e-12	2.96e-13	-6.6036		ptc-miR169r	1.46395	19.1311	-3.708	1.79e-05	7.08e-06	evm.model.Contig253.164.2	CCA0555S0164	Contig253:1633594-1640556	15.6029	1.13319	3.78336	0.000326339	0.0184892
novel_circ_0006835	0	48.6232	-6.6036	5.86e-12	2.96e-13	-6.6036		ptc-miR169r	1.46395	19.1311	-3.708	1.79e-05	7.08e-06	evm.model.Contig427.24	CCA0953S0024	Contig427:693212-698712	18.9323	2.35547	3.00676	0.00200976	0.0679581
novel_circ_0005313	238.575	0	8.8983	2.05e-50	6.7e-51	8.8983		ptc-miR169r	1.46395	19.1311	-3.708	1.79e-05	7.08e-06	evm.model.Contig776.13	CCA1591S0013	Contig776:181903-186747	12.1708	2.46335	2.30473	0.0251114	0.334005
novel_circ_0005313	238.575	0	8.8983	2.05e-50	6.7e-51	8.8983		ptc-miR169r	1.46395	19.1311	-3.708	1.79e-05	7.08e-06	evm.model.Contig376.66	CCA0859S0066	Contig376:479201-484910	24.9685	3.20802	2.96036	0.0019112	0.0656858
novel_circ_0005313	238.575	0	8.8983	2.05e-50	6.7e-51	8.8983		ptc-miR169r	1.46395	19.1311	-3.708	1.79e-05	7.08e-06	evm.model.Contig253.164.2	CCA0555S0164	Contig253:1633594-1640556	15.6029	1.13319	3.78336	0.000326339	0.0184892
novel_circ_0005313	238.575	0	8.8983	2.05e-50	6.7e-51	8.8983		ptc-miR169r	1.46395	19.1311	-3.708	1.79e-05	7.08e-06	evm.model.Contig427.24	CCA0953S0024	Contig427:693212-698712	18.9323	2.35547	3.00676	0.00200976	0.0679581
novel_circ_0009886	0	121.558	-7.9255	1.2e-25	1.54e-26	-7.9255		ptc-miR169r	1.46395	19.1311	-3.708	1.79e-05	7.08e-06	evm.model.Contig776.13	CCA1591S0013	Contig776:181903-186747	12.1708	2.46335	2.30473	0.0251114	0.334005
novel_circ_0009886	0	121.558	-7.9255	1.2e-25	1.54e-26	-7.9255		ptc-miR169r	1.46395	19.1311	-3.708	1.79e-05	7.08e-06	evm.model.Contig376.66	CCA0859S0066	Contig376:479201-484910	24.9685	3.20802	2.96036	0.0019112	0.0656858
novel_circ_0009886	0	121.558	-7.9255	1.2e-25	1.54e-26	-7.9255		ptc-miR169r	1.46395	19.1311	-3.708	1.79e-05	7.08e-06	evm.model.Contig253.164.2	CCA0555S0164	Contig253:1633594-1640556	15.6029	1.13319	3.78336	0.000326339	0.0184892
novel_circ_0009886	0	121.558	-7.9255	1.2e-25	1.54e-26	-7.9255		ptc-miR169r	1.46395	19.1311	-3.708	1.79e-05	7.08e-06	evm.model.Contig427.24	CCA0953S0024	Contig427:693212-698712	18.9323	2.35547	3.00676	0.00200976	0.0679581
novel_circ_0003554	0	24.3116	-5.6036	1.11e-06	3.72e-08	-5.6036		ptc-miR169r	1.46395	19.1311	-3.708	1.79e-05	7.08e-06	evm.model.Contig776.13	CCA1591S0013	Contig776:181903-186747	12.1708	2.46335	2.30473	0.0251114	0.334005
novel_circ_0003554	0	24.3116	-5.6036	1.11e-06	3.72e-08	-5.6036		ptc-miR169r	1.46395	19.1311	-3.708	1.79e-05	7.08e-06	evm.model.Contig376.66	CCA0859S0066	Contig376:479201-484910	24.9685	3.20802	2.96036	0.0019112	0.0656858
novel_circ_0003554	0	24.3116	-5.6036	1.11e-06	3.72e-08	-5.6036		ptc-miR169r	1.46395	19.1311	-3.708	1.79e-05	7.08e-06	evm.model.Contig253.164.2	CCA0555S0164	Contig253:1633594-1640556	15.6029	1.13319	3.78336	0.000326339	0.0184892
novel_circ_0003554	0	24.3116	-5.6036	1.11e-06	3.72e-08	-5.6036		ptc-miR169r	1.46395	19.1311	-3.708	1.79e-05	7.08e-06	evm.model.Contig427.24	CCA0953S0024	Contig427:693212-698712	18.9323	2.35547	3.00676	0.00200976	0.0679581
novel_circ_0003006	86.7547	405.194	-2.2236	1.75e-38	3.92e-39	-2.2236		ptc-miR169r	1.46395	19.1311	-3.708	1.79e-05	7.08e-06	evm.model.Contig776.13	CCA1591S0013	Contig776:181903-186747	12.1708	2.46335	2.30473	0.0251114	0.334005
novel_circ_0003006	86.7547	405.194	-2.2236	1.75e-38	3.92e-39	-2.2236		ptc-miR169r	1.46395	19.1311	-3.708	1.79e-05	7.08e-06	evm.model.Contig376.66	CCA0859S0066	Contig376:479201-484910	24.9685	3.20802	2.96036	0.0019112	0.0656858
novel_circ_0003006	86.7547	405.194	-2.2236	1.75e-38	3.92e-39	-2.2236		ptc-miR169r	1.46395	19.1311	-3.708	1.79e-05	7.08e-06	evm.model.Contig253.164.2	CCA0555S0164	Contig253:1633594-1640556	15.6029	1.13319	3.78336	0.000326339	0.0184892
novel_circ_0003006	86.7547	405.194	-2.2236	1.75e-38	3.92e-39	-2.2236		ptc-miR169r	1.46395	19.1311	-3.708	1.79e-05	7.08e-06	evm.model.Contig427.24	CCA0953S0024	Contig427:693212-698712	18.9323	2.35547	3.00676	0.00200976	0.0679581
novel_circ_0002477	0	48.6232	-6.6036	5.86e-12	2.96e-13	-6.6036		ptc-miR169r	1.46395	19.1311	-3.708	1.79e-05	7.08e-06	evm.model.Contig776.13	CCA1591S0013	Contig776:181903-186747	12.1708	2.46335	2.30473	0.0251114	0.334005
novel_circ_0002477	0	48.6232	-6.6036	5.86e-12	2.96e-13	-6.6036		ptc-miR169r	1.46395	19.1311	-3.708	1.79e-05	7.08e-06	evm.model.Contig376.66	CCA0859S0066	Contig376:479201-484910	24.9685	3.20802	2.96036	0.0019112	0.0656858
novel_circ_0002477	0	48.6232	-6.6036	5.86e-12	2.96e-13	-6.6036		ptc-miR169r	1.46395	19.1311	-3.708	1.79e-05	7.08e-06	evm.model.Contig253.164.2	CCA0555S0164	Contig253:1633594-1640556	15.6029	1.13319	3.78336	0.000326339	0.0184892
novel_circ_0002477	0	48.6232	-6.6036	5.86e-12	2.96e-13	-6.6036		ptc-miR169r	1.46395	19.1311	-3.708	1.79e-05	7.08e-06	evm.model.Contig427.24	CCA0953S0024	Contig427:693212-698712	18.9323	2.35547	3.00676	0.00200976	0.0679581
novel_circ_0007418	0	97.2465	-7.6036	2.47e-21	2.44e-22	-7.6036		ptc-miR169r	1.46395	19.1311	-3.708	1.79e-05	7.08e-06	evm.model.Contig776.13	CCA1591S0013	Contig776:181903-186747	12.1708	2.46335	2.30473	0.0251114	0.334005
novel_circ_0007418	0	97.2465	-7.6036	2.47e-21	2.44e-22	-7.6036		ptc-miR169r	1.46395	19.1311	-3.708	1.79e-05	7.08e-06	evm.model.Contig376.66	CCA0859S0066	Contig376:479201-484910	24.9685	3.20802	2.96036	0.0019112	0.0656858
novel_circ_0007418	0	97.2465	-7.6036	2.47e-21	2.44e-22	-7.6036		ptc-miR169r	1.46395	19.1311	-3.708	1.79e-05	7.08e-06	evm.model.Contig253.164.2	CCA0555S0164	Contig253:1633594-1640556	15.6029	1.13319	3.78336	0.000326339	0.0184892
novel_circ_0007418	0	97.2465	-7.6036	2.47e-21	2.44e-22	-7.6036		ptc-miR169r	1.46395	19.1311	-3.708	1.79e-05	7.08e-06	evm.model.Contig427.24	CCA0953S0024	Contig427:693212-698712	18.9323	2.35547	3.00676	0.00200976	0.0679581
novel_circ_0003463	0	89.1426	-7.478	7.54e-20	6.96e-21	-7.478		ptc-miR169r	1.46395	19.1311	-3.708	1.79e-05	7.08e-06	evm.model.Contig776.13	CCA1591S0013	Contig776:181903-186747	12.1708	2.46335	2.30473	0.0251114	0.334005
novel_circ_0003463	0	89.1426	-7.478	7.54e-20	6.96e-21	-7.478		ptc-miR169r	1.46395	19.1311	-3.708	1.79e-05	7.08e-06	evm.model.Contig376.66	CCA0859S0066	Contig376:479201-484910	24.9685	3.20802	2.96036	0.0019112	0.0656858
novel_circ_0003463	0	89.1426	-7.478	7.54e-20	6.96e-21	-7.478		ptc-miR169r	1.46395	19.1311	-3.708	1.79e-05	7.08e-06	evm.model.Contig253.164.2	CCA0555S0164	Contig253:1633594-1640556	15.6029	1.13319	3.78336	0.000326339	0.0184892
novel_circ_0003463	0	89.1426	-7.478	7.54e-20	6.96e-21	-7.478		ptc-miR169r	1.46395	19.1311	-3.708	1.79e-05	7.08e-06	evm.model.Contig427.24	CCA0953S0024	Contig427:693212-698712	18.9323	2.35547	3.00676	0.00200976	0.0679581
novel_circ_0004922	0	16.2077	-5.0186	9.01e-05	2.7e-06	-5.0186		ptc-miR169r	1.46395	19.1311	-3.708	1.79e-05	7.08e-06	evm.model.Contig776.13	CCA1591S0013	Contig776:181903-186747	12.1708	2.46335	2.30473	0.0251114	0.334005
novel_circ_0004922	0	16.2077	-5.0186	9.01e-05	2.7e-06	-5.0186		ptc-miR169r	1.46395	19.1311	-3.708	1.79e-05	7.08e-06	evm.model.Contig376.66	CCA0859S0066	Contig376:479201-484910	24.9685	3.20802	2.96036	0.0019112	0.0656858
novel_circ_0004922	0	16.2077	-5.0186	9.01e-05	2.7e-06	-5.0186		ptc-miR169r	1.46395	19.1311	-3.708	1.79e-05	7.08e-06	evm.model.Contig253.164.2	CCA0555S0164	Contig253:1633594-1640556	15.6029	1.13319	3.78336	0.000326339	0.0184892
novel_circ_0004922	0	16.2077	-5.0186	9.01e-05	2.7e-06	-5.0186		ptc-miR169r	1.46395	19.1311	-3.708	1.79e-05	7.08e-06	evm.model.Contig427.24	CCA0953S0024	Contig427:693212-698712	18.9323	2.35547	3.00676	0.00200976	0.0679581
novel_circ_0003005	0	40.5194	-6.3405	2.94e-10	1.3e-11	-6.3405		ptc-miR169r	1.46395	19.1311	-3.708	1.79e-05	7.08e-06	evm.model.Contig776.13	CCA1591S0013	Contig776:181903-186747	12.1708	2.46335	2.30473	0.0251114	0.334005
novel_circ_0003005	0	40.5194	-6.3405	2.94e-10	1.3e-11	-6.3405		ptc-miR169r	1.46395	19.1311	-3.708	1.79e-05	7.08e-06	evm.model.Contig376.66	CCA0859S0066	Contig376:479201-484910	24.9685	3.20802	2.96036	0.0019112	0.0656858
novel_circ_0003005	0	40.5194	-6.3405	2.94e-10	1.3e-11	-6.3405		ptc-miR169r	1.46395	19.1311	-3.708	1.79e-05	7.08e-06	evm.model.Contig253.164.2	CCA0555S0164	Contig253:1633594-1640556	15.6029	1.13319	3.78336	0.000326339	0.0184892
novel_circ_0003005	0	40.5194	-6.3405	2.94e-10	1.3e-11	-6.3405		ptc-miR169r	1.46395	19.1311	-3.708	1.79e-05	7.08e-06	evm.model.Contig427.24	CCA0953S0024	Contig427:693212-698712	18.9323	2.35547	3.00676	0.00200976	0.0679581
novel_circ_0000279	43.3773	0	6.4389	9.19e-13	5.11e-14	6.4389		ptc-miR169r	1.46395	19.1311	-3.708	1.79e-05	7.08e-06	evm.model.Contig776.13	CCA1591S0013	Contig776:181903-186747	12.1708	2.46335	2.30473	0.0251114	0.334005
novel_circ_0000279	43.3773	0	6.4389	9.19e-13	5.11e-14	6.4389		ptc-miR169r	1.46395	19.1311	-3.708	1.79e-05	7.08e-06	evm.model.Contig376.66	CCA0859S0066	Contig376:479201-484910	24.9685	3.20802	2.96036	0.0019112	0.0656858
novel_circ_0000279	43.3773	0	6.4389	9.19e-13	5.11e-14	6.4389		ptc-miR169r	1.46395	19.1311	-3.708	1.79e-05	7.08e-06	evm.model.Contig253.164.2	CCA0555S0164	Contig253:1633594-1640556	15.6029	1.13319	3.78336	0.000326339	0.0184892
novel_circ_0000279	43.3773	0	6.4389	9.19e-13	5.11e-14	6.4389		ptc-miR169r	1.46395	19.1311	-3.708	1.79e-05	7.08e-06	evm.model.Contig427.24	CCA0953S0024	Contig427:693212-698712	18.9323	2.35547	3.00676	0.00200976	0.0679581
novel_circ_0005702	0	24.3116	-5.6036	1.11e-06	3.72e-08	-5.6036		ptc-miR169r	1.46395	19.1311	-3.708	1.79e-05	7.08e-06	evm.model.Contig776.13	CCA1591S0013	Contig776:181903-186747	12.1708	2.46335	2.30473	0.0251114	0.334005
novel_circ_0005702	0	24.3116	-5.6036	1.11e-06	3.72e-08	-5.6036		ptc-miR169r	1.46395	19.1311	-3.708	1.79e-05	7.08e-06	evm.model.Contig376.66	CCA0859S0066	Contig376:479201-484910	24.9685	3.20802	2.96036	0.0019112	0.0656858
novel_circ_0005702	0	24.3116	-5.6036	1.11e-06	3.72e-08	-5.6036		ptc-miR169r	1.46395	19.1311	-3.708	1.79e-05	7.08e-06	evm.model.Contig253.164.2	CCA0555S0164	Contig253:1633594-1640556	15.6029	1.13319	3.78336	0.000326339	0.0184892
novel_circ_0005702	0	24.3116	-5.6036	1.11e-06	3.72e-08	-5.6036		ptc-miR169r	1.46395	19.1311	-3.708	1.79e-05	7.08e-06	evm.model.Contig427.24	CCA0953S0024	Contig427:693212-698712	18.9323	2.35547	3.00676	0.00200976	0.0679581
novel_circ_0009851	0	56.7271	-6.826	1.31e-13	7.79e-15	-6.826		ptc-miR169r	1.46395	19.1311	-3.708	1.79e-05	7.08e-06	evm.model.Contig776.13	CCA1591S0013	Contig776:181903-186747	12.1708	2.46335	2.30473	0.0251114	0.334005
novel_circ_0009851	0	56.7271	-6.826	1.31e-13	7.79e-15	-6.826		ptc-miR169r	1.46395	19.1311	-3.708	1.79e-05	7.08e-06	evm.model.Contig376.66	CCA0859S0066	Contig376:479201-484910	24.9685	3.20802	2.96036	0.0019112	0.0656858
novel_circ_0009851	0	56.7271	-6.826	1.31e-13	7.79e-15	-6.826		ptc-miR169r	1.46395	19.1311	-3.708	1.79e-05	7.08e-06	evm.model.Contig253.164.2	CCA0555S0164	Contig253:1633594-1640556	15.6029	1.13319	3.78336	0.000326339	0.0184892
novel_circ_0009851	0	56.7271	-6.826	1.31e-13	7.79e-15	-6.826		ptc-miR169r	1.46395	19.1311	-3.708	1.79e-05	7.08e-06	evm.model.Contig427.24	CCA0953S0024	Contig427:693212-698712	18.9323	2.35547	3.00676	0.00200976	0.0679581
novel_circ_0007910	0	105.35	-7.7191	8.57e-23	9.62e-24	-7.7191		ptc-miR169r	1.46395	19.1311	-3.708	1.79e-05	7.08e-06	evm.model.Contig776.13	CCA1591S0013	Contig776:181903-186747	12.1708	2.46335	2.30473	0.0251114	0.334005
novel_circ_0007910	0	105.35	-7.7191	8.57e-23	9.62e-24	-7.7191		ptc-miR169r	1.46395	19.1311	-3.708	1.79e-05	7.08e-06	evm.model.Contig376.66	CCA0859S0066	Contig376:479201-484910	24.9685	3.20802	2.96036	0.0019112	0.0656858
novel_circ_0007910	0	105.35	-7.7191	8.57e-23	9.62e-24	-7.7191		ptc-miR169r	1.46395	19.1311	-3.708	1.79e-05	7.08e-06	evm.model.Contig253.164.2	CCA0555S0164	Contig253:1633594-1640556	15.6029	1.13319	3.78336	0.000326339	0.0184892
novel_circ_0007910	0	105.35	-7.7191	8.57e-23	9.62e-24	-7.7191		ptc-miR169r	1.46395	19.1311	-3.708	1.79e-05	7.08e-06	evm.model.Contig427.24	CCA0953S0024	Contig427:693212-698712	18.9323	2.35547	3.00676	0.00200976	0.0679581
novel_circ_0002364	0	291.739	-9.1885	4.3e-52	1.45e-52	-9.1885		ptc-miR169r	1.46395	19.1311	-3.708	1.79e-05	7.08e-06	evm.model.Contig776.13	CCA1591S0013	Contig776:181903-186747	12.1708	2.46335	2.30473	0.0251114	0.334005
novel_circ_0002364	0	291.739	-9.1885	4.3e-52	1.45e-52	-9.1885		ptc-miR169r	1.46395	19.1311	-3.708	1.79e-05	7.08e-06	evm.model.Contig376.66	CCA0859S0066	Contig376:479201-484910	24.9685	3.20802	2.96036	0.0019112	0.0656858
novel_circ_0002364	0	291.739	-9.1885	4.3e-52	1.45e-52	-9.1885		ptc-miR169r	1.46395	19.1311	-3.708	1.79e-05	7.08e-06	evm.model.Contig253.164.2	CCA0555S0164	Contig253:1633594-1640556	15.6029	1.13319	3.78336	0.000326339	0.0184892
novel_circ_0002364	0	291.739	-9.1885	4.3e-52	1.45e-52	-9.1885		ptc-miR169r	1.46395	19.1311	-3.708	1.79e-05	7.08e-06	evm.model.Contig427.24	CCA0953S0024	Contig427:693212-698712	18.9323	2.35547	3.00676	0.00200976	0.0679581
novel_circ_0010593	0	2082.69	-12.024	4.05e-235	1.01e-234	-12.024		ptc-miR169r	1.46395	19.1311	-3.708	1.79e-05	7.08e-06	evm.model.Contig776.13	CCA1591S0013	Contig776:181903-186747	12.1708	2.46335	2.30473	0.0251114	0.334005
novel_circ_0010593	0	2082.69	-12.024	4.05e-235	1.01e-234	-12.024		ptc-miR169r	1.46395	19.1311	-3.708	1.79e-05	7.08e-06	evm.model.Contig376.66	CCA0859S0066	Contig376:479201-484910	24.9685	3.20802	2.96036	0.0019112	0.0656858
novel_circ_0010593	0	2082.69	-12.024	4.05e-235	1.01e-234	-12.024		ptc-miR169r	1.46395	19.1311	-3.708	1.79e-05	7.08e-06	evm.model.Contig253.164.2	CCA0555S0164	Contig253:1633594-1640556	15.6029	1.13319	3.78336	0.000326339	0.0184892
novel_circ_0010593	0	2082.69	-12.024	4.05e-235	1.01e-234	-12.024		ptc-miR169r	1.46395	19.1311	-3.708	1.79e-05	7.08e-06	evm.model.Contig427.24	CCA0953S0024	Contig427:693212-698712	18.9323	2.35547	3.00676	0.00200976	0.0679581
novel_circ_0010887	0	32.4155	-6.0186	1.67e-08	6.44e-10	-6.0186		ptc-miR169r	1.46395	19.1311	-3.708	1.79e-05	7.08e-06	evm.model.Contig776.13	CCA1591S0013	Contig776:181903-186747	12.1708	2.46335	2.30473	0.0251114	0.334005
novel_circ_0010887	0	32.4155	-6.0186	1.67e-08	6.44e-10	-6.0186		ptc-miR169r	1.46395	19.1311	-3.708	1.79e-05	7.08e-06	evm.model.Contig376.66	CCA0859S0066	Contig376:479201-484910	24.9685	3.20802	2.96036	0.0019112	0.0656858
novel_circ_0010887	0	32.4155	-6.0186	1.67e-08	6.44e-10	-6.0186		ptc-miR169r	1.46395	19.1311	-3.708	1.79e-05	7.08e-06	evm.model.Contig253.164.2	CCA0555S0164	Contig253:1633594-1640556	15.6029	1.13319	3.78336	0.000326339	0.0184892
novel_circ_0010887	0	32.4155	-6.0186	1.67e-08	6.44e-10	-6.0186		ptc-miR169r	1.46395	19.1311	-3.708	1.79e-05	7.08e-06	evm.model.Contig427.24	CCA0953S0024	Contig427:693212-698712	18.9323	2.35547	3.00676	0.00200976	0.0679581
novel_circ_0008964	0	24.3116	-5.6036	1.11e-06	3.72e-08	-5.6036		ptc-miR169r	1.46395	19.1311	-3.708	1.79e-05	7.08e-06	evm.model.Contig776.13	CCA1591S0013	Contig776:181903-186747	12.1708	2.46335	2.30473	0.0251114	0.334005
novel_circ_0008964	0	24.3116	-5.6036	1.11e-06	3.72e-08	-5.6036		ptc-miR169r	1.46395	19.1311	-3.708	1.79e-05	7.08e-06	evm.model.Contig376.66	CCA0859S0066	Contig376:479201-484910	24.9685	3.20802	2.96036	0.0019112	0.0656858
novel_circ_0008964	0	24.3116	-5.6036	1.11e-06	3.72e-08	-5.6036		ptc-miR169r	1.46395	19.1311	-3.708	1.79e-05	7.08e-06	evm.model.Contig253.164.2	CCA0555S0164	Contig253:1633594-1640556	15.6029	1.13319	3.78336	0.000326339	0.0184892
novel_circ_0008964	0	24.3116	-5.6036	1.11e-06	3.72e-08	-5.6036		ptc-miR169r	1.46395	19.1311	-3.708	1.79e-05	7.08e-06	evm.model.Contig427.24	CCA0953S0024	Contig427:693212-698712	18.9323	2.35547	3.00676	0.00200976	0.0679581
novel_circ_0010600	0	16.2077	-5.0186	9.01e-05	2.7e-06	-5.0186		ptc-miR169r	1.46395	19.1311	-3.708	1.79e-05	7.08e-06	evm.model.Contig776.13	CCA1591S0013	Contig776:181903-186747	12.1708	2.46335	2.30473	0.0251114	0.334005
novel_circ_0010600	0	16.2077	-5.0186	9.01e-05	2.7e-06	-5.0186		ptc-miR169r	1.46395	19.1311	-3.708	1.79e-05	7.08e-06	evm.model.Contig376.66	CCA0859S0066	Contig376:479201-484910	24.9685	3.20802	2.96036	0.0019112	0.0656858
novel_circ_0010600	0	16.2077	-5.0186	9.01e-05	2.7e-06	-5.0186		ptc-miR169r	1.46395	19.1311	-3.708	1.79e-05	7.08e-06	evm.model.Contig253.164.2	CCA0555S0164	Contig253:1633594-1640556	15.6029	1.13319	3.78336	0.000326339	0.0184892
novel_circ_0010600	0	16.2077	-5.0186	9.01e-05	2.7e-06	-5.0186		ptc-miR169r	1.46395	19.1311	-3.708	1.79e-05	7.08e-06	evm.model.Contig427.24	CCA0953S0024	Contig427:693212-698712	18.9323	2.35547	3.00676	0.00200976	0.0679581
novel_circ_0000133	151.821	64.831	1.2276	8.84e-14	5.75e-15	1.2276		ptc-miR169r	1.46395	19.1311	-3.708	1.79e-05	7.08e-06	evm.model.Contig776.13	CCA1591S0013	Contig776:181903-186747	12.1708	2.46335	2.30473	0.0251114	0.334005
novel_circ_0000133	151.821	64.831	1.2276	8.84e-14	5.75e-15	1.2276		ptc-miR169r	1.46395	19.1311	-3.708	1.79e-05	7.08e-06	evm.model.Contig376.66	CCA0859S0066	Contig376:479201-484910	24.9685	3.20802	2.96036	0.0019112	0.0656858
novel_circ_0000133	151.821	64.831	1.2276	8.84e-14	5.75e-15	1.2276		ptc-miR169r	1.46395	19.1311	-3.708	1.79e-05	7.08e-06	evm.model.Contig253.164.2	CCA0555S0164	Contig253:1633594-1640556	15.6029	1.13319	3.78336	0.000326339	0.0184892
novel_circ_0000133	151.821	64.831	1.2276	8.84e-14	5.75e-15	1.2276		ptc-miR169r	1.46395	19.1311	-3.708	1.79e-05	7.08e-06	evm.model.Contig427.24	CCA0953S0024	Contig427:693212-698712	18.9323	2.35547	3.00676	0.00200976	0.0679581
novel_circ_0005098	0	24.3116	-5.6036	1.11e-06	3.72e-08	-5.6036		ptc-miR169r	1.46395	19.1311	-3.708	1.79e-05	7.08e-06	evm.model.Contig776.13	CCA1591S0013	Contig776:181903-186747	12.1708	2.46335	2.30473	0.0251114	0.334005
novel_circ_0005098	0	24.3116	-5.6036	1.11e-06	3.72e-08	-5.6036		ptc-miR169r	1.46395	19.1311	-3.708	1.79e-05	7.08e-06	evm.model.Contig376.66	CCA0859S0066	Contig376:479201-484910	24.9685	3.20802	2.96036	0.0019112	0.0656858
novel_circ_0005098	0	24.3116	-5.6036	1.11e-06	3.72e-08	-5.6036		ptc-miR169r	1.46395	19.1311	-3.708	1.79e-05	7.08e-06	evm.model.Contig253.164.2	CCA0555S0164	Contig253:1633594-1640556	15.6029	1.13319	3.78336	0.000326339	0.0184892
novel_circ_0005098	0	24.3116	-5.6036	1.11e-06	3.72e-08	-5.6036		ptc-miR169r	1.46395	19.1311	-3.708	1.79e-05	7.08e-06	evm.model.Contig427.24	CCA0953S0024	Contig427:693212-698712	18.9323	2.35547	3.00676	0.00200976	0.0679581
novel_circ_0005554	86.7547	0	7.4389	1.76e-22	1.84e-23	7.4389		ptc-miR169r	1.46395	19.1311	-3.708	1.79e-05	7.08e-06	evm.model.Contig776.13	CCA1591S0013	Contig776:181903-186747	12.1708	2.46335	2.30473	0.0251114	0.334005
novel_circ_0005554	86.7547	0	7.4389	1.76e-22	1.84e-23	7.4389		ptc-miR169r	1.46395	19.1311	-3.708	1.79e-05	7.08e-06	evm.model.Contig376.66	CCA0859S0066	Contig376:479201-484910	24.9685	3.20802	2.96036	0.0019112	0.0656858
novel_circ_0005554	86.7547	0	7.4389	1.76e-22	1.84e-23	7.4389		ptc-miR169r	1.46395	19.1311	-3.708	1.79e-05	7.08e-06	evm.model.Contig253.164.2	CCA0555S0164	Contig253:1633594-1640556	15.6029	1.13319	3.78336	0.000326339	0.0184892
novel_circ_0005554	86.7547	0	7.4389	1.76e-22	1.84e-23	7.4389		ptc-miR169r	1.46395	19.1311	-3.708	1.79e-05	7.08e-06	evm.model.Contig427.24	CCA0953S0024	Contig427:693212-698712	18.9323	2.35547	3.00676	0.00200976	0.0679581
novel_circ_0003689	0	664.517	-10.376	2.8e-99	2.24e-99	-10.376		ptc-miR169r	1.46395	19.1311	-3.708	1.79e-05	7.08e-06	evm.model.Contig776.13	CCA1591S0013	Contig776:181903-186747	12.1708	2.46335	2.30473	0.0251114	0.334005
novel_circ_0003689	0	664.517	-10.376	2.8e-99	2.24e-99	-10.376		ptc-miR169r	1.46395	19.1311	-3.708	1.79e-05	7.08e-06	evm.model.Contig376.66	CCA0859S0066	Contig376:479201-484910	24.9685	3.20802	2.96036	0.0019112	0.0656858
novel_circ_0003689	0	664.517	-10.376	2.8e-99	2.24e-99	-10.376		ptc-miR169r	1.46395	19.1311	-3.708	1.79e-05	7.08e-06	evm.model.Contig253.164.2	CCA0555S0164	Contig253:1633594-1640556	15.6029	1.13319	3.78336	0.000326339	0.0184892
novel_circ_0003689	0	664.517	-10.376	2.8e-99	2.24e-99	-10.376		ptc-miR169r	1.46395	19.1311	-3.708	1.79e-05	7.08e-06	evm.model.Contig427.24	CCA0953S0024	Contig427:693212-698712	18.9323	2.35547	3.00676	0.00200976	0.0679581
novel_circ_0004466	0	113.454	-7.826	3.13e-24	3.79e-25	-7.826		ptc-miR169r	1.46395	19.1311	-3.708	1.79e-05	7.08e-06	evm.model.Contig776.13	CCA1591S0013	Contig776:181903-186747	12.1708	2.46335	2.30473	0.0251114	0.334005
novel_circ_0004466	0	113.454	-7.826	3.13e-24	3.79e-25	-7.826		ptc-miR169r	1.46395	19.1311	-3.708	1.79e-05	7.08e-06	evm.model.Contig376.66	CCA0859S0066	Contig376:479201-484910	24.9685	3.20802	2.96036	0.0019112	0.0656858
novel_circ_0004466	0	113.454	-7.826	3.13e-24	3.79e-25	-7.826		ptc-miR169r	1.46395	19.1311	-3.708	1.79e-05	7.08e-06	evm.model.Contig253.164.2	CCA0555S0164	Contig253:1633594-1640556	15.6029	1.13319	3.78336	0.000326339	0.0184892
novel_circ_0004466	0	113.454	-7.826	3.13e-24	3.79e-25	-7.826		ptc-miR169r	1.46395	19.1311	-3.708	1.79e-05	7.08e-06	evm.model.Contig427.24	CCA0953S0024	Contig427:693212-698712	18.9323	2.35547	3.00676	0.00200976	0.0679581
novel_circ_0010220	0	16.2077	-5.0186	9.01e-05	2.7e-06	-5.0186		ptc-miR169r	1.46395	19.1311	-3.708	1.79e-05	7.08e-06	evm.model.Contig776.13	CCA1591S0013	Contig776:181903-186747	12.1708	2.46335	2.30473	0.0251114	0.334005
novel_circ_0010220	0	16.2077	-5.0186	9.01e-05	2.7e-06	-5.0186		ptc-miR169r	1.46395	19.1311	-3.708	1.79e-05	7.08e-06	evm.model.Contig376.66	CCA0859S0066	Contig376:479201-484910	24.9685	3.20802	2.96036	0.0019112	0.0656858
novel_circ_0010220	0	16.2077	-5.0186	9.01e-05	2.7e-06	-5.0186		ptc-miR169r	1.46395	19.1311	-3.708	1.79e-05	7.08e-06	evm.model.Contig253.164.2	CCA0555S0164	Contig253:1633594-1640556	15.6029	1.13319	3.78336	0.000326339	0.0184892
novel_circ_0010220	0	16.2077	-5.0186	9.01e-05	2.7e-06	-5.0186		ptc-miR169r	1.46395	19.1311	-3.708	1.79e-05	7.08e-06	evm.model.Contig427.24	CCA0953S0024	Contig427:693212-698712	18.9323	2.35547	3.00676	0.00200976	0.0679581
novel_circ_0008531	0	32.4155	-6.0186	1.67e-08	6.44e-10	-6.0186		ptc-miR169r	1.46395	19.1311	-3.708	1.79e-05	7.08e-06	evm.model.Contig776.13	CCA1591S0013	Contig776:181903-186747	12.1708	2.46335	2.30473	0.0251114	0.334005
novel_circ_0008531	0	32.4155	-6.0186	1.67e-08	6.44e-10	-6.0186		ptc-miR169r	1.46395	19.1311	-3.708	1.79e-05	7.08e-06	evm.model.Contig376.66	CCA0859S0066	Contig376:479201-484910	24.9685	3.20802	2.96036	0.0019112	0.0656858
novel_circ_0008531	0	32.4155	-6.0186	1.67e-08	6.44e-10	-6.0186		ptc-miR169r	1.46395	19.1311	-3.708	1.79e-05	7.08e-06	evm.model.Contig253.164.2	CCA0555S0164	Contig253:1633594-1640556	15.6029	1.13319	3.78336	0.000326339	0.0184892
novel_circ_0008531	0	32.4155	-6.0186	1.67e-08	6.44e-10	-6.0186		ptc-miR169r	1.46395	19.1311	-3.708	1.79e-05	7.08e-06	evm.model.Contig427.24	CCA0953S0024	Contig427:693212-698712	18.9323	2.35547	3.00676	0.00200976	0.0679581
novel_circ_0008117	238.575	0	8.8983	2.05e-50	6.7e-51	8.8983		ptc-miR169r	1.46395	19.1311	-3.708	1.79e-05	7.08e-06	evm.model.Contig776.13	CCA1591S0013	Contig776:181903-186747	12.1708	2.46335	2.30473	0.0251114	0.334005
novel_circ_0008117	238.575	0	8.8983	2.05e-50	6.7e-51	8.8983		ptc-miR169r	1.46395	19.1311	-3.708	1.79e-05	7.08e-06	evm.model.Contig376.66	CCA0859S0066	Contig376:479201-484910	24.9685	3.20802	2.96036	0.0019112	0.0656858
novel_circ_0008117	238.575	0	8.8983	2.05e-50	6.7e-51	8.8983		ptc-miR169r	1.46395	19.1311	-3.708	1.79e-05	7.08e-06	evm.model.Contig253.164.2	CCA0555S0164	Contig253:1633594-1640556	15.6029	1.13319	3.78336	0.000326339	0.0184892
novel_circ_0008117	238.575	0	8.8983	2.05e-50	6.7e-51	8.8983		ptc-miR169r	1.46395	19.1311	-3.708	1.79e-05	7.08e-06	evm.model.Contig427.24	CCA0953S0024	Contig427:693212-698712	18.9323	2.35547	3.00676	0.00200976	0.0679581
novel_circ_0001174	0	24.3116	-5.6036	1.11e-06	3.72e-08	-5.6036		ptc-miR169r	1.46395	19.1311	-3.708	1.79e-05	7.08e-06	evm.model.Contig776.13	CCA1591S0013	Contig776:181903-186747	12.1708	2.46335	2.30473	0.0251114	0.334005
novel_circ_0001174	0	24.3116	-5.6036	1.11e-06	3.72e-08	-5.6036		ptc-miR169r	1.46395	19.1311	-3.708	1.79e-05	7.08e-06	evm.model.Contig376.66	CCA0859S0066	Contig376:479201-484910	24.9685	3.20802	2.96036	0.0019112	0.0656858
novel_circ_0001174	0	24.3116	-5.6036	1.11e-06	3.72e-08	-5.6036		ptc-miR169r	1.46395	19.1311	-3.708	1.79e-05	7.08e-06	evm.model.Contig253.164.2	CCA0555S0164	Contig253:1633594-1640556	15.6029	1.13319	3.78336	0.000326339	0.0184892
novel_circ_0001174	0	24.3116	-5.6036	1.11e-06	3.72e-08	-5.6036		ptc-miR169r	1.46395	19.1311	-3.708	1.79e-05	7.08e-06	evm.model.Contig427.24	CCA0953S0024	Contig427:693212-698712	18.9323	2.35547	3.00676	0.00200976	0.0679581
novel_circ_0000814	0	56.7271	-6.826	1.31e-13	7.79e-15	-6.826		ptc-miR169r	1.46395	19.1311	-3.708	1.79e-05	7.08e-06	evm.model.Contig776.13	CCA1591S0013	Contig776:181903-186747	12.1708	2.46335	2.30473	0.0251114	0.334005
novel_circ_0000814	0	56.7271	-6.826	1.31e-13	7.79e-15	-6.826		ptc-miR169r	1.46395	19.1311	-3.708	1.79e-05	7.08e-06	evm.model.Contig376.66	CCA0859S0066	Contig376:479201-484910	24.9685	3.20802	2.96036	0.0019112	0.0656858
novel_circ_0000814	0	56.7271	-6.826	1.31e-13	7.79e-15	-6.826		ptc-miR169r	1.46395	19.1311	-3.708	1.79e-05	7.08e-06	evm.model.Contig253.164.2	CCA0555S0164	Contig253:1633594-1640556	15.6029	1.13319	3.78336	0.000326339	0.0184892
novel_circ_0000814	0	56.7271	-6.826	1.31e-13	7.79e-15	-6.826		ptc-miR169r	1.46395	19.1311	-3.708	1.79e-05	7.08e-06	evm.model.Contig427.24	CCA0953S0024	Contig427:693212-698712	18.9323	2.35547	3.00676	0.00200976	0.0679581
novel_circ_0009455	130.132	0	8.0238	3.59e-31	6.21e-32	8.0238		ptc-miR169r	1.46395	19.1311	-3.708	1.79e-05	7.08e-06	evm.model.Contig776.13	CCA1591S0013	Contig776:181903-186747	12.1708	2.46335	2.30473	0.0251114	0.334005
novel_circ_0009455	130.132	0	8.0238	3.59e-31	6.21e-32	8.0238		ptc-miR169r	1.46395	19.1311	-3.708	1.79e-05	7.08e-06	evm.model.Contig376.66	CCA0859S0066	Contig376:479201-484910	24.9685	3.20802	2.96036	0.0019112	0.0656858
novel_circ_0009455	130.132	0	8.0238	3.59e-31	6.21e-32	8.0238		ptc-miR169r	1.46395	19.1311	-3.708	1.79e-05	7.08e-06	evm.model.Contig253.164.2	CCA0555S0164	Contig253:1633594-1640556	15.6029	1.13319	3.78336	0.000326339	0.0184892
novel_circ_0009455	130.132	0	8.0238	3.59e-31	6.21e-32	8.0238		ptc-miR169r	1.46395	19.1311	-3.708	1.79e-05	7.08e-06	evm.model.Contig427.24	CCA0953S0024	Contig427:693212-698712	18.9323	2.35547	3.00676	0.00200976	0.0679581
novel_circ_0011751	0	24.3116	-5.6036	1.11e-06	3.72e-08	-5.6036		ptc-miR169r	1.46395	19.1311	-3.708	1.79e-05	7.08e-06	evm.model.Contig776.13	CCA1591S0013	Contig776:181903-186747	12.1708	2.46335	2.30473	0.0251114	0.334005
novel_circ_0011751	0	24.3116	-5.6036	1.11e-06	3.72e-08	-5.6036		ptc-miR169r	1.46395	19.1311	-3.708	1.79e-05	7.08e-06	evm.model.Contig376.66	CCA0859S0066	Contig376:479201-484910	24.9685	3.20802	2.96036	0.0019112	0.0656858
novel_circ_0011751	0	24.3116	-5.6036	1.11e-06	3.72e-08	-5.6036		ptc-miR169r	1.46395	19.1311	-3.708	1.79e-05	7.08e-06	evm.model.Contig253.164.2	CCA0555S0164	Contig253:1633594-1640556	15.6029	1.13319	3.78336	0.000326339	0.0184892
novel_circ_0011751	0	24.3116	-5.6036	1.11e-06	3.72e-08	-5.6036		ptc-miR169r	1.46395	19.1311	-3.708	1.79e-05	7.08e-06	evm.model.Contig427.24	CCA0953S0024	Contig427:693212-698712	18.9323	2.35547	3.00676	0.00200976	0.0679581
novel_circ_0008526	130.132	0	8.0238	3.59e-31	6.21e-32	8.0238		ptc-miR169r	1.46395	19.1311	-3.708	1.79e-05	7.08e-06	evm.model.Contig776.13	CCA1591S0013	Contig776:181903-186747	12.1708	2.46335	2.30473	0.0251114	0.334005
novel_circ_0008526	130.132	0	8.0238	3.59e-31	6.21e-32	8.0238		ptc-miR169r	1.46395	19.1311	-3.708	1.79e-05	7.08e-06	evm.model.Contig376.66	CCA0859S0066	Contig376:479201-484910	24.9685	3.20802	2.96036	0.0019112	0.0656858
novel_circ_0008526	130.132	0	8.0238	3.59e-31	6.21e-32	8.0238		ptc-miR169r	1.46395	19.1311	-3.708	1.79e-05	7.08e-06	evm.model.Contig253.164.2	CCA0555S0164	Contig253:1633594-1640556	15.6029	1.13319	3.78336	0.000326339	0.0184892
novel_circ_0008526	130.132	0	8.0238	3.59e-31	6.21e-32	8.0238		ptc-miR169r	1.46395	19.1311	-3.708	1.79e-05	7.08e-06	evm.model.Contig427.24	CCA0953S0024	Contig427:693212-698712	18.9323	2.35547	3.00676	0.00200976	0.0679581
novel_circ_0010605	1041.06	502.44	1.051	6.34e-71	3.35e-71	1.051		ptc-miR169r	1.46395	19.1311	-3.708	1.79e-05	7.08e-06	evm.model.Contig776.13	CCA1591S0013	Contig776:181903-186747	12.1708	2.46335	2.30473	0.0251114	0.334005
novel_circ_0010605	1041.06	502.44	1.051	6.34e-71	3.35e-71	1.051		ptc-miR169r	1.46395	19.1311	-3.708	1.79e-05	7.08e-06	evm.model.Contig376.66	CCA0859S0066	Contig376:479201-484910	24.9685	3.20802	2.96036	0.0019112	0.0656858
novel_circ_0010605	1041.06	502.44	1.051	6.34e-71	3.35e-71	1.051		ptc-miR169r	1.46395	19.1311	-3.708	1.79e-05	7.08e-06	evm.model.Contig253.164.2	CCA0555S0164	Contig253:1633594-1640556	15.6029	1.13319	3.78336	0.000326339	0.0184892
novel_circ_0010605	1041.06	502.44	1.051	6.34e-71	3.35e-71	1.051		ptc-miR169r	1.46395	19.1311	-3.708	1.79e-05	7.08e-06	evm.model.Contig427.24	CCA0953S0024	Contig427:693212-698712	18.9323	2.35547	3.00676	0.00200976	0.0679581
novel_circ_0009422	130.132	0	8.0238	3.59e-31	6.21e-32	8.0238		ptc-miR169r	1.46395	19.1311	-3.708	1.79e-05	7.08e-06	evm.model.Contig776.13	CCA1591S0013	Contig776:181903-186747	12.1708	2.46335	2.30473	0.0251114	0.334005
novel_circ_0009422	130.132	0	8.0238	3.59e-31	6.21e-32	8.0238		ptc-miR169r	1.46395	19.1311	-3.708	1.79e-05	7.08e-06	evm.model.Contig376.66	CCA0859S0066	Contig376:479201-484910	24.9685	3.20802	2.96036	0.0019112	0.0656858
novel_circ_0009422	130.132	0	8.0238	3.59e-31	6.21e-32	8.0238		ptc-miR169r	1.46395	19.1311	-3.708	1.79e-05	7.08e-06	evm.model.Contig253.164.2	CCA0555S0164	Contig253:1633594-1640556	15.6029	1.13319	3.78336	0.000326339	0.0184892
novel_circ_0009422	130.132	0	8.0238	3.59e-31	6.21e-32	8.0238		ptc-miR169r	1.46395	19.1311	-3.708	1.79e-05	7.08e-06	evm.model.Contig427.24	CCA0953S0024	Contig427:693212-698712	18.9323	2.35547	3.00676	0.00200976	0.0679581
novel_circ_0002482	0	24.3116	-5.6036	1.11e-06	3.72e-08	-5.6036		ptc-miR169r	1.46395	19.1311	-3.708	1.79e-05	7.08e-06	evm.model.Contig776.13	CCA1591S0013	Contig776:181903-186747	12.1708	2.46335	2.30473	0.0251114	0.334005
novel_circ_0002482	0	24.3116	-5.6036	1.11e-06	3.72e-08	-5.6036		ptc-miR169r	1.46395	19.1311	-3.708	1.79e-05	7.08e-06	evm.model.Contig376.66	CCA0859S0066	Contig376:479201-484910	24.9685	3.20802	2.96036	0.0019112	0.0656858
novel_circ_0002482	0	24.3116	-5.6036	1.11e-06	3.72e-08	-5.6036		ptc-miR169r	1.46395	19.1311	-3.708	1.79e-05	7.08e-06	evm.model.Contig253.164.2	CCA0555S0164	Contig253:1633594-1640556	15.6029	1.13319	3.78336	0.000326339	0.0184892
novel_circ_0002482	0	24.3116	-5.6036	1.11e-06	3.72e-08	-5.6036		ptc-miR169r	1.46395	19.1311	-3.708	1.79e-05	7.08e-06	evm.model.Contig427.24	CCA0953S0024	Contig427:693212-698712	18.9323	2.35547	3.00676	0.00200976	0.0679581
novel_circ_0002481	108.443	0	7.7608	6.35e-27	8.57e-28	7.7608		ptc-miR169r	1.46395	19.1311	-3.708	1.79e-05	7.08e-06	evm.model.Contig776.13	CCA1591S0013	Contig776:181903-186747	12.1708	2.46335	2.30473	0.0251114	0.334005
novel_circ_0002481	108.443	0	7.7608	6.35e-27	8.57e-28	7.7608		ptc-miR169r	1.46395	19.1311	-3.708	1.79e-05	7.08e-06	evm.model.Contig376.66	CCA0859S0066	Contig376:479201-484910	24.9685	3.20802	2.96036	0.0019112	0.0656858
novel_circ_0002481	108.443	0	7.7608	6.35e-27	8.57e-28	7.7608		ptc-miR169r	1.46395	19.1311	-3.708	1.79e-05	7.08e-06	evm.model.Contig253.164.2	CCA0555S0164	Contig253:1633594-1640556	15.6029	1.13319	3.78336	0.000326339	0.0184892
novel_circ_0002481	108.443	0	7.7608	6.35e-27	8.57e-28	7.7608		ptc-miR169r	1.46395	19.1311	-3.708	1.79e-05	7.08e-06	evm.model.Contig427.24	CCA0953S0024	Contig427:693212-698712	18.9323	2.35547	3.00676	0.00200976	0.0679581
novel_circ_0001066	0	81.0387	-7.3405	2.45e-18	2.09e-19	-7.3405		ptc-miR169r	1.46395	19.1311	-3.708	1.79e-05	7.08e-06	evm.model.Contig776.13	CCA1591S0013	Contig776:181903-186747	12.1708	2.46335	2.30473	0.0251114	0.334005
novel_circ_0001066	0	81.0387	-7.3405	2.45e-18	2.09e-19	-7.3405		ptc-miR169r	1.46395	19.1311	-3.708	1.79e-05	7.08e-06	evm.model.Contig376.66	CCA0859S0066	Contig376:479201-484910	24.9685	3.20802	2.96036	0.0019112	0.0656858
novel_circ_0001066	0	81.0387	-7.3405	2.45e-18	2.09e-19	-7.3405		ptc-miR169r	1.46395	19.1311	-3.708	1.79e-05	7.08e-06	evm.model.Contig253.164.2	CCA0555S0164	Contig253:1633594-1640556	15.6029	1.13319	3.78336	0.000326339	0.0184892
novel_circ_0001066	0	81.0387	-7.3405	2.45e-18	2.09e-19	-7.3405		ptc-miR169r	1.46395	19.1311	-3.708	1.79e-05	7.08e-06	evm.model.Contig427.24	CCA0953S0024	Contig427:693212-698712	18.9323	2.35547	3.00676	0.00200976	0.0679581
novel_circ_0008448	0	105.35	-7.7191	8.57e-23	9.62e-24	-7.7191		ptc-miR169r	1.46395	19.1311	-3.708	1.79e-05	7.08e-06	evm.model.Contig776.13	CCA1591S0013	Contig776:181903-186747	12.1708	2.46335	2.30473	0.0251114	0.334005
novel_circ_0008448	0	105.35	-7.7191	8.57e-23	9.62e-24	-7.7191		ptc-miR169r	1.46395	19.1311	-3.708	1.79e-05	7.08e-06	evm.model.Contig376.66	CCA0859S0066	Contig376:479201-484910	24.9685	3.20802	2.96036	0.0019112	0.0656858
novel_circ_0008448	0	105.35	-7.7191	8.57e-23	9.62e-24	-7.7191		ptc-miR169r	1.46395	19.1311	-3.708	1.79e-05	7.08e-06	evm.model.Contig253.164.2	CCA0555S0164	Contig253:1633594-1640556	15.6029	1.13319	3.78336	0.000326339	0.0184892
novel_circ_0008448	0	105.35	-7.7191	8.57e-23	9.62e-24	-7.7191		ptc-miR169r	1.46395	19.1311	-3.708	1.79e-05	7.08e-06	evm.model.Contig427.24	CCA0953S0024	Contig427:693212-698712	18.9323	2.35547	3.00676	0.00200976	0.0679581
novel_circ_0001832	694.037	202.597	1.7764	1.37e-86	9.49e-87	1.7764		ptc-miR169r	1.46395	19.1311	-3.708	1.79e-05	7.08e-06	evm.model.Contig776.13	CCA1591S0013	Contig776:181903-186747	12.1708	2.46335	2.30473	0.0251114	0.334005
novel_circ_0001832	694.037	202.597	1.7764	1.37e-86	9.49e-87	1.7764		ptc-miR169r	1.46395	19.1311	-3.708	1.79e-05	7.08e-06	evm.model.Contig376.66	CCA0859S0066	Contig376:479201-484910	24.9685	3.20802	2.96036	0.0019112	0.0656858
novel_circ_0001832	694.037	202.597	1.7764	1.37e-86	9.49e-87	1.7764		ptc-miR169r	1.46395	19.1311	-3.708	1.79e-05	7.08e-06	evm.model.Contig253.164.2	CCA0555S0164	Contig253:1633594-1640556	15.6029	1.13319	3.78336	0.000326339	0.0184892
novel_circ_0001832	694.037	202.597	1.7764	1.37e-86	9.49e-87	1.7764		ptc-miR169r	1.46395	19.1311	-3.708	1.79e-05	7.08e-06	evm.model.Contig427.24	CCA0953S0024	Contig427:693212-698712	18.9323	2.35547	3.00676	0.00200976	0.0679581
novel_circ_0005930	4164.22	13776.6	-1.7261	0	0	-1.7261		ptc-miR169r	1.46395	19.1311	-3.708	1.79e-05	7.08e-06	evm.model.Contig776.13	CCA1591S0013	Contig776:181903-186747	12.1708	2.46335	2.30473	0.0251114	0.334005
novel_circ_0005930	4164.22	13776.6	-1.7261	0	0	-1.7261		ptc-miR169r	1.46395	19.1311	-3.708	1.79e-05	7.08e-06	evm.model.Contig376.66	CCA0859S0066	Contig376:479201-484910	24.9685	3.20802	2.96036	0.0019112	0.0656858
novel_circ_0005930	4164.22	13776.6	-1.7261	0	0	-1.7261		ptc-miR169r	1.46395	19.1311	-3.708	1.79e-05	7.08e-06	evm.model.Contig253.164.2	CCA0555S0164	Contig253:1633594-1640556	15.6029	1.13319	3.78336	0.000326339	0.0184892
novel_circ_0005930	4164.22	13776.6	-1.7261	0	0	-1.7261		ptc-miR169r	1.46395	19.1311	-3.708	1.79e-05	7.08e-06	evm.model.Contig427.24	CCA0953S0024	Contig427:693212-698712	18.9323	2.35547	3.00676	0.00200976	0.0679581
novel_circ_0000016	130.132	64.831	1.0052	8.91e-10	3.92e-11	1.0052		ptc-miR169r	1.46395	19.1311	-3.708	1.79e-05	7.08e-06	evm.model.Contig776.13	CCA1591S0013	Contig776:181903-186747	12.1708	2.46335	2.30473	0.0251114	0.334005
novel_circ_0000016	130.132	64.831	1.0052	8.91e-10	3.92e-11	1.0052		ptc-miR169r	1.46395	19.1311	-3.708	1.79e-05	7.08e-06	evm.model.Contig376.66	CCA0859S0066	Contig376:479201-484910	24.9685	3.20802	2.96036	0.0019112	0.0656858
novel_circ_0000016	130.132	64.831	1.0052	8.91e-10	3.92e-11	1.0052		ptc-miR169r	1.46395	19.1311	-3.708	1.79e-05	7.08e-06	evm.model.Contig253.164.2	CCA0555S0164	Contig253:1633594-1640556	15.6029	1.13319	3.78336	0.000326339	0.0184892
novel_circ_0000016	130.132	64.831	1.0052	8.91e-10	3.92e-11	1.0052		ptc-miR169r	1.46395	19.1311	-3.708	1.79e-05	7.08e-06	evm.model.Contig427.24	CCA0953S0024	Contig427:693212-698712	18.9323	2.35547	3.00676	0.00200976	0.0679581
novel_circ_0000934	43.3773	0	6.4389	9.19e-13	5.11e-14	6.4389		ptc-miR169r	1.46395	19.1311	-3.708	1.79e-05	7.08e-06	evm.model.Contig776.13	CCA1591S0013	Contig776:181903-186747	12.1708	2.46335	2.30473	0.0251114	0.334005
novel_circ_0000934	43.3773	0	6.4389	9.19e-13	5.11e-14	6.4389		ptc-miR169r	1.46395	19.1311	-3.708	1.79e-05	7.08e-06	evm.model.Contig376.66	CCA0859S0066	Contig376:479201-484910	24.9685	3.20802	2.96036	0.0019112	0.0656858
novel_circ_0000934	43.3773	0	6.4389	9.19e-13	5.11e-14	6.4389		ptc-miR169r	1.46395	19.1311	-3.708	1.79e-05	7.08e-06	evm.model.Contig253.164.2	CCA0555S0164	Contig253:1633594-1640556	15.6029	1.13319	3.78336	0.000326339	0.0184892
novel_circ_0000934	43.3773	0	6.4389	9.19e-13	5.11e-14	6.4389		ptc-miR169r	1.46395	19.1311	-3.708	1.79e-05	7.08e-06	evm.model.Contig427.24	CCA0953S0024	Contig427:693212-698712	18.9323	2.35547	3.00676	0.00200976	0.0679581
novel_circ_0009090	0	32.4155	-6.0186	1.67e-08	6.44e-10	-6.0186		ptc-miR169r	1.46395	19.1311	-3.708	1.79e-05	7.08e-06	evm.model.Contig776.13	CCA1591S0013	Contig776:181903-186747	12.1708	2.46335	2.30473	0.0251114	0.334005
novel_circ_0009090	0	32.4155	-6.0186	1.67e-08	6.44e-10	-6.0186		ptc-miR169r	1.46395	19.1311	-3.708	1.79e-05	7.08e-06	evm.model.Contig376.66	CCA0859S0066	Contig376:479201-484910	24.9685	3.20802	2.96036	0.0019112	0.0656858
novel_circ_0009090	0	32.4155	-6.0186	1.67e-08	6.44e-10	-6.0186		ptc-miR169r	1.46395	19.1311	-3.708	1.79e-05	7.08e-06	evm.model.Contig253.164.2	CCA0555S0164	Contig253:1633594-1640556	15.6029	1.13319	3.78336	0.000326339	0.0184892
novel_circ_0009090	0	32.4155	-6.0186	1.67e-08	6.44e-10	-6.0186		ptc-miR169r	1.46395	19.1311	-3.708	1.79e-05	7.08e-06	evm.model.Contig427.24	CCA0953S0024	Contig427:693212-698712	18.9323	2.35547	3.00676	0.00200976	0.0679581
novel_circ_0007456	0	194.493	-8.6036	1.26e-37	2.72e-38	-8.6036		ptc-miR169r	1.46395	19.1311	-3.708	1.79e-05	7.08e-06	evm.model.Contig776.13	CCA1591S0013	Contig776:181903-186747	12.1708	2.46335	2.30473	0.0251114	0.334005
novel_circ_0007456	0	194.493	-8.6036	1.26e-37	2.72e-38	-8.6036		ptc-miR169r	1.46395	19.1311	-3.708	1.79e-05	7.08e-06	evm.model.Contig376.66	CCA0859S0066	Contig376:479201-484910	24.9685	3.20802	2.96036	0.0019112	0.0656858
novel_circ_0007456	0	194.493	-8.6036	1.26e-37	2.72e-38	-8.6036		ptc-miR169r	1.46395	19.1311	-3.708	1.79e-05	7.08e-06	evm.model.Contig253.164.2	CCA0555S0164	Contig253:1633594-1640556	15.6029	1.13319	3.78336	0.000326339	0.0184892
novel_circ_0007456	0	194.493	-8.6036	1.26e-37	2.72e-38	-8.6036		ptc-miR169r	1.46395	19.1311	-3.708	1.79e-05	7.08e-06	evm.model.Contig427.24	CCA0953S0024	Contig427:693212-698712	18.9323	2.35547	3.00676	0.00200976	0.0679581
novel_circ_0000648	0	24.3116	-5.6036	1.11e-06	3.72e-08	-5.6036		ptc-miR169r	1.46395	19.1311	-3.708	1.79e-05	7.08e-06	evm.model.Contig776.13	CCA1591S0013	Contig776:181903-186747	12.1708	2.46335	2.30473	0.0251114	0.334005
novel_circ_0000648	0	24.3116	-5.6036	1.11e-06	3.72e-08	-5.6036		ptc-miR169r	1.46395	19.1311	-3.708	1.79e-05	7.08e-06	evm.model.Contig376.66	CCA0859S0066	Contig376:479201-484910	24.9685	3.20802	2.96036	0.0019112	0.0656858
novel_circ_0000648	0	24.3116	-5.6036	1.11e-06	3.72e-08	-5.6036		ptc-miR169r	1.46395	19.1311	-3.708	1.79e-05	7.08e-06	evm.model.Contig253.164.2	CCA0555S0164	Contig253:1633594-1640556	15.6029	1.13319	3.78336	0.000326339	0.0184892
novel_circ_0000648	0	24.3116	-5.6036	1.11e-06	3.72e-08	-5.6036		ptc-miR169r	1.46395	19.1311	-3.708	1.79e-05	7.08e-06	evm.model.Contig427.24	CCA0953S0024	Contig427:693212-698712	18.9323	2.35547	3.00676	0.00200976	0.0679581
novel_circ_0000907	0	113.454	-7.826	3.13e-24	3.79e-25	-7.826		ptc-miR169r	1.46395	19.1311	-3.708	1.79e-05	7.08e-06	evm.model.Contig776.13	CCA1591S0013	Contig776:181903-186747	12.1708	2.46335	2.30473	0.0251114	0.334005
novel_circ_0000907	0	113.454	-7.826	3.13e-24	3.79e-25	-7.826		ptc-miR169r	1.46395	19.1311	-3.708	1.79e-05	7.08e-06	evm.model.Contig376.66	CCA0859S0066	Contig376:479201-484910	24.9685	3.20802	2.96036	0.0019112	0.0656858
novel_circ_0000907	0	113.454	-7.826	3.13e-24	3.79e-25	-7.826		ptc-miR169r	1.46395	19.1311	-3.708	1.79e-05	7.08e-06	evm.model.Contig253.164.2	CCA0555S0164	Contig253:1633594-1640556	15.6029	1.13319	3.78336	0.000326339	0.0184892
novel_circ_0000907	0	113.454	-7.826	3.13e-24	3.79e-25	-7.826		ptc-miR169r	1.46395	19.1311	-3.708	1.79e-05	7.08e-06	evm.model.Contig427.24	CCA0953S0024	Contig427:693212-698712	18.9323	2.35547	3.00676	0.00200976	0.0679581
novel_circ_0007120	0	32.4155	-6.0186	1.67e-08	6.44e-10	-6.0186		ptc-miR169r	1.46395	19.1311	-3.708	1.79e-05	7.08e-06	evm.model.Contig776.13	CCA1591S0013	Contig776:181903-186747	12.1708	2.46335	2.30473	0.0251114	0.334005
novel_circ_0007120	0	32.4155	-6.0186	1.67e-08	6.44e-10	-6.0186		ptc-miR169r	1.46395	19.1311	-3.708	1.79e-05	7.08e-06	evm.model.Contig376.66	CCA0859S0066	Contig376:479201-484910	24.9685	3.20802	2.96036	0.0019112	0.0656858
novel_circ_0007120	0	32.4155	-6.0186	1.67e-08	6.44e-10	-6.0186		ptc-miR169r	1.46395	19.1311	-3.708	1.79e-05	7.08e-06	evm.model.Contig253.164.2	CCA0555S0164	Contig253:1633594-1640556	15.6029	1.13319	3.78336	0.000326339	0.0184892
novel_circ_0007120	0	32.4155	-6.0186	1.67e-08	6.44e-10	-6.0186		ptc-miR169r	1.46395	19.1311	-3.708	1.79e-05	7.08e-06	evm.model.Contig427.24	CCA0953S0024	Contig427:693212-698712	18.9323	2.35547	3.00676	0.00200976	0.0679581
novel_circ_0009816	563.905	178.285	1.6613	9.14e-66	4.37e-66	1.6613		ptc-miR169r	1.46395	19.1311	-3.708	1.79e-05	7.08e-06	evm.model.Contig776.13	CCA1591S0013	Contig776:181903-186747	12.1708	2.46335	2.30473	0.0251114	0.334005
novel_circ_0009816	563.905	178.285	1.6613	9.14e-66	4.37e-66	1.6613		ptc-miR169r	1.46395	19.1311	-3.708	1.79e-05	7.08e-06	evm.model.Contig376.66	CCA0859S0066	Contig376:479201-484910	24.9685	3.20802	2.96036	0.0019112	0.0656858
novel_circ_0009816	563.905	178.285	1.6613	9.14e-66	4.37e-66	1.6613		ptc-miR169r	1.46395	19.1311	-3.708	1.79e-05	7.08e-06	evm.model.Contig253.164.2	CCA0555S0164	Contig253:1633594-1640556	15.6029	1.13319	3.78336	0.000326339	0.0184892
novel_circ_0009816	563.905	178.285	1.6613	9.14e-66	4.37e-66	1.6613		ptc-miR169r	1.46395	19.1311	-3.708	1.79e-05	7.08e-06	evm.model.Contig427.24	CCA0953S0024	Contig427:693212-698712	18.9323	2.35547	3.00676	0.00200976	0.0679581
novel_circ_0006824	0	48.6232	-6.6036	5.86e-12	2.96e-13	-6.6036		ptc-miR169r	1.46395	19.1311	-3.708	1.79e-05	7.08e-06	evm.model.Contig776.13	CCA1591S0013	Contig776:181903-186747	12.1708	2.46335	2.30473	0.0251114	0.334005
novel_circ_0006824	0	48.6232	-6.6036	5.86e-12	2.96e-13	-6.6036		ptc-miR169r	1.46395	19.1311	-3.708	1.79e-05	7.08e-06	evm.model.Contig376.66	CCA0859S0066	Contig376:479201-484910	24.9685	3.20802	2.96036	0.0019112	0.0656858
novel_circ_0006824	0	48.6232	-6.6036	5.86e-12	2.96e-13	-6.6036		ptc-miR169r	1.46395	19.1311	-3.708	1.79e-05	7.08e-06	evm.model.Contig253.164.2	CCA0555S0164	Contig253:1633594-1640556	15.6029	1.13319	3.78336	0.000326339	0.0184892
novel_circ_0006824	0	48.6232	-6.6036	5.86e-12	2.96e-13	-6.6036		ptc-miR169r	1.46395	19.1311	-3.708	1.79e-05	7.08e-06	evm.model.Contig427.24	CCA0953S0024	Contig427:693212-698712	18.9323	2.35547	3.00676	0.00200976	0.0679581
novel_circ_0010468	0	226.908	-8.826	1.32e-42	3.44e-43	-8.826		ptc-miR169r	1.46395	19.1311	-3.708	1.79e-05	7.08e-06	evm.model.Contig776.13	CCA1591S0013	Contig776:181903-186747	12.1708	2.46335	2.30473	0.0251114	0.334005
novel_circ_0010468	0	226.908	-8.826	1.32e-42	3.44e-43	-8.826		ptc-miR169r	1.46395	19.1311	-3.708	1.79e-05	7.08e-06	evm.model.Contig376.66	CCA0859S0066	Contig376:479201-484910	24.9685	3.20802	2.96036	0.0019112	0.0656858
novel_circ_0010468	0	226.908	-8.826	1.32e-42	3.44e-43	-8.826		ptc-miR169r	1.46395	19.1311	-3.708	1.79e-05	7.08e-06	evm.model.Contig253.164.2	CCA0555S0164	Contig253:1633594-1640556	15.6029	1.13319	3.78336	0.000326339	0.0184892
novel_circ_0010468	0	226.908	-8.826	1.32e-42	3.44e-43	-8.826		ptc-miR169r	1.46395	19.1311	-3.708	1.79e-05	7.08e-06	evm.model.Contig427.24	CCA0953S0024	Contig427:693212-698712	18.9323	2.35547	3.00676	0.00200976	0.0679581
novel_circ_0003691	0	64.831	-7.0186	3.2e-15	2.13e-16	-7.0186		ptc-miR169r	1.46395	19.1311	-3.708	1.79e-05	7.08e-06	evm.model.Contig776.13	CCA1591S0013	Contig776:181903-186747	12.1708	2.46335	2.30473	0.0251114	0.334005
novel_circ_0003691	0	64.831	-7.0186	3.2e-15	2.13e-16	-7.0186		ptc-miR169r	1.46395	19.1311	-3.708	1.79e-05	7.08e-06	evm.model.Contig376.66	CCA0859S0066	Contig376:479201-484910	24.9685	3.20802	2.96036	0.0019112	0.0656858
novel_circ_0003691	0	64.831	-7.0186	3.2e-15	2.13e-16	-7.0186		ptc-miR169r	1.46395	19.1311	-3.708	1.79e-05	7.08e-06	evm.model.Contig253.164.2	CCA0555S0164	Contig253:1633594-1640556	15.6029	1.13319	3.78336	0.000326339	0.0184892
novel_circ_0003691	0	64.831	-7.0186	3.2e-15	2.13e-16	-7.0186		ptc-miR169r	1.46395	19.1311	-3.708	1.79e-05	7.08e-06	evm.model.Contig427.24	CCA0953S0024	Contig427:693212-698712	18.9323	2.35547	3.00676	0.00200976	0.0679581
novel_circ_0003958	151.821	340.363	-1.1647	1.21e-10	5.99e-12	-1.1647		ptc-miR169r	1.46395	19.1311	-3.708	1.79e-05	7.08e-06	evm.model.Contig776.13	CCA1591S0013	Contig776:181903-186747	12.1708	2.46335	2.30473	0.0251114	0.334005
novel_circ_0003958	151.821	340.363	-1.1647	1.21e-10	5.99e-12	-1.1647		ptc-miR169r	1.46395	19.1311	-3.708	1.79e-05	7.08e-06	evm.model.Contig376.66	CCA0859S0066	Contig376:479201-484910	24.9685	3.20802	2.96036	0.0019112	0.0656858
novel_circ_0003958	151.821	340.363	-1.1647	1.21e-10	5.99e-12	-1.1647		ptc-miR169r	1.46395	19.1311	-3.708	1.79e-05	7.08e-06	evm.model.Contig253.164.2	CCA0555S0164	Contig253:1633594-1640556	15.6029	1.13319	3.78336	0.000326339	0.0184892
novel_circ_0003958	151.821	340.363	-1.1647	1.21e-10	5.99e-12	-1.1647		ptc-miR169r	1.46395	19.1311	-3.708	1.79e-05	7.08e-06	evm.model.Contig427.24	CCA0953S0024	Contig427:693212-698712	18.9323	2.35547	3.00676	0.00200976	0.0679581
novel_circ_0001244	780.792	1790.96	-1.1977	1.65e-52	5.69e-53	-1.1977		ptc-miR169r	1.46395	19.1311	-3.708	1.79e-05	7.08e-06	evm.model.Contig776.13	CCA1591S0013	Contig776:181903-186747	12.1708	2.46335	2.30473	0.0251114	0.334005
novel_circ_0001244	780.792	1790.96	-1.1977	1.65e-52	5.69e-53	-1.1977		ptc-miR169r	1.46395	19.1311	-3.708	1.79e-05	7.08e-06	evm.model.Contig376.66	CCA0859S0066	Contig376:479201-484910	24.9685	3.20802	2.96036	0.0019112	0.0656858
novel_circ_0001244	780.792	1790.96	-1.1977	1.65e-52	5.69e-53	-1.1977		ptc-miR169r	1.46395	19.1311	-3.708	1.79e-05	7.08e-06	evm.model.Contig253.164.2	CCA0555S0164	Contig253:1633594-1640556	15.6029	1.13319	3.78336	0.000326339	0.0184892
novel_circ_0001244	780.792	1790.96	-1.1977	1.65e-52	5.69e-53	-1.1977		ptc-miR169r	1.46395	19.1311	-3.708	1.79e-05	7.08e-06	evm.model.Contig427.24	CCA0953S0024	Contig427:693212-698712	18.9323	2.35547	3.00676	0.00200976	0.0679581
novel_circ_0011641	0	40.5194	-6.3405	2.94e-10	1.3e-11	-6.3405		ptc-miR169r	1.46395	19.1311	-3.708	1.79e-05	7.08e-06	evm.model.Contig776.13	CCA1591S0013	Contig776:181903-186747	12.1708	2.46335	2.30473	0.0251114	0.334005
novel_circ_0011641	0	40.5194	-6.3405	2.94e-10	1.3e-11	-6.3405		ptc-miR169r	1.46395	19.1311	-3.708	1.79e-05	7.08e-06	evm.model.Contig376.66	CCA0859S0066	Contig376:479201-484910	24.9685	3.20802	2.96036	0.0019112	0.0656858
novel_circ_0011641	0	40.5194	-6.3405	2.94e-10	1.3e-11	-6.3405		ptc-miR169r	1.46395	19.1311	-3.708	1.79e-05	7.08e-06	evm.model.Contig253.164.2	CCA0555S0164	Contig253:1633594-1640556	15.6029	1.13319	3.78336	0.000326339	0.0184892
novel_circ_0011641	0	40.5194	-6.3405	2.94e-10	1.3e-11	-6.3405		ptc-miR169r	1.46395	19.1311	-3.708	1.79e-05	7.08e-06	evm.model.Contig427.24	CCA0953S0024	Contig427:693212-698712	18.9323	2.35547	3.00676	0.00200976	0.0679581
novel_circ_0005854	0	24.3116	-5.6036	1.11e-06	3.72e-08	-5.6036		ptc-miR169r	1.46395	19.1311	-3.708	1.79e-05	7.08e-06	evm.model.Contig776.13	CCA1591S0013	Contig776:181903-186747	12.1708	2.46335	2.30473	0.0251114	0.334005
novel_circ_0005854	0	24.3116	-5.6036	1.11e-06	3.72e-08	-5.6036		ptc-miR169r	1.46395	19.1311	-3.708	1.79e-05	7.08e-06	evm.model.Contig376.66	CCA0859S0066	Contig376:479201-484910	24.9685	3.20802	2.96036	0.0019112	0.0656858
novel_circ_0005854	0	24.3116	-5.6036	1.11e-06	3.72e-08	-5.6036		ptc-miR169r	1.46395	19.1311	-3.708	1.79e-05	7.08e-06	evm.model.Contig253.164.2	CCA0555S0164	Contig253:1633594-1640556	15.6029	1.13319	3.78336	0.000326339	0.0184892
novel_circ_0005854	0	24.3116	-5.6036	1.11e-06	3.72e-08	-5.6036		ptc-miR169r	1.46395	19.1311	-3.708	1.79e-05	7.08e-06	evm.model.Contig427.24	CCA0953S0024	Contig427:693212-698712	18.9323	2.35547	3.00676	0.00200976	0.0679581
novel_circ_0003693	0	162.077	-8.3405	1.88e-32	3.4e-33	-8.3405		ptc-miR169r	1.46395	19.1311	-3.708	1.79e-05	7.08e-06	evm.model.Contig776.13	CCA1591S0013	Contig776:181903-186747	12.1708	2.46335	2.30473	0.0251114	0.334005
novel_circ_0003693	0	162.077	-8.3405	1.88e-32	3.4e-33	-8.3405		ptc-miR169r	1.46395	19.1311	-3.708	1.79e-05	7.08e-06	evm.model.Contig376.66	CCA0859S0066	Contig376:479201-484910	24.9685	3.20802	2.96036	0.0019112	0.0656858
novel_circ_0003693	0	162.077	-8.3405	1.88e-32	3.4e-33	-8.3405		ptc-miR169r	1.46395	19.1311	-3.708	1.79e-05	7.08e-06	evm.model.Contig253.164.2	CCA0555S0164	Contig253:1633594-1640556	15.6029	1.13319	3.78336	0.000326339	0.0184892
novel_circ_0003693	0	162.077	-8.3405	1.88e-32	3.4e-33	-8.3405		ptc-miR169r	1.46395	19.1311	-3.708	1.79e-05	7.08e-06	evm.model.Contig427.24	CCA0953S0024	Contig427:693212-698712	18.9323	2.35547	3.00676	0.00200976	0.0679581
novel_circ_0004637	0	24.3116	-5.6036	1.11e-06	3.72e-08	-5.6036		ptc-miR169r	1.46395	19.1311	-3.708	1.79e-05	7.08e-06	evm.model.Contig776.13	CCA1591S0013	Contig776:181903-186747	12.1708	2.46335	2.30473	0.0251114	0.334005
novel_circ_0004637	0	24.3116	-5.6036	1.11e-06	3.72e-08	-5.6036		ptc-miR169r	1.46395	19.1311	-3.708	1.79e-05	7.08e-06	evm.model.Contig376.66	CCA0859S0066	Contig376:479201-484910	24.9685	3.20802	2.96036	0.0019112	0.0656858
novel_circ_0004637	0	24.3116	-5.6036	1.11e-06	3.72e-08	-5.6036		ptc-miR169r	1.46395	19.1311	-3.708	1.79e-05	7.08e-06	evm.model.Contig253.164.2	CCA0555S0164	Contig253:1633594-1640556	15.6029	1.13319	3.78336	0.000326339	0.0184892
novel_circ_0004637	0	24.3116	-5.6036	1.11e-06	3.72e-08	-5.6036		ptc-miR169r	1.46395	19.1311	-3.708	1.79e-05	7.08e-06	evm.model.Contig427.24	CCA0953S0024	Contig427:693212-698712	18.9323	2.35547	3.00676	0.00200976	0.0679581
novel_circ_0004595	0	105.35	-7.7191	8.57e-23	9.62e-24	-7.7191		ptc-miR169r	1.46395	19.1311	-3.708	1.79e-05	7.08e-06	evm.model.Contig776.13	CCA1591S0013	Contig776:181903-186747	12.1708	2.46335	2.30473	0.0251114	0.334005
novel_circ_0004595	0	105.35	-7.7191	8.57e-23	9.62e-24	-7.7191		ptc-miR169r	1.46395	19.1311	-3.708	1.79e-05	7.08e-06	evm.model.Contig376.66	CCA0859S0066	Contig376:479201-484910	24.9685	3.20802	2.96036	0.0019112	0.0656858
novel_circ_0004595	0	105.35	-7.7191	8.57e-23	9.62e-24	-7.7191		ptc-miR169r	1.46395	19.1311	-3.708	1.79e-05	7.08e-06	evm.model.Contig253.164.2	CCA0555S0164	Contig253:1633594-1640556	15.6029	1.13319	3.78336	0.000326339	0.0184892
novel_circ_0004595	0	105.35	-7.7191	8.57e-23	9.62e-24	-7.7191		ptc-miR169r	1.46395	19.1311	-3.708	1.79e-05	7.08e-06	evm.model.Contig427.24	CCA0953S0024	Contig427:693212-698712	18.9323	2.35547	3.00676	0.00200976	0.0679581
novel_circ_0004835	0	178.285	-8.478	4.58e-35	8.87e-36	-8.478		ptc-miR169r	1.46395	19.1311	-3.708	1.79e-05	7.08e-06	evm.model.Contig776.13	CCA1591S0013	Contig776:181903-186747	12.1708	2.46335	2.30473	0.0251114	0.334005
novel_circ_0004835	0	178.285	-8.478	4.58e-35	8.87e-36	-8.478		ptc-miR169r	1.46395	19.1311	-3.708	1.79e-05	7.08e-06	evm.model.Contig376.66	CCA0859S0066	Contig376:479201-484910	24.9685	3.20802	2.96036	0.0019112	0.0656858
novel_circ_0004835	0	178.285	-8.478	4.58e-35	8.87e-36	-8.478		ptc-miR169r	1.46395	19.1311	-3.708	1.79e-05	7.08e-06	evm.model.Contig253.164.2	CCA0555S0164	Contig253:1633594-1640556	15.6029	1.13319	3.78336	0.000326339	0.0184892
novel_circ_0004835	0	178.285	-8.478	4.58e-35	8.87e-36	-8.478		ptc-miR169r	1.46395	19.1311	-3.708	1.79e-05	7.08e-06	evm.model.Contig427.24	CCA0953S0024	Contig427:693212-698712	18.9323	2.35547	3.00676	0.00200976	0.0679581
novel_circ_0003742	0	48.6232	-6.6036	5.86e-12	2.96e-13	-6.6036		ptc-miR169r	1.46395	19.1311	-3.708	1.79e-05	7.08e-06	evm.model.Contig776.13	CCA1591S0013	Contig776:181903-186747	12.1708	2.46335	2.30473	0.0251114	0.334005
novel_circ_0003742	0	48.6232	-6.6036	5.86e-12	2.96e-13	-6.6036		ptc-miR169r	1.46395	19.1311	-3.708	1.79e-05	7.08e-06	evm.model.Contig376.66	CCA0859S0066	Contig376:479201-484910	24.9685	3.20802	2.96036	0.0019112	0.0656858
novel_circ_0003742	0	48.6232	-6.6036	5.86e-12	2.96e-13	-6.6036		ptc-miR169r	1.46395	19.1311	-3.708	1.79e-05	7.08e-06	evm.model.Contig253.164.2	CCA0555S0164	Contig253:1633594-1640556	15.6029	1.13319	3.78336	0.000326339	0.0184892
novel_circ_0003742	0	48.6232	-6.6036	5.86e-12	2.96e-13	-6.6036		ptc-miR169r	1.46395	19.1311	-3.708	1.79e-05	7.08e-06	evm.model.Contig427.24	CCA0953S0024	Contig427:693212-698712	18.9323	2.35547	3.00676	0.00200976	0.0679581
novel_circ_0008527	910.924	210.701	2.1121	1.74e-135	2.1e-135	2.1121		ptc-miR169r	1.46395	19.1311	-3.708	1.79e-05	7.08e-06	evm.model.Contig776.13	CCA1591S0013	Contig776:181903-186747	12.1708	2.46335	2.30473	0.0251114	0.334005
novel_circ_0008527	910.924	210.701	2.1121	1.74e-135	2.1e-135	2.1121		ptc-miR169r	1.46395	19.1311	-3.708	1.79e-05	7.08e-06	evm.model.Contig376.66	CCA0859S0066	Contig376:479201-484910	24.9685	3.20802	2.96036	0.0019112	0.0656858
novel_circ_0008527	910.924	210.701	2.1121	1.74e-135	2.1e-135	2.1121		ptc-miR169r	1.46395	19.1311	-3.708	1.79e-05	7.08e-06	evm.model.Contig253.164.2	CCA0555S0164	Contig253:1633594-1640556	15.6029	1.13319	3.78336	0.000326339	0.0184892
novel_circ_0008527	910.924	210.701	2.1121	1.74e-135	2.1e-135	2.1121		ptc-miR169r	1.46395	19.1311	-3.708	1.79e-05	7.08e-06	evm.model.Contig427.24	CCA0953S0024	Contig427:693212-698712	18.9323	2.35547	3.00676	0.00200976	0.0679581
novel_circ_0004073	0	64.831	-7.0186	3.2e-15	2.13e-16	-7.0186		ptc-miR169r	1.46395	19.1311	-3.708	1.79e-05	7.08e-06	evm.model.Contig776.13	CCA1591S0013	Contig776:181903-186747	12.1708	2.46335	2.30473	0.0251114	0.334005
novel_circ_0004073	0	64.831	-7.0186	3.2e-15	2.13e-16	-7.0186		ptc-miR169r	1.46395	19.1311	-3.708	1.79e-05	7.08e-06	evm.model.Contig376.66	CCA0859S0066	Contig376:479201-484910	24.9685	3.20802	2.96036	0.0019112	0.0656858
novel_circ_0004073	0	64.831	-7.0186	3.2e-15	2.13e-16	-7.0186		ptc-miR169r	1.46395	19.1311	-3.708	1.79e-05	7.08e-06	evm.model.Contig253.164.2	CCA0555S0164	Contig253:1633594-1640556	15.6029	1.13319	3.78336	0.000326339	0.0184892
novel_circ_0004073	0	64.831	-7.0186	3.2e-15	2.13e-16	-7.0186		ptc-miR169r	1.46395	19.1311	-3.708	1.79e-05	7.08e-06	evm.model.Contig427.24	CCA0953S0024	Contig427:693212-698712	18.9323	2.35547	3.00676	0.00200976	0.0679581
novel_circ_0005072	0	48.6232	-6.6036	5.86e-12	2.96e-13	-6.6036		novel_92	29.279	107.612	-1.8779	4.2e-13	2.12e-13	evm.model.Contig588.12	CCA1285S0012	Contig588:100279-110812	0.602706	30.4006	-5.6565	2.65e-08	1e-05
novel_circ_0003640	0	16.2077	-5.0186	9.01e-05	2.7e-06	-5.0186		novel_92	29.279	107.612	-1.8779	4.2e-13	2.12e-13	evm.model.Contig588.12	CCA1285S0012	Contig588:100279-110812	0.602706	30.4006	-5.6565	2.65e-08	1e-05
novel_circ_0000863	0	105.35	-7.7191	8.57e-23	9.62e-24	-7.7191		novel_92	29.279	107.612	-1.8779	4.2e-13	2.12e-13	evm.model.Contig588.12	CCA1285S0012	Contig588:100279-110812	0.602706	30.4006	-5.6565	2.65e-08	1e-05
novel_circ_0004595	0	105.35	-7.7191	8.57e-23	9.62e-24	-7.7191		novel_92	29.279	107.612	-1.8779	4.2e-13	2.12e-13	evm.model.Contig588.12	CCA1285S0012	Contig588:100279-110812	0.602706	30.4006	-5.6565	2.65e-08	1e-05
novel_circ_0003937	1149.5	2633.76	-1.1961	3.57e-76	2.05e-76	-1.1961		novel_92	29.279	107.612	-1.8779	4.2e-13	2.12e-13	evm.model.Contig588.12	CCA1285S0012	Contig588:100279-110812	0.602706	30.4006	-5.6565	2.65e-08	1e-05
novel_circ_0004835	0	178.285	-8.478	4.58e-35	8.87e-36	-8.478		novel_92	29.279	107.612	-1.8779	4.2e-13	2.12e-13	evm.model.Contig588.12	CCA1285S0012	Contig588:100279-110812	0.602706	30.4006	-5.6565	2.65e-08	1e-05
novel_circ_0009859	563.905	121.558	2.2138	1.28e-88	9.25e-89	2.2138		novel_92	29.279	107.612	-1.8779	4.2e-13	2.12e-13	evm.model.Contig588.12	CCA1285S0012	Contig588:100279-110812	0.602706	30.4006	-5.6565	2.65e-08	1e-05
novel_circ_0003731	0	24.3116	-5.6036	1.11e-06	3.72e-08	-5.6036		novel_92	29.279	107.612	-1.8779	4.2e-13	2.12e-13	evm.model.Contig588.12	CCA1285S0012	Contig588:100279-110812	0.602706	30.4006	-5.6565	2.65e-08	1e-05
novel_circ_0002923	0	113.454	-7.826	3.13e-24	3.79e-25	-7.826		novel_92	29.279	107.612	-1.8779	4.2e-13	2.12e-13	evm.model.Contig588.12	CCA1285S0012	Contig588:100279-110812	0.602706	30.4006	-5.6565	2.65e-08	1e-05
novel_circ_0004254	0	24.3116	-5.6036	1.11e-06	3.72e-08	-5.6036		novel_92	29.279	107.612	-1.8779	4.2e-13	2.12e-13	evm.model.Contig588.12	CCA1285S0012	Contig588:100279-110812	0.602706	30.4006	-5.6565	2.65e-08	1e-05
novel_circ_0008473	195.198	0	8.6088	4.82e-43	1.29e-43	8.6088		novel_92	29.279	107.612	-1.8779	4.2e-13	2.12e-13	evm.model.Contig588.12	CCA1285S0012	Contig588:100279-110812	0.602706	30.4006	-5.6565	2.65e-08	1e-05
novel_circ_0008363	0	56.7271	-6.826	1.31e-13	7.79e-15	-6.826		novel_92	29.279	107.612	-1.8779	4.2e-13	2.12e-13	evm.model.Contig588.12	CCA1285S0012	Contig588:100279-110812	0.602706	30.4006	-5.6565	2.65e-08	1e-05
novel_circ_0009513	845.858	1750.44	-1.0492	3.36e-38	7.48e-39	-1.0492		novel_92	29.279	107.612	-1.8779	4.2e-13	2.12e-13	evm.model.Contig588.12	CCA1285S0012	Contig588:100279-110812	0.602706	30.4006	-5.6565	2.65e-08	1e-05
novel_circ_0006936	0	32.4155	-6.0186	1.67e-08	6.44e-10	-6.0186		novel_92	29.279	107.612	-1.8779	4.2e-13	2.12e-13	evm.model.Contig588.12	CCA1285S0012	Contig588:100279-110812	0.602706	30.4006	-5.6565	2.65e-08	1e-05
novel_circ_0003948	0	56.7271	-6.826	1.31e-13	7.79e-15	-6.826		novel_92	29.279	107.612	-1.8779	4.2e-13	2.12e-13	evm.model.Contig588.12	CCA1285S0012	Contig588:100279-110812	0.602706	30.4006	-5.6565	2.65e-08	1e-05
novel_circ_0000862	0	81.0387	-7.3405	2.45e-18	2.09e-19	-7.3405		novel_92	29.279	107.612	-1.8779	4.2e-13	2.12e-13	evm.model.Contig588.12	CCA1285S0012	Contig588:100279-110812	0.602706	30.4006	-5.6565	2.65e-08	1e-05
novel_circ_0001218	0	24.3116	-5.6036	1.11e-06	3.72e-08	-5.6036		novel_92	29.279	107.612	-1.8779	4.2e-13	2.12e-13	evm.model.Contig588.12	CCA1285S0012	Contig588:100279-110812	0.602706	30.4006	-5.6565	2.65e-08	1e-05
novel_circ_0008869	0	64.831	-7.0186	3.2e-15	2.13e-16	-7.0186		novel_92	29.279	107.612	-1.8779	4.2e-13	2.12e-13	evm.model.Contig588.12	CCA1285S0012	Contig588:100279-110812	0.602706	30.4006	-5.6565	2.65e-08	1e-05
novel_circ_0011232	0	113.454	-7.826	3.13e-24	3.79e-25	-7.826		novel_92	29.279	107.612	-1.8779	4.2e-13	2.12e-13	evm.model.Contig588.12	CCA1285S0012	Contig588:100279-110812	0.602706	30.4006	-5.6565	2.65e-08	1e-05
novel_circ_0008268	650.66	121.558	2.4203	5.3e-111	4.65e-111	2.4203		novel_92	29.279	107.612	-1.8779	4.2e-13	2.12e-13	evm.model.Contig588.12	CCA1285S0012	Contig588:100279-110812	0.602706	30.4006	-5.6565	2.65e-08	1e-05
novel_circ_0002249	0	16.2077	-5.0186	9.01e-05	2.7e-06	-5.0186		novel_92	29.279	107.612	-1.8779	4.2e-13	2.12e-13	evm.model.Contig588.12	CCA1285S0012	Contig588:100279-110812	0.602706	30.4006	-5.6565	2.65e-08	1e-05
novel_circ_0011543	130.132	64.831	1.0052	8.91e-10	3.92e-11	1.0052		novel_92	29.279	107.612	-1.8779	4.2e-13	2.12e-13	evm.model.Contig588.12	CCA1285S0012	Contig588:100279-110812	0.602706	30.4006	-5.6565	2.65e-08	1e-05
novel_circ_0008488	0	97.2465	-7.6036	2.47e-21	2.44e-22	-7.6036		novel_92	29.279	107.612	-1.8779	4.2e-13	2.12e-13	evm.model.Contig588.12	CCA1285S0012	Contig588:100279-110812	0.602706	30.4006	-5.6565	2.65e-08	1e-05
novel_circ_0000864	86.7547	348.466	-2.006	1.52e-28	2.4e-29	-2.006		novel_92	29.279	107.612	-1.8779	4.2e-13	2.12e-13	evm.model.Contig588.12	CCA1285S0012	Contig588:100279-110812	0.602706	30.4006	-5.6565	2.65e-08	1e-05
novel_circ_0000072	0	72.9348	-7.1885	8.53e-17	6.19e-18	-7.1885		novel_92	29.279	107.612	-1.8779	4.2e-13	2.12e-13	evm.model.Contig588.12	CCA1285S0012	Contig588:100279-110812	0.602706	30.4006	-5.6565	2.65e-08	1e-05
novel_circ_0007572	0	24.3116	-5.6036	1.11e-06	3.72e-08	-5.6036		novel_92	29.279	107.612	-1.8779	4.2e-13	2.12e-13	evm.model.Contig588.12	CCA1285S0012	Contig588:100279-110812	0.602706	30.4006	-5.6565	2.65e-08	1e-05
novel_circ_0001981	0	97.2465	-7.6036	2.47e-21	2.44e-22	-7.6036		novel_92	29.279	107.612	-1.8779	4.2e-13	2.12e-13	evm.model.Contig588.12	CCA1285S0012	Contig588:100279-110812	0.602706	30.4006	-5.6565	2.65e-08	1e-05
novel_circ_0004765	173.509	502.44	-1.5339	1.37e-25	1.76e-26	-1.5339		novel_92	29.279	107.612	-1.8779	4.2e-13	2.12e-13	evm.model.Contig588.12	CCA1285S0012	Contig588:100279-110812	0.602706	30.4006	-5.6565	2.65e-08	1e-05
novel_circ_0002321	65.066	0	7.0238	8.65e-18	6.81e-19	7.0238		novel_92	29.279	107.612	-1.8779	4.2e-13	2.12e-13	evm.model.Contig588.12	CCA1285S0012	Contig588:100279-110812	0.602706	30.4006	-5.6565	2.65e-08	1e-05
novel_circ_0005300	0	405.194	-9.6625	1.5e-67	7.4e-68	-9.6625		novel_92	29.279	107.612	-1.8779	4.2e-13	2.12e-13	evm.model.Contig588.12	CCA1285S0012	Contig588:100279-110812	0.602706	30.4006	-5.6565	2.65e-08	1e-05
novel_circ_0004622	0	48.6232	-6.6036	5.86e-12	2.96e-13	-6.6036		novel_92	29.279	107.612	-1.8779	4.2e-13	2.12e-13	evm.model.Contig588.12	CCA1285S0012	Contig588:100279-110812	0.602706	30.4006	-5.6565	2.65e-08	1e-05
novel_circ_0010922	0	32.4155	-6.0186	1.67e-08	6.44e-10	-6.0186		novel_92	29.279	107.612	-1.8779	4.2e-13	2.12e-13	evm.model.Contig588.12	CCA1285S0012	Contig588:100279-110812	0.602706	30.4006	-5.6565	2.65e-08	1e-05
novel_circ_0006363	0	97.2465	-7.6036	2.47e-21	2.44e-22	-7.6036		novel_92	29.279	107.612	-1.8779	4.2e-13	2.12e-13	evm.model.Contig588.12	CCA1285S0012	Contig588:100279-110812	0.602706	30.4006	-5.6565	2.65e-08	1e-05
novel_circ_0002320	0	32.4155	-6.0186	1.67e-08	6.44e-10	-6.0186		novel_92	29.279	107.612	-1.8779	4.2e-13	2.12e-13	evm.model.Contig588.12	CCA1285S0012	Contig588:100279-110812	0.602706	30.4006	-5.6565	2.65e-08	1e-05
novel_circ_0004181	0	40.5194	-6.3405	2.94e-10	1.3e-11	-6.3405		novel_92	29.279	107.612	-1.8779	4.2e-13	2.12e-13	evm.model.Contig588.12	CCA1285S0012	Contig588:100279-110812	0.602706	30.4006	-5.6565	2.65e-08	1e-05
novel_circ_0010105	0	48.6232	-6.6036	5.86e-12	2.96e-13	-6.6036		novel_92	29.279	107.612	-1.8779	4.2e-13	2.12e-13	evm.model.Contig588.12	CCA1285S0012	Contig588:100279-110812	0.602706	30.4006	-5.6565	2.65e-08	1e-05
novel_circ_0000179	0	89.1426	-7.478	7.54e-20	6.96e-21	-7.478		novel_92	29.279	107.612	-1.8779	4.2e-13	2.12e-13	evm.model.Contig588.12	CCA1285S0012	Contig588:100279-110812	0.602706	30.4006	-5.6565	2.65e-08	1e-05
novel_circ_0001982	108.443	235.012	-1.1158	3.55e-07	1.34e-08	-1.1158		novel_92	29.279	107.612	-1.8779	4.2e-13	2.12e-13	evm.model.Contig588.12	CCA1285S0012	Contig588:100279-110812	0.602706	30.4006	-5.6565	2.65e-08	1e-05
novel_circ_0006665	0	48.6232	-6.6036	5.86e-12	2.96e-13	-6.6036		novel_92	29.279	107.612	-1.8779	4.2e-13	2.12e-13	evm.model.Contig588.12	CCA1285S0012	Contig588:100279-110812	0.602706	30.4006	-5.6565	2.65e-08	1e-05
novel_circ_0007575	0	16.2077	-5.0186	9.01e-05	2.7e-06	-5.0186		novel_92	29.279	107.612	-1.8779	4.2e-13	2.12e-13	evm.model.Contig588.12	CCA1285S0012	Contig588:100279-110812	0.602706	30.4006	-5.6565	2.65e-08	1e-05
novel_circ_0006879	86.7547	251.22	-1.5339	1.43e-13	8.56e-15	-1.5339		novel_92	29.279	107.612	-1.8779	4.2e-13	2.12e-13	evm.model.Contig588.12	CCA1285S0012	Contig588:100279-110812	0.602706	30.4006	-5.6565	2.65e-08	1e-05
novel_circ_0003294	0	40.5194	-6.3405	2.94e-10	1.3e-11	-6.3405		novel_92	29.279	107.612	-1.8779	4.2e-13	2.12e-13	evm.model.Contig588.12	CCA1285S0012	Contig588:100279-110812	0.602706	30.4006	-5.6565	2.65e-08	1e-05
novel_circ_0000074	0	105.35	-7.7191	8.57e-23	9.62e-24	-7.7191		novel_92	29.279	107.612	-1.8779	4.2e-13	2.12e-13	evm.model.Contig588.12	CCA1285S0012	Contig588:100279-110812	0.602706	30.4006	-5.6565	2.65e-08	1e-05
novel_circ_0001129	0	48.6232	-6.6036	5.86e-12	2.96e-13	-6.6036		novel_92	29.279	107.612	-1.8779	4.2e-13	2.12e-13	evm.model.Contig588.12	CCA1285S0012	Contig588:100279-110812	0.602706	30.4006	-5.6565	2.65e-08	1e-05
novel_circ_0006661	0	40.5194	-6.3405	2.94e-10	1.3e-11	-6.3405		novel_92	29.279	107.612	-1.8779	4.2e-13	2.12e-13	evm.model.Contig588.12	CCA1285S0012	Contig588:100279-110812	0.602706	30.4006	-5.6565	2.65e-08	1e-05
novel_circ_0003070	65.066	186.389	-1.5183	2.89e-10	1.3e-11	-1.5183		novel_92	29.279	107.612	-1.8779	4.2e-13	2.12e-13	evm.model.Contig588.12	CCA1285S0012	Contig588:100279-110812	0.602706	30.4006	-5.6565	2.65e-08	1e-05
novel_circ_0006960	108.443	0	7.7608	6.35e-27	8.57e-28	7.7608		novel_92	29.279	107.612	-1.8779	4.2e-13	2.12e-13	evm.model.Contig588.12	CCA1285S0012	Contig588:100279-110812	0.602706	30.4006	-5.6565	2.65e-08	1e-05
novel_circ_0000178	0	40.5194	-6.3405	2.94e-10	1.3e-11	-6.3405		novel_92	29.279	107.612	-1.8779	4.2e-13	2.12e-13	evm.model.Contig588.12	CCA1285S0012	Contig588:100279-110812	0.602706	30.4006	-5.6565	2.65e-08	1e-05
novel_circ_0010662	0	89.1426	-7.478	7.54e-20	6.96e-21	-7.478		novel_92	29.279	107.612	-1.8779	4.2e-13	2.12e-13	evm.model.Contig588.12	CCA1285S0012	Contig588:100279-110812	0.602706	30.4006	-5.6565	2.65e-08	1e-05
novel_circ_0005999	0	81.0387	-7.3405	2.45e-18	2.09e-19	-7.3405		novel_92	29.279	107.612	-1.8779	4.2e-13	2.12e-13	evm.model.Contig588.12	CCA1285S0012	Contig588:100279-110812	0.602706	30.4006	-5.6565	2.65e-08	1e-05
novel_circ_0004624	0	56.7271	-6.826	1.31e-13	7.79e-15	-6.826		novel_92	29.279	107.612	-1.8779	4.2e-13	2.12e-13	evm.model.Contig588.12	CCA1285S0012	Contig588:100279-110812	0.602706	30.4006	-5.6565	2.65e-08	1e-05
novel_circ_0003188	0	24.3116	-5.6036	1.11e-06	3.72e-08	-5.6036		novel_92	29.279	107.612	-1.8779	4.2e-13	2.12e-13	evm.model.Contig588.12	CCA1285S0012	Contig588:100279-110812	0.602706	30.4006	-5.6565	2.65e-08	1e-05
novel_circ_0004767	0	24.3116	-5.6036	1.11e-06	3.72e-08	-5.6036		novel_92	29.279	107.612	-1.8779	4.2e-13	2.12e-13	evm.model.Contig588.12	CCA1285S0012	Contig588:100279-110812	0.602706	30.4006	-5.6565	2.65e-08	1e-05
novel_circ_0011101	0	24.3116	-5.6036	1.11e-06	3.72e-08	-5.6036		novel_92	29.279	107.612	-1.8779	4.2e-13	2.12e-13	evm.model.Contig588.12	CCA1285S0012	Contig588:100279-110812	0.602706	30.4006	-5.6565	2.65e-08	1e-05
novel_circ_0006877	0	275.532	-9.1061	8.98e-50	2.9e-50	-9.1061		novel_92	29.279	107.612	-1.8779	4.2e-13	2.12e-13	evm.model.Contig588.12	CCA1285S0012	Contig588:100279-110812	0.602706	30.4006	-5.6565	2.65e-08	1e-05
novel_circ_0009858	0	56.7271	-6.826	1.31e-13	7.79e-15	-6.826		novel_92	29.279	107.612	-1.8779	4.2e-13	2.12e-13	evm.model.Contig588.12	CCA1285S0012	Contig588:100279-110812	0.602706	30.4006	-5.6565	2.65e-08	1e-05
novel_circ_0008318	2017.05	332.259	2.6019	0	0	2.6019		novel_92	29.279	107.612	-1.8779	4.2e-13	2.12e-13	evm.model.Contig588.12	CCA1285S0012	Contig588:100279-110812	0.602706	30.4006	-5.6565	2.65e-08	1e-05
novel_circ_0004242	0	24.3116	-5.6036	1.11e-06	3.72e-08	-5.6036		novel_92	29.279	107.612	-1.8779	4.2e-13	2.12e-13	evm.model.Contig588.12	CCA1285S0012	Contig588:100279-110812	0.602706	30.4006	-5.6565	2.65e-08	1e-05
novel_circ_0008447	0	32.4155	-6.0186	1.67e-08	6.44e-10	-6.0186		novel_92	29.279	107.612	-1.8779	4.2e-13	2.12e-13	evm.model.Contig588.12	CCA1285S0012	Contig588:100279-110812	0.602706	30.4006	-5.6565	2.65e-08	1e-05
novel_circ_0005998	0	56.7271	-6.826	1.31e-13	7.79e-15	-6.826		novel_92	29.279	107.612	-1.8779	4.2e-13	2.12e-13	evm.model.Contig588.12	CCA1285S0012	Contig588:100279-110812	0.602706	30.4006	-5.6565	2.65e-08	1e-05
novel_circ_0008940	0	218.805	-8.7735	2.24e-41	5.63e-42	-8.7735		novel_92	29.279	107.612	-1.8779	4.2e-13	2.12e-13	evm.model.Contig588.12	CCA1285S0012	Contig588:100279-110812	0.602706	30.4006	-5.6565	2.65e-08	1e-05
novel_circ_0009857	0	113.454	-7.826	3.13e-24	3.79e-25	-7.826		novel_92	29.279	107.612	-1.8779	4.2e-13	2.12e-13	evm.model.Contig588.12	CCA1285S0012	Contig588:100279-110812	0.602706	30.4006	-5.6565	2.65e-08	1e-05
novel_circ_0004949	43.3773	0	6.4389	9.19e-13	5.11e-14	6.4389		novel_92	29.279	107.612	-1.8779	4.2e-13	2.12e-13	evm.model.Contig588.12	CCA1285S0012	Contig588:100279-110812	0.602706	30.4006	-5.6565	2.65e-08	1e-05
novel_circ_0006664	0	40.5194	-6.3405	2.94e-10	1.3e-11	-6.3405		novel_92	29.279	107.612	-1.8779	4.2e-13	2.12e-13	evm.model.Contig588.12	CCA1285S0012	Contig588:100279-110812	0.602706	30.4006	-5.6565	2.65e-08	1e-05
novel_circ_0000180	0	40.5194	-6.3405	2.94e-10	1.3e-11	-6.3405		novel_92	29.279	107.612	-1.8779	4.2e-13	2.12e-13	evm.model.Contig588.12	CCA1285S0012	Contig588:100279-110812	0.602706	30.4006	-5.6565	2.65e-08	1e-05
novel_circ_0002060	0	24.3116	-5.6036	1.11e-06	3.72e-08	-5.6036		novel_92	29.279	107.612	-1.8779	4.2e-13	2.12e-13	evm.model.Contig588.12	CCA1285S0012	Contig588:100279-110812	0.602706	30.4006	-5.6565	2.65e-08	1e-05
novel_circ_0003076	0	48.6232	-6.6036	5.86e-12	2.96e-13	-6.6036		novel_92	29.279	107.612	-1.8779	4.2e-13	2.12e-13	evm.model.Contig588.12	CCA1285S0012	Contig588:100279-110812	0.602706	30.4006	-5.6565	2.65e-08	1e-05
novel_circ_0002447	86.7547	235.012	-1.4377	2e-11	1e-12	-1.4377		novel_92	29.279	107.612	-1.8779	4.2e-13	2.12e-13	evm.model.Contig588.12	CCA1285S0012	Contig588:100279-110812	0.602706	30.4006	-5.6565	2.65e-08	1e-05
novel_circ_0008688	43.3773	235.012	-2.4377	3.82e-26	5.1e-27	-2.4377		novel_92	29.279	107.612	-1.8779	4.2e-13	2.12e-13	evm.model.Contig588.12	CCA1285S0012	Contig588:100279-110812	0.602706	30.4006	-5.6565	2.65e-08	1e-05
novel_circ_0011574	130.132	356.57	-1.4542	6.51e-17	5.08e-18	-1.4542		novel_92	29.279	107.612	-1.8779	4.2e-13	2.12e-13	evm.model.Contig588.12	CCA1285S0012	Contig588:100279-110812	0.602706	30.4006	-5.6565	2.65e-08	1e-05
novel_circ_0004588	0	113.454	-7.826	3.13e-24	3.79e-25	-7.826		novel_92	29.279	107.612	-1.8779	4.2e-13	2.12e-13	evm.model.Contig588.12	CCA1285S0012	Contig588:100279-110812	0.602706	30.4006	-5.6565	2.65e-08	1e-05
novel_circ_0003392	0	32.4155	-6.0186	1.67e-08	6.44e-10	-6.0186		novel_92	29.279	107.612	-1.8779	4.2e-13	2.12e-13	evm.model.Contig588.12	CCA1285S0012	Contig588:100279-110812	0.602706	30.4006	-5.6565	2.65e-08	1e-05
novel_circ_0011731	0	81.0387	-7.3405	2.45e-18	2.09e-19	-7.3405		novel_92	29.279	107.612	-1.8779	4.2e-13	2.12e-13	evm.model.Contig588.12	CCA1285S0012	Contig588:100279-110812	0.602706	30.4006	-5.6565	2.65e-08	1e-05
novel_circ_0005169	0	40.5194	-6.3405	2.94e-10	1.3e-11	-6.3405		novel_92	29.279	107.612	-1.8779	4.2e-13	2.12e-13	evm.model.Contig588.12	CCA1285S0012	Contig588:100279-110812	0.602706	30.4006	-5.6565	2.65e-08	1e-05
novel_circ_0005790	0	32.4155	-6.0186	1.67e-08	6.44e-10	-6.0186		novel_92	29.279	107.612	-1.8779	4.2e-13	2.12e-13	evm.model.Contig588.12	CCA1285S0012	Contig588:100279-110812	0.602706	30.4006	-5.6565	2.65e-08	1e-05
novel_circ_0006914	0	89.1426	-7.478	7.54e-20	6.96e-21	-7.478		novel_92	29.279	107.612	-1.8779	4.2e-13	2.12e-13	evm.model.Contig588.12	CCA1285S0012	Contig588:100279-110812	0.602706	30.4006	-5.6565	2.65e-08	1e-05
novel_circ_0001888	0	32.4155	-6.0186	1.67e-08	6.44e-10	-6.0186		novel_92	29.279	107.612	-1.8779	4.2e-13	2.12e-13	evm.model.Contig588.12	CCA1285S0012	Contig588:100279-110812	0.602706	30.4006	-5.6565	2.65e-08	1e-05
novel_circ_0010979	0	64.831	-7.0186	3.2e-15	2.13e-16	-7.0186		novel_92	29.279	107.612	-1.8779	4.2e-13	2.12e-13	evm.model.Contig588.12	CCA1285S0012	Contig588:100279-110812	0.602706	30.4006	-5.6565	2.65e-08	1e-05
novel_circ_0010137	0	48.6232	-6.6036	5.86e-12	2.96e-13	-6.6036		novel_92	29.279	107.612	-1.8779	4.2e-13	2.12e-13	evm.model.Contig588.12	CCA1285S0012	Contig588:100279-110812	0.602706	30.4006	-5.6565	2.65e-08	1e-05
novel_circ_0009856	0	186.389	-8.5422	2.37e-36	4.89e-37	-8.5422		novel_92	29.279	107.612	-1.8779	4.2e-13	2.12e-13	evm.model.Contig588.12	CCA1285S0012	Contig588:100279-110812	0.602706	30.4006	-5.6565	2.65e-08	1e-05
novel_circ_0008870	0	40.5194	-6.3405	2.94e-10	1.3e-11	-6.3405		novel_92	29.279	107.612	-1.8779	4.2e-13	2.12e-13	evm.model.Contig588.12	CCA1285S0012	Contig588:100279-110812	0.602706	30.4006	-5.6565	2.65e-08	1e-05
novel_circ_0003554	0	24.3116	-5.6036	1.11e-06	3.72e-08	-5.6036		novel_92	29.279	107.612	-1.8779	4.2e-13	2.12e-13	evm.model.Contig588.12	CCA1285S0012	Contig588:100279-110812	0.602706	30.4006	-5.6565	2.65e-08	1e-05
novel_circ_0003075	43.3773	316.051	-2.8651	1.69e-42	4.37e-43	-2.8651		novel_92	29.279	107.612	-1.8779	4.2e-13	2.12e-13	evm.model.Contig588.12	CCA1285S0012	Contig588:100279-110812	0.602706	30.4006	-5.6565	2.65e-08	1e-05
novel_circ_0011472	0	32.4155	-6.0186	1.67e-08	6.44e-10	-6.0186		novel_92	29.279	107.612	-1.8779	4.2e-13	2.12e-13	evm.model.Contig588.12	CCA1285S0012	Contig588:100279-110812	0.602706	30.4006	-5.6565	2.65e-08	1e-05
novel_circ_0002653	0	56.7271	-6.826	1.31e-13	7.79e-15	-6.826		novel_92	29.279	107.612	-1.8779	4.2e-13	2.12e-13	evm.model.Contig588.12	CCA1285S0012	Contig588:100279-110812	0.602706	30.4006	-5.6565	2.65e-08	1e-05
novel_circ_0001107	0	81.0387	-7.3405	2.45e-18	2.09e-19	-7.3405		novel_92	29.279	107.612	-1.8779	4.2e-13	2.12e-13	evm.model.Contig588.12	CCA1285S0012	Contig588:100279-110812	0.602706	30.4006	-5.6565	2.65e-08	1e-05
novel_circ_0005203	694.037	316.051	1.1349	2.65e-52	9.09e-53	1.1349		ptc-miR160b-3p	1401	690.314	1.0211	5.43e-46	4.23e-46	evm.model.Contig542.19	CCA1188S0019	Contig542:457880-506216	17.7608	4.80204	1.88698	0.0299963	0.366933
novel_circ_0008773	0	97.2465	-7.6036	2.47e-21	2.44e-22	-7.6036		ptc-miR160b-3p	1401	690.314	1.0211	5.43e-46	4.23e-46	evm.model.Contig542.19	CCA1188S0019	Contig542:457880-506216	17.7608	4.80204	1.88698	0.0299963	0.366933
novel_circ_0002654	0	72.9348	-7.1885	8.53e-17	6.19e-18	-7.1885		ptc-miR160b-3p	1401	690.314	1.0211	5.43e-46	4.23e-46	evm.model.Contig542.19	CCA1188S0019	Contig542:457880-506216	17.7608	4.80204	1.88698	0.0299963	0.366933
novel_circ_0008638	0	56.7271	-6.826	1.31e-13	7.79e-15	-6.826		ptc-miR160b-3p	1401	690.314	1.0211	5.43e-46	4.23e-46	evm.model.Contig542.19	CCA1188S0019	Contig542:457880-506216	17.7608	4.80204	1.88698	0.0299963	0.366933
novel_circ_0010388	0	64.831	-7.0186	3.2e-15	2.13e-16	-7.0186		ptc-miR160b-3p	1401	690.314	1.0211	5.43e-46	4.23e-46	evm.model.Contig542.19	CCA1188S0019	Contig542:457880-506216	17.7608	4.80204	1.88698	0.0299963	0.366933
novel_circ_0010800	0	113.454	-7.826	3.13e-24	3.79e-25	-7.826		ptc-miR160b-3p	1401	690.314	1.0211	5.43e-46	4.23e-46	evm.model.Contig542.19	CCA1188S0019	Contig542:457880-506216	17.7608	4.80204	1.88698	0.0299963	0.366933
novel_circ_0005795	0	16.2077	-5.0186	9.01e-05	2.7e-06	-5.0186		ptc-miR160b-3p	1401	690.314	1.0211	5.43e-46	4.23e-46	evm.model.Contig542.19	CCA1188S0019	Contig542:457880-506216	17.7608	4.80204	1.88698	0.0299963	0.366933
novel_circ_0003343	0	32.4155	-6.0186	1.67e-08	6.44e-10	-6.0186		ptc-miR160b-3p	1401	690.314	1.0211	5.43e-46	4.23e-46	evm.model.Contig542.19	CCA1188S0019	Contig542:457880-506216	17.7608	4.80204	1.88698	0.0299963	0.366933
novel_circ_0000435	0	40.5194	-6.3405	2.94e-10	1.3e-11	-6.3405		ptc-miR160b-3p	1401	690.314	1.0211	5.43e-46	4.23e-46	evm.model.Contig542.19	CCA1188S0019	Contig542:457880-506216	17.7608	4.80204	1.88698	0.0299963	0.366933
novel_circ_0003386	0	64.831	-7.0186	3.2e-15	2.13e-16	-7.0186		ptc-miR160b-3p	1401	690.314	1.0211	5.43e-46	4.23e-46	evm.model.Contig542.19	CCA1188S0019	Contig542:457880-506216	17.7608	4.80204	1.88698	0.0299963	0.366933
novel_circ_0004948	0	56.7271	-6.826	1.31e-13	7.79e-15	-6.826		ptc-miR160b-3p	1401	690.314	1.0211	5.43e-46	4.23e-46	evm.model.Contig542.19	CCA1188S0019	Contig542:457880-506216	17.7608	4.80204	1.88698	0.0299963	0.366933
novel_circ_0006972	0	48.6232	-6.6036	5.86e-12	2.96e-13	-6.6036		ptc-miR160b-3p	1401	690.314	1.0211	5.43e-46	4.23e-46	evm.model.Contig542.19	CCA1188S0019	Contig542:457880-506216	17.7608	4.80204	1.88698	0.0299963	0.366933
novel_circ_0005459	86.7547	0	7.4389	1.76e-22	1.84e-23	7.4389		ptc-miR160b-3p	1401	690.314	1.0211	5.43e-46	4.23e-46	evm.model.Contig542.19	CCA1188S0019	Contig542:457880-506216	17.7608	4.80204	1.88698	0.0299963	0.366933
novel_circ_0007025	238.575	786.075	-1.7202	4.39e-48	1.38e-48	-1.7202		ptc-miR160b-3p	1401	690.314	1.0211	5.43e-46	4.23e-46	evm.model.Contig542.19	CCA1188S0019	Contig542:457880-506216	17.7608	4.80204	1.88698	0.0299963	0.366933
novel_circ_0005217	0	259.324	-9.0186	2.02e-47	6.24e-48	-9.0186		ptc-miR160b-3p	1401	690.314	1.0211	5.43e-46	4.23e-46	evm.model.Contig542.19	CCA1188S0019	Contig542:457880-506216	17.7608	4.80204	1.88698	0.0299963	0.366933
novel_circ_0009633	0	16.2077	-5.0186	9.01e-05	2.7e-06	-5.0186		ptc-miR160b-3p	1401	690.314	1.0211	5.43e-46	4.23e-46	evm.model.Contig542.19	CCA1188S0019	Contig542:457880-506216	17.7608	4.80204	1.88698	0.0299963	0.366933
novel_circ_0004903	0	32.4155	-6.0186	1.67e-08	6.44e-10	-6.0186		ptc-miR160b-3p	1401	690.314	1.0211	5.43e-46	4.23e-46	evm.model.Contig542.19	CCA1188S0019	Contig542:457880-506216	17.7608	4.80204	1.88698	0.0299963	0.366933
novel_circ_0000679	86.7547	24.3116	1.8353	1.27e-12	7.03e-14	1.8353		ptc-miR160b-3p	1401	690.314	1.0211	5.43e-46	4.23e-46	evm.model.Contig542.19	CCA1188S0019	Contig542:457880-506216	17.7608	4.80204	1.88698	0.0299963	0.366933
novel_circ_0004901	0	24.3116	-5.6036	1.11e-06	3.72e-08	-5.6036		ptc-miR160b-3p	1401	690.314	1.0211	5.43e-46	4.23e-46	evm.model.Contig542.19	CCA1188S0019	Contig542:457880-506216	17.7608	4.80204	1.88698	0.0299963	0.366933
novel_circ_0009322	303.641	1969.24	-2.6972	2.37e-236	6e-236	-2.6972		ptc-miR160b-3p	1401	690.314	1.0211	5.43e-46	4.23e-46	evm.model.Contig542.19	CCA1188S0019	Contig542:457880-506216	17.7608	4.80204	1.88698	0.0299963	0.366933
novel_circ_0010844	0	32.4155	-6.0186	1.67e-08	6.44e-10	-6.0186		ptc-miR160b-3p	1401	690.314	1.0211	5.43e-46	4.23e-46	evm.model.Contig542.19	CCA1188S0019	Contig542:457880-506216	17.7608	4.80204	1.88698	0.0299963	0.366933
novel_circ_0004788	0	24.3116	-5.6036	1.11e-06	3.72e-08	-5.6036		ptc-miR160b-3p	1401	690.314	1.0211	5.43e-46	4.23e-46	evm.model.Contig542.19	CCA1188S0019	Contig542:457880-506216	17.7608	4.80204	1.88698	0.0299963	0.366933
novel_circ_0009320	0	178.285	-8.478	4.58e-35	8.87e-36	-8.478		ptc-miR160b-3p	1401	690.314	1.0211	5.43e-46	4.23e-46	evm.model.Contig542.19	CCA1188S0019	Contig542:457880-506216	17.7608	4.80204	1.88698	0.0299963	0.366933
novel_circ_0007024	0	48.6232	-6.6036	5.86e-12	2.96e-13	-6.6036		ptc-miR160b-3p	1401	690.314	1.0211	5.43e-46	4.23e-46	evm.model.Contig542.19	CCA1188S0019	Contig542:457880-506216	17.7608	4.80204	1.88698	0.0299963	0.366933
novel_circ_0009118	108.443	0	7.7608	6.35e-27	8.57e-28	7.7608		ptc-miR160b-3p	1401	690.314	1.0211	5.43e-46	4.23e-46	evm.model.Contig542.19	CCA1188S0019	Contig542:457880-506216	17.7608	4.80204	1.88698	0.0299963	0.366933
novel_circ_0005208	43.3773	0	6.4389	9.19e-13	5.11e-14	6.4389		ptc-miR160b-3p	1401	690.314	1.0211	5.43e-46	4.23e-46	evm.model.Contig542.19	CCA1188S0019	Contig542:457880-506216	17.7608	4.80204	1.88698	0.0299963	0.366933
novel_circ_0001547	0	1385.76	-11.436	1.35e-173	2.06e-173	-11.436		ptc-miR160b-3p	1401	690.314	1.0211	5.43e-46	4.23e-46	evm.model.Contig542.19	CCA1188S0019	Contig542:457880-506216	17.7608	4.80204	1.88698	0.0299963	0.366933
novel_circ_0002084	368.707	0	9.5263	9.11e-71	4.77e-71	9.5263		ptc-miR160b-3p	1401	690.314	1.0211	5.43e-46	4.23e-46	evm.model.Contig542.19	CCA1188S0019	Contig542:457880-506216	17.7608	4.80204	1.88698	0.0299963	0.366933
novel_circ_0009053	0	16.2077	-5.0186	9.01e-05	2.7e-06	-5.0186		ptc-miR160b-3p	1401	690.314	1.0211	5.43e-46	4.23e-46	evm.model.Contig542.19	CCA1188S0019	Contig542:457880-506216	17.7608	4.80204	1.88698	0.0299963	0.366933
novel_circ_0009055	0	64.831	-7.0186	3.2e-15	2.13e-16	-7.0186		ptc-miR160b-3p	1401	690.314	1.0211	5.43e-46	4.23e-46	evm.model.Contig542.19	CCA1188S0019	Contig542:457880-506216	17.7608	4.80204	1.88698	0.0299963	0.366933
novel_circ_0007817	0	40.5194	-6.3405	2.94e-10	1.3e-11	-6.3405		ptc-miR160b-3p	1401	690.314	1.0211	5.43e-46	4.23e-46	evm.model.Contig542.19	CCA1188S0019	Contig542:457880-506216	17.7608	4.80204	1.88698	0.0299963	0.366933
novel_circ_0001560	0	40.5194	-6.3405	2.94e-10	1.3e-11	-6.3405		ptc-miR160b-3p	1401	690.314	1.0211	5.43e-46	4.23e-46	evm.model.Contig542.19	CCA1188S0019	Contig542:457880-506216	17.7608	4.80204	1.88698	0.0299963	0.366933
novel_circ_0008991	0	129.662	-8.0186	4.83e-27	6.9e-28	-8.0186		ptc-miR396a	46.8464	240.733	-2.3614	2.19e-35	1.45e-35	evm.model.Contig268.180	CCA0597S0180	Contig268:2256049-2264953	3.48984	32.5401	-3.22098	0.000283708	0.0166713
novel_circ_0006892	206519	0	18.656	0	0	18.656		ptc-miR396a	46.8464	240.733	-2.3614	2.19e-35	1.45e-35	evm.model.Contig268.180	CCA0597S0180	Contig268:2256049-2264953	3.48984	32.5401	-3.22098	0.000283708	0.0166713
novel_circ_0008410	86.7547	0	7.4389	1.76e-22	1.84e-23	7.4389		ptc-miR396a	46.8464	240.733	-2.3614	2.19e-35	1.45e-35	evm.model.Contig268.180	CCA0597S0180	Contig268:2256049-2264953	3.48984	32.5401	-3.22098	0.000283708	0.0166713
novel_circ_0003190	0	16.2077	-5.0186	9.01e-05	2.7e-06	-5.0186		ptc-miR396a	46.8464	240.733	-2.3614	2.19e-35	1.45e-35	evm.model.Contig268.180	CCA0597S0180	Contig268:2256049-2264953	3.48984	32.5401	-3.22098	0.000283708	0.0166713
novel_circ_0000731	173.509	72.9348	1.2503	7.68e-16	5.49e-17	1.2503		ptc-miR396a	46.8464	240.733	-2.3614	2.19e-35	1.45e-35	evm.model.Contig268.180	CCA0597S0180	Contig268:2256049-2264953	3.48984	32.5401	-3.22098	0.000283708	0.0166713
novel_circ_0002690	0	24.3116	-5.6036	1.11e-06	3.72e-08	-5.6036		ptc-miR396a	46.8464	240.733	-2.3614	2.19e-35	1.45e-35	evm.model.Contig268.180	CCA0597S0180	Contig268:2256049-2264953	3.48984	32.5401	-3.22098	0.000283708	0.0166713
novel_circ_0003122	0	72.9348	-7.1885	8.53e-17	6.19e-18	-7.1885		ptc-miR396a	46.8464	240.733	-2.3614	2.19e-35	1.45e-35	evm.model.Contig268.180	CCA0597S0180	Contig268:2256049-2264953	3.48984	32.5401	-3.22098	0.000283708	0.0166713
novel_circ_0009685	0	137.766	-8.1061	2.02e-28	3.08e-29	-8.1061		ptc-miR396a	46.8464	240.733	-2.3614	2.19e-35	1.45e-35	evm.model.Contig268.180	CCA0597S0180	Contig268:2256049-2264953	3.48984	32.5401	-3.22098	0.000283708	0.0166713
novel_circ_0004444	0	307.947	-9.2665	2.21e-54	7.95e-55	-9.2665		ptc-miR396a	46.8464	240.733	-2.3614	2.19e-35	1.45e-35	evm.model.Contig268.180	CCA0597S0180	Contig268:2256049-2264953	3.48984	32.5401	-3.22098	0.000283708	0.0166713
novel_circ_0004099	0	32.4155	-6.0186	1.67e-08	6.44e-10	-6.0186		ptc-miR396a	46.8464	240.733	-2.3614	2.19e-35	1.45e-35	evm.model.Contig268.180	CCA0597S0180	Contig268:2256049-2264953	3.48984	32.5401	-3.22098	0.000283708	0.0166713
novel_circ_0008961	0	32.4155	-6.0186	1.67e-08	6.44e-10	-6.0186		ptc-miR396a	46.8464	240.733	-2.3614	2.19e-35	1.45e-35	evm.model.Contig268.180	CCA0597S0180	Contig268:2256049-2264953	3.48984	32.5401	-3.22098	0.000283708	0.0166713
novel_circ_0009683	0	24.3116	-5.6036	1.11e-06	3.72e-08	-5.6036		ptc-miR396a	46.8464	240.733	-2.3614	2.19e-35	1.45e-35	evm.model.Contig268.180	CCA0597S0180	Contig268:2256049-2264953	3.48984	32.5401	-3.22098	0.000283708	0.0166713
novel_circ_0006339	628.971	2941.71	-2.2256	2.34e-268	7.82e-268	-2.2256		ptc-miR396a	46.8464	240.733	-2.3614	2.19e-35	1.45e-35	evm.model.Contig268.180	CCA0597S0180	Contig268:2256049-2264953	3.48984	32.5401	-3.22098	0.000283708	0.0166713
novel_circ_0009300	0	24.3116	-5.6036	1.11e-06	3.72e-08	-5.6036		ptc-miR396a	46.8464	240.733	-2.3614	2.19e-35	1.45e-35	evm.model.Contig268.180	CCA0597S0180	Contig268:2256049-2264953	3.48984	32.5401	-3.22098	0.000283708	0.0166713
novel_circ_0009255	195.198	56.7271	1.7828	1.08e-25	1.43e-26	1.7828		ptc-miR396a	46.8464	240.733	-2.3614	2.19e-35	1.45e-35	evm.model.Contig268.180	CCA0597S0180	Contig268:2256049-2264953	3.48984	32.5401	-3.22098	0.000283708	0.0166713
novel_circ_0001578	0	24.3116	-5.6036	1.11e-06	3.72e-08	-5.6036		ptc-miR396a	46.8464	240.733	-2.3614	2.19e-35	1.45e-35	evm.model.Contig268.180	CCA0597S0180	Contig268:2256049-2264953	3.48984	32.5401	-3.22098	0.000283708	0.0166713
novel_circ_0001946	0	405.194	-9.6625	1.5e-67	7.4e-68	-9.6625		ptc-miR396a	46.8464	240.733	-2.3614	2.19e-35	1.45e-35	evm.model.Contig268.180	CCA0597S0180	Contig268:2256049-2264953	3.48984	32.5401	-3.22098	0.000283708	0.0166713
novel_circ_0006060	86.7547	40.5194	1.0983	1.32e-07	5.02e-09	1.0983		ptc-miR396a	46.8464	240.733	-2.3614	2.19e-35	1.45e-35	evm.model.Contig268.180	CCA0597S0180	Contig268:2256049-2264953	3.48984	32.5401	-3.22098	0.000283708	0.0166713
novel_circ_0006684	0	145.87	-8.1885	8.83e-30	1.4e-30	-8.1885		ptc-miR396a	46.8464	240.733	-2.3614	2.19e-35	1.45e-35	evm.model.Contig268.180	CCA0597S0180	Contig268:2256049-2264953	3.48984	32.5401	-3.22098	0.000283708	0.0166713
novel_circ_0006838	86.7547	372.778	-2.1033	1.02e-32	1.89e-33	-2.1033		ptc-miR396a	46.8464	240.733	-2.3614	2.19e-35	1.45e-35	evm.model.Contig268.180	CCA0597S0180	Contig268:2256049-2264953	3.48984	32.5401	-3.22098	0.000283708	0.0166713
novel_circ_0003761	0	81.0387	-7.3405	2.45e-18	2.09e-19	-7.3405		ptc-miR396a	46.8464	240.733	-2.3614	2.19e-35	1.45e-35	evm.model.Contig268.180	CCA0597S0180	Contig268:2256049-2264953	3.48984	32.5401	-3.22098	0.000283708	0.0166713
novel_circ_0000694	0	202.597	-8.6625	6.9e-39	1.56e-39	-8.6625		ptc-miR396a	46.8464	240.733	-2.3614	2.19e-35	1.45e-35	evm.model.Contig268.180	CCA0597S0180	Contig268:2256049-2264953	3.48984	32.5401	-3.22098	0.000283708	0.0166713
novel_circ_0008409	0	16.2077	-5.0186	9.01e-05	2.7e-06	-5.0186		ptc-miR396a	46.8464	240.733	-2.3614	2.19e-35	1.45e-35	evm.model.Contig268.180	CCA0597S0180	Contig268:2256049-2264953	3.48984	32.5401	-3.22098	0.000283708	0.0166713
novel_circ_0011728	0	113.454	-7.826	3.13e-24	3.79e-25	-7.826		ptc-miR396a	46.8464	240.733	-2.3614	2.19e-35	1.45e-35	evm.model.Contig268.180	CCA0597S0180	Contig268:2256049-2264953	3.48984	32.5401	-3.22098	0.000283708	0.0166713
novel_circ_0004269	0	24.3116	-5.6036	1.11e-06	3.72e-08	-5.6036		ptc-miR396a	46.8464	240.733	-2.3614	2.19e-35	1.45e-35	evm.model.Contig268.180	CCA0597S0180	Contig268:2256049-2264953	3.48984	32.5401	-3.22098	0.000283708	0.0166713
novel_circ_0008919	0	89.1426	-7.478	7.54e-20	6.96e-21	-7.478		ptc-miR396a	46.8464	240.733	-2.3614	2.19e-35	1.45e-35	evm.model.Contig268.180	CCA0597S0180	Contig268:2256049-2264953	3.48984	32.5401	-3.22098	0.000283708	0.0166713
novel_circ_0007581	0	81.0387	-7.3405	2.45e-18	2.09e-19	-7.3405		ptc-miR396a	46.8464	240.733	-2.3614	2.19e-35	1.45e-35	evm.model.Contig268.180	CCA0597S0180	Contig268:2256049-2264953	3.48984	32.5401	-3.22098	0.000283708	0.0166713
novel_circ_0002471	0	32.4155	-6.0186	1.67e-08	6.44e-10	-6.0186		ptc-miR396a	46.8464	240.733	-2.3614	2.19e-35	1.45e-35	evm.model.Contig268.180	CCA0597S0180	Contig268:2256049-2264953	3.48984	32.5401	-3.22098	0.000283708	0.0166713
novel_circ_0010307	86.7547	32.4155	1.4203	8.18e-10	3.6e-11	1.4203		ptc-miR396a	46.8464	240.733	-2.3614	2.19e-35	1.45e-35	evm.model.Contig268.180	CCA0597S0180	Contig268:2256049-2264953	3.48984	32.5401	-3.22098	0.000283708	0.0166713
novel_circ_0011312	130.132	291.739	-1.1647	2.51e-09	1.1e-10	-1.1647		ptc-miR396a	46.8464	240.733	-2.3614	2.19e-35	1.45e-35	evm.model.Contig268.180	CCA0597S0180	Contig268:2256049-2264953	3.48984	32.5401	-3.22098	0.000283708	0.0166713
novel_circ_0007881	43.3773	486.232	-3.4866	1.19e-79	7.35e-80	-3.4866		ptc-miR396a	46.8464	240.733	-2.3614	2.19e-35	1.45e-35	evm.model.Contig268.180	CCA0597S0180	Contig268:2256049-2264953	3.48984	32.5401	-3.22098	0.000283708	0.0166713
novel_circ_0002109	0	56.7271	-6.826	1.31e-13	7.79e-15	-6.826		ptc-miR396a	46.8464	240.733	-2.3614	2.19e-35	1.45e-35	evm.model.Contig268.180	CCA0597S0180	Contig268:2256049-2264953	3.48984	32.5401	-3.22098	0.000283708	0.0166713
novel_circ_0003319	0	24.3116	-5.6036	1.11e-06	3.72e-08	-5.6036		ptc-miR396a	46.8464	240.733	-2.3614	2.19e-35	1.45e-35	evm.model.Contig268.180	CCA0597S0180	Contig268:2256049-2264953	3.48984	32.5401	-3.22098	0.000283708	0.0166713
novel_circ_0007245	0	16.2077	-5.0186	9.01e-05	2.7e-06	-5.0186		ptc-miR396a	46.8464	240.733	-2.3614	2.19e-35	1.45e-35	evm.model.Contig268.180	CCA0597S0180	Contig268:2256049-2264953	3.48984	32.5401	-3.22098	0.000283708	0.0166713
novel_circ_0010191	0	24.3116	-5.6036	1.11e-06	3.72e-08	-5.6036		ptc-miR396a	46.8464	240.733	-2.3614	2.19e-35	1.45e-35	evm.model.Contig268.180	CCA0597S0180	Contig268:2256049-2264953	3.48984	32.5401	-3.22098	0.000283708	0.0166713
novel_circ_0004329	173.509	0	8.4389	3.29e-39	7.71e-40	8.4389		ptc-miR396a	46.8464	240.733	-2.3614	2.19e-35	1.45e-35	evm.model.Contig268.180	CCA0597S0180	Contig268:2256049-2264953	3.48984	32.5401	-3.22098	0.000283708	0.0166713
novel_circ_0006740	0	40.5194	-6.3405	2.94e-10	1.3e-11	-6.3405		ptc-miR396a	46.8464	240.733	-2.3614	2.19e-35	1.45e-35	evm.model.Contig268.180	CCA0597S0180	Contig268:2256049-2264953	3.48984	32.5401	-3.22098	0.000283708	0.0166713
novel_circ_0004386	86.7547	32.4155	1.4203	8.18e-10	3.6e-11	1.4203		ptc-miR396a	46.8464	240.733	-2.3614	2.19e-35	1.45e-35	evm.model.Contig268.180	CCA0597S0180	Contig268:2256049-2264953	3.48984	32.5401	-3.22098	0.000283708	0.0166713
novel_circ_0004484	0	97.2465	-7.6036	2.47e-21	2.44e-22	-7.6036		ptc-miR396a	46.8464	240.733	-2.3614	2.19e-35	1.45e-35	evm.model.Contig268.180	CCA0597S0180	Contig268:2256049-2264953	3.48984	32.5401	-3.22098	0.000283708	0.0166713
novel_circ_0010345	238.575	24.3116	3.2947	1.67e-53	5.85e-54	3.2947		ptc-miR396a	46.8464	240.733	-2.3614	2.19e-35	1.45e-35	evm.model.Contig268.180	CCA0597S0180	Contig268:2256049-2264953	3.48984	32.5401	-3.22098	0.000283708	0.0166713
novel_circ_0007569	151.821	0	8.2462	2.94e-35	5.85e-36	8.2462		ptc-miR396a	46.8464	240.733	-2.3614	2.19e-35	1.45e-35	evm.model.Contig268.180	CCA0597S0180	Contig268:2256049-2264953	3.48984	32.5401	-3.22098	0.000283708	0.0166713
novel_circ_0006343	0	145.87	-8.1885	8.83e-30	1.4e-30	-8.1885		ptc-miR396a	46.8464	240.733	-2.3614	2.19e-35	1.45e-35	evm.model.Contig268.180	CCA0597S0180	Contig268:2256049-2264953	3.48984	32.5401	-3.22098	0.000283708	0.0166713
novel_circ_0002569	0	56.7271	-6.826	1.31e-13	7.79e-15	-6.826		ptc-miR396a	46.8464	240.733	-2.3614	2.19e-35	1.45e-35	evm.model.Contig268.180	CCA0597S0180	Contig268:2256049-2264953	3.48984	32.5401	-3.22098	0.000283708	0.0166713
novel_circ_0001113	303.641	64.831	2.2276	7.51e-49	2.4e-49	2.2276		ptc-miR396a	46.8464	240.733	-2.3614	2.19e-35	1.45e-35	evm.model.Contig268.180	CCA0597S0180	Contig268:2256049-2264953	3.48984	32.5401	-3.22098	0.000283708	0.0166713
novel_circ_0006670	0	40.5194	-6.3405	2.94e-10	1.3e-11	-6.3405		ptc-miR396a	46.8464	240.733	-2.3614	2.19e-35	1.45e-35	evm.model.Contig268.180	CCA0597S0180	Contig268:2256049-2264953	3.48984	32.5401	-3.22098	0.000283708	0.0166713
novel_circ_0002003	65.066	0	7.0238	8.65e-18	6.81e-19	7.0238		ptc-miR396a	46.8464	240.733	-2.3614	2.19e-35	1.45e-35	evm.model.Contig268.180	CCA0597S0180	Contig268:2256049-2264953	3.48984	32.5401	-3.22098	0.000283708	0.0166713
novel_circ_0005225	0	32.4155	-6.0186	1.67e-08	6.44e-10	-6.0186		ptc-miR396a	46.8464	240.733	-2.3614	2.19e-35	1.45e-35	evm.model.Contig268.180	CCA0597S0180	Contig268:2256049-2264953	3.48984	32.5401	-3.22098	0.000283708	0.0166713
novel_circ_0002959	0	32.4155	-6.0186	1.67e-08	6.44e-10	-6.0186		ptc-miR396a	46.8464	240.733	-2.3614	2.19e-35	1.45e-35	evm.model.Contig268.180	CCA0597S0180	Contig268:2256049-2264953	3.48984	32.5401	-3.22098	0.000283708	0.0166713
novel_circ_0002415	0	40.5194	-6.3405	2.94e-10	1.3e-11	-6.3405		ptc-miR396a	46.8464	240.733	-2.3614	2.19e-35	1.45e-35	evm.model.Contig268.180	CCA0597S0180	Contig268:2256049-2264953	3.48984	32.5401	-3.22098	0.000283708	0.0166713
novel_circ_0005219	0	145.87	-8.1885	8.83e-30	1.4e-30	-8.1885		ptc-miR396a	46.8464	240.733	-2.3614	2.19e-35	1.45e-35	evm.model.Contig268.180	CCA0597S0180	Contig268:2256049-2264953	3.48984	32.5401	-3.22098	0.000283708	0.0166713
novel_circ_0010303	216.887	16.2077	3.7422	1.04e-52	3.59e-53	3.7422		ptc-miR396a	46.8464	240.733	-2.3614	2.19e-35	1.45e-35	evm.model.Contig268.180	CCA0597S0180	Contig268:2256049-2264953	3.48984	32.5401	-3.22098	0.000283708	0.0166713
novel_circ_0006336	0	24.3116	-5.6036	1.11e-06	3.72e-08	-5.6036		ptc-miR396a	46.8464	240.733	-2.3614	2.19e-35	1.45e-35	evm.model.Contig268.180	CCA0597S0180	Contig268:2256049-2264953	3.48984	32.5401	-3.22098	0.000283708	0.0166713
novel_circ_0005899	65.066	0	7.0238	8.65e-18	6.81e-19	7.0238		ptc-miR396a	46.8464	240.733	-2.3614	2.19e-35	1.45e-35	evm.model.Contig268.180	CCA0597S0180	Contig268:2256049-2264953	3.48984	32.5401	-3.22098	0.000283708	0.0166713
novel_circ_0009647	130.132	615.894	-2.2427	2.56e-58	1.01e-58	-2.2427		ptc-miR396a	46.8464	240.733	-2.3614	2.19e-35	1.45e-35	evm.model.Contig268.180	CCA0597S0180	Contig268:2256049-2264953	3.48984	32.5401	-3.22098	0.000283708	0.0166713
novel_circ_0001490	216.887	0	8.7608	8.94e-47	2.66e-47	8.7608		ptc-miR396a	46.8464	240.733	-2.3614	2.19e-35	1.45e-35	evm.model.Contig268.180	CCA0597S0180	Contig268:2256049-2264953	3.48984	32.5401	-3.22098	0.000283708	0.0166713
novel_circ_0009631	130.132	1620.77	-3.6386	1.33e-271	4.52e-271	-3.6386		ptc-miR396a	46.8464	240.733	-2.3614	2.19e-35	1.45e-35	evm.model.Contig268.180	CCA0597S0180	Contig268:2256049-2264953	3.48984	32.5401	-3.22098	0.000283708	0.0166713
novel_circ_0007915	0	275.532	-9.1061	8.98e-50	2.9e-50	-9.1061		ptc-miR396a	46.8464	240.733	-2.3614	2.19e-35	1.45e-35	evm.model.Contig268.180	CCA0597S0180	Contig268:2256049-2264953	3.48984	32.5401	-3.22098	0.000283708	0.0166713
novel_circ_0008923	151.821	48.6232	1.6427	1.04e-18	9.54e-20	1.6427		ptc-miR396a	46.8464	240.733	-2.3614	2.19e-35	1.45e-35	evm.model.Contig268.180	CCA0597S0180	Contig268:2256049-2264953	3.48984	32.5401	-3.22098	0.000283708	0.0166713
novel_circ_0008944	173.509	818.491	-2.238	1.17e-76	6.77e-77	-2.238		ptc-miR396a	46.8464	240.733	-2.3614	2.19e-35	1.45e-35	evm.model.Contig268.180	CCA0597S0180	Contig268:2256049-2264953	3.48984	32.5401	-3.22098	0.000283708	0.0166713
novel_circ_0005066	0	64.831	-7.0186	3.2e-15	2.13e-16	-7.0186		ptc-miR396a	46.8464	240.733	-2.3614	2.19e-35	1.45e-35	evm.model.Contig268.180	CCA0597S0180	Contig268:2256049-2264953	3.48984	32.5401	-3.22098	0.000283708	0.0166713
novel_circ_0011267	65.066	0	7.0238	8.65e-18	6.81e-19	7.0238		ptc-miR396a	46.8464	240.733	-2.3614	2.19e-35	1.45e-35	evm.model.Contig268.180	CCA0597S0180	Contig268:2256049-2264953	3.48984	32.5401	-3.22098	0.000283708	0.0166713
novel_circ_0001978	0	48.6232	-6.6036	5.86e-12	2.96e-13	-6.6036		ptc-miR396a	46.8464	240.733	-2.3614	2.19e-35	1.45e-35	evm.model.Contig268.180	CCA0597S0180	Contig268:2256049-2264953	3.48984	32.5401	-3.22098	0.000283708	0.0166713
novel_circ_0007456	0	194.493	-8.6036	1.26e-37	2.72e-38	-8.6036		ptc-miR396a	46.8464	240.733	-2.3614	2.19e-35	1.45e-35	evm.model.Contig268.180	CCA0597S0180	Contig268:2256049-2264953	3.48984	32.5401	-3.22098	0.000283708	0.0166713
novel_circ_0008401	0	97.2465	-7.6036	2.47e-21	2.44e-22	-7.6036		ptc-miR396a	46.8464	240.733	-2.3614	2.19e-35	1.45e-35	evm.model.Contig268.180	CCA0597S0180	Contig268:2256049-2264953	3.48984	32.5401	-3.22098	0.000283708	0.0166713
novel_circ_0004154	0	32.4155	-6.0186	1.67e-08	6.44e-10	-6.0186		ptc-miR396a	46.8464	240.733	-2.3614	2.19e-35	1.45e-35	evm.model.Contig268.180	CCA0597S0180	Contig268:2256049-2264953	3.48984	32.5401	-3.22098	0.000283708	0.0166713
novel_circ_0004706	0	24.3116	-5.6036	1.11e-06	3.72e-08	-5.6036		ptc-miR396a	46.8464	240.733	-2.3614	2.19e-35	1.45e-35	evm.model.Contig268.180	CCA0597S0180	Contig268:2256049-2264953	3.48984	32.5401	-3.22098	0.000283708	0.0166713
novel_circ_0001740	65.066	0	7.0238	8.65e-18	6.81e-19	7.0238		ptc-miR396a	46.8464	240.733	-2.3614	2.19e-35	1.45e-35	evm.model.Contig268.180	CCA0597S0180	Contig268:2256049-2264953	3.48984	32.5401	-3.22098	0.000283708	0.0166713
novel_circ_0000679	86.7547	24.3116	1.8353	1.27e-12	7.03e-14	1.8353		ptc-miR396a	46.8464	240.733	-2.3614	2.19e-35	1.45e-35	evm.model.Contig268.180	CCA0597S0180	Contig268:2256049-2264953	3.48984	32.5401	-3.22098	0.000283708	0.0166713
novel_circ_0000094	0	56.7271	-6.826	1.31e-13	7.79e-15	-6.826		ptc-miR396a	46.8464	240.733	-2.3614	2.19e-35	1.45e-35	evm.model.Contig268.180	CCA0597S0180	Contig268:2256049-2264953	3.48984	32.5401	-3.22098	0.000283708	0.0166713
novel_circ_0005010	672.349	332.259	1.0169	1.05e-44	3e-45	1.0169		ptc-miR396a	46.8464	240.733	-2.3614	2.19e-35	1.45e-35	evm.model.Contig268.180	CCA0597S0180	Contig268:2256049-2264953	3.48984	32.5401	-3.22098	0.000283708	0.0166713
novel_circ_0006897	16548.5	964.361	4.101	0	0	4.101		ptc-miR396a	46.8464	240.733	-2.3614	2.19e-35	1.45e-35	evm.model.Contig268.180	CCA0597S0180	Contig268:2256049-2264953	3.48984	32.5401	-3.22098	0.000283708	0.0166713
novel_circ_0010308	43.3773	16.2077	1.4203	1.41e-05	4.63e-07	1.4203		ptc-miR396a	46.8464	240.733	-2.3614	2.19e-35	1.45e-35	evm.model.Contig268.180	CCA0597S0180	Contig268:2256049-2264953	3.48984	32.5401	-3.22098	0.000283708	0.0166713
novel_circ_0000093	0	121.558	-7.9255	1.2e-25	1.54e-26	-7.9255		ptc-miR396a	46.8464	240.733	-2.3614	2.19e-35	1.45e-35	evm.model.Contig268.180	CCA0597S0180	Contig268:2256049-2264953	3.48984	32.5401	-3.22098	0.000283708	0.0166713
novel_circ_0010930	86.7547	0	7.4389	1.76e-22	1.84e-23	7.4389		ptc-miR396a	46.8464	240.733	-2.3614	2.19e-35	1.45e-35	evm.model.Contig268.180	CCA0597S0180	Contig268:2256049-2264953	3.48984	32.5401	-3.22098	0.000283708	0.0166713
novel_circ_0002420	0	81.0387	-7.3405	2.45e-18	2.09e-19	-7.3405		ptc-miR396a	46.8464	240.733	-2.3614	2.19e-35	1.45e-35	evm.model.Contig268.180	CCA0597S0180	Contig268:2256049-2264953	3.48984	32.5401	-3.22098	0.000283708	0.0166713
novel_circ_0003762	845.858	5526.84	-2.708	0	0	-2.708		ptc-miR396a	46.8464	240.733	-2.3614	2.19e-35	1.45e-35	evm.model.Contig268.180	CCA0597S0180	Contig268:2256049-2264953	3.48984	32.5401	-3.22098	0.000283708	0.0166713
novel_circ_0007865	65.066	0	7.0238	8.65e-18	6.81e-19	7.0238		ptc-miR396a	46.8464	240.733	-2.3614	2.19e-35	1.45e-35	evm.model.Contig268.180	CCA0597S0180	Contig268:2256049-2264953	3.48984	32.5401	-3.22098	0.000283708	0.0166713
novel_circ_0006338	0	64.831	-7.0186	3.2e-15	2.13e-16	-7.0186		ptc-miR396a	46.8464	240.733	-2.3614	2.19e-35	1.45e-35	evm.model.Contig268.180	CCA0597S0180	Contig268:2256049-2264953	3.48984	32.5401	-3.22098	0.000283708	0.0166713
novel_circ_0007723	65.066	226.908	-1.8021	3.35e-16	2.41e-17	-1.8021		ptc-miR396a	46.8464	240.733	-2.3614	2.19e-35	1.45e-35	evm.model.Contig268.180	CCA0597S0180	Contig268:2256049-2264953	3.48984	32.5401	-3.22098	0.000283708	0.0166713
novel_circ_0006885	2233.93	145.87	3.9368	0	0	3.9368		ptc-miR396a	46.8464	240.733	-2.3614	2.19e-35	1.45e-35	evm.model.Contig268.180	CCA0597S0180	Contig268:2256049-2264953	3.48984	32.5401	-3.22098	0.000283708	0.0166713
novel_circ_0006884	7807.92	0	13.931	0	0	13.931		ptc-miR396a	46.8464	240.733	-2.3614	2.19e-35	1.45e-35	evm.model.Contig268.180	CCA0597S0180	Contig268:2256049-2264953	3.48984	32.5401	-3.22098	0.000283708	0.0166713
novel_circ_0008314	0	48.6232	-6.6036	5.86e-12	2.96e-13	-6.6036		ptc-miR396a	46.8464	240.733	-2.3614	2.19e-35	1.45e-35	evm.model.Contig268.180	CCA0597S0180	Contig268:2256049-2264953	3.48984	32.5401	-3.22098	0.000283708	0.0166713
novel_circ_0007869	0	1474.9	-11.526	6.76e-182	1.08e-181	-11.526		ptc-miR396a	46.8464	240.733	-2.3614	2.19e-35	1.45e-35	evm.model.Contig268.180	CCA0597S0180	Contig268:2256049-2264953	3.48984	32.5401	-3.22098	0.000283708	0.0166713
novel_circ_0008079	0	40.5194	-6.3405	2.94e-10	1.3e-11	-6.3405		ptc-miR396a	46.8464	240.733	-2.3614	2.19e-35	1.45e-35	evm.model.Contig268.180	CCA0597S0180	Contig268:2256049-2264953	3.48984	32.5401	-3.22098	0.000283708	0.0166713
novel_circ_0000521	0	72.9348	-7.1885	8.53e-17	6.19e-18	-7.1885		ptc-miR396a	46.8464	240.733	-2.3614	2.19e-35	1.45e-35	evm.model.Contig268.180	CCA0597S0180	Contig268:2256049-2264953	3.48984	32.5401	-3.22098	0.000283708	0.0166713
novel_circ_0007572	0	24.3116	-5.6036	1.11e-06	3.72e-08	-5.6036		ptc-miR396a	46.8464	240.733	-2.3614	2.19e-35	1.45e-35	evm.model.Contig268.180	CCA0597S0180	Contig268:2256049-2264953	3.48984	32.5401	-3.22098	0.000283708	0.0166713
novel_circ_0006889	3882.27	802.283	2.2747	0	0	2.2747		ptc-miR396a	46.8464	240.733	-2.3614	2.19e-35	1.45e-35	evm.model.Contig268.180	CCA0597S0180	Contig268:2256049-2264953	3.48984	32.5401	-3.22098	0.000283708	0.0166713
novel_circ_0000524	0	105.35	-7.7191	8.57e-23	9.62e-24	-7.7191		ptc-miR396a	46.8464	240.733	-2.3614	2.19e-35	1.45e-35	evm.model.Contig268.180	CCA0597S0180	Contig268:2256049-2264953	3.48984	32.5401	-3.22098	0.000283708	0.0166713
novel_circ_0005022	43.3773	0	6.4389	9.19e-13	5.11e-14	6.4389		ptc-miR396a	46.8464	240.733	-2.3614	2.19e-35	1.45e-35	evm.model.Contig268.180	CCA0597S0180	Contig268:2256049-2264953	3.48984	32.5401	-3.22098	0.000283708	0.0166713
novel_circ_0007571	0	40.5194	-6.3405	2.94e-10	1.3e-11	-6.3405		ptc-miR396a	46.8464	240.733	-2.3614	2.19e-35	1.45e-35	evm.model.Contig268.180	CCA0597S0180	Contig268:2256049-2264953	3.48984	32.5401	-3.22098	0.000283708	0.0166713
novel_circ_0003763	0	32.4155	-6.0186	1.67e-08	6.44e-10	-6.0186		ptc-miR396a	46.8464	240.733	-2.3614	2.19e-35	1.45e-35	evm.model.Contig268.180	CCA0597S0180	Contig268:2256049-2264953	3.48984	32.5401	-3.22098	0.000283708	0.0166713
novel_circ_0000525	0	48.6232	-6.6036	5.86e-12	2.96e-13	-6.6036		ptc-miR396a	46.8464	240.733	-2.3614	2.19e-35	1.45e-35	evm.model.Contig268.180	CCA0597S0180	Contig268:2256049-2264953	3.48984	32.5401	-3.22098	0.000283708	0.0166713
novel_circ_0002660	43.3773	0	6.4389	9.19e-13	5.11e-14	6.4389		ptc-miR396a	46.8464	240.733	-2.3614	2.19e-35	1.45e-35	evm.model.Contig268.180	CCA0597S0180	Contig268:2256049-2264953	3.48984	32.5401	-3.22098	0.000283708	0.0166713
novel_circ_0009916	759.103	356.57	1.0901	1.89e-54	6.89e-55	1.0901		ptc-miR396a	46.8464	240.733	-2.3614	2.19e-35	1.45e-35	evm.model.Contig268.180	CCA0597S0180	Contig268:2256049-2264953	3.48984	32.5401	-3.22098	0.000283708	0.0166713
novel_circ_0008016	0	32.4155	-6.0186	1.67e-08	6.44e-10	-6.0186		ptc-miR396a	46.8464	240.733	-2.3614	2.19e-35	1.45e-35	evm.model.Contig268.180	CCA0597S0180	Contig268:2256049-2264953	3.48984	32.5401	-3.22098	0.000283708	0.0166713
novel_circ_0000765	86.7547	0	7.4389	1.76e-22	1.84e-23	7.4389		ptc-miR396a	46.8464	240.733	-2.3614	2.19e-35	1.45e-35	evm.model.Contig268.180	CCA0597S0180	Contig268:2256049-2264953	3.48984	32.5401	-3.22098	0.000283708	0.0166713
novel_circ_0001491	0	186.389	-8.5422	2.37e-36	4.89e-37	-8.5422		ptc-miR396a	46.8464	240.733	-2.3614	2.19e-35	1.45e-35	evm.model.Contig268.180	CCA0597S0180	Contig268:2256049-2264953	3.48984	32.5401	-3.22098	0.000283708	0.0166713
novel_circ_0003934	0	24.3116	-5.6036	1.11e-06	3.72e-08	-5.6036		ptc-miR396a	46.8464	240.733	-2.3614	2.19e-35	1.45e-35	evm.model.Contig268.180	CCA0597S0180	Contig268:2256049-2264953	3.48984	32.5401	-3.22098	0.000283708	0.0166713
novel_circ_0003111	0	81.0387	-7.3405	2.45e-18	2.09e-19	-7.3405		ptc-miR396a	46.8464	240.733	-2.3614	2.19e-35	1.45e-35	evm.model.Contig268.180	CCA0597S0180	Contig268:2256049-2264953	3.48984	32.5401	-3.22098	0.000283708	0.0166713
novel_circ_0011311	0	48.6232	-6.6036	5.86e-12	2.96e-13	-6.6036		ptc-miR396a	46.8464	240.733	-2.3614	2.19e-35	1.45e-35	evm.model.Contig268.180	CCA0597S0180	Contig268:2256049-2264953	3.48984	32.5401	-3.22098	0.000283708	0.0166713
novel_circ_0010665	0	24.3116	-5.6036	1.11e-06	3.72e-08	-5.6036		ptc-miR396a	46.8464	240.733	-2.3614	2.19e-35	1.45e-35	evm.model.Contig268.180	CCA0597S0180	Contig268:2256049-2264953	3.48984	32.5401	-3.22098	0.000283708	0.0166713
novel_circ_0010981	0	40.5194	-6.3405	2.94e-10	1.3e-11	-6.3405		ptc-miR396a	46.8464	240.733	-2.3614	2.19e-35	1.45e-35	evm.model.Contig268.180	CCA0597S0180	Contig268:2256049-2264953	3.48984	32.5401	-3.22098	0.000283708	0.0166713
novel_circ_0002416	0	32.4155	-6.0186	1.67e-08	6.44e-10	-6.0186		ptc-miR396a	46.8464	240.733	-2.3614	2.19e-35	1.45e-35	evm.model.Contig268.180	CCA0597S0180	Contig268:2256049-2264953	3.48984	32.5401	-3.22098	0.000283708	0.0166713
novel_circ_0011028	65.066	0	7.0238	8.65e-18	6.81e-19	7.0238		ptc-miR396a	46.8464	240.733	-2.3614	2.19e-35	1.45e-35	evm.model.Contig268.180	CCA0597S0180	Contig268:2256049-2264953	3.48984	32.5401	-3.22098	0.000283708	0.0166713
novel_circ_0009913	0	24.3116	-5.6036	1.11e-06	3.72e-08	-5.6036		ptc-miR396a	46.8464	240.733	-2.3614	2.19e-35	1.45e-35	evm.model.Contig268.180	CCA0597S0180	Contig268:2256049-2264953	3.48984	32.5401	-3.22098	0.000283708	0.0166713
novel_circ_0009684	0	16.2077	-5.0186	9.01e-05	2.7e-06	-5.0186		ptc-miR396a	46.8464	240.733	-2.3614	2.19e-35	1.45e-35	evm.model.Contig268.180	CCA0597S0180	Contig268:2256049-2264953	3.48984	32.5401	-3.22098	0.000283708	0.0166713
novel_circ_0009178	0	24.3116	-5.6036	1.11e-06	3.72e-08	-5.6036		ptc-miR396a	46.8464	240.733	-2.3614	2.19e-35	1.45e-35	evm.model.Contig268.180	CCA0597S0180	Contig268:2256049-2264953	3.48984	32.5401	-3.22098	0.000283708	0.0166713
novel_circ_0000766	65.066	0	7.0238	8.65e-18	6.81e-19	7.0238		ptc-miR396a	46.8464	240.733	-2.3614	2.19e-35	1.45e-35	evm.model.Contig268.180	CCA0597S0180	Contig268:2256049-2264953	3.48984	32.5401	-3.22098	0.000283708	0.0166713
novel_circ_0003442	0	105.35	-7.7191	8.57e-23	9.62e-24	-7.7191		ptc-miR396a	46.8464	240.733	-2.3614	2.19e-35	1.45e-35	evm.model.Contig268.180	CCA0597S0180	Contig268:2256049-2264953	3.48984	32.5401	-3.22098	0.000283708	0.0166713
novel_circ_0009972	0	24.3116	-5.6036	1.11e-06	3.72e-08	-5.6036		ptc-miR396a	46.8464	240.733	-2.3614	2.19e-35	1.45e-35	evm.model.Contig268.180	CCA0597S0180	Contig268:2256049-2264953	3.48984	32.5401	-3.22098	0.000283708	0.0166713
novel_circ_0007133	65.066	0	7.0238	8.65e-18	6.81e-19	7.0238		ptc-miR396a	46.8464	240.733	-2.3614	2.19e-35	1.45e-35	evm.model.Contig268.180	CCA0597S0180	Contig268:2256049-2264953	3.48984	32.5401	-3.22098	0.000283708	0.0166713
novel_circ_0002419	0	16.2077	-5.0186	9.01e-05	2.7e-06	-5.0186		ptc-miR396a	46.8464	240.733	-2.3614	2.19e-35	1.45e-35	evm.model.Contig268.180	CCA0597S0180	Contig268:2256049-2264953	3.48984	32.5401	-3.22098	0.000283708	0.0166713
novel_circ_0005706	0	153.974	-8.2665	4e-31	6.7e-32	-8.2665		ptc-miR396a	46.8464	240.733	-2.3614	2.19e-35	1.45e-35	evm.model.Contig268.180	CCA0597S0180	Contig268:2256049-2264953	3.48984	32.5401	-3.22098	0.000283708	0.0166713
novel_circ_0010684	0	81.0387	-7.3405	2.45e-18	2.09e-19	-7.3405		ptc-miR396a	46.8464	240.733	-2.3614	2.19e-35	1.45e-35	evm.model.Contig268.180	CCA0597S0180	Contig268:2256049-2264953	3.48984	32.5401	-3.22098	0.000283708	0.0166713
novel_circ_0006315	238.575	72.9348	1.7098	1.04e-29	1.64e-30	1.7098		ptc-miR396a	46.8464	240.733	-2.3614	2.19e-35	1.45e-35	evm.model.Contig268.180	CCA0597S0180	Contig268:2256049-2264953	3.48984	32.5401	-3.22098	0.000283708	0.0166713
novel_circ_0008028	130.132	0	8.0238	3.59e-31	6.21e-32	8.0238		ptc-miR396a	46.8464	240.733	-2.3614	2.19e-35	1.45e-35	evm.model.Contig268.180	CCA0597S0180	Contig268:2256049-2264953	3.48984	32.5401	-3.22098	0.000283708	0.0166713
novel_circ_0007528	0	40.5194	-6.3405	2.94e-10	1.3e-11	-6.3405		ptc-miR396a	46.8464	240.733	-2.3614	2.19e-35	1.45e-35	evm.model.Contig268.180	CCA0597S0180	Contig268:2256049-2264953	3.48984	32.5401	-3.22098	0.000283708	0.0166713
novel_circ_0000589	43.3773	0	6.4389	9.19e-13	5.11e-14	6.4389		ptc-miR396a	46.8464	240.733	-2.3614	2.19e-35	1.45e-35	evm.model.Contig268.180	CCA0597S0180	Contig268:2256049-2264953	3.48984	32.5401	-3.22098	0.000283708	0.0166713
novel_circ_0010552	0	1572.15	-11.619	8.67e-191	1.51e-190	-11.619		ptc-miR396a	46.8464	240.733	-2.3614	2.19e-35	1.45e-35	evm.model.Contig268.180	CCA0597S0180	Contig268:2256049-2264953	3.48984	32.5401	-3.22098	0.000283708	0.0166713
novel_circ_0010718	0	56.7271	-6.826	1.31e-13	7.79e-15	-6.826		ptc-miR396a	46.8464	240.733	-2.3614	2.19e-35	1.45e-35	evm.model.Contig268.180	CCA0597S0180	Contig268:2256049-2264953	3.48984	32.5401	-3.22098	0.000283708	0.0166713
novel_circ_0006888	2407.44	0	12.233	5.4e-288	1.97e-287	12.233		ptc-miR396a	46.8464	240.733	-2.3614	2.19e-35	1.45e-35	evm.model.Contig268.180	CCA0597S0180	Contig268:2256049-2264953	3.48984	32.5401	-3.22098	0.000283708	0.0166713
novel_circ_0003771	0	24.3116	-5.6036	1.11e-06	3.72e-08	-5.6036		ptc-miR396a	46.8464	240.733	-2.3614	2.19e-35	1.45e-35	evm.model.Contig268.180	CCA0597S0180	Contig268:2256049-2264953	3.48984	32.5401	-3.22098	0.000283708	0.0166713
novel_circ_0006887	7157.26	875.218	3.0317	0	0	3.0317		ptc-miR396a	46.8464	240.733	-2.3614	2.19e-35	1.45e-35	evm.model.Contig268.180	CCA0597S0180	Contig268:2256049-2264953	3.48984	32.5401	-3.22098	0.000283708	0.0166713
novel_circ_0003972	65.066	0	7.0238	8.65e-18	6.81e-19	7.0238		ptc-miR396a	46.8464	240.733	-2.3614	2.19e-35	1.45e-35	evm.model.Contig268.180	CCA0597S0180	Contig268:2256049-2264953	3.48984	32.5401	-3.22098	0.000283708	0.0166713
novel_circ_0008080	0	64.831	-7.0186	3.2e-15	2.13e-16	-7.0186		ptc-miR396a	46.8464	240.733	-2.3614	2.19e-35	1.45e-35	evm.model.Contig268.180	CCA0597S0180	Contig268:2256049-2264953	3.48984	32.5401	-3.22098	0.000283708	0.0166713
novel_circ_0010388	0	64.831	-7.0186	3.2e-15	2.13e-16	-7.0186		ptc-miR396a	46.8464	240.733	-2.3614	2.19e-35	1.45e-35	evm.model.Contig268.180	CCA0597S0180	Contig268:2256049-2264953	3.48984	32.5401	-3.22098	0.000283708	0.0166713
novel_circ_0010551	0	121.558	-7.9255	1.2e-25	1.54e-26	-7.9255		ptc-miR396a	46.8464	240.733	-2.3614	2.19e-35	1.45e-35	evm.model.Contig268.180	CCA0597S0180	Contig268:2256049-2264953	3.48984	32.5401	-3.22098	0.000283708	0.0166713
novel_circ_0005858	0	32.4155	-6.0186	1.67e-08	6.44e-10	-6.0186		ptc-miR396a	46.8464	240.733	-2.3614	2.19e-35	1.45e-35	evm.model.Contig268.180	CCA0597S0180	Contig268:2256049-2264953	3.48984	32.5401	-3.22098	0.000283708	0.0166713
novel_circ_0001441	173.509	453.817	-1.3871	2.6e-19	2.39e-20	-1.3871		ptc-miR396a	46.8464	240.733	-2.3614	2.19e-35	1.45e-35	evm.model.Contig268.180	CCA0597S0180	Contig268:2256049-2264953	3.48984	32.5401	-3.22098	0.000283708	0.0166713
novel_circ_0000680	43.3773	0	6.4389	9.19e-13	5.11e-14	6.4389		ptc-miR396a	46.8464	240.733	-2.3614	2.19e-35	1.45e-35	evm.model.Contig268.180	CCA0597S0180	Contig268:2256049-2264953	3.48984	32.5401	-3.22098	0.000283708	0.0166713
novel_circ_0011495	0	437.609	-9.7735	9.34e-72	4.97e-72	-9.7735		ptc-miR396a	46.8464	240.733	-2.3614	2.19e-35	1.45e-35	evm.model.Contig268.180	CCA0597S0180	Contig268:2256049-2264953	3.48984	32.5401	-3.22098	0.000283708	0.0166713
novel_circ_0009299	86.7547	0	7.4389	1.76e-22	1.84e-23	7.4389		ptc-miR396a	46.8464	240.733	-2.3614	2.19e-35	1.45e-35	evm.model.Contig268.180	CCA0597S0180	Contig268:2256049-2264953	3.48984	32.5401	-3.22098	0.000283708	0.0166713
novel_circ_0004173	0	32.4155	-6.0186	1.67e-08	6.44e-10	-6.0186		novel_23	18120.8	9004.37	1.0089	0	0	evm.model.Contig307.35	CCA0686S0035	Contig307:604988-607890	1.56592	9.93319	-2.66525	0.0080977	0.172162
novel_circ_0004173	0	32.4155	-6.0186	1.67e-08	6.44e-10	-6.0186		novel_23	18120.8	9004.37	1.0089	0	0	evm.model.Contig674.31	CCA1456S0031	Contig674:578934-581687	0.0811089	0.926508	-3.51387	0.017342	0.270948
novel_circ_0004173	0	32.4155	-6.0186	1.67e-08	6.44e-10	-6.0186		novel_23	18120.8	9004.37	1.0089	0	0	evm.model.Contig388.13	CCA0883S0013	Contig388:191721-193769	2.59877	25.0158	-3.26694	0.00221039	0.0725765
novel_circ_0004173	0	32.4155	-6.0186	1.67e-08	6.44e-10	-6.0186		novel_23	18120.8	9004.37	1.0089	0	0	evm.model.Contig400.22	CCA0903S0022	Contig400:250424-253962	316.206	41.1231	2.94284	0.00204589	0.0687994
novel_circ_0001286	65.066	137.766	-1.0822	0.0001696	5.07e-06	-1.0822		novel_23	18120.8	9004.37	1.0089	0	0	evm.model.Contig307.35	CCA0686S0035	Contig307:604988-607890	1.56592	9.93319	-2.66525	0.0080977	0.172162
novel_circ_0001286	65.066	137.766	-1.0822	0.0001696	5.07e-06	-1.0822		novel_23	18120.8	9004.37	1.0089	0	0	evm.model.Contig674.31	CCA1456S0031	Contig674:578934-581687	0.0811089	0.926508	-3.51387	0.017342	0.270948
novel_circ_0001286	65.066	137.766	-1.0822	0.0001696	5.07e-06	-1.0822		novel_23	18120.8	9004.37	1.0089	0	0	evm.model.Contig388.13	CCA0883S0013	Contig388:191721-193769	2.59877	25.0158	-3.26694	0.00221039	0.0725765
novel_circ_0001286	65.066	137.766	-1.0822	0.0001696	5.07e-06	-1.0822		novel_23	18120.8	9004.37	1.0089	0	0	evm.model.Contig400.22	CCA0903S0022	Contig400:250424-253962	316.206	41.1231	2.94284	0.00204589	0.0687994
novel_circ_0001669	281.953	0	9.1393	1.86e-57	7.13e-58	9.1393		novel_23	18120.8	9004.37	1.0089	0	0	evm.model.Contig307.35	CCA0686S0035	Contig307:604988-607890	1.56592	9.93319	-2.66525	0.0080977	0.172162
novel_circ_0001669	281.953	0	9.1393	1.86e-57	7.13e-58	9.1393		novel_23	18120.8	9004.37	1.0089	0	0	evm.model.Contig674.31	CCA1456S0031	Contig674:578934-581687	0.0811089	0.926508	-3.51387	0.017342	0.270948
novel_circ_0001669	281.953	0	9.1393	1.86e-57	7.13e-58	9.1393		novel_23	18120.8	9004.37	1.0089	0	0	evm.model.Contig388.13	CCA0883S0013	Contig388:191721-193769	2.59877	25.0158	-3.26694	0.00221039	0.0725765
novel_circ_0001669	281.953	0	9.1393	1.86e-57	7.13e-58	9.1393		novel_23	18120.8	9004.37	1.0089	0	0	evm.model.Contig400.22	CCA0903S0022	Contig400:250424-253962	316.206	41.1231	2.94284	0.00204589	0.0687994
novel_circ_0005913	151.821	0	8.2462	2.94e-35	5.85e-36	8.2462		novel_23	18120.8	9004.37	1.0089	0	0	evm.model.Contig307.35	CCA0686S0035	Contig307:604988-607890	1.56592	9.93319	-2.66525	0.0080977	0.172162
novel_circ_0005913	151.821	0	8.2462	2.94e-35	5.85e-36	8.2462		novel_23	18120.8	9004.37	1.0089	0	0	evm.model.Contig674.31	CCA1456S0031	Contig674:578934-581687	0.0811089	0.926508	-3.51387	0.017342	0.270948
novel_circ_0005913	151.821	0	8.2462	2.94e-35	5.85e-36	8.2462		novel_23	18120.8	9004.37	1.0089	0	0	evm.model.Contig388.13	CCA0883S0013	Contig388:191721-193769	2.59877	25.0158	-3.26694	0.00221039	0.0725765
novel_circ_0005913	151.821	0	8.2462	2.94e-35	5.85e-36	8.2462		novel_23	18120.8	9004.37	1.0089	0	0	evm.model.Contig400.22	CCA0903S0022	Contig400:250424-253962	316.206	41.1231	2.94284	0.00204589	0.0687994
novel_circ_0000533	0	97.2465	-7.6036	2.47e-21	2.44e-22	-7.6036		novel_23	18120.8	9004.37	1.0089	0	0	evm.model.Contig307.35	CCA0686S0035	Contig307:604988-607890	1.56592	9.93319	-2.66525	0.0080977	0.172162
novel_circ_0000533	0	97.2465	-7.6036	2.47e-21	2.44e-22	-7.6036		novel_23	18120.8	9004.37	1.0089	0	0	evm.model.Contig674.31	CCA1456S0031	Contig674:578934-581687	0.0811089	0.926508	-3.51387	0.017342	0.270948
novel_circ_0000533	0	97.2465	-7.6036	2.47e-21	2.44e-22	-7.6036		novel_23	18120.8	9004.37	1.0089	0	0	evm.model.Contig388.13	CCA0883S0013	Contig388:191721-193769	2.59877	25.0158	-3.26694	0.00221039	0.0725765
novel_circ_0000533	0	97.2465	-7.6036	2.47e-21	2.44e-22	-7.6036		novel_23	18120.8	9004.37	1.0089	0	0	evm.model.Contig400.22	CCA0903S0022	Contig400:250424-253962	316.206	41.1231	2.94284	0.00204589	0.0687994
novel_circ_0010552	0	1572.15	-11.619	8.67e-191	1.51e-190	-11.619		novel_23	18120.8	9004.37	1.0089	0	0	evm.model.Contig307.35	CCA0686S0035	Contig307:604988-607890	1.56592	9.93319	-2.66525	0.0080977	0.172162
novel_circ_0010552	0	1572.15	-11.619	8.67e-191	1.51e-190	-11.619		novel_23	18120.8	9004.37	1.0089	0	0	evm.model.Contig674.31	CCA1456S0031	Contig674:578934-581687	0.0811089	0.926508	-3.51387	0.017342	0.270948
novel_circ_0010552	0	1572.15	-11.619	8.67e-191	1.51e-190	-11.619		novel_23	18120.8	9004.37	1.0089	0	0	evm.model.Contig388.13	CCA0883S0013	Contig388:191721-193769	2.59877	25.0158	-3.26694	0.00221039	0.0725765
novel_circ_0010552	0	1572.15	-11.619	8.67e-191	1.51e-190	-11.619		novel_23	18120.8	9004.37	1.0089	0	0	evm.model.Contig400.22	CCA0903S0022	Contig400:250424-253962	316.206	41.1231	2.94284	0.00204589	0.0687994
novel_circ_0006011	0	202.597	-8.6625	6.9e-39	1.56e-39	-8.6625		novel_23	18120.8	9004.37	1.0089	0	0	evm.model.Contig307.35	CCA0686S0035	Contig307:604988-607890	1.56592	9.93319	-2.66525	0.0080977	0.172162
novel_circ_0006011	0	202.597	-8.6625	6.9e-39	1.56e-39	-8.6625		novel_23	18120.8	9004.37	1.0089	0	0	evm.model.Contig674.31	CCA1456S0031	Contig674:578934-581687	0.0811089	0.926508	-3.51387	0.017342	0.270948
novel_circ_0006011	0	202.597	-8.6625	6.9e-39	1.56e-39	-8.6625		novel_23	18120.8	9004.37	1.0089	0	0	evm.model.Contig388.13	CCA0883S0013	Contig388:191721-193769	2.59877	25.0158	-3.26694	0.00221039	0.0725765
novel_circ_0006011	0	202.597	-8.6625	6.9e-39	1.56e-39	-8.6625		novel_23	18120.8	9004.37	1.0089	0	0	evm.model.Contig400.22	CCA0903S0022	Contig400:250424-253962	316.206	41.1231	2.94284	0.00204589	0.0687994
novel_circ_0002857	0	56.7271	-6.826	1.31e-13	7.79e-15	-6.826		novel_23	18120.8	9004.37	1.0089	0	0	evm.model.Contig307.35	CCA0686S0035	Contig307:604988-607890	1.56592	9.93319	-2.66525	0.0080977	0.172162
novel_circ_0002857	0	56.7271	-6.826	1.31e-13	7.79e-15	-6.826		novel_23	18120.8	9004.37	1.0089	0	0	evm.model.Contig674.31	CCA1456S0031	Contig674:578934-581687	0.0811089	0.926508	-3.51387	0.017342	0.270948
novel_circ_0002857	0	56.7271	-6.826	1.31e-13	7.79e-15	-6.826		novel_23	18120.8	9004.37	1.0089	0	0	evm.model.Contig388.13	CCA0883S0013	Contig388:191721-193769	2.59877	25.0158	-3.26694	0.00221039	0.0725765
novel_circ_0002857	0	56.7271	-6.826	1.31e-13	7.79e-15	-6.826		novel_23	18120.8	9004.37	1.0089	0	0	evm.model.Contig400.22	CCA0903S0022	Contig400:250424-253962	316.206	41.1231	2.94284	0.00204589	0.0687994
novel_circ_0009664	0	72.9348	-7.1885	8.53e-17	6.19e-18	-7.1885		novel_23	18120.8	9004.37	1.0089	0	0	evm.model.Contig307.35	CCA0686S0035	Contig307:604988-607890	1.56592	9.93319	-2.66525	0.0080977	0.172162
novel_circ_0009664	0	72.9348	-7.1885	8.53e-17	6.19e-18	-7.1885		novel_23	18120.8	9004.37	1.0089	0	0	evm.model.Contig674.31	CCA1456S0031	Contig674:578934-581687	0.0811089	0.926508	-3.51387	0.017342	0.270948
novel_circ_0009664	0	72.9348	-7.1885	8.53e-17	6.19e-18	-7.1885		novel_23	18120.8	9004.37	1.0089	0	0	evm.model.Contig388.13	CCA0883S0013	Contig388:191721-193769	2.59877	25.0158	-3.26694	0.00221039	0.0725765
novel_circ_0009664	0	72.9348	-7.1885	8.53e-17	6.19e-18	-7.1885		novel_23	18120.8	9004.37	1.0089	0	0	evm.model.Contig400.22	CCA0903S0022	Contig400:250424-253962	316.206	41.1231	2.94284	0.00204589	0.0687994
novel_circ_0007978	0	40.5194	-6.3405	2.94e-10	1.3e-11	-6.3405		novel_23	18120.8	9004.37	1.0089	0	0	evm.model.Contig307.35	CCA0686S0035	Contig307:604988-607890	1.56592	9.93319	-2.66525	0.0080977	0.172162
novel_circ_0007978	0	40.5194	-6.3405	2.94e-10	1.3e-11	-6.3405		novel_23	18120.8	9004.37	1.0089	0	0	evm.model.Contig674.31	CCA1456S0031	Contig674:578934-581687	0.0811089	0.926508	-3.51387	0.017342	0.270948
novel_circ_0007978	0	40.5194	-6.3405	2.94e-10	1.3e-11	-6.3405		novel_23	18120.8	9004.37	1.0089	0	0	evm.model.Contig388.13	CCA0883S0013	Contig388:191721-193769	2.59877	25.0158	-3.26694	0.00221039	0.0725765
novel_circ_0007978	0	40.5194	-6.3405	2.94e-10	1.3e-11	-6.3405		novel_23	18120.8	9004.37	1.0089	0	0	evm.model.Contig400.22	CCA0903S0022	Contig400:250424-253962	316.206	41.1231	2.94284	0.00204589	0.0687994
novel_circ_0003981	0	24.3116	-5.6036	1.11e-06	3.72e-08	-5.6036		novel_23	18120.8	9004.37	1.0089	0	0	evm.model.Contig307.35	CCA0686S0035	Contig307:604988-607890	1.56592	9.93319	-2.66525	0.0080977	0.172162
novel_circ_0003981	0	24.3116	-5.6036	1.11e-06	3.72e-08	-5.6036		novel_23	18120.8	9004.37	1.0089	0	0	evm.model.Contig674.31	CCA1456S0031	Contig674:578934-581687	0.0811089	0.926508	-3.51387	0.017342	0.270948
novel_circ_0003981	0	24.3116	-5.6036	1.11e-06	3.72e-08	-5.6036		novel_23	18120.8	9004.37	1.0089	0	0	evm.model.Contig388.13	CCA0883S0013	Contig388:191721-193769	2.59877	25.0158	-3.26694	0.00221039	0.0725765
novel_circ_0003981	0	24.3116	-5.6036	1.11e-06	3.72e-08	-5.6036		novel_23	18120.8	9004.37	1.0089	0	0	evm.model.Contig400.22	CCA0903S0022	Contig400:250424-253962	316.206	41.1231	2.94284	0.00204589	0.0687994
novel_circ_0000585	0	40.5194	-6.3405	2.94e-10	1.3e-11	-6.3405		novel_23	18120.8	9004.37	1.0089	0	0	evm.model.Contig307.35	CCA0686S0035	Contig307:604988-607890	1.56592	9.93319	-2.66525	0.0080977	0.172162
novel_circ_0000585	0	40.5194	-6.3405	2.94e-10	1.3e-11	-6.3405		novel_23	18120.8	9004.37	1.0089	0	0	evm.model.Contig674.31	CCA1456S0031	Contig674:578934-581687	0.0811089	0.926508	-3.51387	0.017342	0.270948
novel_circ_0000585	0	40.5194	-6.3405	2.94e-10	1.3e-11	-6.3405		novel_23	18120.8	9004.37	1.0089	0	0	evm.model.Contig388.13	CCA0883S0013	Contig388:191721-193769	2.59877	25.0158	-3.26694	0.00221039	0.0725765
novel_circ_0000585	0	40.5194	-6.3405	2.94e-10	1.3e-11	-6.3405		novel_23	18120.8	9004.37	1.0089	0	0	evm.model.Contig400.22	CCA0903S0022	Contig400:250424-253962	316.206	41.1231	2.94284	0.00204589	0.0687994
novel_circ_0009631	130.132	1620.77	-3.6386	1.33e-271	4.52e-271	-3.6386		novel_23	18120.8	9004.37	1.0089	0	0	evm.model.Contig307.35	CCA0686S0035	Contig307:604988-607890	1.56592	9.93319	-2.66525	0.0080977	0.172162
novel_circ_0009631	130.132	1620.77	-3.6386	1.33e-271	4.52e-271	-3.6386		novel_23	18120.8	9004.37	1.0089	0	0	evm.model.Contig674.31	CCA1456S0031	Contig674:578934-581687	0.0811089	0.926508	-3.51387	0.017342	0.270948
novel_circ_0009631	130.132	1620.77	-3.6386	1.33e-271	4.52e-271	-3.6386		novel_23	18120.8	9004.37	1.0089	0	0	evm.model.Contig388.13	CCA0883S0013	Contig388:191721-193769	2.59877	25.0158	-3.26694	0.00221039	0.0725765
novel_circ_0009631	130.132	1620.77	-3.6386	1.33e-271	4.52e-271	-3.6386		novel_23	18120.8	9004.37	1.0089	0	0	evm.model.Contig400.22	CCA0903S0022	Contig400:250424-253962	316.206	41.1231	2.94284	0.00204589	0.0687994
novel_circ_0002567	0	413.297	-9.691	1.31e-68	6.6e-69	-9.691		novel_23	18120.8	9004.37	1.0089	0	0	evm.model.Contig307.35	CCA0686S0035	Contig307:604988-607890	1.56592	9.93319	-2.66525	0.0080977	0.172162
novel_circ_0002567	0	413.297	-9.691	1.31e-68	6.6e-69	-9.691		novel_23	18120.8	9004.37	1.0089	0	0	evm.model.Contig674.31	CCA1456S0031	Contig674:578934-581687	0.0811089	0.926508	-3.51387	0.017342	0.270948
novel_circ_0002567	0	413.297	-9.691	1.31e-68	6.6e-69	-9.691		novel_23	18120.8	9004.37	1.0089	0	0	evm.model.Contig388.13	CCA0883S0013	Contig388:191721-193769	2.59877	25.0158	-3.26694	0.00221039	0.0725765
novel_circ_0002567	0	413.297	-9.691	1.31e-68	6.6e-69	-9.691		novel_23	18120.8	9004.37	1.0089	0	0	evm.model.Contig400.22	CCA0903S0022	Contig400:250424-253962	316.206	41.1231	2.94284	0.00204589	0.0687994
novel_circ_0006614	0	48.6232	-6.6036	5.86e-12	2.96e-13	-6.6036		novel_23	18120.8	9004.37	1.0089	0	0	evm.model.Contig307.35	CCA0686S0035	Contig307:604988-607890	1.56592	9.93319	-2.66525	0.0080977	0.172162
novel_circ_0006614	0	48.6232	-6.6036	5.86e-12	2.96e-13	-6.6036		novel_23	18120.8	9004.37	1.0089	0	0	evm.model.Contig674.31	CCA1456S0031	Contig674:578934-581687	0.0811089	0.926508	-3.51387	0.017342	0.270948
novel_circ_0006614	0	48.6232	-6.6036	5.86e-12	2.96e-13	-6.6036		novel_23	18120.8	9004.37	1.0089	0	0	evm.model.Contig388.13	CCA0883S0013	Contig388:191721-193769	2.59877	25.0158	-3.26694	0.00221039	0.0725765
novel_circ_0006614	0	48.6232	-6.6036	5.86e-12	2.96e-13	-6.6036		novel_23	18120.8	9004.37	1.0089	0	0	evm.model.Contig400.22	CCA0903S0022	Contig400:250424-253962	316.206	41.1231	2.94284	0.00204589	0.0687994
novel_circ_0001550	0	56.7271	-6.826	1.31e-13	7.79e-15	-6.826		novel_23	18120.8	9004.37	1.0089	0	0	evm.model.Contig307.35	CCA0686S0035	Contig307:604988-607890	1.56592	9.93319	-2.66525	0.0080977	0.172162
novel_circ_0001550	0	56.7271	-6.826	1.31e-13	7.79e-15	-6.826		novel_23	18120.8	9004.37	1.0089	0	0	evm.model.Contig674.31	CCA1456S0031	Contig674:578934-581687	0.0811089	0.926508	-3.51387	0.017342	0.270948
novel_circ_0001550	0	56.7271	-6.826	1.31e-13	7.79e-15	-6.826		novel_23	18120.8	9004.37	1.0089	0	0	evm.model.Contig388.13	CCA0883S0013	Contig388:191721-193769	2.59877	25.0158	-3.26694	0.00221039	0.0725765
novel_circ_0001550	0	56.7271	-6.826	1.31e-13	7.79e-15	-6.826		novel_23	18120.8	9004.37	1.0089	0	0	evm.model.Contig400.22	CCA0903S0022	Contig400:250424-253962	316.206	41.1231	2.94284	0.00204589	0.0687994
novel_circ_0001885	0	113.454	-7.826	3.13e-24	3.79e-25	-7.826		novel_23	18120.8	9004.37	1.0089	0	0	evm.model.Contig307.35	CCA0686S0035	Contig307:604988-607890	1.56592	9.93319	-2.66525	0.0080977	0.172162
novel_circ_0001885	0	113.454	-7.826	3.13e-24	3.79e-25	-7.826		novel_23	18120.8	9004.37	1.0089	0	0	evm.model.Contig674.31	CCA1456S0031	Contig674:578934-581687	0.0811089	0.926508	-3.51387	0.017342	0.270948
novel_circ_0001885	0	113.454	-7.826	3.13e-24	3.79e-25	-7.826		novel_23	18120.8	9004.37	1.0089	0	0	evm.model.Contig388.13	CCA0883S0013	Contig388:191721-193769	2.59877	25.0158	-3.26694	0.00221039	0.0725765
novel_circ_0001885	0	113.454	-7.826	3.13e-24	3.79e-25	-7.826		novel_23	18120.8	9004.37	1.0089	0	0	evm.model.Contig400.22	CCA0903S0022	Contig400:250424-253962	316.206	41.1231	2.94284	0.00204589	0.0687994
novel_circ_0003209	0	56.7271	-6.826	1.31e-13	7.79e-15	-6.826		novel_23	18120.8	9004.37	1.0089	0	0	evm.model.Contig307.35	CCA0686S0035	Contig307:604988-607890	1.56592	9.93319	-2.66525	0.0080977	0.172162
novel_circ_0003209	0	56.7271	-6.826	1.31e-13	7.79e-15	-6.826		novel_23	18120.8	9004.37	1.0089	0	0	evm.model.Contig674.31	CCA1456S0031	Contig674:578934-581687	0.0811089	0.926508	-3.51387	0.017342	0.270948
novel_circ_0003209	0	56.7271	-6.826	1.31e-13	7.79e-15	-6.826		novel_23	18120.8	9004.37	1.0089	0	0	evm.model.Contig388.13	CCA0883S0013	Contig388:191721-193769	2.59877	25.0158	-3.26694	0.00221039	0.0725765
novel_circ_0003209	0	56.7271	-6.826	1.31e-13	7.79e-15	-6.826		novel_23	18120.8	9004.37	1.0089	0	0	evm.model.Contig400.22	CCA0903S0022	Contig400:250424-253962	316.206	41.1231	2.94284	0.00204589	0.0687994
novel_circ_0008998	0	24.3116	-5.6036	1.11e-06	3.72e-08	-5.6036		novel_23	18120.8	9004.37	1.0089	0	0	evm.model.Contig307.35	CCA0686S0035	Contig307:604988-607890	1.56592	9.93319	-2.66525	0.0080977	0.172162
novel_circ_0008998	0	24.3116	-5.6036	1.11e-06	3.72e-08	-5.6036		novel_23	18120.8	9004.37	1.0089	0	0	evm.model.Contig674.31	CCA1456S0031	Contig674:578934-581687	0.0811089	0.926508	-3.51387	0.017342	0.270948
novel_circ_0008998	0	24.3116	-5.6036	1.11e-06	3.72e-08	-5.6036		novel_23	18120.8	9004.37	1.0089	0	0	evm.model.Contig388.13	CCA0883S0013	Contig388:191721-193769	2.59877	25.0158	-3.26694	0.00221039	0.0725765
novel_circ_0008998	0	24.3116	-5.6036	1.11e-06	3.72e-08	-5.6036		novel_23	18120.8	9004.37	1.0089	0	0	evm.model.Contig400.22	CCA0903S0022	Contig400:250424-253962	316.206	41.1231	2.94284	0.00204589	0.0687994
novel_circ_0005791	0	89.1426	-7.478	7.54e-20	6.96e-21	-7.478		novel_23	18120.8	9004.37	1.0089	0	0	evm.model.Contig307.35	CCA0686S0035	Contig307:604988-607890	1.56592	9.93319	-2.66525	0.0080977	0.172162
novel_circ_0005791	0	89.1426	-7.478	7.54e-20	6.96e-21	-7.478		novel_23	18120.8	9004.37	1.0089	0	0	evm.model.Contig674.31	CCA1456S0031	Contig674:578934-581687	0.0811089	0.926508	-3.51387	0.017342	0.270948
novel_circ_0005791	0	89.1426	-7.478	7.54e-20	6.96e-21	-7.478		novel_23	18120.8	9004.37	1.0089	0	0	evm.model.Contig388.13	CCA0883S0013	Contig388:191721-193769	2.59877	25.0158	-3.26694	0.00221039	0.0725765
novel_circ_0005791	0	89.1426	-7.478	7.54e-20	6.96e-21	-7.478		novel_23	18120.8	9004.37	1.0089	0	0	evm.model.Contig400.22	CCA0903S0022	Contig400:250424-253962	316.206	41.1231	2.94284	0.00204589	0.0687994
novel_circ_0011102	108.443	0	7.7608	6.35e-27	8.57e-28	7.7608		novel_23	18120.8	9004.37	1.0089	0	0	evm.model.Contig307.35	CCA0686S0035	Contig307:604988-607890	1.56592	9.93319	-2.66525	0.0080977	0.172162
novel_circ_0011102	108.443	0	7.7608	6.35e-27	8.57e-28	7.7608		novel_23	18120.8	9004.37	1.0089	0	0	evm.model.Contig674.31	CCA1456S0031	Contig674:578934-581687	0.0811089	0.926508	-3.51387	0.017342	0.270948
novel_circ_0011102	108.443	0	7.7608	6.35e-27	8.57e-28	7.7608		novel_23	18120.8	9004.37	1.0089	0	0	evm.model.Contig388.13	CCA0883S0013	Contig388:191721-193769	2.59877	25.0158	-3.26694	0.00221039	0.0725765
novel_circ_0011102	108.443	0	7.7608	6.35e-27	8.57e-28	7.7608		novel_23	18120.8	9004.37	1.0089	0	0	evm.model.Contig400.22	CCA0903S0022	Contig400:250424-253962	316.206	41.1231	2.94284	0.00204589	0.0687994
novel_circ_0006074	0	48.6232	-6.6036	5.86e-12	2.96e-13	-6.6036		novel_23	18120.8	9004.37	1.0089	0	0	evm.model.Contig307.35	CCA0686S0035	Contig307:604988-607890	1.56592	9.93319	-2.66525	0.0080977	0.172162
novel_circ_0006074	0	48.6232	-6.6036	5.86e-12	2.96e-13	-6.6036		novel_23	18120.8	9004.37	1.0089	0	0	evm.model.Contig674.31	CCA1456S0031	Contig674:578934-581687	0.0811089	0.926508	-3.51387	0.017342	0.270948
novel_circ_0006074	0	48.6232	-6.6036	5.86e-12	2.96e-13	-6.6036		novel_23	18120.8	9004.37	1.0089	0	0	evm.model.Contig388.13	CCA0883S0013	Contig388:191721-193769	2.59877	25.0158	-3.26694	0.00221039	0.0725765
novel_circ_0006074	0	48.6232	-6.6036	5.86e-12	2.96e-13	-6.6036		novel_23	18120.8	9004.37	1.0089	0	0	evm.model.Contig400.22	CCA0903S0022	Contig400:250424-253962	316.206	41.1231	2.94284	0.00204589	0.0687994
novel_circ_0000527	759.103	0	10.568	8.88e-123	9.06e-123	10.568		novel_23	18120.8	9004.37	1.0089	0	0	evm.model.Contig307.35	CCA0686S0035	Contig307:604988-607890	1.56592	9.93319	-2.66525	0.0080977	0.172162
novel_circ_0000527	759.103	0	10.568	8.88e-123	9.06e-123	10.568		novel_23	18120.8	9004.37	1.0089	0	0	evm.model.Contig674.31	CCA1456S0031	Contig674:578934-581687	0.0811089	0.926508	-3.51387	0.017342	0.270948
novel_circ_0000527	759.103	0	10.568	8.88e-123	9.06e-123	10.568		novel_23	18120.8	9004.37	1.0089	0	0	evm.model.Contig388.13	CCA0883S0013	Contig388:191721-193769	2.59877	25.0158	-3.26694	0.00221039	0.0725765
novel_circ_0000527	759.103	0	10.568	8.88e-123	9.06e-123	10.568		novel_23	18120.8	9004.37	1.0089	0	0	evm.model.Contig400.22	CCA0903S0022	Contig400:250424-253962	316.206	41.1231	2.94284	0.00204589	0.0687994
novel_circ_0006965	151.821	0	8.2462	2.94e-35	5.85e-36	8.2462		novel_23	18120.8	9004.37	1.0089	0	0	evm.model.Contig307.35	CCA0686S0035	Contig307:604988-607890	1.56592	9.93319	-2.66525	0.0080977	0.172162
novel_circ_0006965	151.821	0	8.2462	2.94e-35	5.85e-36	8.2462		novel_23	18120.8	9004.37	1.0089	0	0	evm.model.Contig674.31	CCA1456S0031	Contig674:578934-581687	0.0811089	0.926508	-3.51387	0.017342	0.270948
novel_circ_0006965	151.821	0	8.2462	2.94e-35	5.85e-36	8.2462		novel_23	18120.8	9004.37	1.0089	0	0	evm.model.Contig388.13	CCA0883S0013	Contig388:191721-193769	2.59877	25.0158	-3.26694	0.00221039	0.0725765
novel_circ_0006965	151.821	0	8.2462	2.94e-35	5.85e-36	8.2462		novel_23	18120.8	9004.37	1.0089	0	0	evm.model.Contig400.22	CCA0903S0022	Contig400:250424-253962	316.206	41.1231	2.94284	0.00204589	0.0687994
novel_circ_0009661	0	40.5194	-6.3405	2.94e-10	1.3e-11	-6.3405		novel_23	18120.8	9004.37	1.0089	0	0	evm.model.Contig307.35	CCA0686S0035	Contig307:604988-607890	1.56592	9.93319	-2.66525	0.0080977	0.172162
novel_circ_0009661	0	40.5194	-6.3405	2.94e-10	1.3e-11	-6.3405		novel_23	18120.8	9004.37	1.0089	0	0	evm.model.Contig674.31	CCA1456S0031	Contig674:578934-581687	0.0811089	0.926508	-3.51387	0.017342	0.270948
novel_circ_0009661	0	40.5194	-6.3405	2.94e-10	1.3e-11	-6.3405		novel_23	18120.8	9004.37	1.0089	0	0	evm.model.Contig388.13	CCA0883S0013	Contig388:191721-193769	2.59877	25.0158	-3.26694	0.00221039	0.0725765
novel_circ_0009661	0	40.5194	-6.3405	2.94e-10	1.3e-11	-6.3405		novel_23	18120.8	9004.37	1.0089	0	0	evm.model.Contig400.22	CCA0903S0022	Contig400:250424-253962	316.206	41.1231	2.94284	0.00204589	0.0687994
novel_circ_0001871	0	64.831	-7.0186	3.2e-15	2.13e-16	-7.0186		novel_23	18120.8	9004.37	1.0089	0	0	evm.model.Contig307.35	CCA0686S0035	Contig307:604988-607890	1.56592	9.93319	-2.66525	0.0080977	0.172162
novel_circ_0001871	0	64.831	-7.0186	3.2e-15	2.13e-16	-7.0186		novel_23	18120.8	9004.37	1.0089	0	0	evm.model.Contig674.31	CCA1456S0031	Contig674:578934-581687	0.0811089	0.926508	-3.51387	0.017342	0.270948
novel_circ_0001871	0	64.831	-7.0186	3.2e-15	2.13e-16	-7.0186		novel_23	18120.8	9004.37	1.0089	0	0	evm.model.Contig388.13	CCA0883S0013	Contig388:191721-193769	2.59877	25.0158	-3.26694	0.00221039	0.0725765
novel_circ_0001871	0	64.831	-7.0186	3.2e-15	2.13e-16	-7.0186		novel_23	18120.8	9004.37	1.0089	0	0	evm.model.Contig400.22	CCA0903S0022	Contig400:250424-253962	316.206	41.1231	2.94284	0.00204589	0.0687994
novel_circ_0008083	0	105.35	-7.7191	8.57e-23	9.62e-24	-7.7191		novel_23	18120.8	9004.37	1.0089	0	0	evm.model.Contig307.35	CCA0686S0035	Contig307:604988-607890	1.56592	9.93319	-2.66525	0.0080977	0.172162
novel_circ_0008083	0	105.35	-7.7191	8.57e-23	9.62e-24	-7.7191		novel_23	18120.8	9004.37	1.0089	0	0	evm.model.Contig674.31	CCA1456S0031	Contig674:578934-581687	0.0811089	0.926508	-3.51387	0.017342	0.270948
novel_circ_0008083	0	105.35	-7.7191	8.57e-23	9.62e-24	-7.7191		novel_23	18120.8	9004.37	1.0089	0	0	evm.model.Contig388.13	CCA0883S0013	Contig388:191721-193769	2.59877	25.0158	-3.26694	0.00221039	0.0725765
novel_circ_0008083	0	105.35	-7.7191	8.57e-23	9.62e-24	-7.7191		novel_23	18120.8	9004.37	1.0089	0	0	evm.model.Contig400.22	CCA0903S0022	Contig400:250424-253962	316.206	41.1231	2.94284	0.00204589	0.0687994
novel_circ_0006731	0	16.2077	-5.0186	9.01e-05	2.7e-06	-5.0186		novel_23	18120.8	9004.37	1.0089	0	0	evm.model.Contig307.35	CCA0686S0035	Contig307:604988-607890	1.56592	9.93319	-2.66525	0.0080977	0.172162
novel_circ_0006731	0	16.2077	-5.0186	9.01e-05	2.7e-06	-5.0186		novel_23	18120.8	9004.37	1.0089	0	0	evm.model.Contig674.31	CCA1456S0031	Contig674:578934-581687	0.0811089	0.926508	-3.51387	0.017342	0.270948
novel_circ_0006731	0	16.2077	-5.0186	9.01e-05	2.7e-06	-5.0186		novel_23	18120.8	9004.37	1.0089	0	0	evm.model.Contig388.13	CCA0883S0013	Contig388:191721-193769	2.59877	25.0158	-3.26694	0.00221039	0.0725765
novel_circ_0006731	0	16.2077	-5.0186	9.01e-05	2.7e-06	-5.0186		novel_23	18120.8	9004.37	1.0089	0	0	evm.model.Contig400.22	CCA0903S0022	Contig400:250424-253962	316.206	41.1231	2.94284	0.00204589	0.0687994
novel_circ_0004116	43.3773	0	6.4389	9.19e-13	5.11e-14	6.4389		novel_23	18120.8	9004.37	1.0089	0	0	evm.model.Contig307.35	CCA0686S0035	Contig307:604988-607890	1.56592	9.93319	-2.66525	0.0080977	0.172162
novel_circ_0004116	43.3773	0	6.4389	9.19e-13	5.11e-14	6.4389		novel_23	18120.8	9004.37	1.0089	0	0	evm.model.Contig674.31	CCA1456S0031	Contig674:578934-581687	0.0811089	0.926508	-3.51387	0.017342	0.270948
novel_circ_0004116	43.3773	0	6.4389	9.19e-13	5.11e-14	6.4389		novel_23	18120.8	9004.37	1.0089	0	0	evm.model.Contig388.13	CCA0883S0013	Contig388:191721-193769	2.59877	25.0158	-3.26694	0.00221039	0.0725765
novel_circ_0004116	43.3773	0	6.4389	9.19e-13	5.11e-14	6.4389		novel_23	18120.8	9004.37	1.0089	0	0	evm.model.Contig400.22	CCA0903S0022	Contig400:250424-253962	316.206	41.1231	2.94284	0.00204589	0.0687994
novel_circ_0010551	0	121.558	-7.9255	1.2e-25	1.54e-26	-7.9255		novel_23	18120.8	9004.37	1.0089	0	0	evm.model.Contig307.35	CCA0686S0035	Contig307:604988-607890	1.56592	9.93319	-2.66525	0.0080977	0.172162
novel_circ_0010551	0	121.558	-7.9255	1.2e-25	1.54e-26	-7.9255		novel_23	18120.8	9004.37	1.0089	0	0	evm.model.Contig674.31	CCA1456S0031	Contig674:578934-581687	0.0811089	0.926508	-3.51387	0.017342	0.270948
novel_circ_0010551	0	121.558	-7.9255	1.2e-25	1.54e-26	-7.9255		novel_23	18120.8	9004.37	1.0089	0	0	evm.model.Contig388.13	CCA0883S0013	Contig388:191721-193769	2.59877	25.0158	-3.26694	0.00221039	0.0725765
novel_circ_0010551	0	121.558	-7.9255	1.2e-25	1.54e-26	-7.9255		novel_23	18120.8	9004.37	1.0089	0	0	evm.model.Contig400.22	CCA0903S0022	Contig400:250424-253962	316.206	41.1231	2.94284	0.00204589	0.0687994
novel_circ_0002710	43.3773	0	6.4389	9.19e-13	5.11e-14	6.4389		novel_23	18120.8	9004.37	1.0089	0	0	evm.model.Contig307.35	CCA0686S0035	Contig307:604988-607890	1.56592	9.93319	-2.66525	0.0080977	0.172162
novel_circ_0002710	43.3773	0	6.4389	9.19e-13	5.11e-14	6.4389		novel_23	18120.8	9004.37	1.0089	0	0	evm.model.Contig674.31	CCA1456S0031	Contig674:578934-581687	0.0811089	0.926508	-3.51387	0.017342	0.270948
novel_circ_0002710	43.3773	0	6.4389	9.19e-13	5.11e-14	6.4389		novel_23	18120.8	9004.37	1.0089	0	0	evm.model.Contig388.13	CCA0883S0013	Contig388:191721-193769	2.59877	25.0158	-3.26694	0.00221039	0.0725765
novel_circ_0002710	43.3773	0	6.4389	9.19e-13	5.11e-14	6.4389		novel_23	18120.8	9004.37	1.0089	0	0	evm.model.Contig400.22	CCA0903S0022	Contig400:250424-253962	316.206	41.1231	2.94284	0.00204589	0.0687994
novel_circ_0009629	0	24.3116	-5.6036	1.11e-06	3.72e-08	-5.6036		novel_23	18120.8	9004.37	1.0089	0	0	evm.model.Contig307.35	CCA0686S0035	Contig307:604988-607890	1.56592	9.93319	-2.66525	0.0080977	0.172162
novel_circ_0009629	0	24.3116	-5.6036	1.11e-06	3.72e-08	-5.6036		novel_23	18120.8	9004.37	1.0089	0	0	evm.model.Contig674.31	CCA1456S0031	Contig674:578934-581687	0.0811089	0.926508	-3.51387	0.017342	0.270948
novel_circ_0009629	0	24.3116	-5.6036	1.11e-06	3.72e-08	-5.6036		novel_23	18120.8	9004.37	1.0089	0	0	evm.model.Contig388.13	CCA0883S0013	Contig388:191721-193769	2.59877	25.0158	-3.26694	0.00221039	0.0725765
novel_circ_0009629	0	24.3116	-5.6036	1.11e-06	3.72e-08	-5.6036		novel_23	18120.8	9004.37	1.0089	0	0	evm.model.Contig400.22	CCA0903S0022	Contig400:250424-253962	316.206	41.1231	2.94284	0.00204589	0.0687994
novel_circ_0010568	0	40.5194	-6.3405	2.94e-10	1.3e-11	-6.3405		novel_23	18120.8	9004.37	1.0089	0	0	evm.model.Contig307.35	CCA0686S0035	Contig307:604988-607890	1.56592	9.93319	-2.66525	0.0080977	0.172162
novel_circ_0010568	0	40.5194	-6.3405	2.94e-10	1.3e-11	-6.3405		novel_23	18120.8	9004.37	1.0089	0	0	evm.model.Contig674.31	CCA1456S0031	Contig674:578934-581687	0.0811089	0.926508	-3.51387	0.017342	0.270948
novel_circ_0010568	0	40.5194	-6.3405	2.94e-10	1.3e-11	-6.3405		novel_23	18120.8	9004.37	1.0089	0	0	evm.model.Contig388.13	CCA0883S0013	Contig388:191721-193769	2.59877	25.0158	-3.26694	0.00221039	0.0725765
novel_circ_0010568	0	40.5194	-6.3405	2.94e-10	1.3e-11	-6.3405		novel_23	18120.8	9004.37	1.0089	0	0	evm.model.Contig400.22	CCA0903S0022	Contig400:250424-253962	316.206	41.1231	2.94284	0.00204589	0.0687994
novel_circ_0003333	0	16.2077	-5.0186	9.01e-05	2.7e-06	-5.0186		novel_23	18120.8	9004.37	1.0089	0	0	evm.model.Contig307.35	CCA0686S0035	Contig307:604988-607890	1.56592	9.93319	-2.66525	0.0080977	0.172162
novel_circ_0003333	0	16.2077	-5.0186	9.01e-05	2.7e-06	-5.0186		novel_23	18120.8	9004.37	1.0089	0	0	evm.model.Contig674.31	CCA1456S0031	Contig674:578934-581687	0.0811089	0.926508	-3.51387	0.017342	0.270948
novel_circ_0003333	0	16.2077	-5.0186	9.01e-05	2.7e-06	-5.0186		novel_23	18120.8	9004.37	1.0089	0	0	evm.model.Contig388.13	CCA0883S0013	Contig388:191721-193769	2.59877	25.0158	-3.26694	0.00221039	0.0725765
novel_circ_0003333	0	16.2077	-5.0186	9.01e-05	2.7e-06	-5.0186		novel_23	18120.8	9004.37	1.0089	0	0	evm.model.Contig400.22	CCA0903S0022	Contig400:250424-253962	316.206	41.1231	2.94284	0.00204589	0.0687994
novel_circ_0000584	0	64.831	-7.0186	3.2e-15	2.13e-16	-7.0186		novel_23	18120.8	9004.37	1.0089	0	0	evm.model.Contig307.35	CCA0686S0035	Contig307:604988-607890	1.56592	9.93319	-2.66525	0.0080977	0.172162
novel_circ_0000584	0	64.831	-7.0186	3.2e-15	2.13e-16	-7.0186		novel_23	18120.8	9004.37	1.0089	0	0	evm.model.Contig674.31	CCA1456S0031	Contig674:578934-581687	0.0811089	0.926508	-3.51387	0.017342	0.270948
novel_circ_0000584	0	64.831	-7.0186	3.2e-15	2.13e-16	-7.0186		novel_23	18120.8	9004.37	1.0089	0	0	evm.model.Contig388.13	CCA0883S0013	Contig388:191721-193769	2.59877	25.0158	-3.26694	0.00221039	0.0725765
novel_circ_0000584	0	64.831	-7.0186	3.2e-15	2.13e-16	-7.0186		novel_23	18120.8	9004.37	1.0089	0	0	evm.model.Contig400.22	CCA0903S0022	Contig400:250424-253962	316.206	41.1231	2.94284	0.00204589	0.0687994
novel_circ_0001609	43.3773	0	6.4389	9.19e-13	5.11e-14	6.4389		novel_23	18120.8	9004.37	1.0089	0	0	evm.model.Contig307.35	CCA0686S0035	Contig307:604988-607890	1.56592	9.93319	-2.66525	0.0080977	0.172162
novel_circ_0001609	43.3773	0	6.4389	9.19e-13	5.11e-14	6.4389		novel_23	18120.8	9004.37	1.0089	0	0	evm.model.Contig674.31	CCA1456S0031	Contig674:578934-581687	0.0811089	0.926508	-3.51387	0.017342	0.270948
novel_circ_0001609	43.3773	0	6.4389	9.19e-13	5.11e-14	6.4389		novel_23	18120.8	9004.37	1.0089	0	0	evm.model.Contig388.13	CCA0883S0013	Contig388:191721-193769	2.59877	25.0158	-3.26694	0.00221039	0.0725765
novel_circ_0001609	43.3773	0	6.4389	9.19e-13	5.11e-14	6.4389		novel_23	18120.8	9004.37	1.0089	0	0	evm.model.Contig400.22	CCA0903S0022	Contig400:250424-253962	316.206	41.1231	2.94284	0.00204589	0.0687994
novel_circ_0004031	0	24.3116	-5.6036	1.11e-06	3.72e-08	-5.6036		novel_23	18120.8	9004.37	1.0089	0	0	evm.model.Contig307.35	CCA0686S0035	Contig307:604988-607890	1.56592	9.93319	-2.66525	0.0080977	0.172162
novel_circ_0004031	0	24.3116	-5.6036	1.11e-06	3.72e-08	-5.6036		novel_23	18120.8	9004.37	1.0089	0	0	evm.model.Contig674.31	CCA1456S0031	Contig674:578934-581687	0.0811089	0.926508	-3.51387	0.017342	0.270948
novel_circ_0004031	0	24.3116	-5.6036	1.11e-06	3.72e-08	-5.6036		novel_23	18120.8	9004.37	1.0089	0	0	evm.model.Contig388.13	CCA0883S0013	Contig388:191721-193769	2.59877	25.0158	-3.26694	0.00221039	0.0725765
novel_circ_0004031	0	24.3116	-5.6036	1.11e-06	3.72e-08	-5.6036		novel_23	18120.8	9004.37	1.0089	0	0	evm.model.Contig400.22	CCA0903S0022	Contig400:250424-253962	316.206	41.1231	2.94284	0.00204589	0.0687994
novel_circ_0000520	0	40.5194	-6.3405	2.94e-10	1.3e-11	-6.3405		novel_23	18120.8	9004.37	1.0089	0	0	evm.model.Contig307.35	CCA0686S0035	Contig307:604988-607890	1.56592	9.93319	-2.66525	0.0080977	0.172162
novel_circ_0000520	0	40.5194	-6.3405	2.94e-10	1.3e-11	-6.3405		novel_23	18120.8	9004.37	1.0089	0	0	evm.model.Contig674.31	CCA1456S0031	Contig674:578934-581687	0.0811089	0.926508	-3.51387	0.017342	0.270948
novel_circ_0000520	0	40.5194	-6.3405	2.94e-10	1.3e-11	-6.3405		novel_23	18120.8	9004.37	1.0089	0	0	evm.model.Contig388.13	CCA0883S0013	Contig388:191721-193769	2.59877	25.0158	-3.26694	0.00221039	0.0725765
novel_circ_0000520	0	40.5194	-6.3405	2.94e-10	1.3e-11	-6.3405		novel_23	18120.8	9004.37	1.0089	0	0	evm.model.Contig400.22	CCA0903S0022	Contig400:250424-253962	316.206	41.1231	2.94284	0.00204589	0.0687994
novel_circ_0004922	0	16.2077	-5.0186	9.01e-05	2.7e-06	-5.0186		novel_23	18120.8	9004.37	1.0089	0	0	evm.model.Contig307.35	CCA0686S0035	Contig307:604988-607890	1.56592	9.93319	-2.66525	0.0080977	0.172162
novel_circ_0004922	0	16.2077	-5.0186	9.01e-05	2.7e-06	-5.0186		novel_23	18120.8	9004.37	1.0089	0	0	evm.model.Contig674.31	CCA1456S0031	Contig674:578934-581687	0.0811089	0.926508	-3.51387	0.017342	0.270948
novel_circ_0004922	0	16.2077	-5.0186	9.01e-05	2.7e-06	-5.0186		novel_23	18120.8	9004.37	1.0089	0	0	evm.model.Contig388.13	CCA0883S0013	Contig388:191721-193769	2.59877	25.0158	-3.26694	0.00221039	0.0725765
novel_circ_0004922	0	16.2077	-5.0186	9.01e-05	2.7e-06	-5.0186		novel_23	18120.8	9004.37	1.0089	0	0	evm.model.Contig400.22	CCA0903S0022	Contig400:250424-253962	316.206	41.1231	2.94284	0.00204589	0.0687994
novel_circ_0005039	0	40.5194	-6.3405	2.94e-10	1.3e-11	-6.3405		novel_23	18120.8	9004.37	1.0089	0	0	evm.model.Contig307.35	CCA0686S0035	Contig307:604988-607890	1.56592	9.93319	-2.66525	0.0080977	0.172162
novel_circ_0005039	0	40.5194	-6.3405	2.94e-10	1.3e-11	-6.3405		novel_23	18120.8	9004.37	1.0089	0	0	evm.model.Contig674.31	CCA1456S0031	Contig674:578934-581687	0.0811089	0.926508	-3.51387	0.017342	0.270948
novel_circ_0005039	0	40.5194	-6.3405	2.94e-10	1.3e-11	-6.3405		novel_23	18120.8	9004.37	1.0089	0	0	evm.model.Contig388.13	CCA0883S0013	Contig388:191721-193769	2.59877	25.0158	-3.26694	0.00221039	0.0725765
novel_circ_0005039	0	40.5194	-6.3405	2.94e-10	1.3e-11	-6.3405		novel_23	18120.8	9004.37	1.0089	0	0	evm.model.Contig400.22	CCA0903S0022	Contig400:250424-253962	316.206	41.1231	2.94284	0.00204589	0.0687994
novel_circ_0010039	0	226.908	-8.826	1.32e-42	3.44e-43	-8.826		novel_23	18120.8	9004.37	1.0089	0	0	evm.model.Contig307.35	CCA0686S0035	Contig307:604988-607890	1.56592	9.93319	-2.66525	0.0080977	0.172162
novel_circ_0010039	0	226.908	-8.826	1.32e-42	3.44e-43	-8.826		novel_23	18120.8	9004.37	1.0089	0	0	evm.model.Contig674.31	CCA1456S0031	Contig674:578934-581687	0.0811089	0.926508	-3.51387	0.017342	0.270948
novel_circ_0010039	0	226.908	-8.826	1.32e-42	3.44e-43	-8.826		novel_23	18120.8	9004.37	1.0089	0	0	evm.model.Contig388.13	CCA0883S0013	Contig388:191721-193769	2.59877	25.0158	-3.26694	0.00221039	0.0725765
novel_circ_0010039	0	226.908	-8.826	1.32e-42	3.44e-43	-8.826		novel_23	18120.8	9004.37	1.0089	0	0	evm.model.Contig400.22	CCA0903S0022	Contig400:250424-253962	316.206	41.1231	2.94284	0.00204589	0.0687994
novel_circ_0000006	108.443	340.363	-1.6501	2.82e-20	2.77e-21	-1.6501		novel_23	18120.8	9004.37	1.0089	0	0	evm.model.Contig307.35	CCA0686S0035	Contig307:604988-607890	1.56592	9.93319	-2.66525	0.0080977	0.172162
novel_circ_0000006	108.443	340.363	-1.6501	2.82e-20	2.77e-21	-1.6501		novel_23	18120.8	9004.37	1.0089	0	0	evm.model.Contig674.31	CCA1456S0031	Contig674:578934-581687	0.0811089	0.926508	-3.51387	0.017342	0.270948
novel_circ_0000006	108.443	340.363	-1.6501	2.82e-20	2.77e-21	-1.6501		novel_23	18120.8	9004.37	1.0089	0	0	evm.model.Contig388.13	CCA0883S0013	Contig388:191721-193769	2.59877	25.0158	-3.26694	0.00221039	0.0725765
novel_circ_0000006	108.443	340.363	-1.6501	2.82e-20	2.77e-21	-1.6501		novel_23	18120.8	9004.37	1.0089	0	0	evm.model.Contig400.22	CCA0903S0022	Contig400:250424-253962	316.206	41.1231	2.94284	0.00204589	0.0687994
novel_circ_0002711	86.7547	0	7.4389	1.76e-22	1.84e-23	7.4389		novel_23	18120.8	9004.37	1.0089	0	0	evm.model.Contig307.35	CCA0686S0035	Contig307:604988-607890	1.56592	9.93319	-2.66525	0.0080977	0.172162
novel_circ_0002711	86.7547	0	7.4389	1.76e-22	1.84e-23	7.4389		novel_23	18120.8	9004.37	1.0089	0	0	evm.model.Contig674.31	CCA1456S0031	Contig674:578934-581687	0.0811089	0.926508	-3.51387	0.017342	0.270948
novel_circ_0002711	86.7547	0	7.4389	1.76e-22	1.84e-23	7.4389		novel_23	18120.8	9004.37	1.0089	0	0	evm.model.Contig388.13	CCA0883S0013	Contig388:191721-193769	2.59877	25.0158	-3.26694	0.00221039	0.0725765
novel_circ_0002711	86.7547	0	7.4389	1.76e-22	1.84e-23	7.4389		novel_23	18120.8	9004.37	1.0089	0	0	evm.model.Contig400.22	CCA0903S0022	Contig400:250424-253962	316.206	41.1231	2.94284	0.00204589	0.0687994
novel_circ_0002536	281.953	137.766	1.0332	4.73e-20	4.63e-21	1.0332		novel_23	18120.8	9004.37	1.0089	0	0	evm.model.Contig307.35	CCA0686S0035	Contig307:604988-607890	1.56592	9.93319	-2.66525	0.0080977	0.172162
novel_circ_0002536	281.953	137.766	1.0332	4.73e-20	4.63e-21	1.0332		novel_23	18120.8	9004.37	1.0089	0	0	evm.model.Contig674.31	CCA1456S0031	Contig674:578934-581687	0.0811089	0.926508	-3.51387	0.017342	0.270948
novel_circ_0002536	281.953	137.766	1.0332	4.73e-20	4.63e-21	1.0332		novel_23	18120.8	9004.37	1.0089	0	0	evm.model.Contig388.13	CCA0883S0013	Contig388:191721-193769	2.59877	25.0158	-3.26694	0.00221039	0.0725765
novel_circ_0002536	281.953	137.766	1.0332	4.73e-20	4.63e-21	1.0332		novel_23	18120.8	9004.37	1.0089	0	0	evm.model.Contig400.22	CCA0903S0022	Contig400:250424-253962	316.206	41.1231	2.94284	0.00204589	0.0687994
novel_circ_0008697	0	16.2077	-5.0186	9.01e-05	2.7e-06	-5.0186		novel_23	18120.8	9004.37	1.0089	0	0	evm.model.Contig307.35	CCA0686S0035	Contig307:604988-607890	1.56592	9.93319	-2.66525	0.0080977	0.172162
novel_circ_0008697	0	16.2077	-5.0186	9.01e-05	2.7e-06	-5.0186		novel_23	18120.8	9004.37	1.0089	0	0	evm.model.Contig674.31	CCA1456S0031	Contig674:578934-581687	0.0811089	0.926508	-3.51387	0.017342	0.270948
novel_circ_0008697	0	16.2077	-5.0186	9.01e-05	2.7e-06	-5.0186		novel_23	18120.8	9004.37	1.0089	0	0	evm.model.Contig388.13	CCA0883S0013	Contig388:191721-193769	2.59877	25.0158	-3.26694	0.00221039	0.0725765
novel_circ_0008697	0	16.2077	-5.0186	9.01e-05	2.7e-06	-5.0186		novel_23	18120.8	9004.37	1.0089	0	0	evm.model.Contig400.22	CCA0903S0022	Contig400:250424-253962	316.206	41.1231	2.94284	0.00204589	0.0687994
novel_circ_0002432	0	445.713	-9.8	8.54e-73	4.66e-73	-9.8		novel_23	18120.8	9004.37	1.0089	0	0	evm.model.Contig307.35	CCA0686S0035	Contig307:604988-607890	1.56592	9.93319	-2.66525	0.0080977	0.172162
novel_circ_0002432	0	445.713	-9.8	8.54e-73	4.66e-73	-9.8		novel_23	18120.8	9004.37	1.0089	0	0	evm.model.Contig674.31	CCA1456S0031	Contig674:578934-581687	0.0811089	0.926508	-3.51387	0.017342	0.270948
novel_circ_0002432	0	445.713	-9.8	8.54e-73	4.66e-73	-9.8		novel_23	18120.8	9004.37	1.0089	0	0	evm.model.Contig388.13	CCA0883S0013	Contig388:191721-193769	2.59877	25.0158	-3.26694	0.00221039	0.0725765
novel_circ_0002432	0	445.713	-9.8	8.54e-73	4.66e-73	-9.8		novel_23	18120.8	9004.37	1.0089	0	0	evm.model.Contig400.22	CCA0903S0022	Contig400:250424-253962	316.206	41.1231	2.94284	0.00204589	0.0687994
novel_circ_0011802	0	24.3116	-5.6036	1.11e-06	3.72e-08	-5.6036		novel_23	18120.8	9004.37	1.0089	0	0	evm.model.Contig307.35	CCA0686S0035	Contig307:604988-607890	1.56592	9.93319	-2.66525	0.0080977	0.172162
novel_circ_0011802	0	24.3116	-5.6036	1.11e-06	3.72e-08	-5.6036		novel_23	18120.8	9004.37	1.0089	0	0	evm.model.Contig674.31	CCA1456S0031	Contig674:578934-581687	0.0811089	0.926508	-3.51387	0.017342	0.270948
novel_circ_0011802	0	24.3116	-5.6036	1.11e-06	3.72e-08	-5.6036		novel_23	18120.8	9004.37	1.0089	0	0	evm.model.Contig388.13	CCA0883S0013	Contig388:191721-193769	2.59877	25.0158	-3.26694	0.00221039	0.0725765
novel_circ_0011802	0	24.3116	-5.6036	1.11e-06	3.72e-08	-5.6036		novel_23	18120.8	9004.37	1.0089	0	0	evm.model.Contig400.22	CCA0903S0022	Contig400:250424-253962	316.206	41.1231	2.94284	0.00204589	0.0687994
novel_circ_0000278	0	81.0387	-7.3405	2.45e-18	2.09e-19	-7.3405		novel_23	18120.8	9004.37	1.0089	0	0	evm.model.Contig307.35	CCA0686S0035	Contig307:604988-607890	1.56592	9.93319	-2.66525	0.0080977	0.172162
novel_circ_0000278	0	81.0387	-7.3405	2.45e-18	2.09e-19	-7.3405		novel_23	18120.8	9004.37	1.0089	0	0	evm.model.Contig674.31	CCA1456S0031	Contig674:578934-581687	0.0811089	0.926508	-3.51387	0.017342	0.270948
novel_circ_0000278	0	81.0387	-7.3405	2.45e-18	2.09e-19	-7.3405		novel_23	18120.8	9004.37	1.0089	0	0	evm.model.Contig388.13	CCA0883S0013	Contig388:191721-193769	2.59877	25.0158	-3.26694	0.00221039	0.0725765
novel_circ_0000278	0	81.0387	-7.3405	2.45e-18	2.09e-19	-7.3405		novel_23	18120.8	9004.37	1.0089	0	0	evm.model.Contig400.22	CCA0903S0022	Contig400:250424-253962	316.206	41.1231	2.94284	0.00204589	0.0687994
novel_circ_0009732	43.3773	0	6.4389	9.19e-13	5.11e-14	6.4389		novel_23	18120.8	9004.37	1.0089	0	0	evm.model.Contig307.35	CCA0686S0035	Contig307:604988-607890	1.56592	9.93319	-2.66525	0.0080977	0.172162
novel_circ_0009732	43.3773	0	6.4389	9.19e-13	5.11e-14	6.4389		novel_23	18120.8	9004.37	1.0089	0	0	evm.model.Contig674.31	CCA1456S0031	Contig674:578934-581687	0.0811089	0.926508	-3.51387	0.017342	0.270948
novel_circ_0009732	43.3773	0	6.4389	9.19e-13	5.11e-14	6.4389		novel_23	18120.8	9004.37	1.0089	0	0	evm.model.Contig388.13	CCA0883S0013	Contig388:191721-193769	2.59877	25.0158	-3.26694	0.00221039	0.0725765
novel_circ_0009732	43.3773	0	6.4389	9.19e-13	5.11e-14	6.4389		novel_23	18120.8	9004.37	1.0089	0	0	evm.model.Contig400.22	CCA0903S0022	Contig400:250424-253962	316.206	41.1231	2.94284	0.00204589	0.0687994
novel_circ_0000944	260.264	1223.68	-2.2332	2.57e-113	2.31e-113	-2.2332		novel_23	18120.8	9004.37	1.0089	0	0	evm.model.Contig307.35	CCA0686S0035	Contig307:604988-607890	1.56592	9.93319	-2.66525	0.0080977	0.172162
novel_circ_0000944	260.264	1223.68	-2.2332	2.57e-113	2.31e-113	-2.2332		novel_23	18120.8	9004.37	1.0089	0	0	evm.model.Contig674.31	CCA1456S0031	Contig674:578934-581687	0.0811089	0.926508	-3.51387	0.017342	0.270948
novel_circ_0000944	260.264	1223.68	-2.2332	2.57e-113	2.31e-113	-2.2332		novel_23	18120.8	9004.37	1.0089	0	0	evm.model.Contig388.13	CCA0883S0013	Contig388:191721-193769	2.59877	25.0158	-3.26694	0.00221039	0.0725765
novel_circ_0000944	260.264	1223.68	-2.2332	2.57e-113	2.31e-113	-2.2332		novel_23	18120.8	9004.37	1.0089	0	0	evm.model.Contig400.22	CCA0903S0022	Contig400:250424-253962	316.206	41.1231	2.94284	0.00204589	0.0687994
novel_circ_0000952	303.641	0	9.2462	7.12e-61	3.01e-61	9.2462		novel_23	18120.8	9004.37	1.0089	0	0	evm.model.Contig307.35	CCA0686S0035	Contig307:604988-607890	1.56592	9.93319	-2.66525	0.0080977	0.172162
novel_circ_0000952	303.641	0	9.2462	7.12e-61	3.01e-61	9.2462		novel_23	18120.8	9004.37	1.0089	0	0	evm.model.Contig674.31	CCA1456S0031	Contig674:578934-581687	0.0811089	0.926508	-3.51387	0.017342	0.270948
novel_circ_0000952	303.641	0	9.2462	7.12e-61	3.01e-61	9.2462		novel_23	18120.8	9004.37	1.0089	0	0	evm.model.Contig388.13	CCA0883S0013	Contig388:191721-193769	2.59877	25.0158	-3.26694	0.00221039	0.0725765
novel_circ_0000952	303.641	0	9.2462	7.12e-61	3.01e-61	9.2462		novel_23	18120.8	9004.37	1.0089	0	0	evm.model.Contig400.22	CCA0903S0022	Contig400:250424-253962	316.206	41.1231	2.94284	0.00204589	0.0687994
novel_circ_0009325	2233.93	931.945	1.2613	5.27e-186	8.62e-186	1.2613		novel_23	18120.8	9004.37	1.0089	0	0	evm.model.Contig307.35	CCA0686S0035	Contig307:604988-607890	1.56592	9.93319	-2.66525	0.0080977	0.172162
novel_circ_0009325	2233.93	931.945	1.2613	5.27e-186	8.62e-186	1.2613		novel_23	18120.8	9004.37	1.0089	0	0	evm.model.Contig674.31	CCA1456S0031	Contig674:578934-581687	0.0811089	0.926508	-3.51387	0.017342	0.270948
novel_circ_0009325	2233.93	931.945	1.2613	5.27e-186	8.62e-186	1.2613		novel_23	18120.8	9004.37	1.0089	0	0	evm.model.Contig388.13	CCA0883S0013	Contig388:191721-193769	2.59877	25.0158	-3.26694	0.00221039	0.0725765
novel_circ_0009325	2233.93	931.945	1.2613	5.27e-186	8.62e-186	1.2613		novel_23	18120.8	9004.37	1.0089	0	0	evm.model.Contig400.22	CCA0903S0022	Contig400:250424-253962	316.206	41.1231	2.94284	0.00204589	0.0687994
novel_circ_0008802	0	40.5194	-6.3405	2.94e-10	1.3e-11	-6.3405		novel_23	18120.8	9004.37	1.0089	0	0	evm.model.Contig307.35	CCA0686S0035	Contig307:604988-607890	1.56592	9.93319	-2.66525	0.0080977	0.172162
novel_circ_0008802	0	40.5194	-6.3405	2.94e-10	1.3e-11	-6.3405		novel_23	18120.8	9004.37	1.0089	0	0	evm.model.Contig674.31	CCA1456S0031	Contig674:578934-581687	0.0811089	0.926508	-3.51387	0.017342	0.270948
novel_circ_0008802	0	40.5194	-6.3405	2.94e-10	1.3e-11	-6.3405		novel_23	18120.8	9004.37	1.0089	0	0	evm.model.Contig388.13	CCA0883S0013	Contig388:191721-193769	2.59877	25.0158	-3.26694	0.00221039	0.0725765
novel_circ_0008802	0	40.5194	-6.3405	2.94e-10	1.3e-11	-6.3405		novel_23	18120.8	9004.37	1.0089	0	0	evm.model.Contig400.22	CCA0903S0022	Contig400:250424-253962	316.206	41.1231	2.94284	0.00204589	0.0687994
novel_circ_0004272	368.707	0	9.5263	9.11e-71	4.77e-71	9.5263		novel_23	18120.8	9004.37	1.0089	0	0	evm.model.Contig307.35	CCA0686S0035	Contig307:604988-607890	1.56592	9.93319	-2.66525	0.0080977	0.172162
novel_circ_0004272	368.707	0	9.5263	9.11e-71	4.77e-71	9.5263		novel_23	18120.8	9004.37	1.0089	0	0	evm.model.Contig674.31	CCA1456S0031	Contig674:578934-581687	0.0811089	0.926508	-3.51387	0.017342	0.270948
novel_circ_0004272	368.707	0	9.5263	9.11e-71	4.77e-71	9.5263		novel_23	18120.8	9004.37	1.0089	0	0	evm.model.Contig388.13	CCA0883S0013	Contig388:191721-193769	2.59877	25.0158	-3.26694	0.00221039	0.0725765
novel_circ_0004272	368.707	0	9.5263	9.11e-71	4.77e-71	9.5263		novel_23	18120.8	9004.37	1.0089	0	0	evm.model.Contig400.22	CCA0903S0022	Contig400:250424-253962	316.206	41.1231	2.94284	0.00204589	0.0687994
novel_circ_0007623	0	48.6232	-6.6036	5.86e-12	2.96e-13	-6.6036		novel_23	18120.8	9004.37	1.0089	0	0	evm.model.Contig307.35	CCA0686S0035	Contig307:604988-607890	1.56592	9.93319	-2.66525	0.0080977	0.172162
novel_circ_0007623	0	48.6232	-6.6036	5.86e-12	2.96e-13	-6.6036		novel_23	18120.8	9004.37	1.0089	0	0	evm.model.Contig674.31	CCA1456S0031	Contig674:578934-581687	0.0811089	0.926508	-3.51387	0.017342	0.270948
novel_circ_0007623	0	48.6232	-6.6036	5.86e-12	2.96e-13	-6.6036		novel_23	18120.8	9004.37	1.0089	0	0	evm.model.Contig388.13	CCA0883S0013	Contig388:191721-193769	2.59877	25.0158	-3.26694	0.00221039	0.0725765
novel_circ_0007623	0	48.6232	-6.6036	5.86e-12	2.96e-13	-6.6036		novel_23	18120.8	9004.37	1.0089	0	0	evm.model.Contig400.22	CCA0903S0022	Contig400:250424-253962	316.206	41.1231	2.94284	0.00204589	0.0687994
novel_circ_0006735	108.443	32.4155	1.7422	1.24e-14	8.16e-16	1.7422		novel_23	18120.8	9004.37	1.0089	0	0	evm.model.Contig307.35	CCA0686S0035	Contig307:604988-607890	1.56592	9.93319	-2.66525	0.0080977	0.172162
novel_circ_0006735	108.443	32.4155	1.7422	1.24e-14	8.16e-16	1.7422		novel_23	18120.8	9004.37	1.0089	0	0	evm.model.Contig674.31	CCA1456S0031	Contig674:578934-581687	0.0811089	0.926508	-3.51387	0.017342	0.270948
novel_circ_0006735	108.443	32.4155	1.7422	1.24e-14	8.16e-16	1.7422		novel_23	18120.8	9004.37	1.0089	0	0	evm.model.Contig388.13	CCA0883S0013	Contig388:191721-193769	2.59877	25.0158	-3.26694	0.00221039	0.0725765
novel_circ_0006735	108.443	32.4155	1.7422	1.24e-14	8.16e-16	1.7422		novel_23	18120.8	9004.37	1.0089	0	0	evm.model.Contig400.22	CCA0903S0022	Contig400:250424-253962	316.206	41.1231	2.94284	0.00204589	0.0687994
novel_circ_0004676	108.443	0	7.7608	6.35e-27	8.57e-28	7.7608		novel_23	18120.8	9004.37	1.0089	0	0	evm.model.Contig307.35	CCA0686S0035	Contig307:604988-607890	1.56592	9.93319	-2.66525	0.0080977	0.172162
novel_circ_0004676	108.443	0	7.7608	6.35e-27	8.57e-28	7.7608		novel_23	18120.8	9004.37	1.0089	0	0	evm.model.Contig674.31	CCA1456S0031	Contig674:578934-581687	0.0811089	0.926508	-3.51387	0.017342	0.270948
novel_circ_0004676	108.443	0	7.7608	6.35e-27	8.57e-28	7.7608		novel_23	18120.8	9004.37	1.0089	0	0	evm.model.Contig388.13	CCA0883S0013	Contig388:191721-193769	2.59877	25.0158	-3.26694	0.00221039	0.0725765
novel_circ_0004676	108.443	0	7.7608	6.35e-27	8.57e-28	7.7608		novel_23	18120.8	9004.37	1.0089	0	0	evm.model.Contig400.22	CCA0903S0022	Contig400:250424-253962	316.206	41.1231	2.94284	0.00204589	0.0687994
novel_circ_0010868	65.066	194.493	-1.5797	2.2e-11	1.1e-12	-1.5797		novel_23	18120.8	9004.37	1.0089	0	0	evm.model.Contig307.35	CCA0686S0035	Contig307:604988-607890	1.56592	9.93319	-2.66525	0.0080977	0.172162
novel_circ_0010868	65.066	194.493	-1.5797	2.2e-11	1.1e-12	-1.5797		novel_23	18120.8	9004.37	1.0089	0	0	evm.model.Contig674.31	CCA1456S0031	Contig674:578934-581687	0.0811089	0.926508	-3.51387	0.017342	0.270948
novel_circ_0010868	65.066	194.493	-1.5797	2.2e-11	1.1e-12	-1.5797		novel_23	18120.8	9004.37	1.0089	0	0	evm.model.Contig388.13	CCA0883S0013	Contig388:191721-193769	2.59877	25.0158	-3.26694	0.00221039	0.0725765
novel_circ_0010868	65.066	194.493	-1.5797	2.2e-11	1.1e-12	-1.5797		novel_23	18120.8	9004.37	1.0089	0	0	evm.model.Contig400.22	CCA0903S0022	Contig400:250424-253962	316.206	41.1231	2.94284	0.00204589	0.0687994
novel_circ_0008699	151.821	324.155	-1.0943	5.07e-09	2.2e-10	-1.0943		novel_23	18120.8	9004.37	1.0089	0	0	evm.model.Contig307.35	CCA0686S0035	Contig307:604988-607890	1.56592	9.93319	-2.66525	0.0080977	0.172162
novel_circ_0008699	151.821	324.155	-1.0943	5.07e-09	2.2e-10	-1.0943		novel_23	18120.8	9004.37	1.0089	0	0	evm.model.Contig674.31	CCA1456S0031	Contig674:578934-581687	0.0811089	0.926508	-3.51387	0.017342	0.270948
novel_circ_0008699	151.821	324.155	-1.0943	5.07e-09	2.2e-10	-1.0943		novel_23	18120.8	9004.37	1.0089	0	0	evm.model.Contig388.13	CCA0883S0013	Contig388:191721-193769	2.59877	25.0158	-3.26694	0.00221039	0.0725765
novel_circ_0008699	151.821	324.155	-1.0943	5.07e-09	2.2e-10	-1.0943		novel_23	18120.8	9004.37	1.0089	0	0	evm.model.Contig400.22	CCA0903S0022	Contig400:250424-253962	316.206	41.1231	2.94284	0.00204589	0.0687994
novel_circ_0002537	412.085	56.7271	2.8608	5.18e-82	3.29e-82	2.8608		novel_23	18120.8	9004.37	1.0089	0	0	evm.model.Contig307.35	CCA0686S0035	Contig307:604988-607890	1.56592	9.93319	-2.66525	0.0080977	0.172162
novel_circ_0002537	412.085	56.7271	2.8608	5.18e-82	3.29e-82	2.8608		novel_23	18120.8	9004.37	1.0089	0	0	evm.model.Contig674.31	CCA1456S0031	Contig674:578934-581687	0.0811089	0.926508	-3.51387	0.017342	0.270948
novel_circ_0002537	412.085	56.7271	2.8608	5.18e-82	3.29e-82	2.8608		novel_23	18120.8	9004.37	1.0089	0	0	evm.model.Contig388.13	CCA0883S0013	Contig388:191721-193769	2.59877	25.0158	-3.26694	0.00221039	0.0725765
novel_circ_0002537	412.085	56.7271	2.8608	5.18e-82	3.29e-82	2.8608		novel_23	18120.8	9004.37	1.0089	0	0	evm.model.Contig400.22	CCA0903S0022	Contig400:250424-253962	316.206	41.1231	2.94284	0.00204589	0.0687994
novel_circ_0006768	0	16.2077	-5.0186	9.01e-05	2.7e-06	-5.0186		novel_23	18120.8	9004.37	1.0089	0	0	evm.model.Contig307.35	CCA0686S0035	Contig307:604988-607890	1.56592	9.93319	-2.66525	0.0080977	0.172162
novel_circ_0006768	0	16.2077	-5.0186	9.01e-05	2.7e-06	-5.0186		novel_23	18120.8	9004.37	1.0089	0	0	evm.model.Contig674.31	CCA1456S0031	Contig674:578934-581687	0.0811089	0.926508	-3.51387	0.017342	0.270948
novel_circ_0006768	0	16.2077	-5.0186	9.01e-05	2.7e-06	-5.0186		novel_23	18120.8	9004.37	1.0089	0	0	evm.model.Contig388.13	CCA0883S0013	Contig388:191721-193769	2.59877	25.0158	-3.26694	0.00221039	0.0725765
novel_circ_0006768	0	16.2077	-5.0186	9.01e-05	2.7e-06	-5.0186		novel_23	18120.8	9004.37	1.0089	0	0	evm.model.Contig400.22	CCA0903S0022	Contig400:250424-253962	316.206	41.1231	2.94284	0.00204589	0.0687994
novel_circ_0009255	195.198	56.7271	1.7828	1.08e-25	1.43e-26	1.7828		novel_23	18120.8	9004.37	1.0089	0	0	evm.model.Contig307.35	CCA0686S0035	Contig307:604988-607890	1.56592	9.93319	-2.66525	0.0080977	0.172162
novel_circ_0009255	195.198	56.7271	1.7828	1.08e-25	1.43e-26	1.7828		novel_23	18120.8	9004.37	1.0089	0	0	evm.model.Contig674.31	CCA1456S0031	Contig674:578934-581687	0.0811089	0.926508	-3.51387	0.017342	0.270948
novel_circ_0009255	195.198	56.7271	1.7828	1.08e-25	1.43e-26	1.7828		novel_23	18120.8	9004.37	1.0089	0	0	evm.model.Contig388.13	CCA0883S0013	Contig388:191721-193769	2.59877	25.0158	-3.26694	0.00221039	0.0725765
novel_circ_0009255	195.198	56.7271	1.7828	1.08e-25	1.43e-26	1.7828		novel_23	18120.8	9004.37	1.0089	0	0	evm.model.Contig400.22	CCA0903S0022	Contig400:250424-253962	316.206	41.1231	2.94284	0.00204589	0.0687994
novel_circ_0008696	0	16.2077	-5.0186	9.01e-05	2.7e-06	-5.0186		novel_23	18120.8	9004.37	1.0089	0	0	evm.model.Contig307.35	CCA0686S0035	Contig307:604988-607890	1.56592	9.93319	-2.66525	0.0080977	0.172162
novel_circ_0008696	0	16.2077	-5.0186	9.01e-05	2.7e-06	-5.0186		novel_23	18120.8	9004.37	1.0089	0	0	evm.model.Contig674.31	CCA1456S0031	Contig674:578934-581687	0.0811089	0.926508	-3.51387	0.017342	0.270948
novel_circ_0008696	0	16.2077	-5.0186	9.01e-05	2.7e-06	-5.0186		novel_23	18120.8	9004.37	1.0089	0	0	evm.model.Contig388.13	CCA0883S0013	Contig388:191721-193769	2.59877	25.0158	-3.26694	0.00221039	0.0725765
novel_circ_0008696	0	16.2077	-5.0186	9.01e-05	2.7e-06	-5.0186		novel_23	18120.8	9004.37	1.0089	0	0	evm.model.Contig400.22	CCA0903S0022	Contig400:250424-253962	316.206	41.1231	2.94284	0.00204589	0.0687994
novel_circ_0008737	0	40.5194	-6.3405	2.94e-10	1.3e-11	-6.3405		novel_23	18120.8	9004.37	1.0089	0	0	evm.model.Contig307.35	CCA0686S0035	Contig307:604988-607890	1.56592	9.93319	-2.66525	0.0080977	0.172162
novel_circ_0008737	0	40.5194	-6.3405	2.94e-10	1.3e-11	-6.3405		novel_23	18120.8	9004.37	1.0089	0	0	evm.model.Contig674.31	CCA1456S0031	Contig674:578934-581687	0.0811089	0.926508	-3.51387	0.017342	0.270948
novel_circ_0008737	0	40.5194	-6.3405	2.94e-10	1.3e-11	-6.3405		novel_23	18120.8	9004.37	1.0089	0	0	evm.model.Contig388.13	CCA0883S0013	Contig388:191721-193769	2.59877	25.0158	-3.26694	0.00221039	0.0725765
novel_circ_0008737	0	40.5194	-6.3405	2.94e-10	1.3e-11	-6.3405		novel_23	18120.8	9004.37	1.0089	0	0	evm.model.Contig400.22	CCA0903S0022	Contig400:250424-253962	316.206	41.1231	2.94284	0.00204589	0.0687994
novel_circ_0000522	151.821	56.7271	1.4203	4.5e-16	3.22e-17	1.4203		novel_23	18120.8	9004.37	1.0089	0	0	evm.model.Contig307.35	CCA0686S0035	Contig307:604988-607890	1.56592	9.93319	-2.66525	0.0080977	0.172162
novel_circ_0000522	151.821	56.7271	1.4203	4.5e-16	3.22e-17	1.4203		novel_23	18120.8	9004.37	1.0089	0	0	evm.model.Contig674.31	CCA1456S0031	Contig674:578934-581687	0.0811089	0.926508	-3.51387	0.017342	0.270948
novel_circ_0000522	151.821	56.7271	1.4203	4.5e-16	3.22e-17	1.4203		novel_23	18120.8	9004.37	1.0089	0	0	evm.model.Contig388.13	CCA0883S0013	Contig388:191721-193769	2.59877	25.0158	-3.26694	0.00221039	0.0725765
novel_circ_0000522	151.821	56.7271	1.4203	4.5e-16	3.22e-17	1.4203		novel_23	18120.8	9004.37	1.0089	0	0	evm.model.Contig400.22	CCA0903S0022	Contig400:250424-253962	316.206	41.1231	2.94284	0.00204589	0.0687994
novel_circ_0003178	0	24.3116	-5.6036	1.11e-06	3.72e-08	-5.6036		novel_23	18120.8	9004.37	1.0089	0	0	evm.model.Contig307.35	CCA0686S0035	Contig307:604988-607890	1.56592	9.93319	-2.66525	0.0080977	0.172162
novel_circ_0003178	0	24.3116	-5.6036	1.11e-06	3.72e-08	-5.6036		novel_23	18120.8	9004.37	1.0089	0	0	evm.model.Contig674.31	CCA1456S0031	Contig674:578934-581687	0.0811089	0.926508	-3.51387	0.017342	0.270948
novel_circ_0003178	0	24.3116	-5.6036	1.11e-06	3.72e-08	-5.6036		novel_23	18120.8	9004.37	1.0089	0	0	evm.model.Contig388.13	CCA0883S0013	Contig388:191721-193769	2.59877	25.0158	-3.26694	0.00221039	0.0725765
novel_circ_0003178	0	24.3116	-5.6036	1.11e-06	3.72e-08	-5.6036		novel_23	18120.8	9004.37	1.0089	0	0	evm.model.Contig400.22	CCA0903S0022	Contig400:250424-253962	316.206	41.1231	2.94284	0.00204589	0.0687994
novel_circ_0011401	0	145.87	-8.1885	8.83e-30	1.4e-30	-8.1885		novel_23	18120.8	9004.37	1.0089	0	0	evm.model.Contig307.35	CCA0686S0035	Contig307:604988-607890	1.56592	9.93319	-2.66525	0.0080977	0.172162
novel_circ_0011401	0	145.87	-8.1885	8.83e-30	1.4e-30	-8.1885		novel_23	18120.8	9004.37	1.0089	0	0	evm.model.Contig674.31	CCA1456S0031	Contig674:578934-581687	0.0811089	0.926508	-3.51387	0.017342	0.270948
novel_circ_0011401	0	145.87	-8.1885	8.83e-30	1.4e-30	-8.1885		novel_23	18120.8	9004.37	1.0089	0	0	evm.model.Contig388.13	CCA0883S0013	Contig388:191721-193769	2.59877	25.0158	-3.26694	0.00221039	0.0725765
novel_circ_0011401	0	145.87	-8.1885	8.83e-30	1.4e-30	-8.1885		novel_23	18120.8	9004.37	1.0089	0	0	evm.model.Contig400.22	CCA0903S0022	Contig400:250424-253962	316.206	41.1231	2.94284	0.00204589	0.0687994
novel_circ_0001383	173.509	0	8.4389	3.29e-39	7.71e-40	8.4389		novel_23	18120.8	9004.37	1.0089	0	0	evm.model.Contig307.35	CCA0686S0035	Contig307:604988-607890	1.56592	9.93319	-2.66525	0.0080977	0.172162
novel_circ_0001383	173.509	0	8.4389	3.29e-39	7.71e-40	8.4389		novel_23	18120.8	9004.37	1.0089	0	0	evm.model.Contig674.31	CCA1456S0031	Contig674:578934-581687	0.0811089	0.926508	-3.51387	0.017342	0.270948
novel_circ_0001383	173.509	0	8.4389	3.29e-39	7.71e-40	8.4389		novel_23	18120.8	9004.37	1.0089	0	0	evm.model.Contig388.13	CCA0883S0013	Contig388:191721-193769	2.59877	25.0158	-3.26694	0.00221039	0.0725765
novel_circ_0001383	173.509	0	8.4389	3.29e-39	7.71e-40	8.4389		novel_23	18120.8	9004.37	1.0089	0	0	evm.model.Contig400.22	CCA0903S0022	Contig400:250424-253962	316.206	41.1231	2.94284	0.00204589	0.0687994
novel_circ_0006140	86.7547	210.701	-1.2802	1.86e-08	7.14e-10	-1.2802		novel_23	18120.8	9004.37	1.0089	0	0	evm.model.Contig307.35	CCA0686S0035	Contig307:604988-607890	1.56592	9.93319	-2.66525	0.0080977	0.172162
novel_circ_0006140	86.7547	210.701	-1.2802	1.86e-08	7.14e-10	-1.2802		novel_23	18120.8	9004.37	1.0089	0	0	evm.model.Contig674.31	CCA1456S0031	Contig674:578934-581687	0.0811089	0.926508	-3.51387	0.017342	0.270948
novel_circ_0006140	86.7547	210.701	-1.2802	1.86e-08	7.14e-10	-1.2802		novel_23	18120.8	9004.37	1.0089	0	0	evm.model.Contig388.13	CCA0883S0013	Contig388:191721-193769	2.59877	25.0158	-3.26694	0.00221039	0.0725765
novel_circ_0006140	86.7547	210.701	-1.2802	1.86e-08	7.14e-10	-1.2802		novel_23	18120.8	9004.37	1.0089	0	0	evm.model.Contig400.22	CCA0903S0022	Contig400:250424-253962	316.206	41.1231	2.94284	0.00204589	0.0687994
novel_circ_0011081	0	72.9348	-7.1885	8.53e-17	6.19e-18	-7.1885		novel_23	18120.8	9004.37	1.0089	0	0	evm.model.Contig307.35	CCA0686S0035	Contig307:604988-607890	1.56592	9.93319	-2.66525	0.0080977	0.172162
[truncated: 2,929 more rows]
