# Supplementary material for: Comprehensive identification and analysis of circRNAs during hickory (Carya cathayensis Sarg.) flower bud differentiation
Source: Front Plant Sci. 2023 Jan 4;13:1000489. doi: 10.3389/fpls.2022.1000489 (PMC9846342; doi:10.3389/fpls.2022.1000489)
Supplement: Supplementary Table 12 — The prediction of circRNA-miRNA-mRNA in M1 compared with M2. [file Table_12.xlsx]

## Sheet: Sheet1
The prediction of circRNA-miRNA-mRNA in male buds
ID	M_1	M_2	log2.Fold_change.	p.value	q.value.Storey.et.al..2003.	log2.Fold_change.	sRNA	M_A	M_B	log2.Fold_change.	p.value	q.value.Storey.et.al..2003.	transcript_id	gene_id	gene_name	gene_location	M_1_FPKM	M_2_FPKM	log2(foldchange)	pvalue	qvalue
novel_circ_0002767	110.13	0	7.7831	1.7597e-27	8.8934e-29	7.7831	ptc-miR408-3p	83.477	20.2543	2.0432	7.614e-10	1.2589e-09	evm.model.Contig423.25	evm.TU.Contig423.25	-	Contig423:247939-248896	54.0037	198.447	-1.87763	0.0255463	0.337242
novel_circ_0009125	0	53.2968	-6.736	8.0166e-13	2.4504e-14	-6.736	ptc-miR408-3p	83.477	20.2543	2.0432	7.614e-10	1.2589e-09	evm.model.Contig423.25	evm.TU.Contig423.25	-	Contig423:247939-248896	54.0037	198.447	-1.87763	0.0255463	0.337242
novel_circ_0006219	0	106.594	-7.736	7.2546e-23	3.096e-24	-7.736	ptc-miR408-3p	83.477	20.2543	2.0432	7.614e-10	1.2589e-09	evm.model.Contig423.25	evm.TU.Contig423.25	-	Contig423:247939-248896	54.0037	198.447	-1.87763	0.0255463	0.337242
novel_circ_0010115	0	133.242	-8.0579	1.7621e-27	8.8934e-29	-8.0579	ptc-miR408-3p	83.477	20.2543	2.0432	7.614e-10	1.2589e-09	evm.model.Contig423.25	evm.TU.Contig423.25	-	Contig423:247939-248896	54.0037	198.447	-1.87763	0.0255463	0.337242
novel_circ_0006830	165.194	53.2968	1.632	1.0936e-20	4.5773e-22	1.632	ptc-miR408-3p	83.477	20.2543	2.0432	7.614e-10	1.2589e-09	evm.model.Contig423.25	evm.TU.Contig423.25	-	Contig423:247939-248896	54.0037	198.447	-1.87763	0.0255463	0.337242
novel_circ_0003173	0	79.9452	-7.3209	5.2401e-18	1.8616e-19	-7.3209	ptc-miR408-3p	83.477	20.2543	2.0432	7.614e-10	1.2589e-09	evm.model.Contig423.25	evm.TU.Contig423.25	-	Contig423:247939-248896	54.0037	198.447	-1.87763	0.0255463	0.337242
novel_circ_0001103	165.194	0	8.368	5.3104e-38	4.4648e-39	8.368	ptc-miR408-3p	83.477	20.2543	2.0432	7.614e-10	1.2589e-09	evm.model.Contig423.25	evm.TU.Contig423.25	-	Contig423:247939-248896	54.0037	198.447	-1.87763	0.0255463	0.337242
novel_circ_0002206	165.194	0	8.368	5.3104e-38	4.4648e-39	8.368	ptc-miR408-3p	83.477	20.2543	2.0432	7.614e-10	1.2589e-09	evm.model.Contig423.25	evm.TU.Contig423.25	-	Contig423:247939-248896	54.0037	198.447	-1.87763	0.0255463	0.337242
novel_circ_0003043	165.194	0	8.368	5.3104e-38	4.4648e-39	8.368	ptc-miR408-3p	83.477	20.2543	2.0432	7.614e-10	1.2589e-09	evm.model.Contig423.25	evm.TU.Contig423.25	-	Contig423:247939-248896	54.0037	198.447	-1.87763	0.0255463	0.337242
novel_circ_0000894	165.194	453.023	-1.4554	4.0838e-20	1.6998e-21	-1.4554	ptc-miR408-3p	83.477	20.2543	2.0432	7.614e-10	1.2589e-09	evm.model.Contig423.25	evm.TU.Contig423.25	-	Contig423:247939-248896	54.0037	198.447	-1.87763	0.0255463	0.337242
novel_circ_0004735	0	79.9452	-7.3209	5.2401e-18	1.8616e-19	-7.3209	ptc-miR408-3p	83.477	20.2543	2.0432	7.614e-10	1.2589e-09	evm.model.Contig423.25	evm.TU.Contig423.25	-	Contig423:247939-248896	54.0037	198.447	-1.87763	0.0255463	0.337242
novel_circ_0011582	330.389	53.2968	2.632	5.1335e-63	1.282e-63	2.632	ptc-miR408-3p	83.477	20.2543	2.0432	7.614e-10	1.2589e-09	evm.model.Contig423.25	evm.TU.Contig423.25	-	Contig423:247939-248896	54.0037	198.447	-1.87763	0.0255463	0.337242
novel_circ_0002768	0	239.835	-8.9059	2.7202e-44	3.1461e-45	-8.9059	ptc-miR408-3p	83.477	20.2543	2.0432	7.614e-10	1.2589e-09	evm.model.Contig423.25	evm.TU.Contig423.25	-	Contig423:247939-248896	54.0037	198.447	-1.87763	0.0255463	0.337242
novel_circ_0003388	495.583	1892.04	-1.9327	1.4261e-133	1.2489e-133	-1.9327	ptc-miR408-3p	83.477	20.2543	2.0432	7.614e-10	1.2589e-09	evm.model.Contig423.25	evm.TU.Contig423.25	-	Contig423:247939-248896	54.0037	198.447	-1.87763	0.0255463	0.337242
novel_circ_0007915	0	159.89	-8.3209	6.6909e-32	4.5389e-33	-8.3209	ptc-miR408-3p	83.477	20.2543	2.0432	7.614e-10	1.2589e-09	evm.model.Contig423.25	evm.TU.Contig423.25	-	Contig423:247939-248896	54.0037	198.447	-1.87763	0.0255463	0.337242
novel_circ_0009461	0	79.9452	-7.3209	5.2401e-18	1.8616e-19	-7.3209	ptc-miR408-3p	83.477	20.2543	2.0432	7.614e-10	1.2589e-09	evm.model.Contig423.25	evm.TU.Contig423.25	-	Contig423:247939-248896	54.0037	198.447	-1.87763	0.0255463	0.337242
novel_circ_0002611	660.777	1545.61	-1.2259	5.5564e-45	6.9255e-46	-1.2259	ptc-miR408-3p	83.477	20.2543	2.0432	7.614e-10	1.2589e-09	evm.model.Contig423.25	evm.TU.Contig423.25	-	Contig423:247939-248896	54.0037	198.447	-1.87763	0.0255463	0.337242
novel_circ_0010647	881.036	426.374	1.0471	9.3791e-63	2.2113e-63	1.0471	ptc-miR408-3p	83.477	20.2543	2.0432	7.614e-10	1.2589e-09	evm.model.Contig423.25	evm.TU.Contig423.25	-	Contig423:247939-248896	54.0037	198.447	-1.87763	0.0255463	0.337242
novel_circ_0010869	0	106.594	-7.736	7.2546e-23	3.096e-24	-7.736	ptc-miR408-3p	83.477	20.2543	2.0432	7.614e-10	1.2589e-09	evm.model.Contig423.25	evm.TU.Contig423.25	-	Contig423:247939-248896	54.0037	198.447	-1.87763	0.0255463	0.337242
novel_circ_0010643	0	79.9452	-7.3209	5.2401e-18	1.8616e-19	-7.3209	ptc-miR408-3p	83.477	20.2543	2.0432	7.614e-10	1.2589e-09	evm.model.Contig423.25	evm.TU.Contig423.25	-	Contig423:247939-248896	54.0037	198.447	-1.87763	0.0255463	0.337242
novel_circ_0004673	0	346.429	-9.4364	2.1994e-59	4.784e-60	-9.4364	ptc-miR408-3p	83.477	20.2543	2.0432	7.614e-10	1.2589e-09	evm.model.Contig423.25	evm.TU.Contig423.25	-	Contig423:247939-248896	54.0037	198.447	-1.87763	0.0255463	0.337242
novel_circ_0004521	0	79.9452	-7.3209	5.2401e-18	1.8616e-19	-7.3209	ptc-miR408-3p	83.477	20.2543	2.0432	7.614e-10	1.2589e-09	evm.model.Contig423.25	evm.TU.Contig423.25	-	Contig423:247939-248896	54.0037	198.447	-1.87763	0.0255463	0.337242
novel_circ_0009143	275.324	0	9.105	8.1821e-57	1.6038e-57	9.105	ptc-miR408-3p	83.477	20.2543	2.0432	7.614e-10	1.2589e-09	evm.model.Contig423.25	evm.TU.Contig423.25	-	Contig423:247939-248896	54.0037	198.447	-1.87763	0.0255463	0.337242
novel_circ_0003539	110.13	826.1	-2.9071	1.088e-107	6.921e-108	-2.9071	ptc-miR408-3p	83.477	20.2543	2.0432	7.614e-10	1.2589e-09	evm.model.Contig423.25	evm.TU.Contig423.25	-	Contig423:247939-248896	54.0037	198.447	-1.87763	0.0255463	0.337242
novel_circ_0010491	0	106.594	-7.736	7.2546e-23	3.096e-24	-7.736	ptc-miR408-3p	83.477	20.2543	2.0432	7.614e-10	1.2589e-09	evm.model.Contig423.25	evm.TU.Contig423.25	-	Contig423:247939-248896	54.0037	198.447	-1.87763	0.0255463	0.337242
novel_circ_0004109	330.389	0	9.368	1.8105e-65	4.6775e-66	9.368	ptc-miR408-3p	83.477	20.2543	2.0432	7.614e-10	1.2589e-09	evm.model.Contig423.25	evm.TU.Contig423.25	-	Contig423:247939-248896	54.0037	198.447	-1.87763	0.0255463	0.337242
novel_circ_0000539	165.194	0	8.368	5.3104e-38	4.4648e-39	8.368	ptc-miR408-3p	83.477	20.2543	2.0432	7.614e-10	1.2589e-09	evm.model.Contig423.25	evm.TU.Contig423.25	-	Contig423:247939-248896	54.0037	198.447	-1.87763	0.0255463	0.337242
novel_circ_0008762	0	159.89	-8.3209	6.6909e-32	4.5389e-33	-8.3209	ptc-miR408-3p	83.477	20.2543	2.0432	7.614e-10	1.2589e-09	evm.model.Contig423.25	evm.TU.Contig423.25	-	Contig423:247939-248896	54.0037	198.447	-1.87763	0.0255463	0.337242
novel_circ_0004491	0	186.539	-8.5433	3.6747e-36	2.8448e-37	-8.5433	ptc-miR408-3p	83.477	20.2543	2.0432	7.614e-10	1.2589e-09	evm.model.Contig423.25	evm.TU.Contig423.25	-	Contig423:247939-248896	54.0037	198.447	-1.87763	0.0255463	0.337242
novel_circ_0005225	275.324	559.616	-1.0233	1.0929e-11	3.3241e-13	-1.0233	ptc-miR408-3p	83.477	20.2543	2.0432	7.614e-10	1.2589e-09	evm.model.Contig423.25	evm.TU.Contig423.25	-	Contig423:247939-248896	54.0037	198.447	-1.87763	0.0255463	0.337242
novel_circ_0009798	385.453	106.594	1.8544	1.2942e-52	2.2845e-53	1.8544	ptc-miR408-3p	83.477	20.2543	2.0432	7.614e-10	1.2589e-09	evm.model.Contig423.25	evm.TU.Contig423.25	-	Contig423:247939-248896	54.0037	198.447	-1.87763	0.0255463	0.337242
novel_circ_0005363	0	159.89	-8.3209	6.6909e-32	4.5389e-33	-8.3209	ptc-miR408-3p	83.477	20.2543	2.0432	7.614e-10	1.2589e-09	evm.model.Contig423.25	evm.TU.Contig423.25	-	Contig423:247939-248896	54.0037	198.447	-1.87763	0.0255463	0.337242
novel_circ_0011004	110.13	53.2968	1.0471	3.425e-09	1.016e-10	1.0471	ptc-miR408-3p	83.477	20.2543	2.0432	7.614e-10	1.2589e-09	evm.model.Contig423.25	evm.TU.Contig423.25	-	Contig423:247939-248896	54.0037	198.447	-1.87763	0.0255463	0.337242
novel_circ_0005643	440.518	0	9.7831	9.8891e-82	3.8323e-82	9.7831	ptc-miR408-3p	83.477	20.2543	2.0432	7.614e-10	1.2589e-09	evm.model.Contig423.25	evm.TU.Contig423.25	-	Contig423:247939-248896	54.0037	198.447	-1.87763	0.0255463	0.337242
novel_circ_0002155	0	213.187	-8.736	2.7606e-40	2.8594e-41	-8.736	ptc-miR408-3p	83.477	20.2543	2.0432	7.614e-10	1.2589e-09	evm.model.Contig423.25	evm.TU.Contig423.25	-	Contig423:247939-248896	54.0037	198.447	-1.87763	0.0255463	0.337242
novel_circ_0006119	0	133.242	-8.0579	1.7621e-27	8.8934e-29	-8.0579	ptc-miR408-3p	83.477	20.2543	2.0432	7.614e-10	1.2589e-09	evm.model.Contig423.25	evm.TU.Contig423.25	-	Contig423:247939-248896	54.0037	198.447	-1.87763	0.0255463	0.337242
novel_circ_0002406	220.259	0	8.7831	1.0572e-47	1.3527e-48	8.7831	ptc-miR408-3p	83.477	20.2543	2.0432	7.614e-10	1.2589e-09	evm.model.Contig423.25	evm.TU.Contig423.25	-	Contig423:247939-248896	54.0037	198.447	-1.87763	0.0255463	0.337242
novel_circ_0007938	385.453	772.803	-1.0035	7.0006e-15	2.4283e-16	-1.0035	ptc-miR408-3p	83.477	20.2543	2.0432	7.614e-10	1.2589e-09	evm.model.Contig423.25	evm.TU.Contig423.25	-	Contig423:247939-248896	54.0037	198.447	-1.87763	0.0255463	0.337242
novel_circ_0009771	0	133.242	-8.0579	1.7621e-27	8.8934e-29	-8.0579	ptc-miR408-3p	83.477	20.2543	2.0432	7.614e-10	1.2589e-09	evm.model.Contig423.25	evm.TU.Contig423.25	-	Contig423:247939-248896	54.0037	198.447	-1.87763	0.0255463	0.337242
novel_circ_0009770	0	79.9452	-7.3209	5.2401e-18	1.8616e-19	-7.3209	ptc-miR408-3p	83.477	20.2543	2.0432	7.614e-10	1.2589e-09	evm.model.Contig423.25	evm.TU.Contig423.25	-	Contig423:247939-248896	54.0037	198.447	-1.87763	0.0255463	0.337242
novel_circ_0007499	0	213.187	-8.736	2.7606e-40	2.8594e-41	-8.736	ptc-miR408-3p	83.477	20.2543	2.0432	7.614e-10	1.2589e-09	evm.model.Contig423.25	evm.TU.Contig423.25	-	Contig423:247939-248896	54.0037	198.447	-1.87763	0.0255463	0.337242
novel_circ_0009128	220.259	0	8.7831	1.0572e-47	1.3527e-48	8.7831	ptc-miR408-3p	83.477	20.2543	2.0432	7.614e-10	1.2589e-09	evm.model.Contig423.25	evm.TU.Contig423.25	-	Contig423:247939-248896	54.0037	198.447	-1.87763	0.0255463	0.337242
novel_circ_0003387	110.13	399.726	-1.8598	8.7737e-28	5.7831e-29	-1.8598	ptc-miR408-3p	83.477	20.2543	2.0432	7.614e-10	1.2589e-09	evm.model.Contig423.25	evm.TU.Contig423.25	-	Contig423:247939-248896	54.0037	198.447	-1.87763	0.0255463	0.337242
novel_circ_0006843	1156.36	2664.84	-1.2045	2.5697e-73	8.4115e-74	-1.2045	ptc-miR408-3p	83.477	20.2543	2.0432	7.614e-10	1.2589e-09	evm.model.Contig423.25	evm.TU.Contig423.25	-	Contig423:247939-248896	54.0037	198.447	-1.87763	0.0255463	0.337242
novel_circ_0008526	220.259	79.9452	1.4621	4.1122e-24	2.0449e-25	1.4621	ptc-miR408-3p	83.477	20.2543	2.0432	7.614e-10	1.2589e-09	evm.model.Contig423.25	evm.TU.Contig423.25	-	Contig423:247939-248896	54.0037	198.447	-1.87763	0.0255463	0.337242
novel_circ_0005222	220.259	532.968	-1.2748	5.7833e-18	2.0503e-19	-1.2748	ptc-miR408-3p	83.477	20.2543	2.0432	7.614e-10	1.2589e-09	evm.model.Contig423.25	evm.TU.Contig423.25	-	Contig423:247939-248896	54.0037	198.447	-1.87763	0.0255463	0.337242
novel_circ_0009772	0	239.835	-8.9059	2.7202e-44	3.1461e-45	-8.9059	ptc-miR408-3p	83.477	20.2543	2.0432	7.614e-10	1.2589e-09	evm.model.Contig423.25	evm.TU.Contig423.25	-	Contig423:247939-248896	54.0037	198.447	-1.87763	0.0255463	0.337242
novel_circ_0009116	0	53.2968	-6.736	8.0166e-13	2.4504e-14	-6.736	ptc-miR408-3p	83.477	20.2543	2.0432	7.614e-10	1.2589e-09	evm.model.Contig423.25	evm.TU.Contig423.25	-	Contig423:247939-248896	54.0037	198.447	-1.87763	0.0255463	0.337242
novel_circ_0000017	1046.23	0	11.031	3.9806e-157	4.709e-157	11.031	ptc-miR408-3p	83.477	20.2543	2.0432	7.614e-10	1.2589e-09	evm.model.Contig423.25	evm.TU.Contig423.25	-	Contig423:247939-248896	54.0037	198.447	-1.87763	0.0255463	0.337242
novel_circ_0010521	165.194	0	8.368	5.3104e-38	4.4648e-39	8.368	ptc-miR408-3p	83.477	20.2543	2.0432	7.614e-10	1.2589e-09	evm.model.Contig423.25	evm.TU.Contig423.25	-	Contig423:247939-248896	54.0037	198.447	-1.87763	0.0255463	0.337242
novel_circ_0001642	0	53.2968	-6.736	8.0166e-13	2.4504e-14	-6.736	ptc-miR408-3p	83.477	20.2543	2.0432	7.614e-10	1.2589e-09	evm.model.Contig423.25	evm.TU.Contig423.25	-	Contig423:247939-248896	54.0037	198.447	-1.87763	0.0255463	0.337242
novel_circ_0011172	110.13	0	7.7831	1.7597e-27	8.8934e-29	7.7831	ptc-miR2111a	20.8693	5.06357	2.0432	0.0020956	0.0018617	evm.model.Contig237.263	evm.TU.Contig237.263	-	Contig237:2689641-2703551	25.843	7.46994	1.79061	0.0490629	0.463043
novel_circ_0006128	0	79.9452	-7.3209	5.2401e-18	1.8616e-19	-7.3209	ptc-miR2111a	20.8693	5.06357	2.0432	0.0020956	0.0018617	evm.model.Contig237.263	evm.TU.Contig237.263	-	Contig237:2689641-2703551	25.843	7.46994	1.79061	0.0490629	0.463043
novel_circ_0003964	495.583	1971.98	-1.9924	1.7083e-146	1.7453e-146	-1.9924	ptc-miR2111a	20.8693	5.06357	2.0432	0.0020956	0.0018617	evm.model.Contig237.263	evm.TU.Contig237.263	-	Contig237:2689641-2703551	25.843	7.46994	1.79061	0.0490629	0.463043
novel_circ_0003274	275.324	1119.23	-2.0233	4.0788e-86	1.763e-86	-2.0233	ptc-miR2111a	20.8693	5.06357	2.0432	0.0020956	0.0018617	evm.model.Contig237.263	evm.TU.Contig237.263	-	Contig237:2689641-2703551	25.843	7.46994	1.79061	0.0490629	0.463043
novel_circ_0010115	0	133.242	-8.0579	1.7621e-27	8.8934e-29	-8.0579	ptc-miR2111a	20.8693	5.06357	2.0432	0.0020956	0.0018617	evm.model.Contig237.263	evm.TU.Contig237.263	-	Contig237:2689641-2703551	25.843	7.46994	1.79061	0.0490629	0.463043
novel_circ_0010392	220.259	479.671	-1.1228	1.6122e-12	4.9146e-14	-1.1228	ptc-miR2111a	20.8693	5.06357	2.0432	0.0020956	0.0018617	evm.model.Contig237.263	evm.TU.Contig237.263	-	Contig237:2689641-2703551	25.843	7.46994	1.79061	0.0490629	0.463043
novel_circ_0001151	0	53.2968	-6.736	8.0166e-13	2.4504e-14	-6.736	ptc-miR2111a	20.8693	5.06357	2.0432	0.0020956	0.0018617	evm.model.Contig237.263	evm.TU.Contig237.263	-	Contig237:2689641-2703551	25.843	7.46994	1.79061	0.0490629	0.463043
novel_circ_0002507	385.453	106.594	1.8544	1.2942e-52	2.2845e-53	1.8544	ptc-miR2111a	20.8693	5.06357	2.0432	0.0020956	0.0018617	evm.model.Contig237.263	evm.TU.Contig237.263	-	Contig237:2689641-2703551	25.843	7.46994	1.79061	0.0490629	0.463043
novel_circ_0011613	0	53.2968	-6.736	8.0166e-13	2.4504e-14	-6.736	ptc-miR2111a	20.8693	5.06357	2.0432	0.0020956	0.0018617	evm.model.Contig237.263	evm.TU.Contig237.263	-	Contig237:2689641-2703551	25.843	7.46994	1.79061	0.0490629	0.463043
novel_circ_0004712	0	373.077	-9.5433	5.7471e-63	1.3693e-63	-9.5433	ptc-miR2111a	20.8693	5.06357	2.0432	0.0020956	0.0018617	evm.model.Contig237.263	evm.TU.Contig237.263	-	Contig237:2689641-2703551	25.843	7.46994	1.79061	0.0490629	0.463043
novel_circ_0011034	0	106.594	-7.736	7.2546e-23	3.096e-24	-7.736	ptc-miR2111a	20.8693	5.06357	2.0432	0.0020956	0.0018617	evm.model.Contig237.263	evm.TU.Contig237.263	-	Contig237:2689641-2703551	25.843	7.46994	1.79061	0.0490629	0.463043
novel_circ_0002352	0	133.242	-8.0579	1.7621e-27	8.8934e-29	-8.0579	ptc-miR2111a	20.8693	5.06357	2.0432	0.0020956	0.0018617	evm.model.Contig237.263	evm.TU.Contig237.263	-	Contig237:2689641-2703551	25.843	7.46994	1.79061	0.0490629	0.463043
novel_circ_0003523	0	53.2968	-6.736	8.0166e-13	2.4504e-14	-6.736	ptc-miR2111a	20.8693	5.06357	2.0432	0.0020956	0.0018617	evm.model.Contig237.263	evm.TU.Contig237.263	-	Contig237:2689641-2703551	25.843	7.46994	1.79061	0.0490629	0.463043
novel_circ_0000053	0	133.242	-8.0579	1.7621e-27	8.8934e-29	-8.0579	ptc-miR2111a	20.8693	5.06357	2.0432	0.0020956	0.0018617	evm.model.Contig237.263	evm.TU.Contig237.263	-	Contig237:2689641-2703551	25.843	7.46994	1.79061	0.0490629	0.463043
novel_circ_0002977	0	106.594	-7.736	7.2546e-23	3.096e-24	-7.736	ptc-miR2111a	20.8693	5.06357	2.0432	0.0020956	0.0018617	evm.model.Contig237.263	evm.TU.Contig237.263	-	Contig237:2689641-2703551	25.843	7.46994	1.79061	0.0490629	0.463043
novel_circ_0009547	0	239.835	-8.9059	2.7202e-44	3.1461e-45	-8.9059	ptc-miR2111a	20.8693	5.06357	2.0432	0.0020956	0.0018617	evm.model.Contig237.263	evm.TU.Contig237.263	-	Contig237:2689641-2703551	25.843	7.46994	1.79061	0.0490629	0.463043
novel_circ_0000824	0	79.9452	-7.3209	5.2401e-18	1.8616e-19	-7.3209	ptc-miR2111a	20.8693	5.06357	2.0432	0.0020956	0.0018617	evm.model.Contig237.263	evm.TU.Contig237.263	-	Contig237:2689641-2703551	25.843	7.46994	1.79061	0.0490629	0.463043
novel_circ_0000492	0	133.242	-8.0579	1.7621e-27	8.8934e-29	-8.0579	ptc-miR2111a	20.8693	5.06357	2.0432	0.0020956	0.0018617	evm.model.Contig237.263	evm.TU.Contig237.263	-	Contig237:2689641-2703551	25.843	7.46994	1.79061	0.0490629	0.463043
novel_circ_0001405	0	79.9452	-7.3209	5.2401e-18	1.8616e-19	-7.3209	ptc-miR2111a	20.8693	5.06357	2.0432	0.0020956	0.0018617	evm.model.Contig237.263	evm.TU.Contig237.263	-	Contig237:2689641-2703551	25.843	7.46994	1.79061	0.0490629	0.463043
novel_circ_0004041	5506.48	0	13.427	0	0	13.427	ptc-miR2111a	20.8693	5.06357	2.0432	0.0020956	0.0018617	evm.model.Contig237.263	evm.TU.Contig237.263	-	Contig237:2689641-2703551	25.843	7.46994	1.79061	0.0490629	0.463043
novel_circ_0003570	0	186.539	-8.5433	3.6747e-36	2.8448e-37	-8.5433	ptc-miR2111a	20.8693	5.06357	2.0432	0.0020956	0.0018617	evm.model.Contig237.263	evm.TU.Contig237.263	-	Contig237:2689641-2703551	25.843	7.46994	1.79061	0.0490629	0.463043
novel_circ_0000216	110.13	239.835	-1.1228	5.8856e-07	1.6909e-08	-1.1228	ptc-miR2111a	20.8693	5.06357	2.0432	0.0020956	0.0018617	evm.model.Contig237.263	evm.TU.Contig237.263	-	Contig237:2689641-2703551	25.843	7.46994	1.79061	0.0490629	0.463043
novel_circ_0005566	220.259	0	8.7831	1.0572e-47	1.3527e-48	8.7831	ptc-miR2111a	20.8693	5.06357	2.0432	0.0020956	0.0018617	evm.model.Contig237.263	evm.TU.Contig237.263	-	Contig237:2689641-2703551	25.843	7.46994	1.79061	0.0490629	0.463043
novel_circ_0003227	0	53.2968	-6.736	8.0166e-13	2.4504e-14	-6.736	ptc-miR2111a	20.8693	5.06357	2.0432	0.0020956	0.0018617	evm.model.Contig237.263	evm.TU.Contig237.263	-	Contig237:2689641-2703551	25.843	7.46994	1.79061	0.0490629	0.463043
novel_circ_0001206	0	79.9452	-7.3209	5.2401e-18	1.8616e-19	-7.3209	ptc-miR2111a	20.8693	5.06357	2.0432	0.0020956	0.0018617	evm.model.Contig237.263	evm.TU.Contig237.263	-	Contig237:2689641-2703551	25.843	7.46994	1.79061	0.0490629	0.463043
novel_circ_0004272	165.194	453.023	-1.4554	4.0838e-20	1.6998e-21	-1.4554	ptc-miR2111a	20.8693	5.06357	2.0432	0.0020956	0.0018617	evm.model.Contig237.263	evm.TU.Contig237.263	-	Contig237:2689641-2703551	25.843	7.46994	1.79061	0.0490629	0.463043
novel_circ_0000812	0	186.539	-8.5433	3.6747e-36	2.8448e-37	-8.5433	ptc-miR2111a	20.8693	5.06357	2.0432	0.0020956	0.0018617	evm.model.Contig237.263	evm.TU.Contig237.263	-	Contig237:2689641-2703551	25.843	7.46994	1.79061	0.0490629	0.463043
novel_circ_0007452	220.259	0	8.7831	1.0572e-47	1.3527e-48	8.7831	ptc-miR2111a	20.8693	5.06357	2.0432	0.0020956	0.0018617	evm.model.Contig237.263	evm.TU.Contig237.263	-	Contig237:2689641-2703551	25.843	7.46994	1.79061	0.0490629	0.463043
novel_circ_0002916	0	79.9452	-7.3209	5.2401e-18	1.8616e-19	-7.3209	ptc-miR2111a	20.8693	5.06357	2.0432	0.0020956	0.0018617	evm.model.Contig237.263	evm.TU.Contig237.263	-	Contig237:2689641-2703551	25.843	7.46994	1.79061	0.0490629	0.463043
novel_circ_0003963	165.194	479.671	-1.5379	1.5482e-23	7.6314e-25	-1.5379	ptc-miR2111a	20.8693	5.06357	2.0432	0.0020956	0.0018617	evm.model.Contig237.263	evm.TU.Contig237.263	-	Contig237:2689641-2703551	25.843	7.46994	1.79061	0.0490629	0.463043
novel_circ_0001676	0	53.2968	-6.736	8.0166e-13	2.4504e-14	-6.736	ptc-miR2111a	20.8693	5.06357	2.0432	0.0020956	0.0018617	evm.model.Contig237.263	evm.TU.Contig237.263	-	Contig237:2689641-2703551	25.843	7.46994	1.79061	0.0490629	0.463043
novel_circ_0008006	110.13	0	7.7831	1.7597e-27	8.8934e-29	7.7831	ptc-miR2111a	20.8693	5.06357	2.0432	0.0020956	0.0018617	evm.model.Contig237.263	evm.TU.Contig237.263	-	Contig237:2689641-2703551	25.843	7.46994	1.79061	0.0490629	0.463043
novel_circ_0004885	0	53.2968	-6.736	8.0166e-13	2.4504e-14	-6.736	ptc-miR2111a	20.8693	5.06357	2.0432	0.0020956	0.0018617	evm.model.Contig237.263	evm.TU.Contig237.263	-	Contig237:2689641-2703551	25.843	7.46994	1.79061	0.0490629	0.463043
novel_circ_0004946	4239.99	1785.44	1.2478	0	0	1.2478	ptc-miR2111a	20.8693	5.06357	2.0432	0.0020956	0.0018617	evm.model.Contig237.263	evm.TU.Contig237.263	-	Contig237:2689641-2703551	25.843	7.46994	1.79061	0.0490629	0.463043
novel_circ_0007207	0	79.9452	-7.3209	5.2401e-18	1.8616e-19	-7.3209	ptc-miR2111a	20.8693	5.06357	2.0432	0.0020956	0.0018617	evm.model.Contig237.263	evm.TU.Contig237.263	-	Contig237:2689641-2703551	25.843	7.46994	1.79061	0.0490629	0.463043
novel_circ_0010567	0	106.594	-7.736	7.2546e-23	3.096e-24	-7.736	ptc-miR2111a	20.8693	5.06357	2.0432	0.0020956	0.0018617	evm.model.Contig237.263	evm.TU.Contig237.263	-	Contig237:2689641-2703551	25.843	7.46994	1.79061	0.0490629	0.463043
novel_circ_0007499	0	213.187	-8.736	2.7606e-40	2.8594e-41	-8.736	ptc-miR2111a	20.8693	5.06357	2.0432	0.0020956	0.0018617	evm.model.Contig237.263	evm.TU.Contig237.263	-	Contig237:2689641-2703551	25.843	7.46994	1.79061	0.0490629	0.463043
novel_circ_0009139	0	79.9452	-7.3209	5.2401e-18	1.8616e-19	-7.3209	ptc-miR2111a	20.8693	5.06357	2.0432	0.0020956	0.0018617	evm.model.Contig237.263	evm.TU.Contig237.263	-	Contig237:2689641-2703551	25.843	7.46994	1.79061	0.0490629	0.463043
novel_circ_0004470	0	159.89	-8.3209	6.6909e-32	4.5389e-33	-8.3209	ptc-miR2111a	20.8693	5.06357	2.0432	0.0020956	0.0018617	evm.model.Contig237.263	evm.TU.Contig237.263	-	Contig237:2689641-2703551	25.843	7.46994	1.79061	0.0490629	0.463043
novel_circ_0011073	550.648	186.539	1.5617	5.0669e-62	1.1863e-62	1.5617	ptc-miR2111a	20.8693	5.06357	2.0432	0.0020956	0.0018617	evm.model.Contig237.263	evm.TU.Contig237.263	-	Contig237:2689641-2703551	25.843	7.46994	1.79061	0.0490629	0.463043
novel_circ_0007381	110.13	0	7.7831	1.7597e-27	8.8934e-29	7.7831	ptc-miR2111a	20.8693	5.06357	2.0432	0.0020956	0.0018617	evm.model.Contig237.263	evm.TU.Contig237.263	-	Contig237:2689641-2703551	25.843	7.46994	1.79061	0.0490629	0.463043
novel_circ_0004678	4735.57	10872.5	-1.1991	1.4186e-291	5.3142e-291	-1.1991	ptc-miR2111a	20.8693	5.06357	2.0432	0.0020956	0.0018617	evm.model.Contig237.263	evm.TU.Contig237.263	-	Contig237:2689641-2703551	25.843	7.46994	1.79061	0.0490629	0.463043
novel_circ_0000537	3248.82	1598.9	1.0228	1.5848e-220	4.11e-220	1.0228	ptc-miR2111a	20.8693	5.06357	2.0432	0.0020956	0.0018617	evm.model.Contig237.263	evm.TU.Contig237.263	-	Contig237:2689641-2703551	25.843	7.46994	1.79061	0.0490629	0.463043
novel_circ_0011825	715.842	0	10.483	3.0444e-118	2.1163e-118	10.483	ptc-miR2111a	20.8693	5.06357	2.0432	0.0020956	0.0018617	evm.model.Contig237.263	evm.TU.Contig237.263	-	Contig237:2689641-2703551	25.843	7.46994	1.79061	0.0490629	0.463043
