# Supplementary material for: Comprehensive identification and analysis of circRNAs during hickory (Carya cathayensis Sarg.) flower bud differentiation
Source: Front Plant Sci. 2023 Jan 4;13:1000489. doi: 10.3389/fpls.2022.1000489 (PMC9846342; doi:10.3389/fpls.2022.1000489)
Supplement: Supplementary Table 13 — Primers for qRT-PCR. [file Table_13.xlsx]

## Sheet: Sheet1
Table S13 Primers for qRT-PCR
Primer	Sequence
novel_circ_0011567-F	TGCATCCCAAGCCATGAGAA
novel_circ_0011567-R	AGGTTTTGCTCTTCTTGAGGG
novel_circ_0009650-F	ACTCTTACAAGGTTTTGCTCTTC
novel_circ_0009650-R	TCCCAAGCCATGAGAAATATGA
novel_circ_0005105-F	GATTGGCAGGGTGCTATCCT
novel_circ_0005105-R	GCAATGACAGGGTCACTAGACA
novel_circ_0002857-F	TCGAAGACTCTAACTCAGTTTGA
novel_circ_0002857-R	AAGACCAAGAATAGACGGATGCC
novel_circ_0008780-F	AAGTGACTTGCCTAGCCGTG
novel_circ_0008780-R	AGTTGCAGGTGAAACGAGGA
novel_circ_0002474-F	AGCAGGCAAGTGACCTTCTC
novel_circ_0002474-R	TGAGAACTGCTGGAACTTGCA
novel_circ_0009313-F	CACCATGCAAGCCACTCCTA
novel_circ_0009313-R	AGCTGTGCTCTTGTTGAGGTA
novel_circ_0004945-F	GTTTTTGGGCGACGAGGTTC
novel_circ_0004945-R	CGAAGATGAGTCGGTCATACACA
novel_circ_0011757-F	ACTCGTTGTCTCATACTG
novel_circ_0011757-R	ATGAAGATGGACAGGAAC
histone-F	CACCCAGCGTCGCGTCTCAT
histone-R	CACCGTGGATCGTGGCAGTC
