# Supplementary material for: Comprehensive identification and analysis of circRNAs during hickory (Carya cathayensis Sarg.) flower bud differentiation
Source: Front Plant Sci. 2023 Jan 4;13:1000489. doi: 10.3389/fpls.2022.1000489 (PMC9846342; doi:10.3389/fpls.2022.1000489)
Supplement: Supplementary Table 14 — The original data and calculation of qRT-PCR. [file Table_14.xlsx]

## Sheet: Sheet1
Table S14 The original data and calculation of qRT-PCR
Raw quantification cycle (raw Cq) of each transcript in each sample
	actin	novel_circ_0002474	novel_circ_0002818	novel_circ_0002857	novel_circ_0002965	novel_circ_0004583	novel_circ_0004945	novel_circ_0008780	actin	novel_circ_0011567	novel_circ_0011758
F1	34.719	22.6572	29.8233	32.0634	25.426	29.7565	31.348	26.1343	29.9074	28.5216	35.3443
	35.3888	22.3166	30.046	32.0187	25.4221	28.9332	31.3484	26.2012	29.8442	27.9934	36.2647
	34.4428	22.3134	29.5257	31.7362	25.4261	29.5135	31.4891	26.2456	29.4723	27.5149	34.8752
F2	34.6926	22.6202	29.9508	27.2015	25.3605	29.6104	30.9463	26.0753	29.6746	26.9016	34.7602
	34.2864	22.4829	29.8839	27.1661	25.3326	29.2549	31.2381	26.0634	29.6164	27.2975	34.2899
	36.0845	22.4701	30.3086	27.0524	25.2763	29.4296	31.6409	26.1191	29.6581	27.2422	34.2446
F3	33.8825	22.4934	29.5396	28.4902	25.0702	28.8114	31.3744	25.2749	28.6997	27.1958	34.2321
	34.5259	22.4087	29.7936	28.6418	25.1088	28.8672	31.1893	25.2669	28.5875	27.0348	34.1383
	33.9077	22.4202	29.2389	28.2335	25.1515	28.6761	30.401	24.972	29.3835	27.0283	33.5157
M1	36.9776	27.7822	34.5079	33.3379	28.5602	34.7188	34.0468	32.0691	35.1921	32.0537	36.5363
	36.9776	28.6925	36.2326	32.9285	29.0583	34.888	33.0559	32.0452	34.84	31.387	38.5719
	36.9776	27.7903	34.5212	34.2688	28.7428	35.1931	33.2351	31.9499	35.016	31.5401	38.1396
M2	38.8092	26.7977	32.1822	29.2493	29.325	33.3382	34.1415	29.2161	34.9886	22.4749	33.1976
	38.8092	27.0393	32.2561	29.4697	28.5815	34.0763	33.5191	29.2033	34.3097	22.439	33.4411
	38.8092	26.8304	32.2781	28.9833	28.7588	33.6214	34.832	29.2547	35.0016	22.4329	33.3496
M3	36.7123	25.0898	33.013	30.0006	27.2165	32.7285	32.7839	27.7817	35.321	22.1656	32.3055
	36.7123	25.0985	32.2087	29.7512	27.6425	32.6868	33.0968	27.9906	35.2031	22.1201	32.6334
	36.7123	25.1383	32.8761	29.7426	27.4189	33.3226	32.9284	27.6916	35.0738	22.089	32.2903
Normalized Threshold Cycle (-ΔCt)
	novel_circ_0002474	novel_circ_0002818	novel_circ_0002857	novel_circ_0002965	novel_circ_0004583	novel_circ_0004945	novel_circ_0008780	novel_circ_0011567	novel_circ_0011758
F1	12.0618	4.89573	2.65562	9.29302	4.9625	3.37103	8.58469	1.38572	-5.43697
	13.0722	5.34282	3.37012	9.96671	6.45564	4.0404	9.1876	1.85075	-6.42053
	12.1293	4.91707	2.70659	9.01666	4.92921	2.95369	8.19716	1.95738	-5.40291
F2	12.0723	4.74184	7.49107	9.33206	5.08222	3.74626	8.61732	2.77296	-5.0856
	11.8035	4.40253	7.12032	8.95388	5.03152	3.04831	8.22304	2.3189	-4.67359
	13.6144	5.77593	9.03219	10.8082	6.65499	4.44362	9.96546	2.41589	-4.58651
F3	11.3891	4.34286	5.39227	8.81228	5.07109	2.50808	8.60763	1.50393	-5.53239
	12.1172	4.73232	5.88404	9.41711	5.65866	3.33658	9.25902	1.55276	-5.55078
	11.4875	4.66877	5.67418	8.75615	5.23158	3.5067	8.93565	2.3552	-4.13228
M1	9.19546	2.46971	3.63972	8.41749	2.25881	2.9308	4.90856	3.13848	-1.34412
	8.28511	0.745028	4.04911	7.91932	2.08966	3.92174	4.93249	3.45297	-3.73197
	9.18737	2.45641	2.70885	8.2348	1.7845	3.74252	5.02778	3.47597	-3.12361
M2	12.0115	6.62694	9.55988	9.48419	5.47097	4.66767	9.5931	12.5137	1.79102
	11.7699	6.55309	9.33941	10.2277	4.73282	5.29003	9.60585	11.8707	0.868571
	11.9787	6.53109	9.82586	10.0504	5.18774	3.97713	9.55445	12.5687	1.65205
M3	11.6225	3.69926	6.71169	9.49584	3.98377	3.92844	8.93061	13.1554	3.01546
	11.6138	4.50356	6.96112	9.06982	4.02552	3.61551	8.72171	13.083	2.56962
	11.574	3.83617	6.96967	9.29343	3.38966	3.78386	9.02066	12.9848	2.78347
Relaitve Threshold Cycle (-2ΔCt)
	novel_circ_0002474	novel_circ_0002818	novel_circ_0002857	novel_circ_0002965	novel_circ_0004583	novel_circ_0004945	novel_circ_0008780	novel_circ_0011567	novel_circ_0011758
F1	4275.15	29.7687	6.30117	627.305	31.1789	10.3462	383.927	2.61303	0.0230839
	8612.27	40.5834	10.3397	1000.64	87.7692	16.4543	583.101	3.60689	0.0116742
	4480.16	30.2123	6.52778	517.948	30.4677	7.74729	293.489	3.88356	0.0236353
F2	4306.63	26.7569	179.902	644.511	33.8766	13.4195	392.711	6.83509	0.0294498
	3574.54	21.1492	139.133	495.89	32.7068	8.27244	298.802	4.98953	0.0391842
	12541.5	54.7935	523.553	1793.1	100.775	21.7602	999.777	5.3365	0.0416219
F3	2682.01	20.2922	41.9985	449.533	33.6163	5.68863	390.082	2.83615	0.0216064
	4442.63	26.5809	59.0571	683.646	50.5157	10.1021	612.693	2.93377	0.0213328
	2871.28	25.4354	51.062	432.378	37.572	11.3664	489.664	5.11665	0.0570241
M1	586.285	5.53931	12.4642	341.914	4.78598	7.62533	30.0347	8.80597	0.393895
	311.938	1.67601	16.554	242.076	4.25648	15.1552	30.537	10.9509	0.0752599
	583.006	5.48851	6.53801	301.246	3.44499	13.3847	32.622	11.1268	0.114736
M2	4128.64	98.8344	754.761	716.188	44.3534	25.416	772.342	5848.05	3.4606
	3492.07	93.9026	647.804	1199.05	26.5902	39.1253	779.202	3744.87	1.82585
	4036.09	92.4814	907.566	1060.4	36.4472	15.7483	751.929	6075.14	3.14279
M3	3152.97	12.9894	104.815	721.993	15.821	15.2257	487.958	9123.48	8.08617
	3133.98	22.6834	124.597	537.389	16.2856	12.2568	422.177	8677.04	5.93655
	3048.71	14.2825	125.337	627.48	10.4806	13.7739	519.385	8106.31	6.88504
	novel_circ_0002474	novel_circ_0002818	novel_circ_0002857	novel_circ_0002965	novel_circ_0004583	novel_circ_0004945	novel_circ_0008780	novel_circ_0011567	novel_circ_0011758
F1	1	1	5.26828e-09	4.38337e-09	2.45853e-09	9.21948e-09	1.22926e-08	1.8439e-09	1
F2	1	1	3	4.38337e-09	3	3	3	3	1
F3	1	1	5.26828e-09	3	2.45853e-09	9.21948e-09	1.22926e-08	1.8439e-09	1
M1	1.76712e-09	3.53424e-09	5.46458e-09	2.35616e-09	2.35616e-09	1	1	1	1.09292e-09
M2	1.76712e-09	3.53424e-09	3	2.35616e-09	2.35616e-09	1	1	1	3
M3	3	3	5.46458e-09	3	3	1	1	1	1.09292e-09
